# Supplementary material for: A RAF-SnRK2 kinase cascade mediates early osmotic stress signaling in higher plants
Source: Nat Commun. 2020 Jan 30;11:613. doi: 10.1038/s41467-020-14477-9 (PMC6992735; doi:10.1038/s41467-020-14477-9)
Supplement: Supplementary file 4 — Supplementary Data 1 [file 41467_2020_14477_MOESM4_ESM.xlsx]

## Sheet: Sheet1
Supplementary Dataset 1. The mannitol-perturbed phosphosites from Col-0 Arabidopsis.
WT-con1	WT-con2	WT-con3	WT-man1	WT-man2	WT-man3	Amino acid	Charge	Multiplicity	Student's T-test Significant Wt-mannitol_Wt-mock	Student's T-test significant	Localization prob	PEP	Score	Delta score	Score for localization	Mass error [ppm]	Intensity	Position	-Log Student's T-test p-value Wt-mannitol_Wt-mock	Student's T-test q-value Wt-mannitol_Wt-mock	Student's T-test Difference Wt-mannitol_Wt-mock	Student's T-test Test statistic Wt-mannitol_Wt-mock	Proteins	Positions within proteins	Leading proteins	Protein	Sequence window	Fasta headers	Unique identifier	Number of Phospho (STY)	Protein group IDs
16.4914	16.0047	16.0755	15.8276	16.256	15.6913	S	2	___1			0.874554	0.00224161	126.57	39.131	126.57	0.14163	536100000	25	0.510203	0.654043	-0.265566	-0.620449	AT1G01050.1	25	AT1G01050.1	AT1G01050.1	RLQRPAPRLNERILSSLSRRSVAAHPWHDLE	pyrophosphorylase 1	UID2	1	0
21.8492	21.3307	21.3705	21.67	22.3071	21.8979	S	3	___1			1	1.54961e-09	75.646	65.988	50.827	0.72645	1048000000	86	0.817849	0.415252	0.441537	0.981217	AT1G01100.3;AT1G01100.4;AT1G01100.2;AT1G01100.1;AT5G47700.2;AT5G47700.1;AT4G00810.2;AT4G00810.1	86;102;102;102;103;103;103;103	AT1G01100.3	AT1G01100.3	APAAEEKKKDEPAEESDGDLGFGLFD_____	60S acidic ribosomal protein family;60S acidic ribosomal protein family;60S acidic ribosomal protein family;60S acidic ribosomal protein family;60S acidic ribosomal protein family;60S acidic ribosomal protein family;60S acidic ribosomal protei	UID4	1	2
16.1756	15.6304	15.8619	14.9565	15.4226	14.9958	S	2	___1			0.910886	0.00210354	76.302	49.609	76.302	-0.14442	39459000	241	1.61067	0.0299053	-0.764387	-1.83165	AT1G01110.1;AT1G01110.2;AT4G00820.1	241;404;409	AT1G01110.1	AT1G01110.1	AYSYTSNTPSLRSNYSFTARSGCSISTTMVN	IQ-domain 18;IQ-domain 18;IQ-domain 17	UID5	1	3
15.8797	15.4199	15.5136	15.2302	15.5047	15.3415	S	3	___1			0.998769	0.000489791	72.496	52.069	72.496	-2.8133	3124500	6	0.693256	0.627575	-0.245575	-0.679617	AT1G01120.1	6	AT1G01120.1	AT1G01120.1	__________MERTNSIEMDRERLTAEMAFR	3-ketoacyl-CoA synthase 1	UID6	1	4
14.4417	13.9586	13.7361	14.0519	14.7675	14.1525	S	3	___1			0.990046	5.1078e-07	47.919	38.538	47.919	-2.6018	42944000	395	0.383299	0.688234	0.278494	0.550798	AT1G01260.3;AT1G01260.2;AT1G01260.1	395;395;395	AT1G01260.3	AT1G01260.3	QIDFSAASSRASENNSDGEGGGEWADAVGAD	basic helix-loop-helix (bHLH) DNA-binding superfamily protein;basic helix-loop-helix (bHLH) DNA-binding superfamily protein;basic helix-loop-helix (bHLH) DNA-binding superfamily protein	UID7	1	6
17.383	16.7702	16.8281	17.5961	17.8484	17.7473	S	2	___1			0.998862	1.83326e-12	136.81	97.097	136.81	-0.4257	15275000	1349	1.61635	0.0327768	0.736827	1.80318	AT1G01320.2;AT1G01320.1	1349;1359	AT1G01320.2	AT1G01320.2	STQPSSGNAKTAGETSEEDGLKTDASSVEPP	Tetratricopeptide repeat (TPR)-like superfamily protein;Tetratricopeptide repeat (TPR)-like superfamily protein	UID8	1	7
17.2614	16.6249	16.7494	16.5429	17.1122	16.6141	S	2	___1			0.960454	3.13523e-05	88.181	72.29	88.181	-0.38163	15629000	33	0.17502	0.859394	-0.12215	-0.262922	AT1G01440.1	33	AT1G01440.1	AT1G01440.1	DEDRGFKEDLNESATSPMRNRLDDSNSRPGS	Protein of unknown function (DUF3133)	UID11	1	10
14.4217	14.205	14.0557	15.0301	14.9468	14.7322	S	3	___1			0.99834	1.1741e-09	93.495	82.551	93.495	1.5934	686110	427	2.0883	0.01758	0.675546	1.99612	AT1G01440.1	427	AT1G01440.1	AT1G01440.1	PPPPEKSNLLELFEYSNVNRAAITYGMAQLG	Protein of unknown function (DUF3133)	UID12	1	10
16.9105	16.3413	16.4635	16.7747	17.0453	16.5626	S	3	___1			1	7.7841e-08	91.657	76.085	91.657	0.41552	13111000	233	0.427343	0.703259	0.222385	0.526554	AT1G01440.1	233	AT1G01440.1	AT1G01440.1	PFSPALHHGEKVGPFSPHGGVHTRWPSEIDS	Protein of unknown function (DUF3133)	UID13	1	10
18.6874	18.1353	18.2142	17.4937	18.3476	17.7564	S	4	___1			0.986483	7.61395e-36	124.15	113.86	124.15	0.68356	16494000	398	0.717299	0.44472	-0.479728	-0.94853	AT1G01510.1	398	AT1G01510.1	AT1G01510.1	TEIVRREASELKESLSPGQQHVSQNTAVKPE	NAD(P)-binding Rossmann-fold superfamily protein	UID14	1	11
15.8558	15.3429	15.6438	15.8004	16.1104	15.8621	S	3	___1			0.948036	8.86626e-14	99.93	83.702	99.93	-0.24406	6058100	456	0.81357	0.553251	0.310112	0.823841	AT1G01510.1	456	AT1G01510.1	AT1G01510.1	GLNEESTSRRDDIAMSDTEEVLSSSSRCASP	NAD(P)-binding Rossmann-fold superfamily protein	UID15	1	11
16.9168	16.4833	16.5717	16.5726	17.0989	16.6634	S	2	___1			0.947607	1.51839e-06	91.024	71.465	91.024	0.5798	22645000	107	0.2259	0.835848	0.121001	0.295518	AT1G01540.1;AT1G01540.2;AT4G01330.1;AT4G01330.2	107;107;117;117	AT1G01540.1	AT1G01540.1	DIGKIEHRVVFSDRVSSGESRGTASASETAS	Protein kinase superfamily protein;Protein kinase superfamily protein;Protein kinase superfamily protein;Protein kinase superfamily protein	UID16	1;2	12
17.779	17.2155	17.3373	17.4882	17.9114	17.6014	S	3	___1			0.880042	1.43398e-11	101.17	84.863	101.17	-0.96614	3714700	192	0.451303	0.693838	0.223067	0.540332	AT1G01560.1;AT1G01560.2;AT4G01370.1	192;192;195	AT1G01560.1	AT1G01560.1	NCDLKIGDFGLARTKSETDFMTEYVVTRWYR	MAP kinase 11;MAP kinase 11;MAP kinase 4	UID19	1	14
15.2069	14.5912	14.6745	14.604	15.0637	14.6628	S	3	___1			0.924413	1.38922e-08	63.731	49.117	63.731	0.53328	55458000	111	0.0686905	0.944875	-0.047377	-0.107442	AT1G01840.1	111	AT1G01840.1	AT1G01840.1	MRECFIRNKRLKRPLSPSSAVVETSATEERS	unknown protein;Has 23 Blast hits to 23 proteins in 9 species: Archae - 0;Bacteria - 0;Metazoa - 0;Fungi - 0;Plants - 23;Viruses - 0;Other Eukaryotes - 0 (source: NCBI BLink).	UID22	1	18
17.6545	16.9967	16.9617	17.0914	17.6034	17.0697	S	3	___1			1	6.60248e-06	85.271	68.246	85.271	-1.278	4785500	1307	0.0615073	0.946451	0.0504964	0.104131	AT1G01960.1	1307	AT1G01960.1	AT1G01960.1	AEGYVGSSLRRNPPLSPQGGKIGKQDSGKFL	SEC7-like guanine nucleotide exchange family protein	UID25	1	20
14.7082	14.275	14.5172	14.7377	14.8969	14.9424	S	3	___1			0.995722	0.00114273	42.123	34.921	42.123	4.6561	753290	923	1.20602	0.346778	0.358873	1.05599	AT1G02080.2;AT1G02080.1	923;977	AT1G02080.2	AT1G02080.2	GFVRPARATTSTRFGSALNIETLVAAAERRE	transcription regulators;transcription regulators	UID31	1	21
15.2944	14.3337	14.8318	14.853	15.3182	14.2154	S	3	___1			0.999974	3.90857e-09	94.01	82.571	94.01	-5.5413	3779700	176	0.0192315	0.977928	-0.0244611	-0.0392483	AT1G02110.1	176	AT1G02110.1	AT1G02110.1	YFERKARQNHKHRPPSDYDAETERSDHDYCH	Protein of unknown function (DUF630 and DUF632)	UID33	1	22
15.9491	15.3535	15.4919	17.2134	17.5895	17.3337	S	3	___1	+	Wt-mannitol_Wt-mock	0.99992	0.000317065	72.321	56.097	72.321	2.0719	24385000	19	2.96361	0	1.78068	4.32847	AT1G02690.1;AT1G02690.2	19;19	AT1G02690.1	AT1G02690.1	KPSAKTEVRRNRYKVSVDADEGRRRREDNMV	importin alpha isoform 6;importin alpha isoform 6	UID41	1	24
16.8175	16.3232	16.3912	16.1509	16.7284	16.4198	S	3	___1			0.999949	1.30359e-26	158.65	139	158.65	-1.0682	5251200	45	0.124935	0.901812	-0.0776679	-0.18167	AT1G02730.1	45	AT1G02730.1	AT1G02730.1	LTSPIPRASVITNQNSPLSSRATRRTSISSG	cellulose synthase-like D5	UID42	1	25
16.9191	16.4738	16.4564	16.641	16.9874	16.7791	S	2	___1			0.897677	6.6769e-05	106.16	84.479	106.16	-0.31778	11994000	32	0.438964	0.722188	0.18608	0.487358	AT1G02730.1	32	AT1G02730.1	AT1G02730.1	VTPCKGSGDRSLGLTSPIPRASVITNQNSPL	cellulose synthase-like D5	UID43	1	25
13.7626	12.8924	13.4265	13.2549	13.5848	13.0455	S	3	___1			0.999173	2.10891e-17	95.366	76.33	95.366	3.3924	17965000	3	0.0772659	0.930126	-0.0654221	-0.131351	AT1G02740.1	3	AT1G02740.1	AT1G02740.1	_____________MGSPNAAAETDLTTDDFI	MRG family protein	UID44	1	26
13.5134	12.6648	12.7877	12.8274	13.4882	13.5916	S	3	___1			1	2.29653e-08	68.944	42.579	45.14	4.3093	159630000	108	0.367547	0.682356	0.313773	0.563395	AT1G02870.1	108	AT1G02870.1	AT1G02870.1	PPTDDPIAKEFEPIDSGSELEEDDLKTALGK	FUNCTIONS IN: molecular_function unknown;INVOLVED IN: biological_process unknown;EXPRESSED IN: 23 plant structures;EXPRESSED DURING: 13 growth stages;CONTAINS InterPro DOMAIN/s: Ribosome biogenesis protein Nop16 (InterPro:IPR019002);Has 104 Blast hit	UID45	1;2	28
14.8365	14.1069	14.2667	14.5057	14.9263	14.7744	S	3	___1			1	1.73221e-08	72.315	52.267	45.14	4.3093	173230000	110	0.585081	0.605688	0.332108	0.732694	AT1G02870.1	110	AT1G02870.1	AT1G02870.1	TDDPIAKEFEPIDSGSELEEDDLKTALGKQR	FUNCTIONS IN: molecular_function unknown;INVOLVED IN: biological_process unknown;EXPRESSED IN: 23 plant structures;EXPRESSED DURING: 13 growth stages;CONTAINS InterPro DOMAIN/s: Ribosome biogenesis protein Nop16 (InterPro:IPR019002);Has 104 Blast hit	UID46	1;2	28
15.1165	14.6808	14.5716	16.3684	16.694	16.4705	S	3	___1	+	Wt-mannitol_Wt-mock	0.751061	1.87376e-08	91.355	75.816	91.355	-0.72702	2773500	238	3.06548	0	1.7213	4.38878	AT1G02890.2;AT1G02890.1	238;238	AT1G02890.2	AT1G02890.2	QPLKDENLAAPDRTSSLSLFEAQSAPLKGLH	AAA-type ATPase family protein;AAA-type ATPase family protein	UID47	1	29
16.1005	15.7896	15.8985	16.2343	16.734	16.2188	S	3	___1			0.751552	3.8536e-29	121.77	103.86	121.77	-1.349	11587000	475	1.14092	0.236981	0.466176	1.18875	AT1G03060.1	475	AT1G03060.1	AT1G03060.1	SSQTKPTGHSRSRTSSVDSIYDETWEQGSGK	Beige/BEACH domain;WD domain, G-beta repeat protein	UID55	1;2	31
18.1999	17.5318	17.651	17.5053	18.0336	17.6572	S	3	___1			0.999574	0.000403492	64.244	46.282	64.244	0.496	3455800	1543	0.0851065	0.929606	-0.0621465	-0.13545	AT1G03080.1	1543	AT1G03080.1	AT1G03080.1	KSLSEESLVVDKLEISDRFTDPNKDANKRKV	kinase interacting (KIP1-like) family protein	UID57	1	32
16.9127	16.4577	16.2994	15.6067	15.8012	15.5554	S	2	___1	+	Wt-mannitol_Wt-mock	1	0.00649568	99.375	28.079	99.375	-0.061204	43583000	1616	1.98066	0.00886667	-0.902197	-2.26402	AT1G03080.1;AT1G67900.3;AT1G67900.2;AT1G67900.1	1616;621;621;621	AT1G03080.1;AT1G67900.3	AT1G03080.1	CAIPGRPKKMFSKLLSINRNSSDKNC_____;KGQINEAEEALEKLLSINRKLVTKVQNGFER	kinase interacting (KIP1-like) family protein;Phototropic-responsive NPH3 family protein;Phototropic-responsive NPH3 family protein;Phototropic-responsive NPH3 family protein	UID58	1	32;684
16.0219	15.2507	15.4808	15.4603	16.0601	15.5643	S	2	___1			0.884211	5.35256e-07	107.17	76.999	107.17	5.9736	13956000	1531	0.138887	0.88231	0.110462	0.223559	AT1G03080.1	1531	AT1G03080.1	AT1G03080.1	SLEAKSQNPPKGKSLSEESLVVDKLEISDRF	kinase interacting (KIP1-like) family protein	UID59	1;2	32
13.5225	13.2014	13.2748	14.2903	14.4684	14.2898	S	3	___1	+	Wt-mannitol_Wt-mock	1	0.000348207	69.456	45.47	69.456	0.63034	2853100	12	3.06033	0.000484848	1.01661	3.23897	AT1G03250.1;AT1G03250.2	12;12	AT1G03250.1	AT1G03250.1	____MAATNVMRRDESLLIDPQRGDTSVSRG	unknown protein;Has 89 Blast hits to 89 proteins in 31 species: Archae - 0;Bacteria - 0;Metazoa - 31;Fungi - 0;Plants - 48;Viruses - 0;Other Eukaryotes - 10 (source: NCBI BLink).;unknown protein;FUNCTIONS IN: molecular_function unknown;INVOLVED	UID63	1	35
16.6675	16.1478	16.338	16.518	16.9289	16.5716	S	3	___1			0.980251	6.39958e-06	128.03	95.714	74.611	0.38414	30193000	64	0.655202	0.610231	0.28843	0.722514	AT1G03350.1	64	AT1G03350.1	AT1G03350.1	WSFGGLMKTLATRSESVIETYRRDLEEFGTG	BSD domain-containing protein	UID66	1	37
13.9311	13.5518	13.2109	15.1477	15.558	15.08	S	3	___1	+	Wt-mannitol_Wt-mock	0.996184	1.15578e-10	94.188	77.618	94.188	3.9643	4260900	838	2.57076	0	1.6973	3.72174	AT1G03370.1	838	AT1G03370.1	AT1G03370.1	QAVEEESEQKLQSEESGLFLGVDDVRFSEVF	C2 calcium/lipid-binding and GRAM domain containing protein	UID72	1	38
16.8007	16.36	16.5129	16.5842	16.7649	16.6837	S	3	___1			0.999999	6.48498e-06	74.147	58.76	74.147	0.46418	61933000	235	0.357761	0.80261	0.119706	0.352745	AT1G03530.1	235	AT1G03530.1	AT1G03530.1	VGLEKVSLAVDDDEKSDEAKGEMDSAESESE	nuclear assembly factor 1	UID73	1	39
17.7114	17.2928	17.3188	16.7961	17.2386	17.0491	S	2	___1			1	0.000469056	89.9	62.036	89.9	1.0142	63694000	448	1.04066	0.336571	-0.41305	-1.06888	AT1G03590.1;AT4G03415.2;AT4G03415.1	448;454;454	AT1G03590.1	AT1G03590.1	GEQNWSGLEGVTRVNSLVQLPRFPGEEPKT_	Protein phosphatase 2C family protein;Protein phosphatase 2C family protein;Protein phosphatase 2C family protein	UID74	1	40
15.9557	15.6784	15.5816	14.935	15.5255	14.8227	S	3	___1			0.974494	0.0101785	42.469	29.894	42.469	-0.15139	3222900	614	1.23426	0.095772	-0.644164	-1.44718	AT1G03740.2;AT1G03740.1	614;614	AT1G03740.2	AT1G03740.2	MQHNRNNQTGVRISHSGPLMSNRNMAKSTMH	Protein kinase superfamily protein;Protein kinase superfamily protein	UID75	1	41
15.4243	15.0312	14.9524	15.2835	15.7361	15.3136	S	3	___1			1	3.90675e-14	98.21	81.525	98.21	2.4252	227090000	406	0.678572	0.590378	0.308395	0.758661	AT1G03910.1;AT1G03910.2	406;450	AT1G03910.1	AT1G03910.1	HAEMLRRHLHRLEQLSEGEDDVEVNPGLTRV	EXPRESSED IN: 25 plant structures;EXPRESSED DURING: 13 growth stages;CONTAINS InterPro DOMAIN/s: Cactin protein, cactus-binding domain, C-terminal (InterPro:IPR019134), Cactin, central region (InterPro:IPR018816);BEST Arabidopsis thaliana protein match	UID78	1	44
14.6488	14.0509	14.3685	14.138	14.4499	14.262	S	3	___1			0.9901	9.01381e-07	85.469	71.023	85.469	0.35521	4117800	428	0.13777	0.901366	-0.0727355	-0.184107	AT1G03930.1	428	AT1G03930.1	AT1G03930.1	SSSRLVTSTGGVGTVSNRASTSQRIQAGNES	dual specificity kinase 1	UID82	1	45
16.3673	15.6893	15.8916	15.6561	16.2233	15.7505	S	2	___1			0.998311	8.16304e-05	131.45	89.562	131.45	0.74007	17965000	463	0.148054	0.880423	-0.106115	-0.227331	AT1G03930.1	463	AT1G03930.1	AT1G03930.1	FSRAARNTREDPLRRSLELLTLRK_______	dual specificity kinase 1	UID83	1	45
17.6355	16.8091	16.8368	16.5974	17.308	16.4442	S	3	___1			0.999955	0.0043943	56.328	40.104	56.328	-2.6244	7485800	263	0.337813	0.696519	-0.310586	-0.535686	AT1G03970.1	263	AT1G03970.1	AT1G03970.1	LIPVDEKPRPPSRPLSRSHSLEW________	G-box binding factor 4	UID85	1	47
14.6978	12.5229	14.5588	13.7873	14.5015	12.787	S	2	___1			0.995964	0.0137124	62.714	62.714	62.714	0.059014	7049700	267	0.0975906	0.882946	-0.234602	-0.22111	AT1G03970.1	267	AT1G03970.1	AT1G03970.1	DEKPRPPSRPLSRSHSLEW____________	G-box binding factor 4	UID86	1	47
15.8781	15.4547	15.4525	15.6261	16.0578	15.6909	S	3	___1			0.796786	2.53049e-08	64.723	53.19	64.723	4.3328	2773000	178	0.430649	0.716773	0.196517	0.497278	AT1G04050.1	178	AT1G04050.1	AT1G04050.1	RNGERGLAMTVYNNASPSSSSRLSMEPEEVP	homolog of SU(var)3-9 1	UID89	1	49
17.9317	17.3116	17.4494	17.5426	18.0437	17.6916	S	3	___1			0.999991	1.50714e-07	92.528	77.366	92.528	0.19336	13586000	443	0.335995	0.746353	0.195052	0.443683	AT1G04080.2;AT1G04080.1;AT1G04080.3	443;629;684	AT1G04080.2	AT1G04080.2	KLFYPHRSTSELKKRSADDFLASDRTKMAKT	Tetratricopeptide repeat (TPR)-like superfamily protein;Tetratricopeptide repeat (TPR)-like superfamily protein;Tetratricopeptide repeat (TPR)-like superfamily protein	UID90	1	50
18.0052	17.3767	17.5127	17.69	18.0213	17.875	S	4	___1			0.991793	3.59342e-36	114	98.361	114	1.0552	207450000	118	0.467033	0.68536	0.230581	0.55746	AT1G04080.2;AT1G04080.1;AT1G04080.3	118;304;304	AT1G04080.2	AT1G04080.2	KADEGRSQVDGSTEQSPKLESASSTEPEELK	Tetratricopeptide repeat (TPR)-like superfamily protein;Tetratricopeptide repeat (TPR)-like superfamily protein;Tetratricopeptide repeat (TPR)-like superfamily protein	UID91	1	50
14.0768	13.8187	13.5726	13.4634	14.1237	13.7029	S	3	___1			0.992394	1.58676e-07	82.01	60.344	82.01	0.35571	5691200	246	0.087162	0.929632	-0.0593449	-0.134343	AT1G04410.1;AT5G43330.1	246;246	AT1G04410.1	AT1G04410.1	RGAAIIKARKLSSALSAASSACDHIRDWVLG	Lactate/malate dehydrogenase family protein;Lactate/malate dehydrogenase family protein	UID98	1	54
11.9994	11.2355	10.9562	14.4332	14.9731	14.6288	S	3	___1	+	Wt-mannitol_Wt-mock	0.917113	0.0003154	46.494	31.618	46.494	-1.9142	8620300	7	3.14462	0	3.28132	5.97194	AT1G04530.1	7	AT1G04530.1	AT1G04530.1	_________MLKSEASLSIYCDSGDGFKSED	Tetratricopeptide repeat (TPR)-like superfamily protein	UID99	1	55
17.7047	16.9493	17.1448	16.172	16.9038	16.3125	S	3	___1			0.997762	5.52051e-10	117.2	92.761	117.2	1.4495	6474800	449	1.18559	0.06804	-0.80349	-1.54933	AT1G04780.1	449	AT1G04780.1	AT1G04780.1	DSPSRGGRQIKPGRHSTVETVVRNENRGLRD	Ankyrin repeat family protein	UID100	1	57
18.0412	17.5486	17.567	17.5427	18.0539	17.6546	S	2	___1			0.991463	3.91289e-53	195.16	160.08	195.16	-0.50914	98866000	435	0.048196	0.96445	0.0314674	0.0742572	AT1G04780.1	435	AT1G04780.1	AT1G04780.1	LCVDEKVSDLLGDDDSPSRGGRQIKPGRHST	Ankyrin repeat family protein	UID101	1	57
14.1741	13.2704	13.4014	12.9909	13.4731	12.8219	S	4	___1			1	0.000922322	62.088	36.871	60.161	-0.40947	100330000	30	0.690494	0.437794	-0.519999	-0.957898	AT1G04790.1	30	AT1G04790.1	AT1G04790.1	PDRSVHHREVKRRPHSPVAPLRYQREEYRNH	RING/U-box superfamily protein	UID102	1	58
16.2715	15.8043	15.8359	16.4222	17.1975	16.7059	S	3	___1			0.928867	1.17006e-17	97.999	86.699	97.999	-1.1903	10714000	64	1.38027	0.0480798	0.804599	1.70444	AT1G04830.1;AT1G04830.2	64;64	AT1G04830.1	AT1G04830.1	RLNSAPPPSSNTSVPSPSHRPRNGNSISGGS	Ypt/Rab-GAP domain of gyp1p superfamily protein;Ypt/Rab-GAP domain of gyp1p superfamily protein	UID103	1	60
15.2707	14.9799	15.0532	14.8766	15.4323	15.1723	S	3	___1			0.999999	6.52209e-07	82.01	68.047	82.01	-0.41353	5427800	130	0.117756	0.917741	0.0591237	0.154471	AT1G04920.1	130	AT1G04920.1	AT1G04920.1	EQGRRDATEDLSEDLSEGEKGDGLGEIVQPE	sucrose phosphate synthase 3F	UID105	1;2	61
17.7203	17.3781	17.3269	17.1855	17.6816	17.3959	S	3	___1			0.998253	9.59659e-10	99.752	78.85	99.752	-0.20339	5461700	434	0.102623	0.927586	-0.054074	-0.138828	AT1G04950.3;AT1G04950.2;AT1G04950.1	434;434;434	AT1G04950.3	AT1G04950.3	DPHKRKLSVDSSENQSPQKRLITMDGPDGVH	TATA BOX ASSOCIATED FACTOR II 59;TATA BOX ASSOCIATED FACTOR II 59;TATA BOX ASSOCIATED FACTOR II 59	UID106	1	62
16.9626	16.4701	16.509	16.4368	16.9749	16.7747	S	3	___1			0.933597	1.195e-07	56.428	40.122	56.428	-0.83321	2586000	53	0.134948	0.895745	0.08155	0.192869	AT1G05230.3;AT1G05230.4;AT1G05230.2;AT1G05230.1	53;53;53;53	AT1G05230.3	AT1G05230.3	DSPNTKSGSENQEGGSGNDQDPLHPNKKKRY	homeodomain GLABROUS 2;homeodomain GLABROUS 2;homeodomain GLABROUS 2;homeodomain GLABROUS 2	UID108	1	64
18.2011	17.6	17.7251	17.6062	18.0473	17.7953	S	2	___1			1	2.82385e-06	115	87.341	115	2.1405	10778000	998	0.0392645	0.971931	-0.0258064	-0.0609676	AT1G05460.1	998	AT1G05460.1	AT1G05460.1	FETRGDFVAKEEDEWSDGWK___________	P-loop containing nucleoside triphosphate hydrolases superfamily protein	UID109	1	65
16.3257	15.5112	15.8536	16.3546	16.7788	16.0308	S	3	___1			0.874716	0.0122092	42.426	19.19	42.426	-1.8472	1596000	30	0.698984	0.448565	0.491254	0.943986	AT1G05630.2;AT1G05630.1	30;30	AT1G05630.2	AT1G05630.2	ATLVPVPPRRKTHSYSLQFDHKPHHQIRKHS	Endonuclease/exonuclease/phosphatase family protein;Endonuclease/exonuclease/phosphatase family protein	UID111	1	67
14.1568	13.5639	13.585	13.6712	14.4532	14.0588	S	3	___1			0.883142	1.51841e-06	76.761	61.97	64.522	2.7205	4153800	137	0.418392	0.667294	0.2925	0.587594	AT1G05710.5;AT1G05710.4;AT1G05710.3;AT1G05710.1;AT1G05710.2	137;137;137;137;159	AT1G05710.5	AT1G05710.5	QSNGADIWAPVKTPLSPAFSVTSQSPFR___	basic helix-loop-helix (bHLH) DNA-binding superfamily protein;basic helix-loop-helix (bHLH) DNA-binding superfamily protein;basic helix-loop-helix (bHLH) DNA-binding superfamily protein;basic helix-loop-helix (bHLH) DNA-binding superfamily protein;	UID113	1;2	69
17.0948	16.64	16.629	16.9747	17.8172	17.2896	S	3	___1			0.943748	1.15296e-06	78.057	63.68	78.057	2.0104	83967000	144	0.923184	0.253833	0.572564	1.16907	AT1G05805.1	144	AT1G05805.1	AT1G05805.1	GGGNSSGSYSLARQRSSPADFFTYLASDKNN	basic helix-loop-helix (bHLH) DNA-binding superfamily protein	UID115	1	70
15.8674	15.5207	15.4545	15.2163	15.9852	15.2191	S	3	___1			0.880913	7.77435e-08	91.657	71.814	91.657	-0.92455	32524000	189	0.187964	0.841556	-0.140676	-0.289398	AT1G05805.1	189	AT1G05805.1	AT1G05805.1	GSNGGRGHSRLKSQLSFTNHDSLARINEVNE	basic helix-loop-helix (bHLH) DNA-binding superfamily protein	UID117	1	70
16.5976	15.7341	15.9956	16.2949	16.6524	16.1802	S	2	___1			0.943899	8.90418e-19	156.36	110.2	156.36	0.26041	3166100	83	0.383577	0.693493	0.266741	0.541562	AT1G05870.4;AT1G05870.3;AT1G05870.2;AT1G05870.1	83;83;83;83	AT1G05870.4	AT1G05870.4	SSSVDDQKDDLTRSKSLTDDDLEDLRGCLDL	Protein of unknown function (DUF1685);Protein of unknown function (DUF1685);Protein of unknown function (DUF1685);Protein of unknown function (DUF1685)	UID118	1	71
19.3533	18.6921	18.8557	18.4514	18.9741	18.5178	S	3	___1			0.993946	0.000337058	59.728	46.527	51.193	-0.35935	83405000	244	0.547584	0.621491	-0.319279	-0.697271	AT1G05960.1;AT1G05960.2	244;265	AT1G05960.1	AT1G05960.1	DQISDTKIPNMTKKVSFKPNPVTDYKLENMD	ARM repeat superfamily protein;ARM repeat superfamily protein	UID119	1	73
19.4695	18.8657	18.9574	18.9366	19.4078	19.1196	S	3	___1			0.8714	4.88197e-11	100.77	85.532	100.77	1.4506	126780000	413	0.0872138	0.930142	0.0571302	0.132065	AT1G06070.1	413	AT1G06070.1	AT1G06070.1	LRRPMPSPGQKESVTSPDRETPLTKD_____	Basic-leucine zipper (bZIP) transcription factor family protein	UID120	1	74
14.6988	14.31	14.5302	14.8748	15.0882	14.8158	S	3	___1			0.940602	0.000123133	47.499	35.214	47.499	-0.22578	5208400	109	1.3806	0.217814	0.413253	1.21653	AT1G06230.3;AT1G06230.2;AT1G06230.1	109;109;109	AT1G06230.3	AT1G06230.3	KNLTEAPSENLPGDDSDKVIDKPLVEAFSQA	global transcription factor group E4;global transcription factor group E4;global transcription factor group E4	UID124	1	77
15.6371	15.3559	15.3219	15.2576	15.5359	15.29	S	3	___1			0.841176	0.000522464	50.053	33.368	50.053	0.75886	4404900	182	0.226889	0.876111	-0.0771538	-0.231661	AT1G06400.1	182	AT1G06400.1	AT1G06400.1	FTEVLTQIHKIVSKRSVDGGGESADLPGKGE	Ras-related small GTP-binding family protein	UID127	1	79
16.0296	15.4765	15.6155	16.1664	16.6898	16.3025	S	3	___1			0.992752	1.72656e-09	81.696	60.637	81.696	2.4656	2583500	62	1.38692	0.0626993	0.679003	1.58497	AT1G06660.1	62	AT1G06660.1	AT1G06660.1	LVSHSSLANSRKAQDSQNDLSALFLSEEKSA	unknown protein;BEST Arabidopsis thaliana protein match is: unknown protein (TAIR:AT2G30820.2);Has 166 Blast hits to 144 proteins in 35 species: Archae - 0;Bacteria - 17;Metazoa - 13;Fungi - 20;Plants - 104;Viruses - 0;Other Eukaryotes - 12 (sourc	UID130	1	82
17.4446	16.9701	16.764	17.3958	17.8822	17.6553	S	4	___1			0.999802	2.29922e-37	129.78	108.47	129.78	0.71021	17183000	1020	1.11968	0.150501	0.584899	1.31243	AT1G06670.1	1020	AT1G06670.1	AT1G06670.1	REIAVSTTESYDAVKSDDEEDHKVGNVGDAM	nuclear DEIH-boxhelicase	UID131	1	83
18.1784	17.7235	17.7213	17.7374	18.2108	17.8765	S	2	___1			1	2.24663e-10	141.88	107.96	141.88	0.31474	4771600	78	0.118218	0.911581	0.0671953	0.165115	AT1G06700.2;AT1G06700.1;AT2G41970.1;AT2G43230.1;AT2G43230.2	78;78;83;121;155	AT1G06700.2	AT1G06700.2	EKTENFGSKALIGEGSYGRVYYATLNDGVAV	Protein kinase superfamily protein;Protein kinase superfamily protein;Protein kinase superfamily protein;Protein kinase superfamily protein;Protein kinase superfamily protein	UID132	1	85
16.6158	16.4139	16.3374	16.2095	17.2708	16.5847	S	3	___1			0.997366	2.56973e-07	53.453	41.712	53.453	0.49266	28615000	783	0.292834	0.743926	0.232649	0.44599	AT1G06840.1	783	AT1G06840.1	AT1G06840.1	FGLSRLAPVPDMEGISPQHVSTVVKGTPGYL	Leucine-rich repeat protein kinase family protein	UID133	1;2	86
15.6689	15.145	15.2666	15.2243	15.8659	15.4217	S	3	___1			0.771743	2.88691e-07	62.002	47.074	62.002	0.4065	22682000	483	0.227794	0.821319	0.143795	0.321613	AT1G06950.1	483	AT1G06950.1	AT1G06950.1	DVTSKSYRKRLANAVSSGDLEAQDSKAKYLQ	translocon at the inner envelope membrane of chloroplasts 110	UID136	1	88
14.5765	14.2084	14.2232	14.4684	14.9425	14.2642	S	3	___1			1	0.000778823	59.709	44.169	59.709	0.63329	2711900	100	0.402148	0.70953	0.222341	0.512103	AT1G07020.1	100	AT1G07020.1	AT1G07020.1	PEIRRAFEEDERRRRSPLVEENAVRVMEAMR	unknown protein;Has 39 Blast hits to 39 proteins in 17 species: Archae - 0;Bacteria - 0;Metazoa - 6;Fungi - 3;Plants - 28;Viruses - 0;Other Eukaryotes - 2 (source: NCBI BLink).	UID137	1	89
15.9439	15.5438	15.6796	15.9159	16.1463	15.9206	S	3	___1			0.959474	1.42689e-11	69.763	50.931	69.763	0.05774	5860600	16	0.906566	0.573815	0.271858	0.799714	AT1G07110.1	16	AT1G07110.1	AT1G07110.1	MGSGASKNTEEDDDGSNGGGGQLYVSLKMEN	fructose-2,6-bisphosphatase	UID140	1	91
19.4398	18.801	18.8998	19.0231	19.4835	19.1443	S	2	___1			0.999964	1.87823e-18	159.34	119.28	159.34	-0.85736	312860000	220	0.283643	0.780742	0.170052	0.385034	AT1G07110.1	220	AT1G07110.1	AT1G07110.1	AADNAENPRSLSASGSFRNDSTPKAAQRNSE	fructose-2,6-bisphosphatase	UID143	1;2	91
17.0024	16.4082	16.4642	16.5023	16.9129	16.6057	S	3	___1			0.778448	4.2367e-08	105.95	88.626	105.95	1.0833	267670000	305	0.0756989	0.940592	0.0486673	0.11424	AT1G07110.1	305	AT1G07110.1	AT1G07110.1	DRGVGSPRLVKSLSASSFLIDTKQIKNSMPA	fructose-2,6-bisphosphatase	UID145	1	91
16.3447	15.6612	15.8491	15.9341	16.427	16.1282	S	3	___1			0.89114	2.5695e-09	118.31	96.805	118.31	0.44664	6590100	271	0.352576	0.732451	0.211422	0.470638	AT1G07110.1	271	AT1G07110.1	AT1G07110.1	DSSNIYSAFGEAESKSVETLSPFQQKDGQKG	fructose-2,6-bisphosphatase	UID146	1	91
17.0334	16.368	16.6143	17.1691	17.6393	17.2738	S	3	___1			0.892232	1.74427e-08	113.41	83.476	98.182	-0.81903	75158000	276	1.33769	0.0660814	0.688848	1.56237	AT1G07110.1	276	AT1G07110.1	AT1G07110.1	YSAFGEAESKSVETLSPFQQKDGQKGLFVDR	fructose-2,6-bisphosphatase	UID147	1	91
16.1973	15.801	15.8589	15.8575	16.2955	15.885	S	3	___1			0.972815	8.60917e-11	66.041	53.738	43.135	0.35214	114560000	332	0.116645	0.917055	0.0602954	0.155407	AT1G07310.1	332	AT1G07310.1	AT1G07310.1	MGGLSLEEERAAAERSESDFGARPNYSYGRD	Calcium-dependent lipid-binding (CaLB domain) family protein	UID148	1;2	92
16.0342	15.5761	15.6379	15.7387	16.2022	15.8959	S	3	___1			0.976999	6.70701e-11	100.04	88.602	100.04	0.17925	50775000	334	0.423195	0.719166	0.19619	0.493191	AT1G07310.1	334	AT1G07310.1	AT1G07310.1	GLSLEEERAAAERSESDFGARPNYSYGRDYR	Calcium-dependent lipid-binding (CaLB domain) family protein	UID149	1;2	92
16.3058	17.1367	15.8956	16.8531	17.3251	17.169	S	2	___1			0.895371	1.23563e-06	100.88	60.163	100.88	1.711	4818900	132	0.791621	0.281463	0.66968	1.13393	AT5G07060.2;AT5G07060.1;AT1G07360.1;AT2G29580.1	132;132;135;135	AT5G07060.2	AT5G07060.2	DEHDPKTRAGLDYESSFGKMQPNDTILKLQR	CCCH-type zinc fingerfamily protein with RNA-binding domain;CCCH-type zinc fingerfamily protein with RNA-binding domain;CCCH-type zinc fingerfamily protein with RNA-binding domain;CCCH-type zinc fingerfamily protein with RNA-binding domain	UID150	1	93
18.7028	18.0402	18.2302	17.6442	18.0944	17.7454	S	3	___1			0.906398	7.58015e-08	91.657	68.666	91.657	-0.095299	6311000	329	0.970699	0.285402	-0.496415	-1.12931	AT1G07620.1	329	AT1G07620.1	AT1G07620.1	QDTNFGAKKSVLSSESPVRAEKEEKYEVQEE	GTP-binding protein Obg/CgtA	UID154	1	95
17.5573	17.0002	17.2266	16.8435	17.1998	16.8712	S	2	___1			1	0.000351522	103.01	73.238	103.01	-0.031982	41513000	131	0.662865	0.607841	-0.289828	-0.72798	AT1G07630.1;AT2G28890.1	134;131	AT1G07630.1;AT2G28890.1	AT2G28890.1	GPIVLGSGPIERGFLSGPIERGFMSGPLDRV;GPIVPGSGPLERGFLSGPIERGFMSGPLDGS	pol-like 5;poltergeist like 4	UID155	1	96;1091
17.0394	16.6158	16.593	16.2111	16.7682	16.3827	S	2	___1			0.935824	0.000518896	93.667	64.768	93.667	-1.2391	14361000	172	0.602639	0.619345	-0.295416	-0.704118	AT1G07630.1	172	AT1G07630.1	AT1G07630.1	DKPNSDHHHQFQRSFSHGLALRVGSRKRSLV	pol-like 5	UID156	1	96
17.7395	17.248	17.3307	17.0091	17.5384	17.2309	S	2	___1			0.915859	5.25264e-13	150.81	114.36	150.81	0.044994	133350000	991	0.345362	0.751889	-0.179976	-0.432689	AT1G07650.1;AT1G07650.2	991;997	AT1G07650.1	AT1G07650.1	RNHFWQNELSRSLSFSTSGPRTASANSLVDA	Leucine-rich repeat transmembrane protein kinase;Leucine-rich repeat transmembrane protein kinase	UID157	1	97
16.5463	16.1466	16.1583	16.2081	16.6528	16.3852	S	3	___1			0.942289	3.37855e-05	80.96	60.753	80.96	2.452	3020100	323	0.28871	0.80547	0.131659	0.342628	AT1G07750.1	323	AT1G07750.1	AT1G07750.1	IFTHLAGNTSVWKSLSPEVLQAAFKVAPEVE	RmlC-like cupins superfamily protein	UID161	1	100
16.7183	16.3441	16.4258	16.4549	16.8667	16.3631	S	2	___1			0.817366	2.86775e-05	82.171	64.185	82.171	-0.52787	10796000	348	0.124725	0.910023	0.0654526	0.166958	AT1G07750.1	348	AT1G07750.1	AT1G07750.1	VAPEVEKSFRSTRTSSAIFFPPSN_______	RmlC-like cupins superfamily protein	UID162	1	100
14.1133	13.8285	13.6768	14.0916	14.4029	14.0046	S	3	___1			0.970756	0.00252133	43.791	24.029	43.791	2.8163	1446300	177	0.767406	0.58047	0.29347	0.780408	AT1G08200.1;AT2G27860.1	177;177	AT1G08200.1;AT2G27860.1	AT1G08200.1	AFYVLKEDISPCIFGSIEKQRWSYACAKQLI;EFYVLKEDISPCIFGSIEKQRWSYACAKQLI	UDP-D-apiose/UDP-D-xylose synthase 2;UDP-D-apiose/UDP-D-xylose synthase 1	UID168	1	105;1078
18.3024	17.6488	17.7443	17.7423	18.3302	17.9435	S	3	___1			0.997625	4.65782e-18	131.56	102.06	131.56	-0.10541	3487200	142	0.148988	0.879464	0.106811	0.228704	AT1G08360.1;AT5G22440.2;AT5G22440.1	142;143;143	AT1G08360.1	AT1G08360.1	LNKAGKFPTLVSHQESLESKVNETKATVKFQ	Ribosomal protein L1p/L10e family;Ribosomal protein L1p/L10e family;Ribosomal protein L1p/L10e family	UID170	1	106
17.2557	16.7559	16.8958	17.1532	17.6885	17.3512	S	3	___1			0.753657	8.03043e-05	47.499	40.918	47.499	0.61493	278250000	970	0.927918	0.371283	0.428516	1.03053	AT1G08420.2;AT1G08420.1	970;975	AT1G08420.2	AT1G08420.2	VVVPKLIHPLPPALSSPETSPERHIEDTWMQ	BRI1 suppressor 1 (BSU1)-like 2;BRI1 suppressor 1 (BSU1)-like 2	UID172	1;2	107
16.6229	16.1797	16.1441	16.3978	16.752	16.4301	S	3	___1			1	2.03378e-07	99.941	75.103	51.591	0.32875	437470000	611	0.479919	0.694176	0.211087	0.539799	AT1G08420.2;AT1G08420.1;AT2G27210.2;AT2G27210.1	622;627;611;616	AT1G08420.2;AT2G27210.2	AT2G27210.2	AAETGGALGGMVRQLSIDQFENEGRRVSYGT	BRI1 suppressor 1 (BSU1)-like 2;BRI1 suppressor 1 (BSU1)-like 2;BRI1 suppressor 1 (BSU1)-like 3;BRI1 suppressor 1 (BSU1)-like 3	UID173	1	107;1070
17.9156	17.2153	17.3584	17.1135	17.6841	17.3115	S	2	___1			0.989432	0.000301252	104.22	74.454	104.22	-0.44856	75359000	645	0.177396	0.856484	-0.126748	-0.268939	AT1G08420.2;AT1G08420.1;AT2G27210.2;AT2G27210.1	656;661;645;650	AT1G08420.2;AT2G27210.2	AT2G27210.2	ATAARKLLDRQMSINSVPKKVIAHLLKPRGW;ATAARKLLDRQMSINSVPKKVVAHLLKPRGW	BRI1 suppressor 1 (BSU1)-like 2;BRI1 suppressor 1 (BSU1)-like 2;BRI1 suppressor 1 (BSU1)-like 3;BRI1 suppressor 1 (BSU1)-like 3	UID174	1	107;1070
16.7576	16.2531	16.282	16.0585	16.664	16.4575	S	3	___1			0.992949	9.12407e-08	96.135	75.615	96.135	2.3284	2649300	381	0.0535789	0.957992	-0.0375627	-0.085077	AT1G08490.1	381	AT1G08490.1	AT1G08490.1	SSLPDVRIYGPRPSESVHRGALCSFNVEGLH	chloroplastic NIFS-like cysteine desulfurase	UID175	1	108
16.2961	15.8197	15.8809	15.6688	16.2606	15.7856	S	3	___1			0.852923	0.000178922	91.694	70.187	91.694	0.07716	7843200	124	0.148873	0.884285	-0.0938673	-0.215871	AT1G08560.1	124	AT1G08560.1	AT1G08560.1	KLEEMDKANKEIKRLSGTPVYRSRTAVTNGL	syntaxin of plants 111	UID176	1	109
18.8053	18.1957	18.3706	18.4384	18.8285	18.5241	S	2	___1			0.997435	0.00174113	102.07	68.689	102.07	0.26215	7077300	136	0.256778	0.810714	0.139768	0.335617	AT1G08640.1	136	AT1G08640.1	AT1G08640.1	MYAQLMNRKKGVTFGSFKVSKDIKYADKQPI	Chloroplast J-like domain 1	UID177	1	110
18.3739	17.7324	17.8011	17.6972	18.1907	17.8386	S	2	___1			1	0.0108875	64.841	24.796	64.841	-1.3782	9684600	18	0.0853067	0.930048	-0.0603472	-0.133875	AT1G08670.1	18	AT1G08670.1	AT1G08670.1	KLMQNPVLHELKKQASFFIKEKIKTARLAVT	ENTH/VHS family protein	UID178	1	111
15.2835	14.7304	15.043	14.9105	15.3569	14.9804	S	4	___1			0.765165	3.26635e-11	68.952	60.959	52.769	2.7898	11552000	157	0.108492	0.917388	0.0635878	0.154419	AT1G08680.2;AT1G08680.1;AT1G08680.4;AT1G08680.3	157;157;157;157	AT1G08680.2	AT1G08680.2	EDMTRRANSYHSYSQSPPYDYQYEERRYGKI	ARF GAP-like zinc finger-containing protein ZIGA4;ARF GAP-like zinc finger-containing protein ZIGA4;ARF GAP-like zinc finger-containing protein ZIGA4;ARF GAP-like zinc finger-containing protein ZIGA4	UID181	1	112
17.0518	16.6653	16.7427	16.441	16.9439	16.5377	S	2	___1			0.998139	9.82414e-14	117.98	93.632	81.95	0.017882	44298000	224	0.388828	0.739285	-0.179057	-0.454342	AT1G08680.2;AT1G08680.1;AT1G08680.4	224;224;224	AT1G08680.2	AT1G08680.2	FSNEDSAPRASDYSVSSAGDPFRSDIQSPNF	ARF GAP-like zinc finger-containing protein ZIGA4;ARF GAP-like zinc finger-containing protein ZIGA4;ARF GAP-like zinc finger-containing protein ZIGA4	UID182	1;2	112
17.6022	17.1655	17.2063	16.8706	17.3365	16.9776	S	2	___1			0.999997	8.09919e-07	127.51	113.87	103.43	1.7709	318000000	196	0.593674	0.636087	-0.263088	-0.660857	AT1G08680.2;AT1G08680.1;AT1G08680.4	196;196;196	AT1G08680.2	AT1G08680.2	ASVKGLHAKASSFVYSPGRFSDHMFEDQFSN	ARF GAP-like zinc finger-containing protein ZIGA4;ARF GAP-like zinc finger-containing protein ZIGA4;ARF GAP-like zinc finger-containing protein ZIGA4	UID185	1;2	112
13.6772	13.397	13.044	13.2728	13.5225	13.252	S	3	___1			0.993224	4.53469e-08	75.764	56.493	75.764	-0.87487	30688000	236	0.0395963	0.97319	-0.0236251	-0.0586576	AT1G08680.2;AT1G08680.1;AT1G08680.4;AT1G08680.3	236;236;236;194	AT1G08680.2	AT1G08680.2	YSVSSAGDPFRSDIQSPNFQQEAEFRSPQFQ	ARF GAP-like zinc finger-containing protein ZIGA4;ARF GAP-like zinc finger-containing protein ZIGA4;ARF GAP-like zinc finger-containing protein ZIGA4;ARF GAP-like zinc finger-containing protein ZIGA4	UID186	1	112
15.7253	15.1121	15.3636	16.0806	16.3158	16.0927	S	3	___1			0.989504	7.49724e-05	55.851	46.29	55.851	4.5663	3316500	272	1.76978	0.0220643	0.762712	1.93734	AT1G08700.1	272	AT1G08700.1	AT1G08700.1	QAVRNHDVNQLGRENSHNMDYNAIAVRDIDN	Presenilin-1	UID188	1	113
15.4284	14.7556	14.9586	14.4144	16.7192	15.4683	S	3	___1			0.997835	6.63624e-12	129.37	108.53	129.37	0.0029591	22056000	114	0.281749	0.692497	0.486468	0.543355	AT1G08720.1	114	AT1G08720.1	AT1G08720.1	PEKHQIRAATLLSLGSHQRMDSRRDSSEVVA	Protein kinase superfamily protein	UID190	1	114
15.6216	15.0874	15.2724	16.8032	17.5537	16.9361	S	3	___1	+	Wt-mannitol_Wt-mock	0.768011	0.0156434	50.284	34.03	50.284	-0.25985	4510800	823	2.49895	0	1.77051	3.69418	AT1G08720.1	823	AT1G08720.1	AT1G08720.1	VGDFGLSRLKHNTFLSSKSTAGTPEWMAPEV	Protein kinase superfamily protein	UID191	1	114
16.2152	15.6573	15.7272	15.8942	16.4392	15.94	S	3	___1			0.979065	1.22802e-05	56.599	39.11	56.599	-3.5909	4809200	616	0.381457	0.715279	0.224588	0.501893	AT1G08760.1	616	AT1G08760.1	AT1G08760.1	ENSSSQKATSVAGSESPPLNWVKGNGLNEAT	Plant protein of unknown function (DUF936)	UID193	1	115
16.4177	15.842	15.8984	15.5323	15.9438	15.643	S	2	___1			1	0.000469056	89.9	63.386	89.9	-5.6681	3484200	299	0.717706	0.553373	-0.346341	-0.823382	AT1G08760.1	299	AT1G08760.1	AT1G08760.1	NFVQGIEFGAKALRKSWEGNLDIRGSDRTKS	Plant protein of unknown function (DUF936)	UID196	1	115
16.3634	16.0155	16.0997	17.1466	17.528	17.1766	S	2	___1	+	Wt-mannitol_Wt-mock	0.997746	1.18833e-08	139.31	97.88	139.31	-0.1536	80969000	825	2.65331	0.000455516	1.1242	3.11261	AT1G08800.2;AT1G08800.1	825;825	AT1G08800.2	AT1G08800.2	TSRVSEDLKALLTQISASRGIEFLSPRDVSP	Protein of unknown function, DUF593;Protein of unknown function, DUF593	UID197	1	116
16.28	15.8044	15.8963	16.0137	16.6035	16.0927	S	2	___1			1	0.00144291	104.2	75.992	104.2	-2.2485	20572000	834	0.443733	0.684754	0.243071	0.558388	AT1G08800.2;AT1G08800.1	834;834	AT1G08800.2	AT1G08800.2	ALLTQISASRGIEFLSPRDVSPKISVNSSDQ	Protein of unknown function, DUF593;Protein of unknown function, DUF593	UID198	1	116
17.1244	16.6184	16.6367	16.387	17.1072	16.7367	S	3	___1			0.968573	7.29813e-18	108.71	86.238	108.71	-0.22957	14377000	215	0.0648476	0.945796	-0.0495275	-0.106308	AT1G08800.2;AT1G08800.1	215;215	AT1G08800.2	AT1G08800.2	TELKIHSDTESEAVFSDTEPKQESSLNHLPP	Protein of unknown function, DUF593;Protein of unknown function, DUF593	UID200	1;3	116
17.1764	16.9081	16.8452	16.7233	17.1961	16.8572	S	3	___1			0.999981	5.65712e-05	89.629	50.364	89.629	1.1553	6889400	256	0.106017	0.929564	-0.0510108	-0.136568	AT1G08930.2;AT1G08930.1	256;256	AT1G08930.2	AT1G08930.2	GRDKECRSSLQRLRGSDVDISREANTIRDTI	Major facilitator superfamily protein;Major facilitator superfamily protein	UID202	1	119
17.4706	17.1017	17.0144	16.32	16.6386	16.4775	S	3	___1			0.999973	0.000964493	74.376	24.336	74.376	0.36894	26692000	17	1.89258	0.0219349	-0.71688	-1.95156	AT1G08930.2;AT1G08930.1;AT1G54720.1	17;17;17	AT1G08930.2	AT1G08930.2	ERQKSMEKGLLRKSLSIRERKFPNEDAFLES	Major facilitator superfamily protein;Major facilitator superfamily protein;early-responsive to dehydration protein-related / ERD protein-related	UID203	1	119
15.7164	15.2444	15.3061	15.7243	16.1304	15.851	S	2	___1			0.999999	0.00792778	66.692	41.748	66.692	0.97947	3635500	142	1.18283	0.209429	0.479602	1.22778	AT1G09020.1	142	AT1G09020.1	AT1G09020.1	FLRTADPSQEAVPRMSGVDLELSRHRISVLL	homolog of yeast sucrose nonfermenting 4	UID205	1	121
16.2606	15.9009	15.916	17.8069	18.1717	17.9096	S	3	___1	+	Wt-mannitol_Wt-mock	1	3.4737e-07	104.17	72.261	104.17	3.7422	6251100	256	3.57362	0	1.93693	5.38077	AT1G09020.1	256	AT1G09020.1	AT1G09020.1	AWKEGKAHISRQYDGSGRPYPRPLVQVGPYD	homolog of yeast sucrose nonfermenting 4	UID206	1	121
17.0821	16.5916	16.7171	16.8454	17.0985	16.9037	S	3	___1			0.987903	0.000248641	57.106	32.315	56.851	-0.24472	13067000	695	0.38669	0.759657	0.152269	0.416213	AT1G09060.2;AT1G09060.1;AT1G09060.3	695;695;709	AT1G09060.2	AT1G09060.2	PEEPDQKMSENESLLSPEQKLRDGELHDLSL	Zinc finger, RING-type;Transcription factor jumonji/aspartyl beta-hydroxylase;Zinc finger, RING-type;Transcription factor jumonji/aspartyl beta-hydroxylase;Zinc finger, RING-type;Transcription factor jumonji/aspartyl beta-hydroxylase	UID207	1	122
16.349	16.0864	15.9214	16.1471	16.6723	16.3079	S	2	___1			1	0.000487329	96.034	77.254	96.034	1.6164	1019200	80	0.574236	0.643183	0.25684	0.643576	AT1G09090.1;AT1G09090.2	80;80	AT1G09090.1	AT1G09090.1	VKSLSFASRRLDRSKSFGAMFALRGLRFIAK	respiratory burst oxidase homolog B;respiratory burst oxidase homolog B	UID211	1	123
17.2329	16.8303	16.8488	16.3926	16.8124	16.4809	S	3	___1			0.994321	0.000614445	101.12	59.411	101.12	-0.49444	29875000	87	1.04838	0.338609	-0.408726	-1.06673	AT1G09140.2;AT1G09140.1	87;87	AT1G09140.2	AT1G09140.2	GCRLRVEIAHGGRRFSPSVDRYSSSYSASRA	SERINE-ARGININE PROTEIN 30;SERINE-ARGININE PROTEIN 30	UID213	1	125
15.082	14.3962	14.6372	14.861	15.2012	15.1861	S	4	___1			0.99752	2.08255e-10	63.573	51.72	63.573	-1.1392	12676000	301	0.756427	0.505275	0.377617	0.879228	AT1G09230.1	301	AT1G09230.1	AT1G09230.1	IKITSKVTQDEYKEESENEDPADEPKEKDSN	RNA-binding (RRM/RBD/RNP motifs) family protein	UID214	1	127
15.373	14.7237	15.0491	14.7094	15.2848	14.7611	S	2	___1			1	1.81625e-15	122.39	105.62	122.39	-2.5573	7314300	198	0.189737	0.84731	-0.13015	-0.2814	AT1G09320.1	198	AT1G09320.1	AT1G09320.1	TEEEEDESEEDKLDDSEDEEDILARVDLETT	agenet domain-containing protein	UID215	1	129
19.0802	18.0765	18.3879	17.8313	18.6777	17.8435	S	3	___1			0.967592	4.35285e-09	93.152	61.325	93.152	1.0974	4567100	209	0.41427	0.638648	-0.397348	-0.653551	AT1G09520.1	209	AT1G09520.1	AT1G09520.1	VPKLKEAPVDQKPKLSPASNGATVKETESSD	LOCATED IN: chloroplast;EXPRESSED IN: 21 plant structures;EXPRESSED DURING: 12 growth stages;CONTAINS InterPro DOMAIN/s: Zinc finger, PHD-type, conserved site (InterPro:IPR019786);BEST Arabidopsis thaliana protein match is: PHD finger family protein (	UID216	1	130
14.3516	13.6983	14.034	13.9645	14.268	14.0747	S	3	___1			0.999601	3.37155e-07	89.43	76.635	89.43	-0.20245	16574000	32	0.131348	0.90202	0.0744511	0.182278	AT1G09730.2;AT1G09730.1	32;32	AT1G09730.2	AT1G09730.2	AESAAGKLLEKFTNPSPCNSPVLQRQRIQSF	Cysteine proteinases superfamily protein;Cysteine proteinases superfamily protein	UID217	1;2	131
12.9016	11.9221	12.4935	13.7959	14.4287	13.682	S	3	___1	+	Wt-mannitol_Wt-mock	0.829708	1.98803e-05	46.66	28.866	46.66	-2.7714	943900	617	1.85265	0.00165097	1.5298	2.69843	AT1G09770.1	617	AT1G09770.1	AT1G09770.1	AEKKKGAKNRTNRSASQVLAIDDFDENELQE	cell division cycle 5	UID222	1	132
15.1964	14.9517	14.6969	15.1165	15.4538	15.4474	S	4	___1			0.79924	1.27259e-15	70.533	65.956	70.533	0.12941	224930000	73	1.00635	0.380122	0.39083	1.02253	AT1G09780.1;AT3G08590.2;AT3G08590.1	73;75;75	AT1G09780.1	AT1G09780.1	TWTLIKAHGTAVGLPSEDDMGNSEVGHNALG	Phosphoglycerate mutase, 2,3-bisphosphoglycerate-independent;Phosphoglycerate mutase, 2,3-bisphosphoglycerate-independent;Phosphoglycerate mutase, 2,3-bisphosphoglycerate-independent	UID223	1	133
17.1162	17.1828	16.877	16.6507	17.2609	17.2116	S	4	___1			0.965263	1.60642e-21	74.321	70.128	69.492	0.24903	356150000	80	0.027286	0.979695	-0.0176105	-0.0422724	AT1G09780.1;AT3G08590.2;AT3G08590.1	80;82;82	AT1G09780.1	AT1G09780.1	HGTAVGLPSEDDMGNSEVGHNALGAGRIFAQ	Phosphoglycerate mutase, 2,3-bisphosphoglycerate-independent;Phosphoglycerate mutase, 2,3-bisphosphoglycerate-independent;Phosphoglycerate mutase, 2,3-bisphosphoglycerate-independent	UID224	1	133
17.4865	16.8973	17.0336	16.5236	16.9353	16.627	S	2	___1			0.981792	0.0162103	61.765	32.595	61.765	0.19144	4438000	373	0.958562	0.340063	-0.443884	-1.06498	AT1G09780.1;AT3G08590.2;AT3G08590.1	373;375;375	AT1G09780.1	AT1G09780.1	TVKFGHVTFFWNGNRSGYFNEKLEEYVEIPS	Phosphoglycerate mutase, 2,3-bisphosphoglycerate-independent;Phosphoglycerate mutase, 2,3-bisphosphoglycerate-independent;Phosphoglycerate mutase, 2,3-bisphosphoglycerate-independent	UID225	1	133
15.6028	14.9387	15.2331	14.8051	15.6096	14.7298	S	3	___1			0.814308	0.000226161	52.112	36.969	52.112	-0.81732	6065000	32	0.243269	0.780034	-0.210019	-0.388312	AT1G09960.1	32	AT1G09960.1	AT1G09960.1	PPIARPSTSSSRPVVSPPRSKVSKRVLLRVA	sucrose transporter 4	UID226	1	135
19.761	19.0269	19.2785	18.8372	19.2818	18.9199	S	2	___1			1	0.00140421	89.171	30.104	89.171	-1.0707	16038000	734	0.601457	0.593107	-0.342496	-0.75277	AT1G10090.1	734	AT1G10090.1	AT1G10090.1	ENLKADYIWEFQRSKSGLDLEVKSCPSASPI	Early-responsive to dehydration stress protein (ERD4)	UID227	1	136
13.7403	13.3629	13.2784	14.4882	15.1658	14.7214	S	3	___1	+	Wt-mannitol_Wt-mock	0.984238	1.11609e-05	68.034	55.869	68.034	-0.079331	40242000	136	2.25901	0.000426667	1.33125	2.99639	AT1G10140.1	136	AT1G10140.1	AT1G10140.1	AGMARIEEEEETEEGSVNPKVKKTKKVSDLL	Uncharacterised conserved protein UCP031279	UID228	1	137
17.2727	16.8218	16.8826	17.1437	17.6028	17.2709	S	2	___1			0.964446	2.80248e-110	224.97	174.74	224.97	-1.9077	7485800	837	0.816358	0.509996	0.346806	0.874268	AT1G10290.1	837	AT1G10290.1	AT1G10290.1	AAAASSYSDNSGTESSPRASGGSSGDDWMNA	dynamin-like protein 6	UID231	1	139
17.2333	16.3988	16.5551	17.5217	17.9525	17.651	S	2	___1			0.977289	1.97406e-06	122.39	72.892	122.39	0.37307	130980000	712	1.57308	0.0163176	0.979302	2.01437	AT1G10290.1	712	AT1G10290.1	AT1G10290.1	ARGGQVGSVSMRQSLSEGSLDKMVRKPIDPE	dynamin-like protein 6	UID233	1;2	139
19.3238	18.835	18.9523	18.7285	19.2327	18.8004	S	2	___1			1	1.25293e-69	213.84	190.94	213.84	-0.80332	35633000	529	0.209338	0.847402	-0.116553	-0.280421	AT1G10290.1	529	AT1G10290.1	AT1G10290.1	GRSSKKGQDAEQSLLSRATSPQPDGPTAGGS	dynamin-like protein 6	UID234	1	139
14.3068	13.637	13.6719	15.8717	16.4761	15.9459	S	2	___1	+	Wt-mannitol_Wt-mock	0.996419	7.24036e-07	105.46	75.651	105.46	1.8078	2017800	307	2.81468	0	2.22602	4.55058	AT1G10290.1	307	AT1G10290.1	AT1G10290.1	SQIRSRMKLRLPSVLSGLQGKSQIVQDELAR	dynamin-like protein 6	UID235	1	139
15.3959	14.9496	15.0461	15.7825	16.2547	15.9069	S	2	___1	+	Wt-mannitol_Wt-mock	1	0.00776403	64.73	33.236	64.73	-0.36606	5422500	816	1.91349	0.00986517	0.85088	2.14963	AT1G10290.1;AT1G59610.1	816;823	AT1G10290.1;AT1G59610.1	AT1G10290.1	YQKQSSLLSKLTRQLSIHDNRAAAASSWSDN;YQKQSSLLSKLTRQLSIHDNRAAAASSYSDN	dynamin-like protein 6;dynamin-like 3	UID236	1	139;604
16.613	16.1612	16.2269	16.7634	17.0884	16.7871	S	2	___1			0.820198	0.0110302	64.711	16.288	64.711	0.45987	2635700	806	1.44573	0.0924153	0.545941	1.45399	AT1G10290.1;AT1G59610.1	806;813	AT1G10290.1;AT1G59610.1	AT1G10290.1	DQNVKRRRDRYQKQSSLLSKLTRQLSIHDNR;DQNVKRRRERYQKQSSLLSKLTRQLSIHDNR	dynamin-like protein 6;dynamin-like 3	UID237	1	139;604
15.625	15.465	15.2838	15.813	16.1903	15.9544	S	4	___1			0.999447	3.37259e-13	73.981	57.101	73.981	-0.85569	120590000	877	1.63288	0.0746194	0.527984	1.51842	AT1G10290.1	877	AT1G10290.1	AT1G10290.1	DSLSKYGSGGHSRRYSDPAQNGDAASPGSGS	dynamin-like protein 6	UID238	1;2	139
17.1845	16.6221	16.8396	16.816	17.144	16.7917	S	3	___1			0.997502	9.80481e-14	80.702	66.089	80.702	0.24152	30279000	887	0.0612522	0.955713	0.035176	0.0881018	AT1G10290.1	887	AT1G10290.1	AT1G10290.1	HSRRYSDPAQNGDAASPGSGSNRRTTPNRLP	dynamin-like protein 6	UID239	1;2	139
14.6401	14.4002	14.4556	14.329	14.8807	14.3554	S	4	___1			0.928875	2.91324e-18	102.48	86.956	102.48	-3.5703	1245100	560	0.0404707	0.972867	0.0230554	0.058551	AT1G10320.1	560	AT1G10320.1	AT1G10320.1	SPGHRVGRKRIHGRYSDDDSADGDDYGRRGT	Zinc finger C-x8-C-x5-C-x3-H type family protein	UID240	1	140
15.7214	15.3256	15.3603	15.0835	15.387	15.2169	S	2	___1			0.762143	0.000424066	79.201	55.452	79.201	0.15714	2999200	97	0.711524	0.628568	-0.239951	-0.677748	AT1G10350.1	97	AT1G10350.1	AT1G10350.1	AAETAAHQQQRSYSSSNSEFRYYPRDAEDIF	DNAJ heat shock family protein	UID241	1	141
15.9458	15.1275	15.6066	15.6309	16.0269	14.8167	S	3	___1			0.970096	3.54081e-07	89.311	70.774	89.311	4.5869	47768000	698	0.0551628	0.943637	-0.0684446	-0.108974	AT1G10450.1	698	AT1G10450.1	AT1G10450.1	NAASVEKHELEEGELSPTASREQSNFEVNGQ	SIN3-like 6	UID243	1	143
16.9544	16.5506	16.6247	16.6983	17.0364	16.7533	S	3	___1			0.891764	7.01411e-07	86.873	72.883	56.25	-0.9593	18373000	459	0.298604	0.815114	0.119439	0.329597	AT1G10740.4;AT1G10740.3;AT1G10740.1	459;459;459	AT1G10740.4	AT1G10740.4	VFRKIPQTLPNQSPSSPRSSSSPRINNFVH_	alpha/beta-Hydrolases superfamily protein;alpha/beta-Hydrolases superfamily protein;alpha/beta-Hydrolases superfamily protein	UID245	1	145
13.6	13.0628	13.4069	13.6378	13.576	13.6611	S	3	___1			0.955175	0.000815223	41.136	29.874	41.136	0.77405	5055900	189	0.777283	0.596012	0.268409	0.747318	AT1G10840.2;AT1G10840.1	189;276	AT1G10840.2	AT1G10840.2	QAWLQKRRTENMARKSAGEEPLPEEDPSNPI	translation initiation factor 3 subunit H1;translation initiation factor 3 subunit H1	UID247	1	147
16.3314	15.8029	15.8229	15.803	16.1633	15.8818	S	2	___1			0.973827	0.000103309	85.522	60.684	85.522	0.23861	62529000	224	0.0617478	0.955477	-0.0363935	-0.0899491	AT1G10900.1	224	AT1G10900.1	AT1G10900.1	LEYDDTGKFVLSRSASVNVEELRSLNTVTQS	Phosphatidylinositol-4-phosphate 5-kinase family protein	UID252	1	151
14.5608	14.4878	14.2771	15.8363	16.0387	15.8262	S	2	___1	+	Wt-mannitol_Wt-mock	1	0.000165874	82.261	54.957	82.261	5.5488	1002700	357	3.73361	0	1.45851	4.71017	AT1G10940.1;AT1G10940.2	357;365	AT1G10940.1	AT1G10940.1	DDEDEYDKTVKEVHASGEVRIS_________	Protein kinase superfamily protein;Protein kinase superfamily protein	UID253	1	152
16.4763	15.7355	16.0153	16.0991	16.5546	15.8875	S	2	___1			1	4.32812e-19	169.21	138.32	169.21	4.7465	2759400	263	0.131814	0.886284	0.104703	0.212719	AT1G10950.1	263	AT1G10950.1	AT1G10950.1	RNDYAKYAREDDDLESLERDVSEESGWKLVH	transmembrane nine 1	UID255	1	153
17.1571	16.6084	16.6962	17.4077	17.878	17.5056	S	3	___1			1	1.71733e-07	90.561	75.359	90.561	-1.3244	6095800	270	1.6003	0.0288286	0.776571	1.83824	AT1G11050.1	270	AT1G11050.1	AT1G11050.1	GKAVKGGEVGWEDQGSRPKWRPNTGSIWFKI	Protein kinase superfamily protein	UID256	1	154
17.482	17.0107	17.0579	17.2246	17.5437	17.2279	S	3	___1			1	0.00357683	51.064	34.49	51.064	0.059324	2999200	425	0.333781	0.780456	0.148488	0.387238	AT1G11160.1	425	AT1G11160.1	AT1G11160.1	SSYSERESIPFSRTKSGMLLRPAHVRKTLAK	Transducin/WD40 repeat-like superfamily protein	UID257	1	155
20.5101	19.7715	19.8997	19.2034	19.5522	19.2106	S	2	___1			1	0.000939729	74.944	44.69	72.652	-1.1576	168570000	570	1.35203	0.0569854	-0.738319	-1.62172	AT1G11310.1	570	AT1G11310.1	AT1G11310.1	VELPPIRTSKSLRDFSFKK____________	Seven transmembrane MLO family protein	UID260	1;2	156
17.6776	16.9497	17.0864	17.6512	18.1415	17.7275	S	2	___1			1	0.00409282	92.239	71.369	72.652	-1.1576	52334000	565	1.04644	0.17169	0.602177	1.28031	AT1G11310.1	565	AT1G11310.1	AT1G11310.1	PVLASVELPPIRTSKSLRDFSFKK_______	Seven transmembrane MLO family protein	UID261	1;2	156
15.8384	15.2209	15.5093	15.2172	15.4043	15.3692	S	3	___1			0.885282	4.55874e-06	87.083	72.825	87.083	0.57474	67209000	510	0.441094	0.716489	-0.192594	-0.497146	AT1G11310.1	510	AT1G11310.1	AT1G11310.1	LLHNFNNRSVENYPSSPSPRYSGHGHHEHQF	Seven transmembrane MLO family protein	UID263	1;2	156
17.9889	17.4951	17.5983	17.0719	17.5544	17.3134	S	2	___1			0.988227	4.5055e-10	119.87	97.287	78.744	-2.0196	134160000	512	0.86406	0.45125	-0.380809	-0.940309	AT1G11310.1	512	AT1G11310.1	AT1G11310.1	HNFNNRSVENYPSSPSPRYSGHGHHEHQFWD	Seven transmembrane MLO family protein	UID264	1;2	156
18.0468	17.5439	17.6451	17.7328	18.0775	17.811	S	3	___1			1	0.00535139	57.175	31.516	57.175	0.28707	2362800	480	0.278166	0.812578	0.128483	0.333136	AT1G11330.1;AT1G11330.2	480;482	AT1G11330.1	AT1G11330.1	LLACRKYKKRPAKDRSAELMFKRMEALTSDN	S-locus lectin protein kinase family protein;S-locus lectin protein kinase family protein	UID265	1	157
17.0948	16.5738	16.7002	16.777	17.148	16.7356	S	3	___1			0.998517	4.10097e-05	65.949	33.003	42.716	5.346	107240000	208	0.181026	0.872188	0.0972525	0.240449	AT1G11360.4;AT1G11360.3;AT1G11360.2;AT1G11360.1	208;208;208;208	AT1G11360.4	AT1G11360.4	RFPDDKDGEDEKSGDSGGENLMDSDKLHTVP	Adenine nucleotide alpha hydrolases-like superfamily protein;Adenine nucleotide alpha hydrolases-like superfamily protein;Adenine nucleotide alpha hydrolases-like superfamily protein;Adenine nucleotide alpha hydrolases-like superfamily protein	UID269	1;2	158
16.5325	15.7998	16.0976	15.973	16.48	16.0597	S	2	___1			0.999987	2.08183e-09	95.775	76.995	95.775	-1.016	14042000	216	0.0353456	0.973025	0.0275939	0.0594473	AT1G11360.4;AT1G11360.3;AT1G11360.2;AT1G11360.1	216;216;216;216	AT1G11360.4	AT1G11360.4	EDEKSGDSGGENLMDSDKLHTVPEVAEEEGD	Adenine nucleotide alpha hydrolases-like superfamily protein;Adenine nucleotide alpha hydrolases-like superfamily protein;Adenine nucleotide alpha hydrolases-like superfamily protein;Adenine nucleotide alpha hydrolases-like superfamily protein	UID270	1	158
16.6474	16.1402	16.1619	15.9446	16.3953	16.0504	S	2	___1			0.97712	2.22827e-30	166.45	148.41	166.45	0.029011	194720000	24	0.362949	0.741961	-0.186376	-0.449847	AT1G11360.4;AT1G11360.3;AT1G11360.2;AT1G11360.1	24;24;24;24	AT1G11360.4	AT1G11360.4	RSDRKSPTVVTVQPSSPRFPISTPTAGAQRK	Adenine nucleotide alpha hydrolases-like superfamily protein;Adenine nucleotide alpha hydrolases-like superfamily protein;Adenine nucleotide alpha hydrolases-like superfamily protein;Adenine nucleotide alpha hydrolases-like superfamily protein	UID273	1;2	158
18.5947	17.8963	18.2244	17.8859	18.2848	17.6898	S	4	___1			0.844938	0.000268704	85.716	69.064	75.589	0.50898	70504000	485	0.460876	0.654727	-0.285021	-0.610205	AT1G11480.2;AT1G11480.1	485;498	AT1G11480.2	AT1G11480.2	SARQQQQTQEKTRHPSPETWRKPVPQKLDSP	eukaryotic translation initiation factor-related;eukaryotic translation initiation factor-related	UID274	1	159
14.0543	13.4193	13.2598	16.2987	16.6991	16.2997	S	2	___1	+	Wt-mannitol_Wt-mock	1	1.25658e-05	128.51	86.323	128.51	0.65132	24356000	92	3.30189	0	2.85471	5.98665	AT1G11480.2;AT1G11480.1	92;105	AT1G11480.2	AT1G11480.2	ERKPLDGHSAPRRVVSDDVFRFANNRLEMKA	eukaryotic translation initiation factor-related;eukaryotic translation initiation factor-related	UID275	1	159
19.0484	18.3641	18.5247	18.3111	18.8059	18.4337	S	2	___1			0.794395	1.4383e-05	117.14	90.164	117.14	0.098399	57271000	333	0.194261	0.845478	-0.128869	-0.283485	AT1G11650.2;AT4G27000.1	333;350	AT1G11650.2	AT1G11650.2	GVQLGGTTVRLSWGRSPSNKQSGDPSQFYYG	RNA-binding (RRM/RBD/RNP motifs) family protein;RNA-binding (RRM/RBD/RNP motifs) family protein	UID279	1	160
17.2211	16.5736	16.6145	16.0952	16.6781	16.1353	S	3	___1			0.929114	1.59561e-08	72.891	61.149	72.891	-3.1744	3149600	741	0.823804	0.36165	-0.500233	-1.03923	AT1G11660.1	741	AT1G11660.1	AT1G11660.1	ADALNATCKYIGKSNSPPAKPEHNGSYGSRK	heat shock protein 70 (Hsp 70) family protein	UID280	1	161
17.5807	17.0585	17.1189	17.0723	17.5179	17.199	S	2	___1			0.889533	1.14217e-07	90.707	67.481	90.707	-0.55679	57075000	115	0.0162612	0.987737	0.0103734	0.025203	AT1G11700.1	115	AT1G11700.1	AT1G11700.1	GGGGGGGRVERQLASSAPVNVPDWSKIYRVN	Protein of unknown function, DUF584	UID281	1	162
16.7423	16.1651	16.2696	15.855	16.3151	16.0088	S	2	___1			1	9.23439e-06	85.081	65.294	51.727	0.75092	24437000	167	0.67715	0.577595	-0.332688	-0.786162	AT1G11700.1	167	AT1G11700.1	AT1G11700.1	PHEYLAKSQQRRSRKSGGGGSVFEGVGRTLK	Protein of unknown function, DUF584	UID282	1;2	162
16.3496	15.8891	15.9582	15.3339	16.0293	15.5607	S	2	___1			1	0.000382946	69.795	43.353	51.727	0.75092	14644000	172	0.782972	0.449961	-0.424341	-0.943038	AT1G11700.1	172	AT1G11700.1	AT1G11700.1	AKSQQRRSRKSGGGGSVFEGVGRTLKGRELR	Protein of unknown function, DUF584	UID283	1;2	162
17.2089	16.8132	16.875	16.6569	17.1265	16.8676	S	2	___1			1	0.000161893	92.538	63.191	92.538	2.0293	2229600	123	0.169066	0.88517	-0.0819982	-0.214011	AT1G11840.5;AT1G11840.4;AT1G11840.3;AT1G11840.2;AT1G11840.1;AT1G11840.6	123;123;123;123;123;162	AT1G11840.5	AT1G11840.5	GGNVTREPGPVKGGGSVIAFVKDPDGYTFEL	glyoxalase I homolog;glyoxalase I homolog;glyoxalase I homolog;glyoxalase I homolog;glyoxalase I homolog;glyoxalase I homolog	UID285	1	163
17.3408	16.7651	17.0359	16.6403	17.3278	16.6938	S	3	___1			0.779334	2.30185e-06	79.614	56.194	79.614	-0.76371	11055000	59	0.22633	0.810758	-0.159941	-0.335728	AT1G11960.1	59	AT1G11960.1	AT1G11960.1	LKGIRSSPLHSGALVSKFVNVNLGSYLRFLN	ERD (early-responsive to dehydration stress) family protein	UID288	1	164
16.404	15.8022	16.0957	15.9409	16.3276	15.9036	S	3	___1			0.998186	2.39148e-05	74.296	56.158	74.296	0.11397	210720000	16	0.0685267	0.947161	-0.0432323	-0.102844	AT1G12000.1	16	AT1G12000.1	AT1G12000.1	MAPALAVTRDLTAVGSPENAPAKGRASVYSE	Phosphofructokinase family protein	UID289	1	165
17.329	17.0113	16.9772	16.7782	17.1741	16.8545	S	3	___1			0.99988	1.60776e-25	157.74	133.47	157.74	0.79754	6579000	27	0.442912	0.733532	-0.170266	-0.466368	AT1G12000.1	27	AT1G12000.1	AT1G12000.1	TAVGSPENAPAKGRASVYSEVQSSRINNTLP	Phosphofructokinase family protein	UID290	1	165
14.8333	14.5114	14.492	14.3384	14.9179	14.6283	S	2	___1			0.991293	0.00457339	53.166	39.009	53.166	1.2727	14301000	501	0.0266343	0.977966	0.0159302	0.0397671	AT1G12330.1	501	AT1G12330.1	AT1G12330.1	VKECNKNDKSLISICSPLGG___________	unknown protein;INVOLVED IN: biological_process unknown;LOCATED IN: chloroplast;EXPRESSED IN: 21 plant structures;EXPRESSED DURING: 12 growth stages;BEST Arabidopsis thaliana protein match is: unknown protein (TAIR:AT5G12900.1);Has 249 Blast hits to	UID291	1	166
17.4081	16.5868	16.8013	16.3676	17.4853	16.6412	S	2	___1			0.999515	6.25269e-85	216.23	177.05	216.23	-0.20155	268040000	582	0.0856907	0.912683	-0.100697	-0.163281	AT1G12360.1	582	AT1G12360.1	AT1G12360.1	SMRSRRTPTWAKPRGSDDGYSSDSVLRHASS	Sec1/munc18-like (SM) proteins superfamily	UID292	1;2	167
16.6024	16.2061	16.3076	16.2431	16.7363	16.4587	S	2	___1			0.882887	2.9825e-11	108.68	91.059	108.68	0.95799	72023000	588	0.225993	0.850309	0.107349	0.278282	AT1G12360.1	588	AT1G12360.1	AT1G12360.1	TPTWAKPRGSDDGYSSDSVLRHASSDFRKMG	Sec1/munc18-like (SM) proteins superfamily	UID294	1	167
18.445	17.6814	17.7268	18.0884	18.6142	18.1245	S	3	___1			0.987711	6.01245e-05	65.956	50.563	40.798	0.67771	56048000	219	0.468664	0.640372	0.32464	0.649446	AT1G12380.1	219	AT1G12380.1	AT1G12380.1	LGPLAMLEDSVKKLKSPKPSQTQSLTRSQIE	unknown protein;BEST Arabidopsis thaliana protein match is: unknown protein (TAIR:AT1G62870.1);Has 173 Blast hits to 170 proteins in 34 species: Archae - 0;Bacteria - 4;Metazoa - 25;Fungi - 8;Plants - 123;Viruses - 7;Other Eukaryotes - 6 (source:	UID295	1	168
12.0684	12.6098	12.1094	14.0041	14.3868	14.2136	S	2	___1	+	Wt-mannitol_Wt-mock	0.994427	0.0434575	50.039	50.039	50.039	0.41456	2131300	985	3.14685	0	1.93899	4.77319	AT1G12470.1	985	AT1G12470.1	AT1G12470.1	WDLRSETNLANQRTISLPV____________	zinc ion binding	UID298	1	170
16.5361	16.034	16.1058	15.7981	16.5802	16.0531	S	3	___1			0.839915	2.66175e-14	78.752	60.349	78.752	0.57048	4661900	124	0.105497	0.909238	-0.081529	-0.170355	AT1G12760.2;AT1G12760.1	124;195	AT1G12760.2	AT1G12760.2	SSSSLEEEALGSRRNSGVQDLSLGHLDTESS	Zinc finger, C3HC4 type (RING finger) family protein;Zinc finger, C3HC4 type (RING finger) family protein	UID300	1	172
15.345	14.9382	14.9421	14.7464	15.1961	14.7609	S	3	___1			0.921148	0.000294719	57.148	33.912	57.148	-1.7913	5775400	44	0.363123	0.751352	-0.17396	-0.434953	AT1G12830.1	44	AT1G12830.1	AT1G12830.1	TNKAQKLNPSLNSADSESKDGETNGSGQIEN	unknown protein;FUNCTIONS IN: molecular_function unknown;INVOLVED IN: biological_process unknown;LOCATED IN: cellular_component unknown;EXPRESSED IN: 23 plant structures;EXPRESSED DURING: 13 growth stages;Has 39778 Blast hits to 22088 proteins in 10	UID301	1	173
16.1933	15.6754	15.727	15.637	16.1648	15.7427	S	2	___1			1	0.0179527	71.708	34.159	71.708	-1.3285	2983200	332	0.0248388	0.977875	-0.0171032	-0.0397295	AT1G12840.1	332	AT1G12840.1	AT1G12840.1	ACVLSPAVKSEKKVRSILERLCDSTNSLYWK	vacuolar ATP synthase subunit C (VATC) / V-ATPase C subunit / vacuolar proton pump C subunit (DET3)	UID302	1	174
15.1527	14.7722	15.0737	15.1102	15.3729	15.0435	S	3	___1			0.999164	0.00019237	49.188	35.525	49.188	-0.96155	1614100	12	0.501226	0.717247	0.176008	0.497964	AT1G12910.1	12	AT1G12910.1	AT1G12910.1	____MGTSSDPIQDGSDEQQKRSEIYTYEAP	Transducin/WD40 repeat-like superfamily protein	UID303	1	175
15.3748	15.1439	15.0949	14.9345	15.4086	14.8526	S	3	___1			0.999315	0.00840992	44.426	33.902	44.426	0.81396	1900100	489	0.291008	0.801594	-0.139278	-0.353859	AT1G13020.1	489	AT1G13020.1	AT1G13020.1	GSSASRGGSYSERPHSRAGSIDESRSVESME	eukaryotic initiation factor 4B2	UID308	1	177
15.4767	15.0199	14.9974	16.8979	17.3798	17.0007	S	2	___1	+	Wt-mannitol_Wt-mock	0.956644	2.19225e-07	97.813	79.489	97.813	0.96158	4573200	103	3.0747	0	1.92815	4.65607	AT1G13020.1	103	AT1G13020.1	AT1G13020.1	SEDEMQPGRLGGGFSSYGGGRSSGPPGRMSR	eukaryotic initiation factor 4B2	UID311	1	177
16.211	15.6061	15.8303	16.2174	16.7177	16.372	S	2	___1			0.990095	0.000523457	93.325	65.243	93.325	0.079883	7061100	175	1.12968	0.168087	0.553236	1.28566	AT1G13020.1	175	AT1G13020.1	AT1G13020.1	ADEDDDWGKGKKSLPSFDQGRQGSRYGGGGG	eukaryotic initiation factor 4B2	UID312	1	177
14.7278	13.9799	14.031	13.713	13.8962	13.6749	S	4	___1			0.860116	4.64855e-05	47.204	37.921	47.204	0.80374	526980	508	0.902189	0.329676	-0.484883	-1.07576	AT1G13020.1	508	AT1G13020.1	AT1G13020.1	SIDESRSVESMERPRSHGTGDNWPRPVDDRR	eukaryotic initiation factor 4B2	UID313	1	177
15.4176	15.0479	15.0794	16.9289	17.3437	16.9834	S	2	___1	+	Wt-mannitol_Wt-mock	0.999988	0.000101386	103.44	83.798	103.44	0.55688	21053000	136	3.38356	0	1.90371	5.06448	AT1G13020.1	136	AT1G13020.1	AT1G13020.1	EDSDGSWGGGGGGRRSYGGFDDDQRGSNSRV	eukaryotic initiation factor 4B2	UID314	1	177
15.5057	15.0868	14.9339	15.8876	16.338	16.0468	S	3	___1	+	Wt-mannitol_Wt-mock	0.97178	8.83047e-06	70.96	55.368	70.96	-0.73626	2094500	147	1.87738	0.00966008	0.915292	2.20094	AT1G13020.1	147	AT1G13020.1	AT1G13020.1	GGRRSYGGFDDDQRGSNSRVSDFPQVSRADE	eukaryotic initiation factor 4B2	UID315	1	177
17.7885	17.1055	17.3663	17.0656	17.4812	17.1631	S	3	___1			1	3.70004e-13	116.58	88.03	116.58	0.51971	9558400	401	0.319706	0.757546	-0.183479	-0.421576	AT1G13170.1;AT1G13170.2	401;401	AT1G13170.1	AT1G13170.1	EAEGNGSIYDKDPFFSDRLQIPARIPQYPYV	OSBP(oxysterol binding protein)-related protein 1D;OSBP(oxysterol binding protein)-related protein 1D	UID317	1	179
15.0487	14.5376	14.7611	14.411	15.0694	14.5323	S	3	___1			0.998984	0.00147269	44.457	29.77	44.457	0.55882	22113000	508	0.167968	0.868276	-0.111556	-0.247564	AT1G13190.1	508	AT1G13190.1	AT1G13190.1	RDKERATTERDWSENSGDRRHKSHREEKDSH	RNA-binding (RRM/RBD/RNP motifs) family protein	UID322	1;2	180
17.0642	16.1575	16.4546	16.5815	17.0919	16.242	S	3	___1			0.999978	1.86574e-06	80.975	57.413	80.975	1.1465	52722000	534	0.0771122	0.925492	0.0796661	0.141342	AT1G13190.1	534	AT1G13190.1	AT1G13190.1	EKDSHREYKQQRDRDSDEFDRGQSSLKSRSR	RNA-binding (RRM/RBD/RNP motifs) family protein	UID323	1	180
15.5083	15.018	15.1265	15.3475	15.7377	15.5722	S	3	___1			0.993236	0.000481238	61.265	38.879	61.265	0.46012	5166600	1170	0.831156	0.517822	0.334848	0.86568	AT1G13210.1;AT1G68710.1	1170;1174	AT1G13210.1	AT1G13210.1	GHSNDPEFVEMVRQRSIRPTTVGFTARRAAS	autoinhibited Ca2+/ATPase II;ATPase E1-E2 type family protein / haloacid dehalogenase-like hydrolase family protein	UID324	1	181
14.6522	13.6133	13.8737	14.8344	15.2906	14.5238	S	3	___1			0.999932	1.41646e-08	74.214	61.114	74.214	0.035799	17757000	29	1.02441	0.0987121	0.836501	1.43392	AT1G13210.1	29	AT1G13210.1	AT1G13210.1	IYAFKGRKSNFQEDHSHIGGPGFSRVVYCNE	autoinhibited Ca2+/ATPase II	UID325	1	181
15.6946	15.3612	15.3625	15.0962	15.7139	15.1029	S	3	___1			0.788865	1.95721e-09	69.704	60.217	69.704	-1.3642	3758400	899	0.292831	0.779244	-0.16845	-0.389128	AT1G13220.2	899	AT1G13220.2	AT1G13220.2	PSSSSIPEEDEEYTDSRVQETSEGSQLSEFQ	nuclear matrix constituent protein-related	UID331	1	182
18.808	18.1841	18.3443	18.787	19.2417	18.8968	S	3	___1			0.939287	0.000103731	85.973	50.821	85.973	-0.56781	6202000	29	1.07381	0.209546	0.529702	1.22653	AT1G13260.1	29	AT1G13260.1	AT1G13260.1	GSICETPAITPAKKSSVGNLYRMGSGSSVVL	related to ABI3/VP1 1	UID333	1	183
17.5127	16.9687	17.0269	17.0755	17.5795	17.2478	S	3	___1			1	6.52369e-13	96.379	77.093	95.662	-1.3564	32361000	31	0.226332	0.828102	0.13146	0.30774	AT1G13360.3;AT1G13360.2;AT1G13360.1	31;31;31	AT1G13360.3	AT1G13360.3	KKRVRDESFDEAVLDSPEVKRLRDDLFDVLD	unknown protein;FUNCTIONS IN: molecular_function unknown;INVOLVED IN: biological_process unknown;LOCATED IN: cellular_component unknown;BEST Arabidopsis thaliana protein match is: unknown protein (TAIR:AT3G25870.1).;unknown protein;FUNCTIONS IN: mo	UID336	1	185
15.1785	14.5085	14.6497	18.0676	18.2826	18.1016	S	2	___1	+	Wt-mannitol_Wt-mock	0.753114	2.61556e-18	150.09	117.14	150.09	0.89919	15470000	287	4.01885	0	3.3717	8.1336	AT1G13420.1	287	AT1G13420.1	AT1G13420.1	LRNLSGLEINKTGSLSEGVSFKSFFRKGEVG	sulfotransferase 4B	UID339	1	186
16.0154	15.5699	15.618	15.5109	15.9065	15.4116	S	2	___1			1	0.00221874	104.06	39.85	104.06	0.40824	47476000	208	0.23732	0.828513	-0.124728	-0.306585	AT1G13440.2;AT3G04120.1;AT1G13440.1	208;236;236	AT1G13440.2	AT1G13440.2	VGKVLPSLNGKLTGMSFRVPTVDVSVVDLTV	glyceraldehyde-3-phosphate dehydrogenase C2;glyceraldehyde-3-phosphate dehydrogenase C subunit 1;glyceraldehyde-3-phosphate dehydrogenase C2	UID341	1	187
12.7992	12.6575	12.5761	12.7848	13.1101	13.0381	S	3	___1			0.959917	1.98226e-08	90.379	67.693	90.379	-0.22965	2489600	213	1.19277	0.449973	0.300049	0.942812	AT1G13920.1	213	AT1G13920.1	AT1G13920.1	RSEPRAPPPPPPPLLSPSPLRLPPRETKRQS	Remorin family protein	UID345	1	190
15.2488	14.7007	14.7428	14.7219	15.2785	14.9586	S	2	___1			0.876805	2.58507e-10	107.11	85.474	107.11	0.61631	7277300	108	0.137544	0.889923	0.0889006	0.202609	AT1G13920.1	108	AT1G13920.1	AT1G13920.1	YHSGLELGPSSSRSKSRSEELLPLEEPRSLS	Remorin family protein	UID348	1	190
19.2053	18.6091	18.7808	18.7303	19.1465	18.721	S	3	___1			0.950853	0.00244038	49.188	33.297	45.207	0.70704	22611000	160	0.00125254	0.999448	0.000867844	0.00203716	AT1G13920.1	160	AT1G13920.1	AT1G13920.1	LKSPMRKSSSVKKTFSMNLMGDHTKQNQDSE	Remorin family protein	UID350	1	190
17.364	16.6093	16.8175	16.9393	17.4392	17.1661	S	3	___1			0.999997	2.30566e-07	85.146	52.648	85.146	0.96827	10330000	139	0.397208	0.695322	0.251272	0.537528	AT1G13930.3;AT1G13930.2;AT1G13930.1	139;139;139	AT1G13930.3	AT1G13930.3	PASQPEPAAKKDDEESGGGLGGYAKMAQGFL	Involved in response to salt stress. Knockout mutants are hypersensitive to salt stress.;Involved in response to salt stress. Knockout mutants are hypersensitive to salt stress.;Involved in response to salt stress. Knockout mutants are hypersensiti	UID351	1	191
16.8295	16.3053	16.3622	17.581	18.0605	17.6955	S	3	___1	+	Wt-mannitol_Wt-mock	1	1.32656e-09	97.86	74.634	68.481	4.767	12608000	71	2.36075	0.000433898	1.27999	3.04632	AT1G13930.3;AT1G13930.2;AT1G13930.1	71;71;71	AT1G13930.3	AT1G13930.3	RNESDKLDKGKVAGASADILDAAEKYGKFDE	Involved in response to salt stress. Knockout mutants are hypersensitive to salt stress.;Involved in response to salt stress. Knockout mutants are hypersensitive to salt stress.;Involved in response to salt stress. Knockout mutants are hypersensiti	UID352	1	191
14.6346	14.4663	14.3537	14.6723	15.2862	14.7706	S	3	___1			0.85812	3.31455e-06	89.43	66.897	89.43	-0.89644	6165300	182	0.960216	0.35799	0.424833	1.04341	AT1G13960.2;AT1G13960.1	182;209	AT1G13960.2	AT1G13960.2	AQIPTSAPLPAQRETSDVTIIEHRSQQPLNV	WRKY DNA-binding protein 4;WRKY DNA-binding protein 4	UID353	1	192
15.7746	15.373	15.3384	14.8583	15.4461	15.0844	S	2	___1			0.995454	1.90402e-06	90.412	74.873	90.412	-1.3501	985020	961	0.760747	0.515327	-0.365741	-0.86847	AT1G13980.2;AT1G13980.1	961;961	AT1G13980.2	AT1G13980.2	PRRSSGLMGRFSQLLSLDTEEPRSQPTEQQL	sec7 domain-containing protein;sec7 domain-containing protein	UID354	1	193
16.9396	16.4355	16.5499	15.5786	16.1489	15.7722	S	2	___1			0.845852	1.23388e-07	130.53	103.53	130.53	1.1221	39628000	69	1.63082	0.024624	-0.80845	-1.89543	AT1G14040.1	69	AT1G14040.1	AT1G14040.1	LNRKLTLYRAFSGLVSTPRHKRSNSSHDVEE	EXS (ERD1/XPR1/SYG1) family protein	UID356	1	195
15.3003	14.9461	14.892	14.722	15.1786	14.8376	S	3	___1			0.999587	0.000210789	43.865	32.251	42.908	0.54753	7434500	212	0.287184	0.803858	-0.133405	-0.344218	AT1G14040.1	212	AT1G14040.1	AT1G14040.1	LSASTPAGAKSMKVRSQEHMEAIQEGGSSRA	EXS (ERD1/XPR1/SYG1) family protein	UID358	1	195
15.6855	15.466	15.4287	14.9789	15.1617	15.0546	S	3	___1			1	0.00105832	73.499	46.018	73.499	-0.9675	5708500	354	2.06497	0.066027	-0.461661	-1.55935	AT1G14280.1	354	AT1G14280.1	AT1G14280.1	SVMSECATSPVKKNRSFQIPRIPIMAKSNRE	phytochrome kinase substrate 2	UID359	1	197
17.1156	16.6259	16.4978	17.0233	17.5381	17.178	S	3	___1			0.998442	2.05408e-07	99.669	78.828	79.614	1.35	4456000	239	0.96669	0.28389	0.500034	1.1306	AT1G14280.1	239	AT1G14280.1	AT1G14280.1	KIHQQQQEAMLEQRKSLEIFGSPLIEKRIIQ	phytochrome kinase substrate 2	UID361	1	197
18.3796	17.9552	17.9282	18.0857	18.6422	18.2681	S	2	___1			0.999997	4.83532e-12	113.77	81.925	113.77	2.0091	1875400	245	0.483893	0.670111	0.244308	0.582307	AT1G14280.1	245	AT1G14280.1	AT1G14280.1	QEAMLEQRKSLEIFGSPLIEKRIIQKKFPWE	phytochrome kinase substrate 2	UID362	1	197
15.7109	16.0043	15.367	15.9795	16.5008	16.5523	S	3	___1			0.999144	2.70853e-12	107.5	97.574	107.5	0.82466	5563600	102	1.1775	0.107638	0.650131	1.41458	AT1G14340.1	102	AT1G14340.1	AT1G14340.1	DFWNATSRGFEDESDSQHYAQRSEFNAGEAV	RNA-binding (RRM/RBD/RNP motifs) family protein	UID363	1	199
18.6464	18.1034	18.2169	17.2328	17.4358	17.077	S	2	___1	+	Wt-mannitol_Wt-mock	0.98171	0.00854348	71.141	40.722	71.141	1.78	21002000	564	2.2731	0.00166947	-1.07371	-2.71646	AT1G14380.2;AT1G14380.3;AT1G14380.1	564;626;626	AT1G14380.2	AT1G14380.2	SLPSPANGKLSTTTMSPRAQKLLLASAKGSM	IQ-domain 28;IQ-domain 28;IQ-domain 28	UID364	1	200
19.0324	18.5052	18.594	17.9668	18.3242	18.0759	S	3	___1			0.996737	0.000360379	69.045	54.073	69.045	0.41869	2782700	508	1.41055	0.081078	-0.588251	-1.49201	AT1G14380.2;AT1G14380.3;AT1G14380.1	508;570;570	AT1G14380.2	AT1G14380.2	LLPANIDKQDDGLTLSGRKIPSYMAPTASAK	IQ-domain 28;IQ-domain 28;IQ-domain 28	UID365	1	200
15.4295	14.2806	14.9609	15.825	16.5082	14.9718	S	3	___1			0.994541	0.000222563	73.881	58.083	73.881	-1.384	678160	549	0.722986	0.256898	0.877982	1.16188	AT1G14380.2;AT1G14380.3;AT1G14380.1	549;611;611	AT1G14380.2	AT1G14380.2	FAQAKTEINGALRRHSLPSPANGKLSTTTMS	IQ-domain 28;IQ-domain 28;IQ-domain 28	UID366	1	200
18.1218	17.6294	17.7093	17.0791	17.6297	17.3172	S	2	___1			0.99282	9.92949e-07	126.71	87.491	126.71	0.53319	10638000	424	1.01711	0.279292	-0.47816	-1.13669	AT1G14390.1	424	AT1G14390.1	AT1G14390.1	SKTVPDLRRVPQTMRSAVIGLSPYRVFSLEE	Leucine-rich repeat protein kinase family protein	UID367	1	201
18.2575	17.6182	17.7541	17.0957	17.5885	17.1671	S	2	___1			0.943163	2.66413e-06	143.7	106.15	143.7	2.4116	19099000	208	1.12474	0.144774	-0.592833	-1.32365	AT1G14460.1	208	AT1G14460.1	AT1G14460.1	TEDFSNSENFPTKVSSPLLLKLKRKNWSRSS	AAA-type ATPase family protein	UID371	1	203
19.4281	18.9655	19.0405	19.4888	20.153	19.61	S	3	___1			0.928102	6.18005e-05	94.767	77.294	94.767	-0.11617	13622000	292	1.142	0.133462	0.605891	1.3479	AT1G14570.4;AT1G14570.3;AT1G14570.2;AT1G14570.1	292;292;313;313	AT1G14570.4	AT1G14570.4	EHFASLSKKRPRGSFSLTPHSKPKEDVAKDE	UBX domain-containing protein;UBX domain-containing protein;UBX domain-containing protein;UBX domain-containing protein	UID372	1	204
15.1334	14.6984	14.9517	15.14	15.3127	15.2653	S	3	___1			1	1.68158e-08	63.869	52.607	63.869	-0.08056	28070000	72	1.07457	0.46782	0.311495	0.926355	AT1G14580.2;AT1G14580.1	72;72	AT1G14580.2	AT1G14580.2	NQPGNPNPDAEVIALSPKTIMATNRFLCEVC	C2H2-like zinc finger protein;C2H2-like zinc finger protein	UID373	1	205
15.5998	15.1379	15.2351	15.3047	15.786	15.2295	S	2	___1			0.999786	1.11807e-11	136.93	101.71	136.93	0.38982	10554000	259	0.19905	0.852747	0.115811	0.273174	AT1G14650.2;AT1G14650.1	259;259	AT1G14650.2	AT1G14650.2	EVLMPPKDLKEKLRKSAADLTTVLERCLHRL	SWAP (Suppressor-of-White-APricot)/surp domain-containing protein / ubiquitin family protein;SWAP (Suppressor-of-White-APricot)/surp domain-containing protein / ubiquitin family protein	UID374	1	206
14.4335	13.8772	13.7828	14.5396	14.931	14.5749	S	4	___1			0.767439	9.67587e-06	54.103	38.711	54.103	-2.0853	35583000	463	1.28013	0.082722	0.650688	1.48429	AT1G14710.2;AT1G14710.1	463;463	AT1G14710.2	AT1G14710.2	FIKSKPRNSNWGPPPSRSPNQHIRHPTGPPK	hydroxyproline-rich glycoprotein family protein;hydroxyproline-rich glycoprotein family protein	UID376	1	209
17.3411	16.7743	16.8389	16.8363	17.3884	17.034	S	4	___1			0.847129	1.25502e-07	60.464	51.863	50.992	0.1173	12951000	509	0.157685	0.877992	0.101498	0.230048	AT1G15020.2	509	AT1G15020.2	AT1G15020.2	NRKYNYNPHYLKRYNSNYMVMNTFSNTESER	quiescin-sulfhydryl oxidase 1	UID379	1	211
16.111	15.4664	15.6293	16.4181	16.7944	16.5806	S	2	___1			1	0.00200676	67.879	42.221	67.879	-0.17927	2618800	43	1.74916	0.0144082	0.862104	2.04241	AT1G15210.1	43	AT1G15210.1	AT1G15210.1	RNMEDIFNTSSRRTKSVNEDEEALKWASIEK	pleiotropic drug resistance 7	UID383	1	213
15.0354	14.5315	14.5448	14.732	15.3797	15.0045	S	4	___1			1	1.8666e-07	53.865	39.704	53.865	1.3868	13571000	138	0.598038	0.596861	0.334803	0.743186	AT1G15230.1	138	AT1G15230.1	AT1G15230.1	LDVEGIERSSEKKDQSDEDEEEEMKPILVEG	unknown protein;FUNCTIONS IN: molecular_function unknown;INVOLVED IN: biological_process unknown;LOCATED IN: cellular_component unknown;EXPRESSED IN: 24 plant structures;EXPRESSED DURING: 15 growth stages;Has 26 Blast hits to 26 proteins in 12 speci	UID385	1	214
17.4875	16.9133	17.0987	16.9326	17.3078	17.1019	S	2	___1			0.901156	3.1432e-06	111.27	81.925	111.27	0.34106	4269800	327	0.0930636	0.930338	-0.052412	-0.130716	AT1G15280.1;AT1G15280.2	327;328	AT1G15280.1	AT1G15280.1	VTPSGKKYRNTKSGYSPVWTAKTLQSTSQGR	CASC3/Barentsz eIF4AIII binding;CASC3/Barentsz eIF4AIII binding	UID391	1	216
16.4482	15.9067	15.9397	16.179	16.6055	16.3385	S	3	___1			0.988553	0.00591238	41.412	22.089	41.412	1.1251	7183000	214	0.571473	0.632833	0.276133	0.665482	AT1G15340.1;AT1G15340.2	214;162	AT1G15340.1	AT1G15340.1	EAENKEAEVVRDKKESMEVDTSELEKKAGSG	methyl-CPG-binding domain 10;methyl-CPG-binding domain 10	UID393	1	218
13.1435	12.7666	12.366	12.6641	12.5673	12.4337	S	3	___1			0.96397	4.34326e-05	46.982	35.927	46.982	-0.066489	33095000	383	0.362922	0.733805	-0.203655	-0.469042	AT1G15340.1;AT1G15340.2	383;331	AT1G15340.1	AT1G15340.1	EANQVQQQQGAAASVSC______________	methyl-CPG-binding domain 10;methyl-CPG-binding domain 10	UID394	1	218
18.0001	17.4833	17.6834	17.1726	17.5661	17.2108	S	2	___1			1	5.04974e-10	122.78	85.801	52.265	0.10086	209800000	16	0.970965	0.377788	-0.405797	-1.02528	AT1G15400.2;AT1G15400.1;AT1G15400.3	16;16;16	AT1G15400.2	AT1G15400.2	MEGLQRSTISFRRQGSSGIVFDDRLIAELNK	unknown protein;FUNCTIONS IN: molecular_function unknown;INVOLVED IN: biological_process unknown;LOCATED IN: plasma membrane;EXPRESSED IN: 23 plant structures;EXPRESSED DURING: 13 growth stages;BEST Arabidopsis thaliana protein match is: unknown pro	UID395	1;2	219
17.9344	17.3539	17.545	17.0558	17.4457	17.125	S	2	___1			1	5.04974e-10	122.78	85.801	52.265	0.10086	68575000	17	0.898468	0.414828	-0.402246	-0.983951	AT1G15400.2;AT1G15400.1;AT1G15400.3	17;17;17	AT1G15400.2	AT1G15400.2	EGLQRSTISFRRQGSSGIVFDDRLIAELNKS	unknown protein;FUNCTIONS IN: molecular_function unknown;INVOLVED IN: biological_process unknown;LOCATED IN: plasma membrane;EXPRESSED IN: 23 plant structures;EXPRESSED DURING: 13 growth stages;BEST Arabidopsis thaliana protein match is: unknown pro	UID396	1;2	219
18.8791	18.3218	18.4425	17.4846	17.8584	17.6472	S	2	___1	+	Wt-mannitol_Wt-mock	0.999995	0.0062482	99.375	46.024	99.375	0.73646	319940000	10	1.9328	0.00971769	-0.88438	-2.20595	AT1G15400.2;AT1G15400.1;AT1G15400.3;AT1G80180.1	10;10;10;10	AT1G15400.2;AT1G80180.1	AT1G15400.2	______MAGLQRSTISFRRQGSSGIVWDDRL;______MEGLQRSTISFRRQGSSGIVFDDRL	unknown protein;FUNCTIONS IN: molecular_function unknown;INVOLVED IN: biological_process unknown;LOCATED IN: plasma membrane;EXPRESSED IN: 23 plant structures;EXPRESSED DURING: 13 growth stages;BEST Arabidopsis thaliana protein match is: unknown pro	UID397	1	219;852
16.6857	16.2523	16.3915	16.3347	16.6157	16.4407	S	3	___1			0.99683	1.53236e-05	69.361	53.789	69.361	1.7105	54834000	100	0.0463211	0.972484	0.0205472	0.0584148	AT1G15400.2;AT1G15400.1;AT1G15400.3	100;100;100	AT1G15400.2	AT1G15400.2	NGGGAQRHHRTTGRVSPAVDPPSPRISSCGC	unknown protein;FUNCTIONS IN: molecular_function unknown;INVOLVED IN: biological_process unknown;LOCATED IN: plasma membrane;EXPRESSED IN: 23 plant structures;EXPRESSED DURING: 13 growth stages;BEST Arabidopsis thaliana protein match is: unknown pro	UID398	1;2	219
17.2283	16.796	16.922	16.6929	17.2343	16.8412	S	3	___1			0.999993	1.53236e-05	69.361	53.789	69.361	1.7105	101870000	107	0.103437	0.923202	-0.059295	-0.145939	AT1G15400.2;AT1G15400.1;AT1G15400.3	107;107;107	AT1G15400.2	AT1G15400.2	HHRTTGRVSPAVDPPSPRISSCGCCSAFGKN	unknown protein;FUNCTIONS IN: molecular_function unknown;INVOLVED IN: biological_process unknown;LOCATED IN: plasma membrane;EXPRESSED IN: 23 plant structures;EXPRESSED DURING: 13 growth stages;BEST Arabidopsis thaliana protein match is: unknown pro	UID399	1;2	219
16.923	16.3535	16.4586	17.0266	17.5432	17.128	S	2	___1			0.999595	0.00012281	130.31	106.19	130.31	-0.24362	2532600	46	1.30025	0.0785232	0.654228	1.50127	AT1G15740.1	46	AT1G15740.1	AT1G15740.1	KYSKSSSSKWLATSLSRSGSDVKRKNGECPS	Leucine-rich repeat family protein	UID400	1	221
16.0037	15.5084	15.7182	15.4715	15.9571	15.7147	S	3	___1			1	3.106e-05	56.424	34.551	56.424	4.7033	26879000	214	0.0496504	0.965317	-0.0290219	-0.0724445	AT1G15750.4;AT1G15750.3;AT1G15750.2;AT1G15750.1	214;214;214;214	AT1G15750.4	AT1G15750.4	FVDHSCGPPNGARAPSPVNNPLLGGIPKAGG	Transducin family protein / WD-40 repeat family protein;Transducin family protein / WD-40 repeat family protein;Transducin family protein / WD-40 repeat family protein;Transducin family protein / WD-40 repeat family protein	UID401	1	222
15.6951	15.0697	15.2397	15.3536	15.8549	15.4607	S	3	___1			0.86347	8.70668e-10	95.57	76.741	95.57	-5.0111	13712000	684	0.387179	0.715407	0.221526	0.502309	AT1G15750.4;AT1G15750.3;AT1G15750.2;AT1G15750.1	684;684;684;684	AT1G15750.4	AT1G15750.4	ANSDGLRLLHTFENISSESSKPAINSIAAAA	Transducin family protein / WD-40 repeat family protein;Transducin family protein / WD-40 repeat family protein;Transducin family protein / WD-40 repeat family protein;Transducin family protein / WD-40 repeat family protein	UID402	1	222
17.8113	17.3971	17.3228	17.1677	17.679	17.333	S	3	___1			0.999544	2.59181e-29	127.32	101.17	127.32	-0.78951	6309200	131	0.212468	0.845835	-0.117176	-0.283041	AT1G15880.1	131	AT1G15880.1	AT1G15880.1	REFDRTRLDLEDGYGSEQALIKEHMGINRNT	golgi snare 11	UID406	1	225
16.4093	15.8992	15.912	15.8909	16.4088	15.9156	S	3	___1			0.914234	1.95862e-12	108.56	83.347	108.56	-2.7175	7834100	135	0.00247258	0.99949	-0.00180181	-0.00411342	AT1G15930.2;AT1G15930.1	135;135	AT1G15930.2	AT1G15930.2	SCLVVKDFGEETTALSIVNKHIASQ______	Ribosomal protein L7Ae/L30e/S12e/Gadd45 family protein;Ribosomal protein L7Ae/L30e/S12e/Gadd45 family protein	UID407	1	226
18.0108	17.3566	17.5735	17.5427	18.0472	17.6264	S	6	___1			0.999758	3.77143e-10	58.498	45.539	53.1	-0.95636	23869000	768	0.136875	0.888568	0.0918427	0.205114	AT1G15940.1	768	AT1G15940.1	AT1G15940.1	LETKDEEDSLKLGKESDAEPDRMEDHQELPE	Tudor/PWWP/MBT superfamily protein	UID408	1	227
18.5943	18.0829	18.1498	17.8398	18.2081	17.9397	S	2	___1			0.987593	1.85145e-08	112.94	84.291	112.94	-0.038156	63124000	9	0.650289	0.616797	-0.279809	-0.709213	AT1G16170.1	9	AT1G16170.1	AT1G16170.1	_______MVLDGLVSSPSRRQQCLKKQWDEL	unknown protein;FUNCTIONS IN: molecular_function unknown;INVOLVED IN: biological_process unknown;LOCATED IN: cellular_component unknown;EXPRESSED IN: 24 plant structures;EXPRESSED DURING: 15 growth stages;BEST Arabidopsis thaliana protein match is:	UID411	1	229
16.2014	15.7384	15.7914	15.8827	16.2124	16.0048	S	3	___1			0.997858	0.000135348	74.853	46.11	74.853	-2.5989	6723800	11	0.282823	0.817014	0.122922	0.327691	AT1G16170.1	11	AT1G16170.1	AT1G16170.1	_____MVLDGLVSSPSRRQQCLKKQWDELGS	unknown protein;FUNCTIONS IN: molecular_function unknown;INVOLVED IN: biological_process unknown;LOCATED IN: cellular_component unknown;EXPRESSED IN: 24 plant structures;EXPRESSED DURING: 15 growth stages;BEST Arabidopsis thaliana protein match is:	UID412	1	229
17.9572	17.4413	17.5136	17.6957	18.2491	17.8568	S	3	___1			0.997485	7.22782e-18	106.49	89.005	82.885	-0.42343	30633000	314	0.57298	0.623612	0.29648	0.689092	AT1G16180.2;AT1G16180.1	314;314	AT1G16180.2	AT1G16180.2	AVRAGSSTTLLSPPDSPRAEKPLLPIDGKAE	Serinc-domain containing serine and sphingolipid biosynthesis protein;Serinc-domain containing serine and sphingolipid biosynthesis protein	UID414	1;2	230
15.3121	14.707	14.7655	15.3026	15.7875	15.3361	S	2	___1			1	0.00697278	68.383	31.541	68.383	4.9434	2561200	479	1.03567	0.213783	0.547205	1.22106	AT1G16220.1	479	AT1G16220.1	AT1G16220.1	GLTRVNSLLSIPRFFSGELRSSSWRKWL___	Protein phosphatase 2C family protein	UID415	1	231
16.7875	16.5537	16.3547	16.3896	16.7101	16.4434	S	2	___1			0.817082	0.00046361	97.813	65.063	97.813	1.4393	19323000	473	0.116057	0.925419	-0.0509459	-0.141687	AT1G16220.1;AT1G79630.2;AT1G79630.3;AT1G79630.1	473;376;403;486	AT1G16220.1	AT1G16220.1	EWSALEGLTRVNSLLSIPRFFSGELRSSSWR	Protein phosphatase 2C family protein;Protein phosphatase 2C family protein;Protein phosphatase 2C family protein;Protein phosphatase 2C family protein	UID416	1	231
15.7868	15.366	15.5173	15.6572	16.3157	16.0186	S	3	___1			0.996951	0.000331094	46.15	34.88	46.15	1.2568	6980500	134	0.906746	0.370118	0.440448	1.03225	AT1G16270.2;AT1G16270.1	134;134	AT1G16270.2	AT1G16270.2	NPPVHEFGNKLGHIHSAPEASLCQDRSLGNF	Protein kinase superfamily protein with octicosapeptide/Phox/Bem1p domain;Protein kinase superfamily protein with octicosapeptide/Phox/Bem1p domain	UID417	1	232
16.1878	15.7961	15.9025	16.852	17.2145	17.0947	S	2	___1	+	Wt-mannitol_Wt-mock	0.989623	0.00271812	73.26	48.337	73.26	2.1935	5796100	754	2.63523	0.000435374	1.09158	3.04698	AT1G16270.2;AT1G16270.1	754;754	AT1G16270.2	AT1G16270.2	AGVSLNVENHDPKNWSYFRNLADEQFSDRDV	Protein kinase superfamily protein with octicosapeptide/Phox/Bem1p domain;Protein kinase superfamily protein with octicosapeptide/Phox/Bem1p domain	UID418	1	232
16.243	16.0837	15.8404	16.7444	17.0739	16.8664	S	3	___1	+	Wt-mannitol_Wt-mock	1	4.80657e-05	96.756	66.949	43.813	-0.81906	40701000	1128	2.28452	0.00585321	0.839188	2.38742	AT1G16270.2;AT1G16270.1;AT1G04700.1;AT3G24715.1;AT1G79570.1	1027;1027;930;1000;1128	AT1G16270.2;AT1G79570.1	AT1G79570.1	VGDFGLSKIKRNTLVSGGVRGTLPWMAPELL	Protein kinase superfamily protein with octicosapeptide/Phox/Bem1p domain;Protein kinase superfamily protein with octicosapeptide/Phox/Bem1p domain;PB1 domain-containing protein tyrosine kinase;Protein kinase superfamily protein with octicosapeptide	UID419	1;2	232;840
15.6765	15.2864	15.34	16.7144	17.0225	16.624	S	3	___1	+	Wt-mannitol_Wt-mock	0.841083	1.86956e-10	120.6	97.566	84.035	-0.034523	64736000	671	2.85346	0	1.35264	3.63977	AT1G16270.2;AT1G16270.1	671;671	AT1G16270.2	AT1G16270.2	GNVVASNETLDKRTVSGGGIETEARNLSHVD	Protein kinase superfamily protein with octicosapeptide/Phox/Bem1p domain;Protein kinase superfamily protein with octicosapeptide/Phox/Bem1p domain	UID420	1	232
15.54	14.9028	14.9462	16.7301	17.2036	16.7381	S	2	___1	+	Wt-mannitol_Wt-mock	0.965063	3.72191e-06	76.82	54.179	54.198	-0.66002	6908800	780	2.61581	0	1.76093	3.8418	AT1G16270.2;AT1G16270.1	780;780	AT1G16270.2	AT1G16270.2	SDRDVAYIDRTPGFPSDMEDGGEIARLHQVA	Protein kinase superfamily protein with octicosapeptide/Phox/Bem1p domain;Protein kinase superfamily protein with octicosapeptide/Phox/Bem1p domain	UID426	1	232
17.8318	17.3627	17.4565	17.137	17.6063	17.2998	S	2	___1			1	2.91935e-17	163.66	138.54	163.66	0.72562	16498000	191	0.437237	0.710547	-0.202637	-0.508294	AT1G16520.1	191	AT1G16520.1	AT1G16520.1	ASKYTGNKFSMTSYISPRLTPTATPKIISTS	unknown protein;FUNCTIONS IN: molecular_function unknown;INVOLVED IN: biological_process unknown;LOCATED IN: plasma membrane;EXPRESSED IN: 22 plant structures;EXPRESSED DURING: 13 growth stages;BEST Arabidopsis thaliana protein match is: unknown pro	UID429	1;2	233
18.6706	18.1048	18.1336	17.7981	18.3225	17.9151	S	2	___1			0.999996	1.29446e-14	163.88	120.24	151.83	-3.8323	121510000	208	0.526777	0.638676	-0.291072	-0.656864	AT1G16520.1	208	AT1G16520.1	AT1G16520.1	RLTPTATPKIISTSVSPRGYSAAGSPKRTSG	unknown protein;FUNCTIONS IN: molecular_function unknown;INVOLVED IN: biological_process unknown;LOCATED IN: plasma membrane;EXPRESSED IN: 22 plant structures;EXPRESSED DURING: 13 growth stages;BEST Arabidopsis thaliana protein match is: unknown pro	UID430	1;2	233
19.035	18.4793	18.5774	17.9718	18.4499	18.0543	S	3	___1			0.999471	0.003023	56.139	40.249	56.139	0.37202	7158400	77	1.12048	0.184385	-0.538549	-1.2641	AT1G16610.1;AT1G16610.3;AT1G16610.2	77;77;77	AT1G16610.1	AT1G16610.1	PRRGKSPAGPARRGRSPPPPPSKGASSPSKK	arginine/serine-rich 45;arginine/serine-rich 45;arginine/serine-rich 45	UID431	1	234
15.8982	15.4638	15.5346	14.8159	15.412	15.2476	S	2	___1			1	0.00634549	73.637	17.546	73.637	1.3046	4631900	240	0.996643	0.294121	-0.473733	-1.12011	AT1G16610.1;AT1G16610.3;AT1G16610.2	240;240;233	AT1G16610.1	AT1G16610.1	GLSPRRRSPLPRRGLSPRRRSPDSPHRRRPG	arginine/serine-rich 45;arginine/serine-rich 45;arginine/serine-rich 45	UID432	1	234
16.6198	16.2372	16.2885	15.4782	15.8552	15.448	S	3	___1			1	0.040263	43.149	17.21	43.149	-1.3878	2225700	256	1.94463	0.0137071	-0.788063	-2.08698	AT1G16610.1;AT1G16610.3;AT1G16610.2	256;256;249	AT1G16610.1	AT1G16610.1	PRRRSPDSPHRRRPGSPIRRRGDTPPRRRPA	arginine/serine-rich 45;arginine/serine-rich 45;arginine/serine-rich 45	UID433	1	234
18.9825	18.9971	18.4522	17.8908	18.3737	18.0511	S	2	___1			1	0.00373618	67.032	8.0509	67.032	0.50884	866550000	307	1.43454	0.0541714	-0.705365	-1.64546	AT1G16610.1;AT1G16610.3;AT1G16610.2;AT5G28823.1	307;307;300;110	AT1G16610.1	AT1G16610.1	RGSPRRIRGSPVRRRSPLPLRRRSPPPRRLR	arginine/serine-rich 45;arginine/serine-rich 45;arginine/serine-rich 45;FUNCTIONS IN: molecular_function unknown;INVOLVED IN: biological_process unknown;LOCATED IN: cellular_component unknown;EXPRESSED IN: cultured cell;BEST Arabidopsis thaliana	UID434	1	234
15.9205	15.521	15.7138	15.5427	15.7304	15.4114	S	2	___1			0.999907	0.0102267	65.777	9.6862	65.777	-0.1717	2598000	227	0.457974	0.741471	-0.156978	-0.451213	AT1G16610.1;AT1G16610.3	227;227	AT1G16610.1	AT1G16610.1	PRRPRETSPQRKTGLSPRRRSPLPRRGLSPR	arginine/serine-rich 45;arginine/serine-rich 45	UID435	1	234
17.5549	16.8811	17.0748	16.5529	16.9915	16.6208	S	3	___1			0.885426	0.000141428	70.529	51.749	70.529	0.1919	423800000	183	0.860883	0.386398	-0.448516	-1.01417	AT1G16610.1;AT1G16610.3;AT1G16610.2	183;183;183	AT1G16610.1	AT1G16610.1	VVKATFTLPPRQKVSSPPKPVSAAPKRDAPK	arginine/serine-rich 45;arginine/serine-rich 45;arginine/serine-rich 45	UID437	1	234
15.7761	15.2323	15.463	15.0248	15.5873	15.0858	S	3	___1			0.973806	0.0198804	41.218	12.475	41.218	-3.9426	6706400	289	0.469266	0.666266	-0.257814	-0.588775	AT1G16610.1;AT1G16610.3;AT1G16610.2	289;289;282	AT1G16610.1	AT1G16610.1	SRGRSPSSPPPRRYRSPPRGSPRRIRGSPVR	arginine/serine-rich 45;arginine/serine-rich 45;arginine/serine-rich 45	UID438	1;2	234
17.3106	16.7137	16.8392	16.6609	17.0773	16.7477	S	2	___1			0.999006	0.00757451	121.09	49.4	121.09	2.5338	4263000	729	0.221566	0.833632	-0.125867	-0.298553	AT1G16630.1	729	AT1G16630.1	AT1G16630.1	VEHVPVENLIRERLSSLNFKEEEEEVGDDRK	unknown protein;LOCATED IN: chloroplast;BEST Arabidopsis thaliana protein match is: unknown protein (TAIR:AT2G16270.1);Has 10587 Blast hits to 5736 proteins in 617 species: Archae - 88;Bacteria - 963;Metazoa - 3686;Fungi - 820;Plants - 541;Viruses	UID440	1	235
17.9488	17.3657	17.5687	17.5537	18.0294	17.6215	S	3	___1			0.999469	4.34817e-06	82.248	54.6	82.248	1.0617	22455000	870	0.179887	0.865864	0.107112	0.251171	AT1G16710.2;AT1G16710.1	870;899	AT1G16710.2	AT1G16710.2	PKKEPGCPKKEELVESPELTSKSRKPKIKGV	histone acetyltransferase of the CBP family 12;histone acetyltransferase of the CBP family 12	UID441	1	236
17.2465	16.3696	16.7711	16.3912	16.8214	15.9956	S	4	___1			0.997781	5.06235e-10	88.036	69.305	88.036	3.4691	9181800	2104	0.492303	0.614053	-0.393003	-0.717179	AT1G16800.1	2104	AT1G16800.1	AT1G16800.1	SLIPSHKPKPPKRPLSPGSTAGSHTRPPKAI	P-loop containing nucleoside triphosphate hydrolases superfamily protein	UID442	1	237
17.0929	16.5216	16.5724	17.2897	17.7627	17.3792	S	3	___1			0.761519	4.93977e-13	97.713	82.558	97.713	0.35691	15543000	52	1.48651	0.0439186	0.748233	1.72735	AT1G16810.2;AT1G16810.1	52;52	AT1G16810.2	AT1G16810.2	EQALKITDHELIEGESTEALGKLIEGEEGDE	unknown protein;CONTAINS InterPro DOMAIN/s: Protein of unknown function DUF1754, eukaryotic (InterPro:IPR013865);Has 35333 Blast hits to 34131 proteins in 2444 species: Archae - 798;Bacteria - 22429;Metazoa - 974;Fungi - 991;Plants - 531;Viruses -	UID443	1	238
18.9524	18.3662	18.4904	18.3175	18.7912	18.4238	S	3	___1			0.832448	1.11715e-06	89.344	70.748	89.344	0.81361	77541000	169	0.150128	0.884741	-0.0921822	-0.214932	AT1G16860.1	169	AT1G16860.1	AT1G16860.1	ITSGPLNSSGAPRKVSGPLDSSGLMKSHMPT	Ubiquitin-specific protease family C19-related protein	UID444	1	239
17.3629	16.8294	16.9174	16.4763	17.0077	16.6926	S	3	___1			0.819775	3.62531e-05	54.276	38.392	54.276	0.42255	7226200	105	0.618437	0.60624	-0.311031	-0.73014	AT1G16860.1	105	AT1G16860.1	AT1G16860.1	ATGRMSGSLASAGSVSMKKTNSGPLSKHGEP	Ubiquitin-specific protease family C19-related protein	UID448	1	239
16.3027	15.8106	15.9838	15.4852	15.8902	15.4684	S	2	___1			0.999999	7.09676e-05	105.83	84.06	105.83	0.96208	41921000	64	0.981798	0.355194	-0.417778	-1.04588	AT1G16860.1	64	AT1G16860.1	AT1G16860.1	GKMFDIPADGTKSRKSGPIPGAPSRSGSFAG	Ubiquitin-specific protease family C19-related protein	UID449	1	239
16.9427	16.4777	16.6791	16.2858	16.8799	16.4904	S	4	___1			0.999438	3.18879e-14	88.976	73.276	88.976	0.46029	6341700	11	0.268584	0.803023	-0.147828	-0.351804	AT1G16860.1	11	AT1G16860.1	AT1G16860.1	_____MGSRYPSHQLSNGLFVSGRPEQPKER	Ubiquitin-specific protease family C19-related protein	UID452	1	239
15.4784	15.1311	15.1636	15.1532	15.591	15.4288	S	4	___1			0.796534	3.7618e-12	70.449	49.443	70.449	1.2748	2800800	250	0.323658	0.795757	0.133308	0.361161	AT1G17130.1;AT1G17130.2	250;257	AT1G17130.1	AT1G17130.1	GSSSDLSKKRKATEVSPSNPTDILTSSSAEN	Family of unknown function (DUF572);Family of unknown function (DUF572)	UID453	1	240
17.4759	16.9064	16.9869	16.8003	17.3318	16.9242	S	3	___1			0.984734	6.91097e-05	56.906	43.925	40.798	-0.23477	205780000	322	0.163758	0.87364	-0.104301	-0.237229	AT1G17210.1	322	AT1G17210.1	AT1G17210.1	PGPSRKQFSASSRKASGNYEVLGPEYKSESR	IAP-like protein 1	UID455	1	241
13.9959	13.1687	13.0091	13.7949	13.9613	13.2006	S	3	___1			1	2.61509e-14	87.676	72.483	57.922	3.3204	124010000	552	0.273196	0.743631	0.261054	0.447637	AT1G17210.1	552	AT1G17210.1	AT1G17210.1	AYPFLYGRDLSVGGPSHSLDAENEREVNRSD	IAP-like protein 1	UID457	1;2;3	241
14.6286	13.9959	14.0744	13.9904	14.494	13.9149	S	3	___1			1	9.40314e-13	94.313	78.469	57.922	3.3204	137040000	554	0.136771	0.88624	-0.0998681	-0.212667	AT1G17210.1	554	AT1G17210.1	AT1G17210.1	PFLYGRDLSVGGPSHSLDAENEREVNRSDPF	IAP-like protein 1	UID458	1;2;3	241
16.0662	15.5762	15.6904	14.9949	15.4041	15.1644	S	2	___1			1	0.00195487	99.973	77.444	99.973	-4.5024	3262000	451	1.44468	0.0756588	-0.5898	-1.51336	AT1G17210.1	451	AT1G17210.1	AT1G17210.1	SAQLNMSVTRDNYQFSDRGKEVLWRQPSGSE	IAP-like protein 1	UID459	1	241
16.1563	15.9435	15.6991	15.7869	16.1974	15.7452	S	3	___1			1	1.55935e-11	69.763	62.355	65.275	-0.99286	18831000	570	0.0402303	0.972788	-0.0231438	-0.0584993	AT1G17210.1	570	AT1G17210.1	AT1G17210.1	LDAENEREVNRSDPFSEGNEQVMAFPGARDS	IAP-like protein 1	UID461	1;2	241
15.4914	15.1104	15.1251	14.9033	15.32	15.0698	S	3	___1			1	3.45611e-18	135.95	114.72	47.814	-0.65284	210460000	767	0.344808	0.780569	-0.144617	-0.386924	AT1G17210.1	767	AT1G17210.1	AT1G17210.1	EMDREGRLGDSQDRVSQSVVRADSGSKIVDS	IAP-like protein 1	UID466	1;2;3	241
19.5018	18.8942	19.0439	18.7289	19.1438	18.8546	S	3	___1			0.940015	2.69274e-18	135.09	116.91	135.09	-0.41289	6792500	8	0.466591	0.682906	-0.237489	-0.565172	AT1G17210.1	8	AT1G17210.1	AT1G17210.1	________MKEEDVSSQNVNPRSNRNSVASA	IAP-like protein 1	UID469	1	241
18.1308	17.676	17.8226	17.0056	17.8115	17.0237	S	4	___1			0.997806	0.00444469	61.11	42.012	61.11	4.7662	3323700	950	0.936831	0.229704	-0.596191	-1.19819	AT1G17210.1	950	AT1G17210.1	AT1G17210.1	KDDHRTPSQKLLKRHSFISSHGKK_______	IAP-like protein 1	UID470	1	241
17.3748	16.7885	16.966	16.8045	17.1624	16.9331	S	3	___1			0.841715	6.87532e-06	73.279	47.958	73.279	-0.46453	22445000	491	0.139518	0.898479	-0.0764376	-0.189818	AT1G17210.1	491	AT1G17210.1	AT1G17210.1	SRGPSTRKRSLDDGGSTVDRPYLRIQRADSV	IAP-like protein 1	UID471	1	241
17.6754	17.1329	17.2277	17.7242	18.1099	17.8927	S	3	___1			0.877909	2.912e-05	57.708	38.314	57.708	-0.407	23244000	609	1.31251	0.110989	0.56362	1.40509	AT1G17340.1	609	AT1G17340.1	AT1G17340.1	LWELDSDQHNIGRSGSNLDIENMRPLIRRSF	Phosphoinositide phosphatase family protein	UID476	1	243
17.0649	16.51	16.6093	16.2887	16.688	16.2781	S	2	___1			0.999265	0.0412383	67.838	6.7482	67.838	0.36818	60192000	729	0.642641	0.597392	-0.309826	-0.741818	AT1G17360.1;AT1G72410.1;AT1G72410.2	619;729;729	AT1G17360.1;AT1G72410.1	AT1G72410.1	KDLLSSTRQRAEKFRSFNSRSSMKKYQSEED;QDSISSTRQRAEKFRSFNSRTSSKKYQHPIS	BEST Arabidopsis thaliana protein match is: COP1-interacting protein-related (TAIR:AT1G72410.1);Has 9949 Blast hits to 7480 proteins in 576 species: Archae - 12;Bacteria - 1007;Metazoa - 3636;Fungi - 982;Plants - 444;Viruses - 50;Other Eukaryotes -	UID477	1	244;738
17.6163	16.8636	17.0255	16.9674	17.4109	17.0706	S	2	___1			0.984496	1.51526e-05	112.36	55.926	112.36	0.59716	32595000	706	0.0237612	0.979027	-0.0188376	-0.0405042	AT1G17360.1	706	AT1G17360.1	AT1G17360.1	GRGRKTSEIKLVTQSSLPKFSDLKKENTKPS	BEST Arabidopsis thaliana protein match is: COP1-interacting protein-related (TAIR:AT1G72410.1);Has 9949 Blast hits to 7480 proteins in 576 species: Archae - 12;Bacteria - 1007;Metazoa - 3636;Fungi - 982;Plants - 444;Viruses - 50;Other Eukaryotes -	UID480	1	244
15.3327	15.0236	14.9523	14.939	15.2672	15.0608	S	3	___1			0.999999	5.13824e-06	82.543	60.345	82.543	0.32265	3155900	798	0.0308617	0.977862	-0.0138346	-0.039415	AT1G17360.1	798	AT1G17360.1	AT1G17360.1	NKERNQKQNTDIDDVSENLKNEAFDDTESEA	BEST Arabidopsis thaliana protein match is: COP1-interacting protein-related (TAIR:AT1G72410.1);Has 9949 Blast hits to 7480 proteins in 576 species: Archae - 12;Bacteria - 1007;Metazoa - 3636;Fungi - 982;Plants - 444;Viruses - 50;Other Eukaryotes -	UID482	1	244
14.3925	13.9208	13.8595	15.2616	15.7705	15.3777	S	3	___1	+	Wt-mannitol_Wt-mock	1	1.28381e-10	93.381	75.875	93.381	1.3248	1871700	456	2.4607	0	1.41234	3.29867	AT1G17360.1	456	AT1G17360.1	AT1G17360.1	SPPKPVSAGSEQRQKSFGVEDDLVNADAAGK	BEST Arabidopsis thaliana protein match is: COP1-interacting protein-related (TAIR:AT1G72410.1);Has 9949 Blast hits to 7480 proteins in 576 species: Archae - 12;Bacteria - 1007;Metazoa - 3636;Fungi - 982;Plants - 444;Viruses - 50;Other Eukaryotes -	UID483	1	244
15.7665	15.0244	15.2564	15.2611	15.5734	15.4375	S	3	___1			0.963406	4.49451e-18	131.86	103.51	131.86	0.97757	21749000	238	0.114684	0.908211	0.0748774	0.171314	AT1G17370.1	238	AT1G17370.1	AT1G17370.1	EDKQSSDSKSVVELTSGVSEDGKDTTNGEAP	oligouridylate binding protein 1B	UID485	1	245
15.6256	14.8645	15.0481	14.9712	15.2657	14.9755	S	2	___1			0.991252	2.43114e-13	117.48	78.06	117.48	-1.2986	157420000	241	0.164033	0.871837	-0.108601	-0.241781	AT1G17370.1	241	AT1G17370.1	AT1G17370.1	QSSDSKSVVELTSGVSEDGKDTTNGEAPENN	oligouridylate binding protein 1B	UID486	1;2	245
16.7923	16.3828	16.4221	17.9858	18.3996	18.0755	S	2	___1	+	Wt-mannitol_Wt-mock	1	1.49641e-11	135.81	109.03	135.81	1.3258	1833300	1510	3.0644	0	1.62125	4.25356	AT1G17580.1	1510	AT1G17580.1	AT1G17580.1	VEVAEVDPPPLIRQNSNFMFLLERSD_____	myosin 1	UID487	1	246
16.9062	16.3175	16.4145	16.7703	17.2649	16.8633	S	3	___1			0.808294	2.09919e-14	86.08	68.863	86.08	-0.89737	98817000	459	0.820501	0.435653	0.420098	0.960998	AT1G17720.2;AT1G17720.1	459;460	AT1G17720.2	AT1G17720.2	RSIGSMTRVVRRGSESPGTEANGNAYDFTTK	Protein phosphatase 2A, regulatory subunit PR55;Protein phosphatase 2A, regulatory subunit PR55	UID488	1	247
15.4255	15.1826	15.1741	15.0809	15.5239	14.9768	S	3	___1			0.941855	2.31904e-14	86.617	75.118	86.617	0.24937	32334000	688	0.131593	0.907559	-0.0668643	-0.172824	AT1G17840.1	688	AT1G17840.1	AT1G17840.1	TQNTTVAPDGLTQSPSLRNYIATRTDGARRW	white-brown complex homolog protein 11	UID489	1	250
17.0707	16.3778	16.644	16.5151	16.8468	16.264	S	4	___1			0.999958	1.35633e-07	105	86.222	105	-2.1823	7476300	327	0.232015	0.810814	-0.15557	-0.335933	AT1G18040.1	327	AT1G18040.1	AT1G18040.1	DGKSSYGKHEAITVQSPPRKLRRVMPERGRV	cyclin-dependent kinase D1;3	UID490	1	251
13.6423	13.3401	13.2461	13.8948	14.3495	13.8706	S	2	___1			0.756934	0.00112285	68.657	52.454	68.657	1.747	21989000	531	1.48394	0.0625748	0.62879	1.58655	AT1G18070.2;AT1G18070.1;AT1G18070.3	531;531;542	AT1G18070.2	AT1G18070.2	TIAVGKVTELLSSVSSA______________	Translation elongation factor EF1A/initiation factor IF2gamma family protein;Translation elongation factor EF1A/initiation factor IF2gamma family protein;Translation elongation factor EF1A/initiation factor IF2gamma family protein	UID491	1	252
15.5932	15.1953	15.1563	15.2144	15.5612	15.1407	S	3	___1			0.999911	9.65345e-52	136.44	111.64	136.44	5.6534	17656000	539	0.0165699	0.988157	-0.0095129	-0.0243614	AT1G18150.3;AT1G18150.2;AT1G18150.1	539;539;539	AT1G18150.3	AT1G18150.3	ASTLESEEADNGGGYSARNLMKSASISGSKC	Protein kinase superfamily protein;Protein kinase superfamily protein;Protein kinase superfamily protein	UID492	1	253
16.9513	16.478	16.5929	16.9582	17.2812	17.1443	S	2	___1			0.850557	1.91517e-12	110.25	78.655	110.25	-1.4822	5610700	460	1.24958	0.210867	0.453847	1.22493	AT1G18160.1	460	AT1G18160.1	AT1G18160.1	QHLSSKPTHSFTHARSPSWTEGVSSPAGRRM	Protein kinase superfamily protein	UID493	1	254
16.9829	16.4425	16.6227	16.7647	17.3013	16.9119	S	2	___1			0.95098	1.1515e-13	117.48	84.251	117.48	0.85162	14780000	462	0.617436	0.607863	0.309937	0.728383	AT1G18160.1	462	AT1G18160.1	AT1G18160.1	LSSKPTHSFTHARSPSWTEGVSSPAGRRMKV	Protein kinase superfamily protein	UID494	1	254
16.3118	15.7636	15.864	18.26	18.8096	18.4894	S	2	___1	+	Wt-mannitol_Wt-mock	0.810216	1.31141e-76	211.96	173.29	97.594	0.064542	70912000	54	3.40325	0	2.53987	5.87994	AT1G18210.2;AT1G18210.1	54;54	AT1G18210.2	AT1G18210.2	ISVLELGGVFKAMGTSYTETELNRVLEEVDT	Calcium-binding EF-hand family protein;Calcium-binding EF-hand family protein	UID496	1	256
15.8423	15.3174	15.5303	15.0863	15.7648	15.5675	S	3	___1			0.999562	1.04491e-05	69.024	51.292	51.469	4.9436	18213000	630	0.131688	0.890813	-0.0904503	-0.199822	AT1G18390.1;AT1G18390.2	630;636	AT1G18390.1	AT1G18390.1	NNGFGSEMDVVDVNKSGPLVAQSPDSVIVKW	Protein kinase superfamily protein;Protein kinase superfamily protein	UID497	1;2	257
15.4169	14.874	15.0745	15.126	15.5264	15.2734	S	3	___1			0.943109	0.00024024	51.469	29.271	51.469	4.9436	12997000	637	0.401694	0.732261	0.186809	0.470623	AT1G18390.1;AT1G18390.2	637;643	AT1G18390.1	AT1G18390.1	MDVVDVNKSGPLVAQSPDSVIVKWDSK____	Protein kinase superfamily protein;Protein kinase superfamily protein	UID498	1;2	257
18.485	17.9198	18.0249	18.2427	18.7483	18.4508	S	3	___1			0.99949	1.19042e-21	102.94	87.995	102.94	1.9759	8011700	102	0.673914	0.575297	0.33735	0.78955	AT1G18500.1	102	AT1G18500.1	AT1G18500.1	NYVRVFDTTLRDGEQSPGATLTSKEKLDIAR	methylthioalkylmalate synthase-like 4	UID499	1	258
16.296	15.8067	15.7283	15.9063	16.2094	15.9869	S	2	___1			0.840225	0.00286746	72.638	34.345	72.638	-0.30085	30485000	205	0.171786	0.88071	0.0905466	0.226707	AT1G18740.1;AT1G74450.1;AT1G43630.1	205;213;227	AT1G18740.1	AT1G18740.1	VKDSHHRSIGHFRSLSWSVSRSWSASKQLQA	Protein of unknown function (DUF793);Protein of unknown function (DUF793);Protein of unknown function (DUF793)	UID503	1	260
15.8784	15.5236	15.2722	16.9276	17.3742	17.091	S	3	___1	+	Wt-mannitol_Wt-mock	1	6.50394e-25	133.16	105.96	133.16	-1.9681	5873400	271	2.70139	0	1.57287	3.75435	AT1G18840.2;AT1G18840.1	271;271	AT1G18840.2	AT1G18840.2	QPKKASLRKSQKKFASNPQIVEAEFARPKKS	IQ-domain 30;IQ-domain 30	UID504	1	261
16.7553	16.1901	16.3191	16.1451	16.6211	16.3395	S	4	___1			0.792047	5.77223e-14	83.362	68.434	83.362	0.4895	94158000	292	0.0852733	0.934138	-0.052887	-0.125965	AT1G18840.2;AT1G18840.1	292;292	AT1G18840.2	AT1G18840.2	EAEFARPKKSVRKVPSSNLDNSSVAQTSSEL	IQ-domain 30;IQ-domain 30	UID505	1	261
16.6715	16.2133	16.2164	16.0512	16.5048	16.1549	S	3	___1			0.867983	0.000122641	75.574	52.221	75.574	0.14368	12044000	521	0.251903	0.821155	-0.130146	-0.321407	AT1G18840.2;AT1G18840.1	521;521	AT1G18840.2	AT1G18840.2	SPRQLGTTEKASRRYSLPSSGNSAKITSHSP	IQ-domain 30;IQ-domain 30	UID507	1	261
17.8784	17.2952	17.3927	17.2923	17.7458	17.4084	S	2	___1			1	0.0211886	56.258	14.859	56.258	-0.54242	5882100	122	0.0613784	0.953597	-0.0399551	-0.0938137	AT1G18860.1	122	AT1G18860.1	AT1G18860.1	SSIQGLSMGIEYKALSNPNEKLEIDHNQETM	WRKY DNA-binding protein 61	UID508	1	262
17.8832	17.2301	17.4447	18.4305	18.8608	18.5065	S	2	___1	+	Wt-mannitol_Wt-mock	0.970335	0.00297226	72.321	30.212	72.321	-1.7869	12649000	152	2.00695	0.00393154	1.07995	2.49133	AT1G18860.1	152	AT1G18860.1	AT1G18860.1	MSLEISNNNKIRSQNSFGFKNDGDDHEDEDE	WRKY DNA-binding protein 61	UID509	1	262
15.9432	15.4373	15.6345	15.5375	16.1955	15.6972	S	3	___1			0.985913	1.29013e-19	82.342	61.691	48.607	0.39032	70238000	12	0.218194	0.827117	0.138354	0.309615	AT1G18950.1	12	AT1G18950.1	AT1G18950.1	____MGSSSDIVPDRSPADDVAPVTDTKIPK	DDT domain superfamily	UID512	1;2	264
17.6795	16.1604	17.1877	16.5227	17.3457	15.58	S	4	___1			1	1.34103e-06	101.32	89.788	101.32	3.0574	40122000	432	0.317677	0.657987	-0.526407	-0.59917	AT1G18950.1	432	AT1G18950.1	AT1G18950.1	KSINDAIKITKKKHPSPEHPLHRRESARLDA	DDT domain superfamily	UID513	1	264
15.2893	14.7498	14.7963	15.1004	15.3386	15.1372	S	3	___1			0.94401	0.00587884	50.222	18.583	50.222	-0.022041	6823900	604	0.586964	0.647379	0.246956	0.636804	AT1G18950.1	604	AT1G18950.1	AT1G18950.1	RAKKMPRRETKLRSRSNDFRPGLRRSKRATR	DDT domain superfamily	UID514	1	264
15.0103	14.743	14.7363	14.3173	14.9638	14.579	S	3	___1			0.920626	0.000872992	47.568	37.913	47.568	-0.26976	4643000	1083	0.430948	0.708937	-0.209859	-0.513966	AT1G19220.1	1083	AT1G19220.1	AT1G19220.1	GNAWKVHYEDTSAAASFNR____________	auxin response factor 19	UID515	1	266
15.6654	15.5355	15.3154	14.5445	15.3803	14.8604	S	3	___1			0.958183	3.3493e-06	55.011	41.179	55.011	-0.54064	2584800	549	1.02545	0.19879	-0.577042	-1.2431	AT1G19370.1	549	AT1G19370.1	AT1G19370.1	DLMDLRRRYAGGSYRSVGANDPSSRAPVDGN	unknown protein;LOCATED IN: endoplasmic reticulum;EXPRESSED IN: 22 plant structures;EXPRESSED DURING: 13 growth stages;BEST Arabidopsis thaliana protein match is: unknown protein (TAIR:AT1G75140.1);Has 45 Blast hits to 43 proteins in 15 species: Arch	UID519	1	268
16.9471	16.2865	16.5249	16.6544	17.111	16.7393	S	2	___1			0.999313	0.000666267	60.157	41.932	60.157	-3.2199	3874200	87	0.448297	0.680615	0.248693	0.566954	AT1G19480.2;AT1G19480.1	87;87	AT1G19480.2	AT1G19480.2	LRPRKIRKLTLDGDVSGEDYKAEDISSSQVN	DNA glycosylase superfamily protein;DNA glycosylase superfamily protein	UID520	1	270
17.9826	17.4958	17.4771	17.4562	17.8715	17.5596	S	2	___1			0.998992	2.66443e-07	138.36	107.62	138.36	0.18885	5216400	682	0.0372558	0.974015	-0.0227744	-0.0559218	AT1G19485.2;AT1G19485.1	682;682	AT1G19485.2	AT1G19485.2	ETGEKQRCLRSLLNESPSRYASNVSDVQPLA	Transducin/WD40 repeat-like superfamily protein;Transducin/WD40 repeat-like superfamily protein	UID521	1	271
13.4828	13.3205	13.2451	15.8737	16.5453	16.0349	S	3	___1	+	Wt-mannitol_Wt-mock	0.99629	0.000235386	73.386	54.791	73.386	-1.5807	7979300	521	3.70474	0	2.80181	6.76374	AT1G19835.2;AT1G19835.1	521;521	AT1G19835.2	AT1G19835.2	SDAEIPPATQLKKRISNVLQSLPKDAAFEKI	Plant protein of unknown function (DUF869);Plant protein of unknown function (DUF869)	UID524	1	273
17.1218	16.5042	16.6858	17.1507	17.0545	16.7183	S	3	___1			0.882591	3.68398e-05	67.605	48.282	67.605	-1.2592	89728000	180	0.380179	0.726341	0.203896	0.479386	AT1G19870.1	180	AT1G19870.1	AT1G19870.1	GPSAADAAKIEEDVTSEVEMASKVEPEESES	IQ-domain 32	UID528	1	274
15.9006	15.2935	15.6458	15.293	15.9221	15.3767	S	3	___1			0.99606	6.24981e-09	78.975	65.562	78.975	-0.86212	15073000	369	0.113505	0.905136	-0.082702	-0.178111	AT1G19870.1	369	AT1G19870.1	AT1G19870.1	TTEEQNLEETQNVKISPQADFVNSDSTVENK	IQ-domain 32	UID529	1	274
19.4142	18.7323	18.8106	18.9513	19.4371	19.0932	S	3	___1			0.761603	1.93177e-16	120.9	96.338	83.37	0.3245	719780000	459	0.269954	0.784839	0.174812	0.380644	AT1G19870.1	459	AT1G19870.1	AT1G19870.1	EYVDGQIKHSLKRKVSNPSFIAAQSKFEELT	IQ-domain 32	UID530	1	274
19.5467	18.9369	19.0097	18.4291	18.8363	18.4921	S	3	___1			1	0.00170688	72.042	52.429	72.042	-0.22214	68552000	42	1.18173	0.136071	-0.5786	-1.34498	AT1G19870.1	42	AT1G19870.1	AT1G19870.1	STALENKSSGDKRGWSFRKKSGKQRGLITSV	IQ-domain 32	UID531	1	274
17.413	16.9814	16.9175	16.9751	17.6301	17.2699	S	3	___1			0.815537	1.27839e-08	111.35	89.594	90.759	0.32925	356590000	706	0.313024	0.757922	0.187747	0.421807	AT1G19870.1	706	AT1G19870.1	AT1G19870.1	TEQEEGKEQKSGRRTSFGYDQEARESSGGKN	IQ-domain 32	UID532	1	274
17.2559	16.5863	16.8332	16.9336	17.2905	16.6994	S	3	___1			0.836749	0.00215652	45.33	33.165	45.33	0.17868	7975100	502	0.115479	0.903928	0.0827312	0.179732	AT1G19870.1	502	AT1G19870.1	AT1G19870.1	SKDDVLGEEGKTDIDSPDTTNTIKDHSLEDV	IQ-domain 32	UID533	1	274
17.8459	17.321	17.4858	17.2368	17.5771	17.3199	S	2	___1			0.999594	2.08473e-11	134.08	86.994	134.08	-3.5211	16479000	142	0.393127	0.742809	-0.172977	-0.448412	AT1G19870.1	142	AT1G19870.1	AT1G19870.1	ELLSVEEQIDHRTEVSPVIVESKGTETEEDD	IQ-domain 32	UID534	1	274
19.1854	18.6354	18.6638	18.6962	19.2641	18.8868	S	2	___1			1	2.48532e-40	169.06	139.37	50.108	-2.1314	455420000	193	0.189002	0.85304	0.120848	0.271824	AT1G19870.1	193	AT1G19870.1	AT1G19870.1	VTSEVEMASKVEPEESESDDVIIVRKESDEK	IQ-domain 32	UID535	1;2	274
19.1577	19.1615	18.6666	18.5205	18.9399	18.7662	S	3	___1			1	0.00557458	56.087	32.236	56.087	0.16282	3455700	341	0.547426	0.651546	-0.253082	-0.6257	AT1G19870.1	341	AT1G19870.1	AT1G19870.1	PTKPSSAWNWLERWMSVPKPEKTSKANLTTE	IQ-domain 32	UID540	1	274
16.6135	15.9326	16.1525	16.469	16.9308	16.5615	S	3	___1			0.926364	0.00139798	51.265	28.659	50.387	2.2398	9955100	200	0.79246	0.447316	0.420903	0.945313	AT1G19950.1	200	AT1G19950.1	AT1G19950.1	RLQSKKPQLVTKEPISPKPLSSPRKQQQLQT	HVA22-like protein H (ATHVA22H)	UID541	1;2	275
15.8881	16.5339	15.6014	18.2582	18.5095	18.2884	S	3	___1	+	Wt-mannitol_Wt-mock	0.878441	2.89345e-11	123.63	102.79	123.63	-0.080672	52074000	530	2.91304	0	2.34425	4.81452	AT1G20110.1	530	AT1G20110.1	AT1G20110.1	SQRLSNAKETTGRNVSLQSHEDLARKLQEEM	RING/FYVE/PHD zinc finger superfamily protein	UID545	1	279
14.4074	13.5764	13.9578	14.3561	15.0122	14.1071	S	3	___1			0.999476	5.93304e-05	79.771	64.136	79.771	-0.51701	13423000	533	0.63827	0.479153	0.511252	0.910797	AT1G20110.1	533	AT1G20110.1	AT1G20110.1	LSNAKETTGRNVSLQSHEDLARKLQEEMERN	RING/FYVE/PHD zinc finger superfamily protein	UID546	1	279
17.446	16.817	16.9505	16.4641	16.7363	16.511	S	2	___1			0.814463	1.72215e-05	115.23	86.978	115.23	-0.16141	160920000	277	1.12671	0.211112	-0.500683	-1.22422	AT1G20110.1	277	AT1G20110.1	AT1G20110.1	APKSSNSTLFDDYGRSISFSSSGRDSSVSSN	RING/FYVE/PHD zinc finger superfamily protein	UID547	1	279
17.0395	16.2945	16.4392	15.964	17.0391	16.226	S	2	___1			0.824707	9.16645e-15	102.36	86.011	86.699	-4.0586	156800000	147	0.173462	0.830669	-0.181349	-0.304307	AT1G20220.1	147	AT1G20220.1	AT1G20220.1	MVKPLAEIDYEGQDGSPRGRGGRRGRGGRGR	Alba DNA/RNA-binding protein	UID555	1	281
16.3821	15.9003	15.9675	15.5741	16.1509	15.7239	S	2	___1			0.952158	1.41335e-13	116.71	92.478	116.71	-2.2111	7640800	532	0.510236	0.652138	-0.266988	-0.622015	AT1G20370.1	532	AT1G20370.1	AT1G20370.1	GNAELFVVDKVNDETSEGTTMEERTTLEEKA	Pseudouridine synthase family protein	UID558	1	283
18.9714	18.3073	18.439	18.1412	18.7217	18.3058	S	3	___1			1	2.70398e-16	110.38	81.874	110.38	-0.29393	365360000	64	0.275703	0.778788	-0.183033	-0.392311	AT1G20440.1	64	AT1G20440.1	AT1G20440.1	ETTTLESEFDHKAQISEPELAAEHEEVKENK	cold-regulated 47	UID559	1	284
17.0342	16.7005	16.7439	16.9823	17.288	16.9831	S	3	___1			0.858337	0.000482496	73.466	45.605	46.408	2.4172	9526600	61	0.818879	0.59594	0.258264	0.746308	AT1G20450.2;AT1G20450.1	61;61	AT1G20450.2	AT1G20450.2	ETTTLASEFEHKTQISEPESFVAKHEEEEHK	Dehydrin family protein;Dehydrin family protein	UID562	1	285
16.7098	16.11	16.2152	16.2748	16.6708	16.2485	S	2	___1			1	0.0188658	60.91	18.446	60.91	-0.22001	6246700	4	0.081487	0.935545	0.0530211	0.123333	AT1G76300.1;AT1G20580.1	4;4	AT1G76300.1	AT1G76300.1	____________MSRSLGIPVKLLHESSGHI	snRNP core protein SMD3;Small nuclear ribonucleoprotein family protein	UID563	1	286
17.59	16.9499	17.0942	17.3567	17.8145	17.4745	S	5	___1			0.976759	2.26878e-23	95.212	82.41	95.212	0.12016	97643000	279	0.640701	0.584498	0.337179	0.770687	AT1G20670.1	279	AT1G20670.1	AT1G20670.1	IQELAKKDFENLRQDSDDEEPQSQQQQQQQP	DNA-binding bromodomain-containing protein	UID566	1	288
15.5495	15.1008	15.0791	15.3487	15.8358	15.6116	S	3	___1			0.988904	1.52638e-23	95.195	85.737	95.195	-0.6231	7673600	286	0.788559	0.513077	0.355577	0.871259	AT1G20670.1	286	AT1G20670.1	AT1G20670.1	DFENLRQDSDDEEPQSQQQQQQQPKVARRGR	DNA-binding bromodomain-containing protein	UID567	1	288
17.0688	16.4641	16.5685	17.7807	18.2	17.8545	S	3	___1	+	Wt-mannitol_Wt-mock	0.999735	1.47509e-40	150.61	131.29	75.539	-1.6282	24250000	320	2.26865	0.00108861	1.2446	2.91488	AT1G20670.1	320	AT1G20670.1	AT1G20670.1	KHPEPSSIDRTASEISADALIPGDSSNKFSG	DNA-binding bromodomain-containing protein	UID569	1;2	288
18.4089	17.8694	18.0547	17.8561	18.1973	17.95	S	2	___1			1	4.07248e-06	81.639	67.774	80.684	0.7732	73118000	878	0.228619	0.845653	-0.109851	-0.28299	AT1G20760.1	878	AT1G20760.1	AT1G20760.1	FDDSVPSTPLSRFGNSPPRFSDASARDNNFD	Calcium-binding EF hand family protein	UID577	1;2	289
19.3705	18.4873	18.918	18.5504	18.9554	18.145	S	3	___1			0.983675	4.97283e-07	100.11	74.397	100.11	0.35342	23442000	957	0.469166	0.623753	-0.374968	-0.686702	AT1G20760.1	957	AT1G20760.1	AT1G20760.1	SSRDVTGAEKFSRFDSINSSKDFGGPSLSRF	Calcium-binding EF hand family protein	UID579	1	289
17.519	16.6822	16.9067	16.9108	17.3584	16.7402	S	3	___1			0.99874	0.000179295	78.69	53.1	76.01	0.027146	63435000	922	0.0357766	0.970652	-0.0328318	-0.0642918	AT1G20760.1	922	AT1G20760.1	AT1G20760.1	GAGFSSQPERLSRFDSINSSKDFGGAAFSRF	Calcium-binding EF hand family protein	UID580	1;2	289
17.7476	17.298	17.4349	17.3821	17.5684	17.4782	S	3	___1			0.939171	3.07204e-06	83.087	68.408	69.345	-0.17226	105430000	788	0.0410495	0.976514	-0.0173086	-0.050389	AT1G20760.1	788	AT1G20760.1	AT1G20760.1	SPRDSPVSRNATEVPSPDYSQGKNSEFFDDS	Calcium-binding EF hand family protein	UID582	1;2	289
14.345	13.8047	13.9332	14.9024	15.2616	14.8697	S	2	___1	+	Wt-mannitol_Wt-mock	1	0.018149	64.654	54.13	64.654	0.48464	27816000	1018	2.05736	0.00544076	0.983595	2.42451	AT1G20760.1	1018	AT1G20760.1	AT1G20760.1	VSSDESPTKRSDNWNSF______________	Calcium-binding EF hand family protein	UID584	1	289
16.3161	15.8041	15.8884	16.4142	16.8721	16.6047	S	2	___1			0.976729	1.4377e-18	109.02	94.245	109.02	0.70908	20583000	834	1.41314	0.0707094	0.627459	1.54242	AT1G20760.1	834	AT1G20760.1	AT1G20760.1	WGFDASKSQDGDYFGSGDDFGGNTARADSPS	Calcium-binding EF hand family protein	UID585	1	289
15.1649	14.5217	14.6452	15.6005	16.1219	15.7016	S	3	___1	+	Wt-mannitol_Wt-mock	0.994104	1.09566e-24	117	98.399	72.771	-4.435	27022000	135	1.81543	0.00822737	1.03075	2.27229	AT1G20770.1	135	AT1G20770.1	AT1G20770.1	KDFSTDTDSEIGSPLSPQLRHRGVSEEKPSA	unknown protein;Has 59 Blast hits to 59 proteins in 24 species: Archae - 0;Bacteria - 0;Metazoa - 26;Fungi - 4;Plants - 29;Viruses - 0;Other Eukaryotes - 0 (source: NCBI BLink).	UID588	1;2	290
18.3691	17.8559	17.9538	17.4857	17.9886	17.6052	S	3	___1			0.999427	9.2298e-05	69.721	46.485	51.013	-0.21589	6008600	292	0.772459	0.50841	-0.366451	-0.875572	AT1G20840.1	292	AT1G20840.1	AT1G20840.1	SSLGLRSRHGSLANQSMILKDPLVNLFGSLH	tonoplast monosaccharide transporter1	UID591	1	291
18.155	17.5861	17.6761	17.6731	18.0979	17.7918	S	3	___1			0.999955	3.994e-11	102.5	89.087	102.5	0.58968	6182000	266	0.0787723	0.938852	0.0485446	0.11635	AT1G20840.1	266	AT1G20840.1	AT1G20840.1	DEDGQMRLYGTHENQSYLARPVPEQNSSLGL	tonoplast monosaccharide transporter1	UID592	1	291
16.8814	16.043	16.1714	14.9378	15.7639	15.0929	S	2	___1			0.784818	2.02777e-07	100.02	85.355	100.02	-0.090336	10905000	277	1.40968	0.0219706	-1.10041	-1.95229	AT1G20840.1	277	AT1G20840.1	AT1G20840.1	HENQSYLARPVPEQNSSLGLRSRHGSLANQS	tonoplast monosaccharide transporter1	UID593	1	291
17.7581	16.9338	17.0674	16.0489	16.8994	16.0158	S	3	___1			0.98641	2.68261e-07	89.866	63.927	89.866	-0.43179	10130000	283	1.13569	0.0623916	-0.931746	-1.59046	AT1G20840.1	283	AT1G20840.1	AT1G20840.1	LARPVPEQNSSLGLRSRHGSLANQSMILKDP	tonoplast monosaccharide transporter1	UID595	1	291
15.918	15.1834	15.5494	15.5359	15.9459	15.3884	S	3	___1			0.797937	0.000112045	51.971	28.735	51.971	1.6374	4871100	285	0.097022	0.917321	0.0731141	0.155633	AT1G20910.1	285	AT1G20910.1	AT1G20910.1	KKLKSIGLQKHKQQTSMDHVVTNEADKQLAA	ARID/BRIGHT DNA-binding domain-containing protein	UID596	1	292
17.1	16.4836	16.5994	16.8514	17.3197	16.9308	S	2	___1			1	0.00222373	96.331	46.913	96.331	-0.31487	5521900	77	0.572169	0.621634	0.306294	0.699044	AT1G20910.1	77	AT1G20910.1	AT1G20910.1	VVDHSERKTRRVQMLSPKTEGENAKKRKTWL	ARID/BRIGHT DNA-binding domain-containing protein	UID597	1	292
16.3461	15.634	15.7911	15.8649	16.3301	15.9172	S	3	___1			0.999965	8.86208e-14	100.21	83.061	100.21	0.25082	94948000	324	0.163594	0.869712	0.113638	0.246316	AT1G20920.1	324	AT1G20920.1	AT1G20920.1	GNEPKAGKAWTLEGESDDEEGHPEEKSETEM	P-loop containing nucleoside triphosphate hydrolases superfamily protein	UID598	1	293
17.5262	17.0082	17.1152	17.023	17.5381	17.1086	S	3	___1			0.979771	1.58012e-09	98.507	80.095	98.507	0.16836	4971600	422	0.00985565	0.992609	0.0067126	0.0158193	AT1G20960.2;AT1G20960.1	422;422	AT1G20960.2	AT1G20960.2	GGDGGRGRRDVADRDSESGWVKGQRQMLDLE	U5 small nuclear ribonucleoprotein helicase, putative;U5 small nuclear ribonucleoprotein helicase, putative	UID603	1	294
14.6802	14.252	14.0423	14.1762	14.6504	14.516	S	2	___1			0.999735	2.76185e-05	68.044	54.015	68.044	1.918	5625100	196	0.201375	0.846866	0.122703	0.282163	AT1G20960.2;AT1G20960.1	196;196	AT1G20960.2	AT1G20960.2	VSIGKLITDFQEGGDSGGGRANDDEGLDDDL	U5 small nuclear ribonucleoprotein helicase, putative;U5 small nuclear ribonucleoprotein helicase, putative	UID604	1	294
15.1736	14.958	15.0046	15.3642	15.9988	15.4378	S	2	___1			0.841952	0.000152796	48.823	29.164	48.823	0.33451	1463700	124	1.23591	0.133155	0.554838	1.35051	AT1G20970.1	124	AT1G20970.1	AT1G20970.1	GVSQDSQTLEKSELESTDDGPEEVVEIPKSE	FUNCTIONS IN: molecular_function unknown;INVOLVED IN: biological_process unknown;LOCATED IN: plasma membrane, vacuole;EXPRESSED IN: guard cell, cultured cell;BEST Arabidopsis thaliana protein match is: proton pump interactor 1 (TAIR:AT4G27500.1);Has	UID607	1	295
14.222	13.5182	13.7858	14.4342	14.8803	14.7143	S	3	___1			0.999979	4.36757e-18	75.226	64.237	75.226	1.2437	3312400	101	1.57771	0.025323	0.834286	1.88344	AT1G20970.1	101	AT1G20970.1	AT1G20970.1	EKDLKEGENVKVDAPSIADDDVLGVSQDSQT	FUNCTIONS IN: molecular_function unknown;INVOLVED IN: biological_process unknown;LOCATED IN: plasma membrane, vacuole;EXPRESSED IN: guard cell, cultured cell;BEST Arabidopsis thaliana protein match is: proton pump interactor 1 (TAIR:AT4G27500.1);Has	UID608	1	295
17.7373	17.4026	17.4801	17.2745	17.6369	17.392	S	2	___1			0.993006	4.16036e-13	152.64	127.79	152.64	-1.0593	5444600	32	0.290199	0.830624	-0.105555	-0.304127	AT1G21060.2;AT1G21060.1	32;32	AT1G21060.2	AT1G21060.2	SSPRNSEKKQNVIVASPSRFSTYTKPDSNCN	Protein of unknown function, DUF547;Protein of unknown function, DUF547	UID609	1	296
17.4538	16.6492	17.0473	18.5591	19.0112	18.0973	S	4	___1	+	Wt-mannitol_Wt-mock	0.997763	2.41886e-14	101.96	84.45	101.96	-2.3166	9712400	320	1.89253	0.00169318	1.50581	2.73038	AT1G21070.1	320	AT1G21070.1	AT1G21070.1	LEKQRKSKVIPHGKHSMTEDEIKLLKEGIEH	Nucleotide-sugar transporter family protein	UID610	1	297
16.8373	15.9776	16.252	16.2346	16.6523	16.0787	S	3	___1			1	0.000393137	48.883	30.051	48.883	0.14618	16609000	413	0.0374127	0.967674	-0.033754	-0.0667165	AT1G21160.1	413	AT1G21160.1	AT1G21160.1	EDVWDAKTNFTIKGDSDDEEEKPQPVFKKGL	eukaryotic translation initiation factor 2 (eIF-2) family protein	UID612	1	300
18.5008	18.0393	18.0556	17.6657	18.2124	17.8233	S	3	___1			1	2.69274e-18	135.09	108.56	135.09	-0.48043	16456000	1081	0.60135	0.617808	-0.298074	-0.70643	AT1G21170.1	1081	AT1G21170.1	AT1G21170.1	TDSPSRNYRESQPMGSPVQARPRRR______	Exocyst complex component SEC5	UID614	1	301
18.9061	18.4231	18.5916	18.3902	18.9571	18.5851	S	2	___1			0.999989	1.9641e-56	202.31	171.76	202.31	0.27689	26859000	179	0.00579105	0.996598	0.00385666	0.00921862	AT1G21170.1	179	AT1G21170.1	AT1G21170.1	KVSGADKKVVLTSLQSFPRGMECIDPLKLGI	Exocyst complex component SEC5	UID615	1	301
17.916	17.0656	17.2587	16.835	17.2385	16.625	S	3	___1			0.999323	0.00286201	61.165	45.275	61.165	0.42254	241710000	383	0.751707	0.398037	-0.513909	-0.999669	AT1G21380.1	383	AT1G21380.1	AT1G21380.1	DYSAPIFDEPVPQSKSPEHALFTKPVYDQTE	Target of Myb protein 1	UID619	1	303
19.7896	19.1723	19.314	19.1403	19.5849	19.2419	S	3	___1			0.986	0.00110887	52.019	37.333	52.019	0.30375	55422000	378	0.168924	0.87202	-0.102946	-0.239348	AT1G21580.1	378	AT1G21580.1	AT1G21580.1	LGHSDRGLVEKQRGRSPVDLDISFKSNVLVA	Zinc finger C-x8-C-x5-C-x3-H type family protein	UID621	1	305
15.7863	15.2587	15.3854	15.3303	15.6314	15.3999	S	2	___1			0.992683	4.33421e-20	145.81	120.24	145.81	-2.9542	4514600	708	0.0426304	0.972754	-0.0229143	-0.0597947	AT1G21580.1	708	AT1G21580.1	AT1G21580.1	IEDDNKRIDKNVDSLSPENDSSRGRPMGLDS	Zinc finger C-x8-C-x5-C-x3-H type family protein	UID622	1	305
17.5491	16.8863	17.102	16.9188	17.342	16.8216	S	2	___1			0.99194	1.31322e-05	112.01	75.561	112.01	0.053527	62106000	1172	0.236458	0.810464	-0.15162	-0.335278	AT1G21630.1;AT1G21630.2	1172;1201	AT1G21630.1	AT1G21630.1	NNASETPKASLTRFDSIGSTRDSDYSHGFGF	Calcium-binding EF hand family protein;Calcium-binding EF hand family protein	UID625	1	306
17.27	16.6767	16.7776	17.2448	17.5615	17.3955	S	3	___1			0.994003	8.86396e-05	77.185	60.411	75.088	0.4773	15243000	817	1.13068	0.217646	0.492445	1.21644	AT1G21630.1;AT1G21630.2	817;846	AT1G21630.1	AT1G21630.1	KEVDVSSKEGEDVSFSDADSKTGKKQSSGEE	Calcium-binding EF hand family protein;Calcium-binding EF hand family protein	UID627	1	306
17.4953	16.9392	17.1602	17.1676	17.6313	16.9235	S	3	___1			0.999812	3.00642e-38	159.99	142.74	111.07	2.0664	15018000	1108	0.0558576	0.955138	0.0425707	0.0919227	AT1G21630.1;AT1G21630.2	1108;1137	AT1G21630.1	AT1G21630.1	DDFSNNSFSRFDSFNSNNNDAFSLSRTDSMR	Calcium-binding EF hand family protein;Calcium-binding EF hand family protein	UID629	1	306
15.4806	15.1622	15.2702	15.0006	15.3032	15.2319	S	2	___1			0.975418	0.000508954	90.906	59.412	90.906	0.46056	5972300	867	0.40853	0.784484	-0.125766	-0.38032	AT1G21630.1;AT1G21630.2	867;896	AT1G21630.1	AT1G21630.1	SLDDSKVRKGIEADSSPRTKDTRSENGHDDG	Calcium-binding EF hand family protein;Calcium-binding EF hand family protein	UID631	1	306
16.3583	15.8775	15.6838	16.2825	16.8641	16.628	S	3	___1			0.991165	7.2769e-37	124.51	108.01	124.51	-2.7554	53726000	896	1.10919	0.139625	0.618337	1.33796	AT1G21630.1;AT1G21630.2	896;925	AT1G21630.1	AT1G21630.1	DGESTASAGKTVNYDSHDETDSVSSVNPDNG	Calcium-binding EF hand family protein;Calcium-binding EF hand family protein	UID637	1	306
15.9134	15.2123	15.3278	15.3566	15.8432	15.3845	S	3	___1			0.808368	7.8863e-06	48.626	24.088	48.626	0.17452	236070000	1145	0.0561114	0.954199	0.0435972	0.0930959	AT1G21630.1;AT1G21630.2	1145;1174	AT1G21630.1	AT1G21630.1	PFASRFDSFNYQRYDSFNAQSYDSSSNNNAS	Calcium-binding EF hand family protein;Calcium-binding EF hand family protein	UID638	1	306
14.5093	14.3676	14.1648	15.0342	15.2357	15.0331	S	3	___1	+	Wt-mannitol_Wt-mock	0.752364	0.00103084	50.079	29.416	50.079	4.5025	2748700	153	2.47683	0.00678027	0.753768	2.35151	AT1G21660.1	153	AT1G21660.1	AT1G21660.1	GSKSSDSVKNDDLFGSFSSSEKQYAAAVDDL	Chaperone DnaJ-domain superfamily protein	UID639	1	307
16.2315	15.8087	15.8439	15.4261	15.8351	15.4154	S	3	___1			0.999494	0.000932993	65.695	53.926	65.695	0.32914	6059800	13	0.974776	0.379653	-0.402513	-1.02295	AT1G21730.1	13	AT1G21730.1	AT1G21730.1	___MSATRSQRSSTISPARPRRSPATIPMKR	P-loop containing nucleoside triphosphate hydrolases superfamily protein	UID644	1	309
18.1056	17.6632	17.8401	17.6566	18.101	17.767	S	2	___1			1	2.08923e-05	120.33	83.886	120.33	-3.2029	11643000	615	0.0521522	0.964876	-0.0281035	-0.072923	AT1G21980.1;AT1G77740.1	615;617	AT1G21980.1	AT1G21980.1	GVHFRDDNTGEKMGLSPFVLRSGRIDSYQNE	phosphatidylinositol-4-phosphate 5-kinase 1;phosphatidylinositol-4-phosphate 5-kinase 2	UID646	1	312
16.1008	15.694	15.8013	17.1959	17.6699	17.2249	S	3	___1	+	Wt-mannitol_Wt-mock	0.995579	2.19624e-25	137.91	120.1	137.91	-0.44968	30545000	252	2.80451	0	1.49817	3.78489	AT1G22060.1	252	AT1G22060.1	AT1G22060.1	DISSINEVDSLKSVVSGDLSGLAQSPQKEKD	LOCATED IN: vacuole;EXPRESSED IN: 23 plant structures;EXPRESSED DURING: 13 growth stages;BEST Arabidopsis thaliana protein match is: FBD, F-box and Leucine Rich Repeat domains containing protein (TAIR:AT1G22000.1);Has 84739 Blast hits to 38714 protein	UID647	1;2	313
18.1391	17.6265	17.7162	17.2554	17.6143	17.446	S	3	___1			0.999929	7.28523e-25	132.51	115.02	132.51	0.66983	28606000	261	0.963067	0.398099	-0.388714	-0.999236	AT1G22060.1	261	AT1G22060.1	AT1G22060.1	SLKSVVSGDLSGLAQSPQKEKDSLGWQHGWG	LOCATED IN: vacuole;EXPRESSED IN: 23 plant structures;EXPRESSED DURING: 13 growth stages;BEST Arabidopsis thaliana protein match is: FBD, F-box and Leucine Rich Repeat domains containing protein (TAIR:AT1G22000.1);Has 84739 Blast hits to 38714 protein	UID648	1;2	313
16.203	15.87	15.8885	15.712	16.1437	15.6241	S	3	___1			1	0.000199249	66.387	50.497	50.608	-0.27659	23852000	103	0.343528	0.766646	-0.160566	-0.408005	AT1G22310.2	103	AT1G22310.2	AT1G22310.2	RLRLARHPQPPEEPPSPQRQRDDSSREEQTQ	methyl-CPG-binding domain 8	UID651	1	316
16.3287	15.678	15.8708	17.0318	17.3841	17.0643	S	2	___1	+	Wt-mannitol_Wt-mock	1	0.00224239	107.01	16.638	107.01	3.878	2852900	199	2.23817	0.00142169	1.20088	2.83681	AT1G22360.2;AT1G22360.1;AT1G22370.1;AT1G22370.2;AT1G22380.1;AT1G22400.1	199;199;27;197;202;203	AT1G22360.2	AT1G22360.2	DWIPSMKNLRLKDIPSFIRTTNPDDIMLNFI	UDP-glucosyl transferase 85A2;UDP-glucosyl transferase 85A2;UDP-glucosyl transferase 85A5;UDP-glucosyl transferase 85A5;UDP-glucosyl transferase 85A3;UDP-Glycosyltransferase superfamily protein	UID652	1	317
15.3728	14.7562	14.912	14.9719	15.2829	14.8755	S	2	___1			0.996002	2.56938e-11	91.62	68.244	91.62	4.588	5430800	328	0.0458168	0.966737	0.0297759	0.0705232	AT1G22500.1	328	AT1G22500.1	AT1G22500.1	RPFSITPPYHTRSIQSPDEIINASGNYQDRA	RING/U-box superfamily protein	UID654	1	318
18.2374	17.5422	17.6593	17.5809	18.0589	17.7334	S	2	___1			0.837711	2.70819e-06	129.82	87.483	129.82	-0.44521	50603000	79	0.0286279	0.977103	-0.0218913	-0.0479037	AT1G22530.1	79	AT1G22530.1	AT1G22530.1	KEEEVATGKEILQSESFKEEGYLASELQEAE	PATELLIN 2	UID657	1	319
15.9672	15.7238	15.6067	16.2505	16.7867	16.4167	S	3	___1			0.9995	2.28293e-06	73.809	55.445	73.809	0.45841	1922800	403	1.7069	0.0285321	0.718748	1.83941	AT1G22530.1	403	AT1G22530.1	AT1G22530.1	NTVQWRKENKIDDLVSEDLEGSEFEKLVFTH	PATELLIN 2	UID658	1	319
16.7297	16.1785	16.2832	16.2036	16.7128	16.372	S	3	___1			0.972368	4.44521e-06	64.83	46.234	64.83	0.0577	3878900	51	0.0490461	0.963678	0.032292	0.0758329	AT1G22530.1	51	AT1G22530.1	AT1G22530.1	AVAAPAPEATEEKVVSEVAVPETEVTAVKEE	PATELLIN 2	UID660	1	319
18.3656	17.9214	17.9756	17.6462	18.2488	17.7625	S	3	___1			0.999528	2.77674e-22	122.98	87.325	49.188	-0.55474	28919000	456	0.363582	0.733335	-0.201705	-0.467352	AT1G22620.1	456	AT1G22620.1	AT1G22620.1	KKASQLSHANTAREPSLRDLRAYSAELSRGE	Phosphoinositide phosphatase family protein	UID661	1;2	320
15.1711	14.3782	14.8169	16.358	16.8504	16.3854	S	2	___1	+	Wt-mannitol_Wt-mock	0.998776	0.000731379	109.29	66.207	109.29	0.65033	4215600	464	2.47214	0	1.74254	3.63413	AT1G22620.1	464	AT1G22620.1	AT1G22620.1	ANTAREPSLRDLRAYSAELSRGESANDILSA	Phosphoinositide phosphatase family protein	UID662	1	320
14.4311	14.4705	13.9521	14.9408	15.2158	14.727	S	3	___1			0.999999	2.70883e-14	110.06	95.628	110.06	-0.54489	1243800	472	1.43925	0.0574699	0.676623	1.61653	AT1G22620.1	472	AT1G22620.1	AT1G22620.1	LRDLRAYSAELSRGESANDILSALANREKEM	Phosphoinositide phosphatase family protein	UID663	1	320
15.1296	14.4027	14.693	14.6247	14.7595	14.3004	S	3	___1			1	1.0101e-05	83.243	66.711	83.243	-0.0096931	26311000	782	0.289926	0.77352	-0.180262	-0.399365	AT1G22620.1	782	AT1G22620.1	AT1G22620.1	TERVNDFCNLDWLSKSDRHQGDIFQRYLSIT	Phosphoinositide phosphatase family protein	UID664	1	320
17.0792	16.4623	16.586	16.1459	16.7398	16.245	S	3	___1			1	0.0375199	46.406	30.774	46.406	5.1828	16888000	39	0.560156	0.614124	-0.332275	-0.717399	AT1G22650.1;AT1G35580.2;AT1G35580.1;AT1G35580.3;AT4G09510.2;AT4G09510.1	32;39;39;39;45;45	AT1G22650.1;AT1G35580.2;AT4G09510.2	AT1G35580.2	ARLLDRPRVNIERKRSFDERSFSEMGIFDNV;RALEKPRQLKIERKRSFDERSMSELSTGYVR;TRALDKPRLKIERKRSFDERSMSELSTGYSR	Plant neutral invertase family protein;cytosolic invertase 1;cytosolic invertase 1;cytosolic invertase 1;cytosolic invertase 2;cytosolic invertase 2	UID667	1	321;444;2076
16.3388	15.9135	16.0849	16.0617	16.6187	16.2903	S	2	___1			0.999742	0.000126871	101.35	72.653	101.35	3.058	1386900	72	0.446234	0.703098	0.211166	0.523415	AT1G22740.1;AT3G18820.1;AT3G16100.1;AT1G52280.1;AT1G49300.2;AT1G49300.1	72;72;72;72;72;72	AT1G22740.1	AT1G22740.1	VTLQIWDTAGQERFQSLGVAFYRGADCCVLV	RAB GTPase homolog G3B;RAB GTPase homolog G3F;RAB GTPase homolog G3C;RAB GTPase homolog G3D;RAB GTPase homolog G3E;RAB GTPase homolog G3E	UID668	1	322
14.1572	13.7926	13.7293	13.7042	14.2208	13.7553	S	3	___1			0.80219	9.03347e-05	55.546	31.255	55.546	-0.33919	14322000	104	0.000621359	0.999569	0.000403404	0.000980044	AT1G22790.2;AT1G22790.1	104;104	AT1G22790.2	AT1G22790.2	PLKVEPVQQQHREISSPESVVVVSEKGKDQI	unknown protein;FUNCTIONS IN: molecular_function unknown;INVOLVED IN: biological_process unknown;LOCATED IN: plasma membrane;EXPRESSED IN: 22 plant structures;EXPRESSED DURING: 13 growth stages;BEST Arabidopsis thaliana protein match is: unknown pro	UID669	1	323
17.9694	17.3491	17.5068	17.0504	17.5162	17.1659	S	3	___1			0.857335	0.00099798	93.325	24.799	93.325	-0.14825	2042300	137	0.714656	0.53906	-0.364279	-0.841401	AT1G22790.2;AT1G22790.1	137;137	AT1G22790.2	AT1G22790.2	ADNGSSKEAFKLSLRSSLKRPSVAESRSLED	unknown protein;FUNCTIONS IN: molecular_function unknown;INVOLVED IN: biological_process unknown;LOCATED IN: plasma membrane;EXPRESSED IN: 22 plant structures;EXPRESSED DURING: 13 growth stages;BEST Arabidopsis thaliana protein match is: unknown pro	UID670	1	323
15.9782	15.5772	15.4344	15.5012	15.9938	15.503	S	3	___1			0.946941	1.91744e-08	69.07	54.815	69.07	-0.10858	5901700	357	0.00378788	0.997562	0.00267474	0.0062059	AT1G23080.2;AT1G23080.3;AT1G23080.1	357;357;357	AT1G23080.2	AT1G23080.2	NDAKELHMFVWGSNGSPVSDRAGLQVDNGAN	Auxin efflux carrier family protein;Auxin efflux carrier family protein;Auxin efflux carrier family protein	UID671	1	324
16.7788	16.1756	16.3528	15.8055	16.39	15.9857	S	3	___1			0.776424	0.00401406	44.44	23.487	44.44	1.0096	8163200	427	0.686293	0.543786	-0.37533	-0.836275	AT1G23080.2;AT1G23080.3;AT1G23080.1	427;427;431	AT1G23080.2	AT1G23080.2	RVKEVPNGLHKLRCNSTAELNPKEAIETGET	Auxin efflux carrier family protein;Auxin efflux carrier family protein;Auxin efflux carrier family protein	UID672	1	324
17.8233	17.2162	17.0938	17.7264	18.3023	17.8634	S	4	___1			1	7.55027e-35	102.6	89.28	102.6	-0.57311	79637000	247	0.964553	0.222246	0.58629	1.20968	AT1G23280.1	247	AT1G23280.1	AT1G23280.1	GLPSKESYLEGDDHDSDDEDDDDAEEQVVIH	MAK16 protein-related	UID675	1	325
16.3803	15.6019	15.7715	15.8785	16.2609	15.8883	S	3	___1			0.84615	5.10481e-07	60.747	48.387	60.747	-0.34491	21824000	190	0.12484	0.893691	0.0913328	0.195266	AT1G23710.1	190	AT1G23710.1	AT1G23710.1	FSKLWRFRDLVLRSNSDGRDAFVFLNNSNDK	Protein of unknown function (DUF1645)	UID676	1	328
18.6792	18.1722	18.2595	17.6729	18.1412	17.783	S	3	___1			1	5.1778e-06	115.86	20.952	113.03	-0.3682	1343800000	123	1.12522	0.209362	-0.504634	-1.22809	AT1G23860.3;AT1G23860.2;AT1G23860.1	123;123;123	AT1G23860.3	AT1G23860.3	RGSVRRRSPSPRRRRSPDYGYARRSYSRSPP	RS-containing zinc finger protein 21;RS-containing zinc finger protein 21;RS-containing zinc finger protein 21	UID677	1	329
15.827	15.3467	15.2287	15.45	15.7342	15.5131	S	3	___1			0.792497	0.00182002	63.694	41.608	63.694	0.66815	1500500	134	0.185518	0.869523	0.0983047	0.244388	AT1G23860.3;AT1G23860.2;AT1G23860.1;AT1G23860.4	134;157;157;153	AT1G23860.3	AT1G23860.3	RRRRSPDYGYARRSYSRSPPYRGSRRDSPRR	RS-containing zinc finger protein 21;RS-containing zinc finger protein 21;RS-containing zinc finger protein 21;RS-containing zinc finger protein 21	UID680	1	329
18.5368	17.9831	18.0727	18.1495	18.6105	18.2356	S	2	___1			0.99597	2.798e-37	190.02	137.15	190.02	-0.36677	23088000	566	0.237663	0.822258	0.134309	0.317938	AT1G70290.1;AT1G23870.1	566;571	AT1G70290.1	AT1G70290.1	CWGIGFGLGFRVLSLSPSFRKLSVEHIVPVY	trehalose-6-phosphatase synthase S8;trehalose-phosphatase/synthase 9	UID681	1	330
17.1129	16.3236	16.3466	16.5253	17.0704	16.5328	S	3	___1			0.994744	0.0001669	78.548	58.245	78.548	0.16392	151130000	568	0.13431	0.882543	0.115145	0.223164	AT1G70290.1;AT1G23870.1	568;573	AT1G70290.1	AT1G70290.1	GIGFGLGFRVLSLSPSFRKLSVEHIVPVYRK	trehalose-6-phosphatase synthase S8;trehalose-phosphatase/synthase 9	UID682	1	330
15.2882	14.8275	14.8238	15.6124	15.9934	15.8272	S	3	___1			0.999691	0.000188079	73.781	56.05	73.781	0.02062	2748300	64	1.9269	0.0108339	0.831162	2.13355	AT1G24020.2;AT1G24020.1	64;64	AT1G24020.2	AT1G24020.2	GNAPGSIRLITYGEGSPLVKISAERIEAVDL	MLP-like protein 423;MLP-like protein 423	UID683	1	331
17.1436	15.7466	16.6475	16.396	16.7728	15.6819	S	2	___1			0.999929	0.000141242	97.734	55.733	97.734	0.3336	8796700	190	0.166276	0.822173	-0.229015	-0.318457	AT1G24160.2;AT1G24160.1	190;190	AT1G24160.2	AT1G24160.2	SSVDTVKDEVKDSVDSPVLEKAEEIALEEEK	unknown protein;FUNCTIONS IN: molecular_function unknown;INVOLVED IN: biological_process unknown;LOCATED IN: cellular_component unknown;EXPRESSED IN: guard cell;BEST Arabidopsis thaliana protein match is: unknown protein (TAIR:AT1G70100.3).;unknown	UID685	1	333
17.3427	16.7782	16.8858	17.4436	17.809	17.4274	S	2	___1			0.840815	0.00156205	85.744	55.057	85.744	-0.19435	24252000	58	1.22868	0.133081	0.557779	1.34977	AT1G24160.2;AT1G24160.1	58;58	AT1G24160.2	AT1G24160.2	RFENDSLSWEKFSAFSPNKYLEEVGKCATPG	unknown protein;FUNCTIONS IN: molecular_function unknown;INVOLVED IN: biological_process unknown;LOCATED IN: cellular_component unknown;EXPRESSED IN: guard cell;BEST Arabidopsis thaliana protein match is: unknown protein (TAIR:AT1G70100.3).;unknown	UID686	1	333
16.4085	15.9126	15.9353	15.2624	15.8874	15.5175	S	2	___1			0.990085	0.00205955	72.187	42.002	72.187	0.20028	19595000	323	1.02335	0.231675	-0.529678	-1.19568	AT1G24160.2;AT1G24160.1	323;323	AT1G24160.2	AT1G24160.2	NMMKATKKPAAPMSKSPQGFATPRVYKPAPT	unknown protein;FUNCTIONS IN: molecular_function unknown;INVOLVED IN: biological_process unknown;LOCATED IN: cellular_component unknown;EXPRESSED IN: guard cell;BEST Arabidopsis thaliana protein match is: unknown protein (TAIR:AT1G70100.3).;unknown	UID689	1	333
17.7175	17.0132	17.2556	18.0195	18.6839	17.9496	S	3	___1			0.907542	1.52229e-05	76.322	68.411	76.322	-3.0879	134400000	292	1.33249	0.0435568	0.888875	1.7356	AT1G59900.1;AT1G24180.1	292;296	AT1G59900.1	AT1G59900.1	GPIILEMDTYRYHGHSMSDPGSTYRTRDEIS	pyruvate dehydrogenase complex E1 alpha subunit;Thiamin diphosphate-binding fold (THDP-binding) superfamily protein	UID691	1	334
19.8909	19.3791	19.5399	19.4268	19.9857	19.5143	S	3	___1			0.81231	2.22515e-11	106.42	79.325	47.991	0.75525	58855000	291	0.0585869	0.955132	0.0389493	0.0905574	AT1G24267.1;AT1G24267.2	291;292	AT1G24267.1	AT1G24267.1	SNGAQQSRGPLQHTQSMSGLKEISENGTHSG	Protein of unknown function (DUF1664);Protein of unknown function (DUF1664)	UID695	1	336
16.5939	15.9936	16.0839	15.9998	16.4719	16.1404	S	2	___1			0.999998	4.6797e-05	96.745	73.425	96.745	-0.31243	11884000	266	0.0284092	0.977643	-0.0197401	-0.0455406	AT1G24267.1;AT1G24267.2	266;267	AT1G24267.1	AT1G24267.1	APMTPSSRTLSLPPASPRESQSPSTSNGAQQ	Protein of unknown function (DUF1664);Protein of unknown function (DUF1664)	UID696	1;2	336
15.7934	15.2688	15.4336	16.3423	16.8623	16.4776	S	2	___1	+	Wt-mannitol_Wt-mock	1	1.56841e-05	113.1	74.26	113.1	0.42304	30069000	1234	2.07421	0.00276382	1.0621	2.53087	AT1G24300.2;AT1G24300.1	1234;1239	AT1G24300.2	AT1G24300.2	GGSHNAPSTFGARAFSDEQINRSSGDRNNMG	GYF domain-containing protein;GYF domain-containing protein	UID697	1	337
14.6934	14.3103	14.5817	14.5718	15.5736	15.1476	S	3	___1			0.953175	1.629e-08	64.454	46.965	64.454	-0.84277	3604000	33	0.84792	0.30013	0.569194	1.11222	AT1G24300.2;AT1G24300.1;AT1G27430.1	33;33;33	AT1G24300.2;AT1G27430.1	AT1G24300.2	SDQLKELASDNSIPLSPQWLYTKSSESKMDV;SDQLKELASDNSIPLSPQWLYTKSSEYKMDV	GYF domain-containing protein;GYF domain-containing protein;GYF domain-containing protein	UID698	1	337;359
18.2118	17.7545	17.7651	18.6476	19.0967	18.7616	S	2	___1	+	Wt-mannitol_Wt-mock	1	0.0113578	64.103	42.534	64.103	-1.0741	24357000	1306	1.99027	0.00728908	0.924852	2.2996	AT1G24300.2;AT1G24300.1	1306;1311	AT1G24300.2	AT1G24300.2	WNNVPPKNEGMGRMMSFEAQDRMGKQAVLDS	GYF domain-containing protein;GYF domain-containing protein	UID699	1	337
17.0823	16.665	16.9371	17.3363	17.5094	17.1543	S	3	___1			0.992679	3.30044e-20	146.79	123.57	104.16	-0.598	38614000	1256	1.28823	0.215099	0.43855	1.21953	AT1G24300.2;AT1G24300.1	1256;1261	AT1G24300.2	AT1G24300.2	SSGDRNNMGSLHRNNSLLSGIIDGGRSTQNE	GYF domain-containing protein;GYF domain-containing protein	UID700	1	337
18.5224	17.8607	17.9824	17.9476	18.4979	18.134	S	3	___1			0.999824	4.34482e-19	118.72	103.84	118.72	0.054294	40801000	1326	0.0984302	0.917073	0.0713278	0.155152	AT1G24706.1;AT1G24706.2	1326;1326	AT1G24706.1	AT1G24706.1	KKSMEQKETDETPRISDENPVKPASKYSEAE	THO2;THO2	UID705	1	340
16.7283	16.1905	16.4425	17.0685	17.5174	17.0659	S	3	___1			0.954077	0.000319165	54.281	34.494	52.522	-0.10392	17037000	1308	1.61771	0.0288368	0.763542	1.83554	AT1G24706.1;AT1G24706.2	1308;1308	AT1G24706.1	AT1G24706.1	GHLKSKGGNPLDSQPSISKKSMEQKETDETP	THO2;THO2	UID706	1	340
15.3581	15.0777	15.0488	14.9772	15.5688	15.1704	S	4	___1			0.999355	1.12575e-11	105	84.216	101.78	-1.4376	34270000	1431	0.143153	0.896287	0.0772451	0.193039	AT1G24706.1;AT1G24706.2	1431;1431	AT1G24706.1	AT1G24706.1	AEALDAQKQSSRTVHSPRHEIVTSVRSSDRL	THO2;THO2	UID708	1	340
18.5839	18.1082	18.158	17.9147	18.4741	18.0459	S	2	___1			0.999991	7.98815e-16	127.17	100.79	127.17	2.6511	72164000	486	0.241117	0.819123	-0.138499	-0.324719	AT1G24764.1	486	AT1G24764.1	AT1G24764.1	SVDRGKALLNGPGNYSFNKATDDSKEAESGN	microtubule-associated proteins 70-2	UID709	1	341
16.8185	16.4008	16.454	16.3602	16.7245	16.3499	S	2	___1			0.992868	0.000998106	64.692	37.73	64.692	1.7287	13380000	610	0.166581	0.887486	-0.0795504	-0.209324	AT1G24764.1	610	AT1G24764.1	AT1G24764.1	EKDQDARAKRFSNSKSPSNTAQILAGRAAGR	microtubule-associated proteins 70-2	UID711	1	341
16.8591	16.3828	16.5288	15.9237	16.4434	16.0495	S	3	___1			0.858412	2.5974e-05	80.31	60.131	80.31	1.3294	5209800	38	1.00546	0.309772	-0.451381	-1.09925	AT1G25280.1	38	AT1G25280.1	AT1G25280.1	DFRLSSLHKGKAQGSSFREYSSSRDLLSPVI	tubby like protein 10	UID713	1	343
15.8025	15.3434	15.2754	14.9275	15.4417	15.1277	S	2	___1			0.999959	1.5772e-09	116.71	98.107	116.71	-3.322	5359300	50	0.620764	0.607856	-0.30815	-0.728211	AT1G25280.1	50	AT1G25280.1	AT1G25280.1	QGSSFREYSSSRDLLSPVIVQTSRWANLPPE	tubby like protein 10	UID714	1	343
18.6666	18.2096	18.1368	17.6669	18.4248	17.85	S	3	___1			0.99962	4.96972e-05	79.022	65.116	79.022	-0.69063	26687000	606	0.561661	0.598194	-0.357105	-0.740613	AT1G25570.1	606	AT1G25570.1	AT1G25570.1	LTSLAAKRNRYQRQKSLMLLEMESQHAKGMP	Di-glucose binding protein with Leucine-rich repeat domain	UID720	1	347
15.5503	15.1587	15.2566	14.3324	14.8815	14.485	S	3	___1			0.964535	0.0191725	40.025	7.7494	40.025	-2.4734	870030	464	1.6995	0.025284	-0.75554	-1.88149	AT1G26190.1	464	AT1G26190.1	AT1G26190.1	ADRVAMRNKNLKRGMSHSYSTQRDKNLSKLA	Phosphoribulokinase / Uridine kinase family	UID723	1	349
17.688	17.0619	17.174	16.8818	17.4592	17.0915	S	2	___1			0.911386	0.0086447	67.169	14.767	67.169	0.00072397	3583000	539	0.253857	0.79651	-0.163796	-0.359053	AT1G26270.1	539	AT1G26270.1	AT1G26270.1	DRADLEKMPTIKLSMSLKSTLLGEKSQKYQK	Phosphatidylinositol 3- and 4-kinase family protein	UID724	1	350
16.114	15.871	15.754	15.638	16.0412	15.7104	S	3	___1			0.992112	3.3694e-05	70.96	57.297	70.96	-1.2136	4676800	571	0.288331	0.820622	-0.116496	-0.320727	AT1G26270.1	571	AT1G26270.1	AT1G26270.1	PGARVESAYASSAHRSADEQIPSSTSFVKLS	Phosphatidylinositol 3- and 4-kinase family protein	UID725	1	350
16.8644	16.4863	16.5723	15.9584	16.7077	16.3362	S	3	___1			0.821783	2.66317e-06	81.656	62.823	81.656	-0.38003	1790200	23	0.555942	0.623659	-0.306925	-0.690206	AT1G26470.1	23	AT1G26470.1	AT1G26470.1	SGGGGKEKEEEQDGLSVHSPCKALPSSASSL	FUNCTIONS IN: molecular_function unknown;INVOLVED IN: regulation of transcription;LOCATED IN: nucleus, H4/H2A histone acetyltransferase complex;EXPRESSED IN: 23 plant structures;EXPRESSED DURING: 15 growth stages;CONTAINS InterPro DOMAIN/s: CT20 (Int	UID729	1	351
16.6344	16.0549	16.0969	17.7433	18.1824	17.75	S	2	___1	+	Wt-mannitol_Wt-mock	1	0.000102526	103.35	75.176	103.35	0.32379	14624000	43	2.63412	0	1.62983	3.73436	AT1G26470.1	43	AT1G26470.1	AT1G26470.1	CKALPSSASSLSKEQSQVELELRLLEALEIY	FUNCTIONS IN: molecular_function unknown;INVOLVED IN: regulation of transcription;LOCATED IN: nucleus, H4/H2A histone acetyltransferase complex;EXPRESSED IN: 23 plant structures;EXPRESSED DURING: 15 growth stages;CONTAINS InterPro DOMAIN/s: CT20 (Int	UID730	1	351
16.7395	15.4067	16.2414	15.6676	16.4263	14.7684	S	3	___1			0.98656	1.2484e-07	82.859	68.172	82.859	-1.1123	33497000	2	0.340791	0.652423	-0.508442	-0.622273	AT1G26630.2;AT1G26630.1	2;2	AT1G26630.2	AT1G26630.2	______________MSDDEHHFEASESGASK	Eukaryotic translation initiation factor 5A-1 (eIF-5A 1) protein;Eukaryotic translation initiation factor 5A-1 (eIF-5A 1) protein	UID731	1	352
16.2291	14.8523	15.5311	16.99	17.3268	16.4971	S	3	___1			0.966921	2.66982e-06	71.073	52.477	71.073	1.0821	40346000	11	1.40424	0.0128348	1.40045	2.10669	AT1G26630.2;AT1G26630.1	11;11	AT1G26630.2	AT1G26630.2	_____MSDDEHHFEASESGASKTYPQSAGNI	Eukaryotic translation initiation factor 5A-1 (eIF-5A 1) protein;Eukaryotic translation initiation factor 5A-1 (eIF-5A 1) protein	UID732	1	352
17.5319	17.0349	17.1221	17.1566	17.5653	17.2467	S	3	___1			0.998631	0.00149333	53.377	18.693	53.377	-1.9041	1621400	22	0.179929	0.873543	0.0932477	0.234823	AT1G26630.2;AT1G26630.1	22;22	AT1G26630.2	AT1G26630.2	HFEASESGASKTYPQSAGNIRKGGHIVIKNR	Eukaryotic translation initiation factor 5A-1 (eIF-5A 1) protein;Eukaryotic translation initiation factor 5A-1 (eIF-5A 1) protein	UID734	1	352
16.2299	15.6993	15.912	15.6365	16.1048	15.7183	S	2	___1			0.999408	4.38718e-12	132.03	114.19	132.03	0.60835	16784000	85	0.236906	0.827214	-0.12719	-0.309288	AT1G69620.1;AT1G26880.1;AT1G26880.2	85;85;85	AT1G69620.1	AT1G69620.1	NRRTVNRAYGGVLSGSAVRERIIRAFLVEEQ	ribosomal protein L34;Ribosomal protein L34e superfamily protein;Ribosomal protein L34e superfamily protein	UID735	1	353
19.3487	18.8449	18.9676	18.9351	19.3997	19.0839	S	3	___1			0.887632	6.07139e-37	142.26	121.88	142.26	-0.97645	114210000	7	0.15741	0.885715	0.0858644	0.212341	AT1G27090.1	7	AT1G27090.1	AT1G27090.1	_________MAATASSEASEGPVMGLINKRL	glycine-rich protein	UID737	1;2	354
17.4171	16.8642	17.0126	16.6576	17.2901	16.9214	S	3	___1			0.99951	1.38608e-36	148.57	126.97	148.57	-0.056516	140720000	295	0.224124	0.822403	-0.141622	-0.316939	AT1G27090.1	295	AT1G27090.1	AT1G27090.1	DASNSKEVESVVNDQSQQDEHQKVELVTEGE	glycine-rich protein	UID738	1	354
15.6653	15.2646	15.2553	15.0939	15.4602	15.0233	S	3	___1			0.885104	4.03228e-06	82.942	60.161	82.942	-0.43818	6245700	405	0.456795	0.706711	-0.202601	-0.51775	AT1G27100.1	405	AT1G27100.1	AT1G27100.1	PPKTTSPPPHRRPTSSPLSAESPRTSSSLSD	Actin cross-linking protein	UID739	1	355
16.688	16.5571	16.3502	16.395	16.8499	16.5007	S	3	___1			0.999934	9.57533e-12	108.77	86.046	108.77	-0.39572	15533000	411	0.106977	0.930187	0.0500914	0.135752	AT1G27100.1	411	AT1G27100.1	AT1G27100.1	PPPHRRPTSSPLSAESPRTSSSLSDRSDSDS	Actin cross-linking protein	UID740	1	355
18.1937	16.5851	17.3431	17.8154	18.5537	16.4442	S	3	___1			0.985615	2.3995e-15	104.2	84.356	104.2	-2.6652	19438000	586	0.107621	0.873538	0.230448	0.236793	AT1G27190.1	586	AT1G27190.1	AT1G27190.1	QVYESLKNMADKHGVSEHYDEFPLVFNKQEA	Leucine-rich repeat protein kinase family protein	UID741	1	356
15.8452	15.4971	15.5454	15.4232	15.9993	15.3945	S	2	___1			0.857147	2.92709e-44	182.72	152.79	182.72	-2.8862	9009700	314	0.0353742	0.974747	-0.0235297	-0.0553523	AT1G27210.1	314	AT1G27210.1	AT1G27210.1	LNLWKEVSTDDEASLSPSRSSTDDGNIGCFS	ARM repeat superfamily protein	UID742	1	357
15.1268	14.5582	14.6151	14.8183	15.3086	14.9752	S	3	___1			0.991317	1.8564e-20	74.622	59.201	74.622	-0.0092396	18859000	558	0.505159	0.654102	0.267321	0.619511	AT1G27430.1	558	AT1G27430.1	AT1G27430.1	SDQKSELEETSLKANSEAGGSVAHVAESNDS	GYF domain-containing protein	UID747	1	359
15.5792	15.0853	14.9703	17.1215	17.4465	17.2041	S	2	___1	+	Wt-mannitol_Wt-mock	0.970094	0.00317475	64.207	46.222	64.207	0.86296	2653200	1307	3.2007	0	2.04578	4.98116	AT1G27430.1	1307	AT1G27430.1	AT1G27430.1	WNNVPPKNEGMGRMMSYDAQDRMGKQAVLDS	GYF domain-containing protein	UID749	1	359
15.3242	14.671	14.9387	14.5928	15.0281	14.7154	S	2	___1			0.99857	1.06501e-09	98.582	84.021	63.31	0.7447	8282400	18	0.361883	0.735678	-0.199191	-0.463641	AT1G27460.1	18	AT1G27460.1	AT1G27460.1	CACSGEQFRFEDQPGSPESLATRDFSASGLS	no pollen germination related 1	UID751	1;2	360
18.0327	17.4947	17.523	17.5947	18.1233	17.7348	S	3	___1			0.999998	1.10573e-36	124.19	100.04	90.22	-5.6903	84915000	276	0.22208	0.828127	0.134153	0.307901	AT1G27595.1	276	AT1G27595.1	AT1G27595.1	CSYPSKEISSLDVPLSPCRDDEGIRETKYSV	CONTAINS InterPro DOMAIN/s: Symplekin tight junction protein C-terminal (InterPro:IPR022075);BEST Arabidopsis thaliana protein match is: HEAT repeat-containing protein (TAIR:AT5G01400.1);Has 593 Blast hits to 297 proteins in 111 species: Archae - 0;Bac	UID757	1	363
17.12	16.6658	16.702	16.6359	17.0127	16.6542	S	3	___1			0.990027	0.000149192	78.985	61.96	60.364	1.5971	22569000	9	0.117779	0.916606	-0.0616353	-0.157845	AT1G27600.2;AT1G27600.1	9;9	AT1G27600.2	AT1G27600.2	_______MASIRRTLSPMYHDRSHENGGSHK	Nucleotide-diphospho-sugar transferases superfamily protein;Nucleotide-diphospho-sugar transferases superfamily protein	UID758	1	364
16.1496	15.7908	15.9296	15.9205	16.4144	16.0131	S	2	___1			0.997659	4.64004e-16	135.21	118.67	135.21	-0.48068	132310000	464	0.360929	0.760609	0.159332	0.414829	AT1G27750.1	464	AT1G27750.1	AT1G27750.1	GRSSVPRGLLNQHTPSPSARGPSDLRSNSTD	nucleic acid binding	UID760	1;2	366
15.084	14.407	14.5508	14.9303	15.187	14.9523	S	3	___1			0.974597	0.00130213	42.568	31.298	42.568	1.1323	11901000	397	0.705188	0.562003	0.342622	0.812452	AT1G27750.1	397	AT1G27750.1	AT1G27750.1	GFVGKNIKLEDCQMDSDEDDYGKFSVSHVKP	nucleic acid binding	UID761	1	366
18.195	17.5943	17.6962	17.6007	17.9541	17.6663	S	2	___1			0.999657	0.00220973	99.136	26.906	99.136	-1.0893	3435100	46	0.153142	0.885847	-0.0881405	-0.212387	AT1G27770.2;AT4G37640.1;AT2G22950.1;AT1G27770.1	46;45;45;46	AT1G27770.2	AT1G27770.2	IVKNPKRRFRFTANLSKRSEAEAIRRSNQEK	autoinhibited Ca2+-ATPase 1;calcium ATPase 2;Cation transporter/ E1-E2 ATPase family protein;autoinhibited Ca2+-ATPase 1	UID762	1	367
15.1656	14.8317	14.8256	14.0767	14.4108	13.8321	S	3	___1			0.962145	5.44595e-07	96.756	78.025	96.756	4.2617	7519800	898	1.83995	0.0134903	-0.834384	-2.07624	AT1G27850.1	898	AT1G27850.1	AT1G27850.1	NDVANTVISKGETRESPAHIRSTSDLGASPI	unknown protein;FUNCTIONS IN: molecular_function unknown;INVOLVED IN: biological_process unknown;LOCATED IN: plasma membrane;EXPRESSED IN: 22 plant structures;EXPRESSED DURING: 13 growth stages;BEST Arabidopsis thaliana protein match is: unknown pro	UID764	1	368
15.615	15.1007	15.3647	15.4556	15.9956	15.2999	S	3	___1			0.999999	1.07773e-09	112.02	89.137	112.02	-0.52297	25808000	25	0.361644	0.721995	0.22355	0.488261	AT1G27850.1	25	AT1G27850.1	AT1G27850.1	SPGRELPGKKHRRGHSIEYGILFRDKDDDLA	unknown protein;FUNCTIONS IN: molecular_function unknown;INVOLVED IN: biological_process unknown;LOCATED IN: plasma membrane;EXPRESSED IN: 22 plant structures;EXPRESSED DURING: 13 growth stages;BEST Arabidopsis thaliana protein match is: unknown pro	UID765	1	368
18.2522	17.7927	17.8598	17.3751	17.865	17.4946	S	2	___1			0.999469	6.02629e-07	108.56	77.142	108.56	-0.32949	40260000	133	0.883504	0.43557	-0.390004	-0.961443	AT1G27850.1	133	AT1G27850.1	AT1G27850.1	ASVVRRGRPQSQISLSRSSTMEKSRRSSKGS	unknown protein;FUNCTIONS IN: molecular_function unknown;INVOLVED IN: biological_process unknown;LOCATED IN: plasma membrane;EXPRESSED IN: 22 plant structures;EXPRESSED DURING: 13 growth stages;BEST Arabidopsis thaliana protein match is: unknown pro	UID767	1	368
17.2274	16.888	16.9433	16.9333	17.4644	17.1291	S	2	___1			0.990537	0.00037007	80.986	47.591	80.986	-0.69719	9311400	365	0.345054	0.77082	0.156017	0.402787	AT1G27850.1	365	AT1G27850.1	AT1G27850.1	SLSPNSRTSRSSKLLSPGSAPRRPFESALRQ	unknown protein;FUNCTIONS IN: molecular_function unknown;INVOLVED IN: biological_process unknown;LOCATED IN: plasma membrane;EXPRESSED IN: 22 plant structures;EXPRESSED DURING: 13 growth stages;BEST Arabidopsis thaliana protein match is: unknown pro	UID769	1	368
14.9409	14.8092	14.3519	15.5526	15.273	15.5778	S	4	___1			0.991888	4.72881e-06	88.421	74.515	88.421	-0.0068238	3084900	769	1.70782	0.0247398	0.767101	1.90135	AT1G27850.1	769	AT1G27850.1	AT1G27850.1	DYGSSIRKGSHIRQRSGSTLDLETHRYDTNS	unknown protein;FUNCTIONS IN: molecular_function unknown;INVOLVED IN: biological_process unknown;LOCATED IN: plasma membrane;EXPRESSED IN: 22 plant structures;EXPRESSED DURING: 13 growth stages;BEST Arabidopsis thaliana protein match is: unknown pro	UID770	1	368
17.4012	16.9476	16.9626	16.8044	17.2003	16.942	S	2	___1			0.927193	0.000521428	93.477	64.713	93.477	0.77169	3764000	726	0.256225	0.825387	-0.12159	-0.31285	AT1G27850.1	726	AT1G27850.1	AT1G27850.1	KSPVIQANNSSCFTRSYEGFSYSRDRSISLR	unknown protein;FUNCTIONS IN: molecular_function unknown;INVOLVED IN: biological_process unknown;LOCATED IN: plasma membrane;EXPRESSED IN: 22 plant structures;EXPRESSED DURING: 13 growth stages;BEST Arabidopsis thaliana protein match is: unknown pro	UID773	1	368
16.7483	16.2334	16.2557	15.7529	16.4344	16.0339	S	2	___1			0.986959	0.00586767	117.72	77.804	117.72	0.43534	18417000	261	0.582017	0.601183	-0.338722	-0.737159	AT1G27910.1	261	AT1G27910.1	AT1G27910.1	DAHGRAFDRQLSKLSSFNFRSCNNNRRSSQM	plant U-box 45	UID774	1	369
15.484	14.8563	15.0275	16.4714	16.8837	16.4942	S	2	___1	+	Wt-mannitol_Wt-mock	0.791552	0.0123454	60.961	38.221	60.961	-0.27221	3985700	179	2.53645	0	1.49386	3.47245	AT1G28080.1	179	AT1G28080.1	AT1G28080.1	LMKPQTLLNRGFSFPSSKPWIPQYMAPFRPS	RING finger protein	UID775	1	371
17.2798	16.6795	16.7909	16.493	17.1449	16.7749	S	2	___1			0.999965	7.36669e-05	82.505	64.947	82.505	-0.064182	25362000	16	0.159966	0.870867	-0.112459	-0.242445	AT1G28280.2;AT1G28280.1	16;16	AT1G28280.2	AT1G28280.2	MENSPRYREATNLIPSPRCHNSNNSCGMSSS	VQ motif-containing protein;VQ motif-containing protein	UID776	1	372
15.1481	14.928	14.8553	14.8036	15.4228	15.0203	S	3	___1			0.99696	1.78699e-24	118.19	102.05	118.19	1.1748	14833000	155	0.200886	0.859024	0.105128	0.261738	AT1G28280.2;AT1G28280.1	155;155	AT1G28280.2	AT1G28280.2	INPLNPVFNPVNSAFSPRKPEILSPSILDFP	VQ motif-containing protein;VQ motif-containing protein	UID778	1	372
15.8626	15.3804	15.5804	15.2381	15.8778	15.3811	S	2	___1			0.831119	0.00187339	62.005	38.576	62.005	3.2061	40109000	235	0.172233	0.868387	-0.108803	-0.247813	AT1G28280.2;AT1G28280.1	235;235	AT1G28280.2	AT1G28280.2	PMDPEPRLLPLFPVTSPRVSVNKR_______	VQ motif-containing protein;VQ motif-containing protein	UID779	1	372
17.5559	17.0077	17.2054	17.2483	17.7751	17.5224	S	3	___1			0.775336	9.6269e-09	71.601	62.892	71.601	0.96979	2297600	226	0.51384	0.655936	0.25896	0.615117	AT1G28380.1	226	AT1G28380.1	AT1G28380.1	LKHWGDERFCVDPVESKSPASVYSGKPKEEN	MAC/Perforin domain-containing protein	UID780	1	374
18.9801	18.4107	18.5512	17.6391	17.9844	17.713	S	2	___1	+	Wt-mannitol_Wt-mock	1	2.07755e-07	130.16	101.99	130.16	-0.25351	8163600	545	1.90612	0.0101113	-0.868514	-2.16651	AT1G28380.1	545	AT1G28380.1	AT1G28380.1	PNPATTKPQSKIDINSAVYPRGPSPPVKPKL	MAC/Perforin domain-containing protein	UID781	1	374
18.5872	18.0681	18.1478	18.2121	18.6283	18.2797	S	2	___1			0.999258	2.15871e-10	142.19	118.88	142.19	1.262	10283000	514	0.196592	0.860999	0.10567	0.259901	AT1G28380.1	514	AT1G28380.1	AT1G28380.1	TRKSCWDNLSTNSRKSGVFSMISTRLSTGLS	MAC/Perforin domain-containing protein	UID782	1	374
12.4495	11.4222	12.048	11.6969	12.3478	11.3985	S	3	___1			1	1.85601e-15	105.77	95.374	105.77	-3.1519	608450	1563	0.143837	0.86092	-0.15881	-0.260455	AT1G28420.1	1563	AT1G28420.1	AT1G28420.1	NSHLVNRMANIVRPKSEEVEEDEEEEEQTFR	homeobox-1	UID783	1	375
18.0419	17.4361	17.5719	18.2377	18.6867	18.3722	S	3	___1			1	6.74584e-06	72.421	47.492	72.421	1.1043	7045200	969	1.52551	0.0405746	0.748962	1.75534	AT1G28440.1	969	AT1G28440.1	AT1G28440.1	RVVKMLQEIGGGDEDSLHKIRDDKDGKLTPY	HAESA-like 1	UID784	1	376
17.0327	16.5168	16.5982	15.7374	16.2925	15.9357	S	2	___1			1	5.03129e-05	107.45	90.09	107.45	-0.12353	4330500	201	1.4781	0.0478887	-0.727344	-1.69899	AT1G29170.2;AT1G29170.3;AT1G29170.1	201;201;201	AT1G29170.2	AT1G29170.2	KKKTSSRSRDMSRLASLANQNARKTFASFSF	SCAR family protein;SCAR family protein;SCAR family protein	UID789	1	380
16.7829	16.292	16.2766	18.4665	18.7921	18.4967	S	2	___1	+	Wt-mannitol_Wt-mock	1	0.00105368	81.338	57.248	81.338	1.1637	8995000	237	3.39371	0	2.13461	5.38978	AT1G29350.1;AT1G29370.1	237;237	AT1G29350.1;AT1G29370.1	AT1G29370.1	EVNANQQAPVKDEWPSIEKPLAPSTSSLSVA;KVSANHQAPVKDEWPSIEKPLAPSTSSLSVA	Kinase-related protein of unknown function (DUF1296);Kinase-related protein of unknown function (DUF1296)	UID794	1	382;383
15.0203	14.4622	14.6575	14.5984	14.8101	14.7058	S	3	___1			0.95122	2.10512e-08	69.765	56.785	63.331	-1.4018	10489000	289	0.0162988	0.988903	-0.00857766	-0.0229001	AT1G29350.1;AT1G29370.1	289;289	AT1G29350.1;AT1G29370.1	AT1G29370.1	LKDRLENIHIAESGPSESRGVDHVQADSVQE;LKDRLENIHIAESGPSESRKVDHVQADSVQE	Kinase-related protein of unknown function (DUF1296);Kinase-related protein of unknown function (DUF1296)	UID795	1	382;383
15.1918	14.4144	14.9275	18.4495	18.9415	18.5373	S	3	___1	+	Wt-mannitol_Wt-mock	1	0.000115501	78.814	46.19	63.185	2.7244	21348000	59	3.80464	0	3.79819	8.01459	AT1G29350.1;AT1G29370.1	59;59	AT1G29350.1;AT1G29370.1	AT1G29370.1	KECNMDPNETVSRLLSQDPFHEVKSKKEKKK	Kinase-related protein of unknown function (DUF1296);Kinase-related protein of unknown function (DUF1296)	UID798	1	382;383
18.1937	17.658	17.8974	18.1089	18.2792	18.1007	S	3	___1			1	3.19814e-15	101.64	84.616	101.64	-1.1335	6651600	267	0.676623	0.628751	0.246545	0.674531	AT1G29350.1	267	AT1G29350.1	AT1G29350.1	APAESEVRNGLADFQSDRGDQYLKDRLENIH	Kinase-related protein of unknown function (DUF1296)	UID799	1	382
15.3027	14.5097	14.7119	15.0723	16.0436	15.18	S	3	___1			0.971122	3.73752e-23	109.41	94.467	109.41	-0.10896	8370000	392	0.691795	0.395431	0.590527	1.00309	AT1G29350.1;AT1G29370.1	392;392	AT1G29350.1;AT1G29370.1	AT1G29370.1	SFGSFGGFGSRPLSNSVEATSDVAPQIEHSD	Kinase-related protein of unknown function (DUF1296);Kinase-related protein of unknown function (DUF1296)	UID803	1	382;383
15.6805	14.9805	15.2477	15.286	15.9358	15.2864	S	3	___1			0.756848	1.43906e-18	99.846	90.914	99.846	-0.31138	10118000	397	0.268718	0.771477	0.199779	0.401599	AT1G29350.1;AT1G29370.1	397;397	AT1G29350.1;AT1G29370.1	AT1G29370.1	GGFGSRPLSNSVEATSDVAPQIEHSDARNTE	Kinase-related protein of unknown function (DUF1296);Kinase-related protein of unknown function (DUF1296)	UID804	1	382;383
17.7104	17.0492	17.4949	17.7904	17.8866	17.4811	S	3	___1			0.999756	3.38169e-06	68.944	50.348	68.944	-0.16684	12641000	267	0.584326	0.620242	0.30116	0.700492	AT1G29370.1	267	AT1G29370.1	AT1G29370.1	APAESEVRNGPADFQSDRGDQYLKDRLENIH	Kinase-related protein of unknown function (DUF1296)	UID815	1	383
17.0077	16.5977	16.7494	16.9653	17.1136	16.9582	S	3	___1			0.915027	2.00227e-08	64.275	56.186	50.924	-0.79862	18834000	792	0.809861	0.623785	0.22746	0.689393	AT1G29400.2;AT1G29400.1	792;792	AT1G29400.2	AT1G29400.2	VDEESKNMDLLDSQLSDDDGRERS_______	MEI2-like protein 5;MEI2-like protein 5	UID816	1	384
16.2181	15.5602	15.6514	15.2956	15.8655	15.5985	S	2	___1			0.999999	9.30682e-05	94.547	63.478	94.547	-0.11845	11312000	384	0.352195	0.725021	-0.223353	-0.48185	AT1G29400.2;AT1G29400.1	384;384	AT1G29400.2	AT1G29400.2	NSPVEGSPLQSVLSRSPVFGLSPTRNGHLSG	MEI2-like protein 5;MEI2-like protein 5	UID817	1;2	384
18.2643	17.7411	17.8843	17.6966	18.0339	17.816	S	2	___1			0.999912	3.06974e-06	112.13	84.462	112.13	0.31583	3423900	202	0.24473	0.833983	-0.114395	-0.297365	AT1G29530.1	202	AT1G29530.1	AT1G29530.1	TSKKVESVRKSEVPVSPEEKPLLLPGPPVVR	unknown protein;BEST Arabidopsis thaliana protein match is: unknown protein (TAIR:AT2G34310.3);Has 84 Blast hits to 78 proteins in 24 species: Archae - 2;Bacteria - 4;Metazoa - 9;Fungi - 8;Plants - 55;Viruses - 0;Other Eukaryotes - 6 (source: NCBI	UID821	1	385
17.8527	17.54	17.5762	17.3175	17.8068	17.359	S	2	___1			0.939826	0.000106943	80.522	67.094	53.967	0.12025	240140000	46	0.365195	0.75735	-0.161882	-0.420294	AT2G34420.1;AT1G29930.1;AT1G29920.1;AT1G29910.1	46;48;48;48	AT2G34420.1	AT2G34420.1	VTMRKTVAKPKGPSGSPWYGSDRVKYLGPFS	photosystem II light harvesting complex gene B1B2;chlorophyll A/B binding protein 1;chlorophyll A/B-binding protein 2;chlorophyll A/B binding protein 3	UID828	1	389
18.6894	18.2505	18.2808	18.2581	18.738	18.3529	S	3	___1			0.999999	6.77308e-10	96.773	75.834	96.773	0.18192	43103000	51	0.0735605	0.945527	0.0427418	0.105829	AT2G34420.1;AT1G29930.1;AT1G29920.1;AT1G29910.1	51;53;53;53	AT2G34420.1	AT2G34420.1	TVAKPKGPSGSPWYGSDRVKYLGPFSGEPPS	photosystem II light harvesting complex gene B1B2;chlorophyll A/B binding protein 1;chlorophyll A/B-binding protein 2;chlorophyll A/B binding protein 3	UID829	1	389
15.4731	15.0164	15.2115	15.1107	15.6026	15.1231	S	3	___1			0.99915	0.0117211	40.237	22.87	40.237	2.418	3685100	748	0.0758635	0.942695	0.0451218	0.11029	AT1G30240.1;AT1G30240.2	748;750	AT1G30240.1	AT1G30240.1	ENGQQADVPEKVPEESLGPVTDKDVTAPKDG	FUNCTIONS IN: binding;INVOLVED IN: biological_process unknown;LOCATED IN: cellular_component unknown;EXPRESSED IN: 21 plant structures;EXPRESSED DURING: 13 growth stages;CONTAINS InterPro DOMAIN/s: Armadillo-type fold (InterPro:IPR016024);Has 165 Bl	UID830	1	391
17.3398	16.8281	16.9335	16.9258	17.2622	16.9427	S	3	___1			0.984323	5.98535e-13	96.917	76.68	96.917	-2.908	72362000	279	0.0170313	0.987722	0.0097758	0.0250311	AT1G30440.1	279	AT1G30440.1	AT1G30440.1	RGGPESSGRFSTPLGSGNVLSEEEQKNLLEE	Phototropic-responsive NPH3 family protein	UID832	1	394
15.9856	15.7404	15.7887	15.6963	16.0883	15.6687	S	3	___1			0.893739	2.4259e-18	78.319	58.407	78.319	0.96609	19533000	532	0.0451132	0.973167	-0.0204461	-0.0576174	AT1G30440.1	532	AT1G30440.1	AT1G30440.1	FLVSDNLDGGSRQLRSGGYVGGPNEGGGGGG	Phototropic-responsive NPH3 family protein	UID833	1	394
18.2029	17.7717	17.8402	17.6279	18.081	17.8095	S	2	___1			0.968734	2.58984e-25	152	134.89	152	0.29635	48273000	111	0.203112	0.864214	-0.0988038	-0.254846	AT1G30450.3;AT1G30450.2;AT1G30450.1	111;111;111	AT1G30450.3	AT1G30450.3	LGLKSMTGEQIQAPSSPRDGEDISITQGHPK	cation-chloride co-transporter 1;cation-chloride co-transporter 1;cation-chloride co-transporter 1	UID834	1	395
15.8342	15.5447	15.5389	15.2696	15.7563	15.5564	S	3	___1			0.96442	2.29627e-09	55.588	49.293	55.588	-2.1825	7196900	593	0.259427	0.832446	-0.111807	-0.300866	AT1G30460.1	593	AT1G30460.1	AT1G30460.1	SDERGVSGDQQNQDASHDMEQFEVGNSLRNE	cleavage and polyadenylation specificity factor 30	UID835	1	396
17.5567	17.0637	17.1953	17.5496	17.9909	17.7203	S	3	___1			0.806745	8.53534e-06	71.685	59.77	71.685	-0.61585	45138000	692	1.1587	0.21637	0.48174	1.21802	AT1G30470.3;AT1G30470.2;AT1G30470.1	692;733;739	AT1G30470.3	AT1G30470.3	TEKLPDESGVEPTENSPKASGIEPTESSPKA	SIT4 phosphatase-associated family protein;SIT4 phosphatase-associated family protein;SIT4 phosphatase-associated family protein	UID836	1	397
17.1356	16.7067	16.7112	16.8998	17.4318	17.072	S	2	___1			1	3.10451e-23	168.43	143.68	168.43	-0.012043	26189000	279	0.599301	0.623298	0.283372	0.68842	AT1G30630.1	279	AT1G30630.1	AT1G30630.1	LKLSHPEHVLVKRAASAEDNFERALQSFA__	Coatomer epsilon subunit	UID840	1	399
15.9446	14.6852	15.5537	16.045	16.3253	15.3628	S	2	___1			0.999264	8.48589e-11	103.76	70.673	103.76	-3.5536	2099600	537	0.477869	0.583323	0.516572	0.771862	AT1G30640.1	537	AT1G30640.1	AT1G30640.1	PYPPSENQALKDLLDSPIYSEGSRGSSGSPF	Protein kinase family protein	UID841	1	400
16.9075	16.5996	16.6217	16.0074	16.5441	16.0879	S	3	___1			0.841511	0.000252633	47.726	30.033	47.726	2.7683	4685900	550	1.20074	0.188892	-0.496468	-1.25901	AT1G30640.1	550	AT1G30640.1	AT1G30640.1	LDSPIYSEGSRGSSGSPFSRPNQSQARR___	Protein kinase family protein	UID842	1	400
16.6361	16.2699	16.3158	15.9523	16.3339	16.0481	S	2	___1			0.999187	3.90719e-11	130.44	97.396	130.44	-0.16769	4067000	161	0.845557	0.558549	-0.295878	-0.816263	AT1G30650.1	161	AT1G30650.1	AT1G30650.1	AAAASPRGIINVDTNSPRNCLLVDGTTFSSQ	WRKY DNA-binding protein 14	UID843	1	401
17.4754	16.7146	17.0224	16.8792	17.293	16.856	S	2	___1			1	0.00250848	90.913	49.373	90.913	0.076289	14811000	565	0.082718	0.930002	-0.0614179	-0.132759	AT1G30755.1	565	AT1G30755.1	AT1G30755.1	LDRVQSIRFGPNLSKSQELVGLKKNKKGFKI	Protein of unknown function (DUF668)	UID845	1	403
17.8726	17.3632	17.4026	17.3557	17.8336	17.4976	S	2	___1			0.969053	1.35821e-06	100.92	83.522	97.452	-0.67321	19232000	36	0.0249816	0.978109	0.0161521	0.038784	AT1G30810.2;AT1G30810.1	36;36	AT1G30810.2	AT1G30810.2	PDKDKDKDTIMEQPSSPRHRKVVARWLPDEA	Transcription factor jumonji (jmj) family protein / zinc finger (C5HC2 type) family protein;Transcription factor jumonji (jmj) family protein / zinc finger (C5HC2 type) family protein	UID846	1	404
17.5231	17.0756	16.9949	17.029	17.6082	17.261	S	3	___1			0.792695	6.6893e-13	95.429	77.512	95.429	-0.15523	74376000	264	0.162338	0.874408	0.101561	0.233375	AT1G31440.1	264	AT1G31440.1	AT1G31440.1	KLHSEMIAEEEAIGSSPKSLPLHIEDSASLP	SH3 domain-containing protein	UID849	1	407
17.971	17.2934	17.4264	16.8352	17.3202	17.0716	S	2	___1			1	0.0028517	77.058	19.777	77.058	0.28006	13855000	151	0.910521	0.32338	-0.487948	-1.08395	AT1G31460.1	151	AT1G31460.1	AT1G31460.1	GDFSDSGNISESKILSPVKQQTKKKLPKEKR	unknown protein;FUNCTIONS IN: molecular_function unknown;INVOLVED IN: biological_process unknown;LOCATED IN: plasma membrane;EXPRESSED IN: 23 plant structures;EXPRESSED DURING: 13 growth stages;BEST Arabidopsis thaliana protein match is: unknown pro	UID853	1	408
16.9702	16.4722	16.5008	16.1043	16.5574	16.3056	S	2	___1			0.999891	0.000994334	74.537	60.38	74.537	0.062284	9827900	84	0.714824	0.574361	-0.325256	-0.797303	AT1G31460.1	84	AT1G31460.1	AT1G31460.1	SSSSMNRQKPLSHSKSVNVNFSGNRRNPGKK	unknown protein;FUNCTIONS IN: molecular_function unknown;INVOLVED IN: biological_process unknown;LOCATED IN: plasma membrane;EXPRESSED IN: 23 plant structures;EXPRESSED DURING: 13 growth stages;BEST Arabidopsis thaliana protein match is: unknown pro	UID855	1	408
15.8094	15.3036	15.6939	15.3596	15.4788	15.4073	S	2	___1			0.99623	1.64193e-16	110.97	93.172	110.97	0.53393	4101100	106	0.524484	0.702847	-0.18713	-0.52433	AT1G31460.1	106	AT1G31460.1	AT1G31460.1	GNRRNPGKKTGSVSLSDEDSSNLSRKKRDLD	unknown protein;FUNCTIONS IN: molecular_function unknown;INVOLVED IN: biological_process unknown;LOCATED IN: plasma membrane;EXPRESSED IN: 23 plant structures;EXPRESSED DURING: 13 growth stages;BEST Arabidopsis thaliana protein match is: unknown pro	UID856	1	408
16.5455	15.9645	16.1706	16.2569	16.758	16.3424	S	3	___1			0.989646	9.82914e-05	60.528	42.164	60.528	2.2558	11576000	18	0.417803	0.702877	0.225571	0.52467	AT1G31470.1	18	AT1G31470.1	AT1G31470.1	PRIRDVSDKLRPNRASFDDGETKFHRKHLPP	Major facilitator superfamily protein	UID857	1	409
17.4026	16.8836	17.0598	17.0228	17.509	17.23	S	3	___1			0.891844	0.000121998	72.29	58.261	72.29	1.1814	6650900	479	0.267054	0.807709	0.138617	0.340162	AT1G31480.1	479	AT1G31480.1	AT1G31480.1	FPMDSVYKKFFPDEESPPTPAKADKPCSSHP	shoot gravitropism 2 (SGR2)	UID859	1	410
16.7857	16.1574	16.327	16.8505	17.1653	16.6719	S	3	___1			1	0.000635959	63.128	40.211	63.128	-1.1644	3630600	193	0.933361	0.325705	0.472518	1.08208	AT1G31500.3;AT1G31500.2;AT1G31500.1;AT1G31500.4	193;168;198;227	AT1G31500.3	AT1G31500.3	QKIETSNEGKDSRKDSRDLNDPLVRLKRDCV	DNAse I-like superfamily protein;DNAse I-like superfamily protein;DNAse I-like superfamily protein;DNAse I-like superfamily protein	UID860	1	411
17.4515	16.9972	17.1269	17.0861	17.5111	17.1261	S	2	___1			0.936252	2.00606e-07	100.31	76.092	100.31	-0.67615	6537000	789	0.0916193	0.934349	0.0491899	0.125694	AT1G31730.1	789	AT1G31730.1	AT1G31730.1	DPEKQRLAASLFGGSSSRTDKRSSSGGHKPA	Adaptin family protein	UID864	1	413
18.6692	18.0873	18.1776	17.695	18.2486	17.8016	S	3	___1			0.999933	1.56574e-11	126.16	87.373	126.16	-0.87031	55995000	244	0.732536	0.500471	-0.396296	-0.884825	AT1G31870.2;AT1G31870.1	244;244	AT1G31870.2	AT1G31870.2	DDDLSPPRRKRDLHGSPVSDVKKKSNDLSPP	unknown protein;FUNCTIONS IN: molecular_function unknown;INVOLVED IN: biological_process unknown;LOCATED IN: cytosol, nucleus;EXPRESSED IN: 25 plant structures;EXPRESSED DURING: 15 growth stages;CONTAINS InterPro DOMAIN/s: Protein of unknown functio	UID868	1	416
17.4026	17.0372	17.1055	16.6261	17.0338	16.866	S	2	___1			1	4.48893e-36	183.37	158.25	183.37	-1.3119	4166800	117	0.976841	0.45611	-0.33979	-0.936053	AT1G31870.2;AT1G31870.1	117;117	AT1G31870.2	AT1G31870.2	WVTLPLNREDTQSNISPPRRQRTRNDSPSPE	unknown protein;FUNCTIONS IN: molecular_function unknown;INVOLVED IN: biological_process unknown;LOCATED IN: cytosol, nucleus;EXPRESSED IN: 25 plant structures;EXPRESSED DURING: 15 growth stages;CONTAINS InterPro DOMAIN/s: Protein of unknown functio	UID869	1	416
19.7651	18.8574	19.1039	18.6956	19.5414	18.7067	S	3	___1			0.997025	3.50559e-09	93.51	71.637	93.51	0.13974	61766000	178	0.267635	0.747363	-0.260844	-0.442305	AT1G31870.2;AT1G31870.1	178;178	AT1G31870.2	AT1G31870.2	PNRKHTKPVSLDSDMSPPRKRKARNDSPSPE	unknown protein;FUNCTIONS IN: molecular_function unknown;INVOLVED IN: biological_process unknown;LOCATED IN: cytosol, nucleus;EXPRESSED IN: 25 plant structures;EXPRESSED DURING: 15 growth stages;CONTAINS InterPro DOMAIN/s: Protein of unknown functio	UID871	1	416
18.5036	17.9992	18.1131	17.7918	18.1665	17.9192	S	3	___1			0.844525	0.000182749	78.157	52.038	78.157	-1.2234	7314200	337	0.583138	0.648405	-0.246099	-0.633913	AT1G31870.2;AT1G31870.1	337;337	AT1G31870.2	AT1G31870.2	SNFDSSPPRRPRRDSSPPQISKEQRKTGLIS	unknown protein;FUNCTIONS IN: molecular_function unknown;INVOLVED IN: biological_process unknown;LOCATED IN: cytosol, nucleus;EXPRESSED IN: 25 plant structures;EXPRESSED DURING: 15 growth stages;CONTAINS InterPro DOMAIN/s: Protein of unknown functio	UID872	1	416
13.4026	13.0253	13.3468	13.1587	13.8133	13.2082	S	2	___1			1	4.52366e-28	148.38	134.95	110.35	0.40784	40721000	233	0.218312	0.828416	0.135157	0.306451	AT1G31870.2;AT1G31870.1	233;233	AT1G31870.2	AT1G31870.2	SSRKRSDSVELDDDLSPPRRKRDLHGSPVSD	unknown protein;FUNCTIONS IN: molecular_function unknown;INVOLVED IN: biological_process unknown;LOCATED IN: cytosol, nucleus;EXPRESSED IN: 25 plant structures;EXPRESSED DURING: 15 growth stages;CONTAINS InterPro DOMAIN/s: Protein of unknown functio	UID874	1;2	416
18.8464	18.3932	18.4821	18.4962	18.7911	18.4674	S	4	___1			0.990654	8.10065e-15	105.77	73.04	72.433	-2.6062	74867000	148	0.021252	0.98356	0.0110245	0.0295571	AT1G31870.2;AT1G31870.1	148;148	AT1G31870.2	AT1G31870.2	PGPRRSVADRVDTDMSPPRRRKRHNSPSPEP	unknown protein;FUNCTIONS IN: molecular_function unknown;INVOLVED IN: biological_process unknown;LOCATED IN: cytosol, nucleus;EXPRESSED IN: 25 plant structures;EXPRESSED DURING: 15 growth stages;CONTAINS InterPro DOMAIN/s: Protein of unknown functio	UID875	1	416
18.7677	18.286	18.3854	18.3091	18.7349	18.4187	S	2	___1			0.999529	5.62236e-11	106.32	90.778	95.428	-0.081383	42138000	286	0.0133637	0.990071	0.007864	0.0199305	AT1G31870.2;AT1G31870.1	286;286	AT1G31870.2	AT1G31870.2	PARRSSKSFGSNADLSPPGRNINMKDSQDSD	unknown protein;FUNCTIONS IN: molecular_function unknown;INVOLVED IN: biological_process unknown;LOCATED IN: cytosol, nucleus;EXPRESSED IN: 25 plant structures;EXPRESSED DURING: 15 growth stages;CONTAINS InterPro DOMAIN/s: Protein of unknown functio	UID878	1	416
16.4835	15.8528	16.0112	15.692	15.8905	15.6597	S	3	___1			0.999997	0.000414094	76.332	58.964	76.332	2.5763	1630300	257	0.843811	0.475195	-0.368439	-0.914899	AT1G31870.2;AT1G31870.1	257;257	AT1G31870.2	AT1G31870.2	HGSPVSDVKKKSNDLSPPRRRRYHSPSPEPA	unknown protein;FUNCTIONS IN: molecular_function unknown;INVOLVED IN: biological_process unknown;LOCATED IN: cytosol, nucleus;EXPRESSED IN: 25 plant structures;EXPRESSED DURING: 15 growth stages;CONTAINS InterPro DOMAIN/s: Protein of unknown functio	UID879	1	416
18.2324	17.8416	17.8798	18.0016	18.4347	18.1412	S	2	___1			1	4.51728e-13	152.04	129.26	152.04	0.076337	40180000	204	0.511109	0.689388	0.207876	0.549623	AT1G31870.2;AT1G31870.1	204;204	AT1G31870.2	AT1G31870.2	SPSPEPEAKYLSEDLSPPRRRHVHSPSRESS	unknown protein;FUNCTIONS IN: molecular_function unknown;INVOLVED IN: biological_process unknown;LOCATED IN: cytosol, nucleus;EXPRESSED IN: 25 plant structures;EXPRESSED DURING: 15 growth stages;CONTAINS InterPro DOMAIN/s: Protein of unknown functio	UID885	1;2	416
16.9651	16.4663	16.5467	16.8225	17.1712	16.9332	S	4	___1			0.958793	7.46376e-14	75.184	64.7	56.533	1.867	13910000	112	0.785756	0.556792	0.316294	0.819998	AT1G31940.1	112	AT1G31940.1	AT1G31940.1	RKGDLQIVKDEAASESDGSAPKPPRPPQPNR	unknown protein;LOCATED IN: plasma membrane;EXPRESSED IN: 22 plant structures;EXPRESSED DURING: 13 growth stages;BEST Arabidopsis thaliana protein match is: unknown protein (TAIR:AT2G35585.1);Has 67 Blast hits to 67 proteins in 17 species: Archae - 0	UID887	1;2	417
15.2769	14.8196	15.0368	15.0185	15.3346	15.1917	S	3	___1			0.781143	1.06866e-05	51.348	33.431	51.348	-0.087391	6953500	19	0.35521	0.784486	0.137117	0.380241	AT1G31970.1	19	AT1G31970.1	AT1G31970.1	QKQELPVSGEPLAVESPMTNKKKKKSKKNKH	DEA(D/H)-box RNA helicase family protein	UID888	1	418
16.7215	16.0985	16.1081	16.0623	16.5723	16.1899	S	3	___1			0.793203	0.00144318	56.139	41.453	56.139	0.38048	75202000	50	0.0459212	0.963693	-0.0344855	-0.0754931	AT1G32090.1	50	AT1G32090.1	AT1G32090.1	DRVYFPKWYLTGERNSPRRSDRTLVGKFVNL	early-responsive to dehydration stress protein (ERD4)	UID889	1	419
16.7467	16.2794	16.4873	16.143	16.7507	16.1543	S	3	___1			1	7.34861e-08	98.253	74.504	52.372	-5.3968	5756900	156	0.254685	0.803612	-0.155158	-0.351041	AT1G32150.1	156	AT1G32150.1	AT1G32150.1	PSDGKEKLPIKRSKGSLGSLNMIIGKNNEAG	basic region/leucine zipper transcription factor 68	UID890	1;2	420
18.7507	18.428	18.5525	18.209	18.8255	18.3729	S	3	___1			1	5.499e-11	125.36	97.185	52.372	-5.3968	16380000	159	0.20101	0.85884	-0.107939	-0.265249	AT1G32150.1	159	AT1G32150.1	AT1G32150.1	GKEKLPIKRSKGSLGSLNMIIGKNNEAGKNS	basic region/leucine zipper transcription factor 68	UID891	1;2	420
16.4499	16.0173	16.0605	17.0836	17.6567	17.309	S	3	___1	+	Wt-mannitol_Wt-mock	0.999128	6.86062e-10	84.113	63.687	84.113	0.42881	64017000	144	2.25378	0.00140896	1.17384	2.82091	AT1G32340.1	144	AT1G32340.1	AT1G32340.1	SDHSNCEESELKRAESEEIADGVDEYETKED	NDR1/HIN1-like 8	UID892	1	421
15.9469	15.5035	15.5479	15.0556	15.3922	15.1413	S	3	___1			0.992243	4.01645e-14	82.593	72.108	82.593	-1.8304	8797500	233	1.27064	0.18898	-0.469697	-1.25783	AT1G32400.3;AT1G32400.2;AT1G32400.1	233;233;233	AT1G32400.3	AT1G32400.3	PVTGVPVAPTLDQRPSRSDPWSARMREKYGL	tobamovirus multiplication 2A;tobamovirus multiplication 2A;tobamovirus multiplication 2A	UID893	1	422
17.138	16.7817	16.8423	16.2348	16.6748	16.3654	S	3	___1			0.989395	9.17434e-30	129.43	113.24	129.43	0.0086903	131100000	260	1.35711	0.139982	-0.495693	-1.3372	AT1G32400.3;AT1G32400.2;AT1G32400.1	260;260;260	AT1G32400.3	AT1G32400.3	KYGLDTSEFTYNPSESHRFQQMPAQPNEEKG	tobamovirus multiplication 2A;tobamovirus multiplication 2A;tobamovirus multiplication 2A	UID895	1	422
18.3954	17.7691	17.8703	18.6542	18.9496	18.7253	S	3	___1			0.989778	0.00136704	67.704	46.308	67.704	0.15561	12190000	282	1.63564	0.02727	0.76475	1.84929	AT2G35330.2;AT1G32530.1;AT2G35330.1	282;284;309	AT2G35330.2	AT2G35330.2	LQREIDCPRRFNLSPSMKSLLRENVAAFAAG	RING/U-box superfamily protein;RING/U-box superfamily protein;RING/U-box superfamily protein	UID898	1	424
15.8854	15.3317	15.3325	14.7593	15.6046	14.9376	S	4	___1			0.953777	3.5506e-08	57.691	47.934	57.691	0.89663	3356800	1569	0.58667	0.569116	-0.41604	-0.805455	AT1G32750.1	1569	AT1G32750.1	AT1G32750.1	FSRERGESESHKPSVSGQPLSSTERNQAASS	HAC13 protein (HAC13)	UID902	1	426
16.0061	15.5804	15.7141	15.3046	15.8561	15.4589	S	2	___1			0.83155	6.62791e-08	66.673	51.471	66.673	0.030164	29784000	403	0.476241	0.685231	-0.227022	-0.558023	AT1G32750.1	403	AT1G32750.1	AT1G32750.1	EPGLEPEGMLVKGTNSETEQESLNVVNSRVQ	HAC13 protein (HAC13)	UID903	1	426
15.7872	15.2216	15.2944	15.6821	16.1819	15.5229	S	3	___1			0.997637	6.8877e-07	60.032	37.834	60.032	-0.13333	11428000	70	0.608044	0.582816	0.361246	0.774552	AT1G32790.1;AT1G32790.2	70;70	AT1G32790.1	AT1G32790.1	HDQGLYSKIGSHVARSDGVDGGESFKRDMRE	CTC-interacting domain 11;CTC-interacting domain 11	UID905	1	427
17.0781	16.3904	16.5854	16.5349	16.9103	16.6489	S	2	___1			1	0.00160122	85.958	23.135	85.958	0.65692	33420000	389	0.0191787	0.982503	0.0134207	0.0310063	AT1G33050.3;AT1G33050.2;AT1G33050.4;AT1G33050.1	389;389;389;389	AT1G33050.3	AT1G33050.3	KSQGQRRLNPLARQFSLADAKQKPYGYGKNQ	unknown protein;FUNCTIONS IN: molecular_function unknown;INVOLVED IN: biological_process unknown;LOCATED IN: cellular_component unknown;EXPRESSED IN: 25 plant structures;EXPRESSED DURING: 15 growth stages;BEST Arabidopsis thaliana protein match is:	UID907	1	430
18.9814	18.3394	18.4429	18.2532	18.7163	18.3983	S	2	___1			0.952133	8.28049e-07	133.75	94.78	133.75	0.52699	70693000	167	0.212005	0.833251	-0.131968	-0.298933	AT1G33050.3;AT1G33050.2;AT1G33050.4;AT1G33050.1	167;167;167;167	AT1G33050.3	AT1G33050.3	HKSLASGTKSMTSRRSTDDLSGFRKLNPLAP	unknown protein;FUNCTIONS IN: molecular_function unknown;INVOLVED IN: biological_process unknown;LOCATED IN: cellular_component unknown;EXPRESSED IN: 25 plant structures;EXPRESSED DURING: 15 growth stages;BEST Arabidopsis thaliana protein match is:	UID908	1	430
17.021	16.6385	16.6273	16.6882	17.0393	16.8282	S	3	___1			0.999976	6.46029e-12	102.15	88.741	102.15	5.9292	34149000	650	0.210988	0.869212	0.0896804	0.245847	AT1G33240.1	650	AT1G33240.1	AT1G33240.1	LDEDEKSAAFEIAFQSPANRGGNGHTEPPFL	GT-2-like 1	UID909	1	431
16.8488	16.1245	16.5908	16.5565	16.8055	16.2616	S	3	___1			0.99648	7.11604e-36	142.85	121.65	142.85	-0.32812	36619000	324	0.0251636	0.979495	0.0198301	0.0427482	AT1G33980.1;AT1G33980.2	324;326	AT1G33980.1	AT1G33980.1	DVGGRLIKGILLRNDSRPSQSSTFVQSEQRV	Smg-4/UPF3 family protein;Smg-4/UPF3 family protein	UID911	1	433
17.3215	16.9762	16.9295	17.1277	17.7249	17.2997	S	3	___1			1	2.25741e-08	70.944	62.453	58.402	-0.010488	70448000	46	0.643706	0.598367	0.308332	0.740661	AT1G33990.1	46	AT1G33990.1	AT1G33990.1	RKLLADEEMLHRRALSMAIHQAQLSQRFDGS	methyl esterase 14	UID912	1;2	434
17.6077	17.0565	17.1493	16.906	17.5069	16.991	S	3	___1			1	5.61148e-14	116.78	104.22	58.402	-0.010488	102320000	55	0.208479	0.832922	-0.136542	-0.301066	AT1G33990.1	55	AT1G33990.1	AT1G33990.1	LHRRALSMAIHQAQLSQRFDGSMSRRVGSTS	methyl esterase 14	UID913	1;2	434
15.0736	14.9498	14.9022	14.9973	15.4886	15.0102	S	3	___1			0.999958	4.93639e-22	105.24	94.253	105.24	-0.68534	4485200	254	0.48842	0.708974	0.190173	0.51462	AT1G34190.1	254	AT1G34190.1	AT1G34190.1	PNAPGVPQRCIPQVNSEEELQSTLVNNSARE	NAC domain containing protein 17	UID915	1	436
16.3613	15.7033	15.8133	15.19	16.1217	15.2056	S	3	___1			0.963437	2.52768e-14	86.006	74.105	86.006	-1.3609	8863600	469	0.542811	0.574138	-0.453532	-0.79689	AT1G34220.2;AT1G34220.1	469;499	AT1G34220.2	AT1G34220.2	QTHSSMEKPQFDRQNSSFSSYGDLTPQRFHS	Regulator of Vps4 activity in the MVB pathway protein;Regulator of Vps4 activity in the MVB pathway protein	UID921	1	437
20.4909	19.8811	19.9801	19.7083	20.2035	19.8473	S	3	___1			0.999347	0.000143268	75.695	52.817	75.695	0.46552	38347000	533	0.341216	0.741898	-0.197692	-0.449634	AT1G34320.1	533	AT1G34320.1	AT1G34320.1	HLVTQVRATTGYGLRSPVKSPIRSPNQKTIQ	Protein of unknown function (DUF668)	UID928	1	439
13.9117	13.7142	14.0197	13.2488	13.9554	13.7403	S	3	___1			0.8423	3.01464e-05	69.935	50.096	69.935	4.7304	4029800	631	0.441034	0.690533	-0.233713	-0.546779	AT1G34320.1	631	AT1G34320.1	AT1G34320.1	MMKNKKDTFSTRRPSSVPIIDFDIDRMKALD	Protein of unknown function (DUF668)	UID929	1	439
19.2919	18.6964	18.8146	18.7671	19.2437	18.8919	S	2	___1			0.997226	7.50112e-06	101.89	57.123	101.89	-1.1616	42417000	586	0.0493964	0.963214	0.0332953	0.0772021	AT1G34320.1	586	AT1G34320.1	AT1G34320.1	LRDVSKRRKTPGISKSQEFETVAKARLCKHH	Protein of unknown function (DUF668)	UID930	1	439
17.5608	17.0178	17.1001	16.9504	17.4809	17.0433	S	3	___1			0.99999	8.9005e-24	168.71	140.63	92.792	0.84932	162660000	327	0.104146	0.917022	-0.0680148	-0.156297	AT1G35220.1	327	AT1G35220.1	AT1G35220.1	SSVLHDKIGSPRAILSDDEDASRASISSTYR	unknown protein;FUNCTIONS IN: molecular_function unknown;INVOLVED IN: biological_process unknown;LOCATED IN: cellular_component unknown;EXPRESSED IN: 22 plant structures;EXPRESSED DURING: 13 growth stages;Has 313 Blast hits to 185 proteins in 75 spe	UID933	1;2	442
17.5299	17.0798	17.2257	17.3535	17.7369	17.4542	S	3	___1			0.820454	1.55979e-13	92.792	85.516	70.917	1.2242	12687000	333	0.603965	0.648405	0.236392	0.62979	AT1G35220.1	333	AT1G35220.1	AT1G35220.1	KIGSPRAILSDDEDASRASISSTYRSADGEE	unknown protein;FUNCTIONS IN: molecular_function unknown;INVOLVED IN: biological_process unknown;LOCATED IN: cellular_component unknown;EXPRESSED IN: 22 plant structures;EXPRESSED DURING: 13 growth stages;Has 313 Blast hits to 185 proteins in 75 spe	UID934	1;2	442
17.047	16.5523	16.5727	15.6234	16.1873	15.6802	S	2	___1			0.999999	0.00204169	88.364	65.044	88.364	1.3501	5590500	880	1.68234	0.0155782	-0.893672	-2.02492	AT1G35220.1	880	AT1G35220.1	AT1G35220.1	QAKEPTRTNKLMNYASGRWNPLVDPSSPISG	unknown protein;FUNCTIONS IN: molecular_function unknown;INVOLVED IN: biological_process unknown;LOCATED IN: cellular_component unknown;EXPRESSED IN: 22 plant structures;EXPRESSED DURING: 13 growth stages;Has 313 Blast hits to 185 proteins in 75 spe	UID935	1	442
16.7767	16.548	16.5724	16.2119	16.8698	16.4195	S	3	___1			0.930893	4.2441e-24	114.53	98.725	114.53	-0.97571	155510000	11	0.252636	0.819281	-0.131981	-0.324045	AT1G35580.2;AT1G35580.1;AT1G35580.3	11;11;11	AT1G35580.2	AT1G35580.2	_____MEGVGLRAVGSHCSLSEMDDLDLTRA	cytosolic invertase 1;cytosolic invertase 1;cytosolic invertase 1	UID939	1;2	444
15.7102	15.4516	15.4304	15.1405	15.8416	15.1889	S	2	___1			0.998643	6.42068e-17	103.44	92.534	73.632	-0.083973	437370000	14	0.225614	0.822396	-0.140408	-0.316722	AT1G35580.2;AT1G35580.1;AT1G35580.3	14;14;14	AT1G35580.2	AT1G35580.2	__MEGVGLRAVGSHCSLSEMDDLDLTRALDK	cytosolic invertase 1;cytosolic invertase 1;cytosolic invertase 1	UID940	1;2	444
15.5011	14.9992	15.1599	16.7337	17.1618	16.6966	S	3	___1	+	Wt-mannitol_Wt-mock	0.999992	3.45229e-17	138.31	114.63	78.674	-0.64675	68467000	66	2.84088	0	1.64398	4.00784	AT1G35580.2;AT1G35580.1;AT1G35580.3	66;66;66	AT1G35580.2	AT1G35580.2	GYSRHDGIHDSPRGRSVLDTPLSSARNSFEP	cytosolic invertase 1;cytosolic invertase 1;cytosolic invertase 1	UID942	1;2;3	444
18.0777	17.6755	17.691	17.5653	17.9996	17.5965	S	2	___1			0.999955	1.71753e-11	135.16	95.908	92.943	-0.10101	183420000	73	0.187633	0.872275	-0.094272	-0.240476	AT1G35580.2;AT1G35580.1;AT1G35580.3	73;73;73	AT1G35580.2	AT1G35580.2	IHDSPRGRSVLDTPLSSARNSFEPHPMMAEA	cytosolic invertase 1;cytosolic invertase 1;cytosolic invertase 1	UID943	1;2;3	444
15.0816	12.4116	14.5055	14.8584	15.2316	12.026	S	3	___1			1	0.00375886	59.57	45.991	59.57	1.0917	6880700	61	0.00992223	0.986686	0.0390711	0.0260985	AT1G35580.2;AT1G35580.1;AT1G35580.3	61;61;61	AT1G35580.2	AT1G35580.2	SELSTGYSRHDGIHDSPRGRSVLDTPLSSAR	cytosolic invertase 1;cytosolic invertase 1;cytosolic invertase 1	UID945	1	444
16.981	16.5215	16.5289	16.3516	16.9378	16.4722	S	2	___1			0.994297	0.0029774	84.213	74.226	57.859	0.37117	630670000	547	0.142162	0.888656	-0.0899734	-0.20703	AT1G35580.2;AT1G35580.1	547;547	AT1G35580.2	AT1G35580.2	LEEDKLMKPVIKRSASWPQL___________	cytosolic invertase 1;cytosolic invertase 1	UID946	1	444
17.4632	16.877	17.0669	16.8182	17.2278	16.7807	S	2	___1			0.985884	2.52588e-06	109.44	74.758	60.628	-5.0079	82946000	44	0.359438	0.738832	-0.19348	-0.455957	AT1G35580.2;AT1G35580.1;AT1G35580.3	44;44;44	AT1G35580.2	AT1G35580.2	KPRLKIERKRSFDERSMSELSTGYSRHDGIH	cytosolic invertase 1;cytosolic invertase 1;cytosolic invertase 1	UID947	1;2	444
16.95	16.5027	16.5184	17.2202	17.7698	17.4231	S	2	___1			0.995818	1.3035e-69	213.69	141.21	213.69	-0.080756	5606800	46	1.69838	0.0218992	0.813964	1.95043	AT1G35580.2;AT1G35580.1;AT1G35580.3	46;46;46	AT1G35580.2	AT1G35580.2	RLKIERKRSFDERSMSELSTGYSRHDGIHDS	cytosolic invertase 1;cytosolic invertase 1;cytosolic invertase 1	UID948	1	444
17.3424	16.8255	16.8873	17.4253	17.7907	17.5279	S	2	___1			0.911319	8.46533e-23	163.83	136.34	60.628	-5.0079	50330000	49	1.34338	0.103267	0.562897	1.4216	AT1G35580.2;AT1G35580.1;AT1G35580.3	49;49;49	AT1G35580.2	AT1G35580.2	IERKRSFDERSMSELSTGYSRHDGIHDSPRG	cytosolic invertase 1;cytosolic invertase 1;cytosolic invertase 1	UID949	1;2	444
16.201	15.6928	15.7911	15.7319	16.3635	15.7581	S	2	___1			1	0.00155529	78.932	39.627	78.932	5.0356	19025000	70	0.0764978	0.936233	0.0561975	0.122585	AT1G35720.1	70	AT1G35720.1	AT1G35720.1	ETYGEDLLKTLDKELSNDFERAILLWTLEPG	annexin 1	UID950	1	445
13.6164	13.2916	13.0246	13.9817	13.9437	13.8962	S	2	___1			0.999317	3.63427e-05	54.598	39.026	54.598	0.92652	3459700	14	1.659	0.0495524	0.629689	1.68862	AT1G35720.1	14	AT1G35720.1	AT1G35720.1	__MATLKVSDSVPAPSDDAEQLRTAFEGWGT	annexin 1	UID951	1	445
14.9465	14.5085	14.1723	14.8667	15.6193	15.1651	S	3	___1			0.969634	8.50925e-22	121.42	105.85	76.358	5.6219	9703300	45	1.01073	0.149183	0.674637	1.31451	AT1G36310.2;AT1G36310.1	45;45	AT1G36310.2	AT1G36310.2	RDIKVKSDSKEFLTSSDEEEESVSIRVSSSS	S-adenosyl-L-methionine-dependent methyltransferases superfamily protein;S-adenosyl-L-methionine-dependent methyltransferases superfamily protein	UID953	1;2	447
14.5376	14.2888	14.4592	14.239	14.5028	14.3432	S	3	___1			0.999807	3.83966e-07	86.548	74.08	61.985	1.8959	46747000	234	0.249363	0.884667	-0.0668643	-0.218359	AT1G36310.2;AT1G36310.1	234;234	AT1G36310.2	AT1G36310.2	TPLSAKYVEEWVGPGSPMNSPRVRNNPFFSL	S-adenosyl-L-methionine-dependent methyltransferases superfamily protein;S-adenosyl-L-methionine-dependent methyltransferases superfamily protein	UID954	1;2	447
17.1468	16.4681	16.7325	16.6878	17.2978	16.7138	S	3	___1			0.841309	1.18666e-06	90.412	72.603	72.891	-0.71005	391160000	534	0.15668	0.869281	0.117343	0.244233	AT1G37130.1	534	AT1G37130.1	AT1G37130.1	LEKSADAPPSLKKSVSTPFMNTTAKMYSMSE	nitrate reductase 2	UID956	1	449
15.6791	15.3607	15.2259	15.1715	15.6158	15.3654	S	2	___1			0.965825	0.00220888	99.305	11.608	99.305	0.70237	3841100	53	0.0708697	0.951377	-0.0376555	-0.0975565	AT1G38131.1	53	AT1G38131.1	AT1G38131.1	RVLRRQRRQTLLRASSFSLRRNLRYLLLLPM	O-fucosyltransferase family protein	UID957	1	450
17.3143	16.7793	16.7918	17.1781	17.7651	17.4821	S	4	___1			1	1.19042e-21	102.94	88.011	57.299	-3.0784	113720000	407	0.983811	0.261486	0.513259	1.15455	AT1G42550.1	407	AT1G42550.1	AT1G42550.1	VDKGVEFDDDLETEKSDGTIGERSVEMKEQH	plastid movement impaired1	UID960	1;2;3	452
17.2168	16.6054	16.7575	16.8507	17.2817	16.7445	S	2	___1			0.997479	0.000414851	101.54	42.628	101.54	-0.3665	12731000	78	0.149819	0.882928	0.0990861	0.221924	AT1G42550.1	78	AT1G42550.1	AT1G42550.1	RAEDLTVSKPRARRLSLSPWRSRPKLEVEEE	plastid movement impaired1	UID961	1	452
15.9589	15.3901	15.2031	15.1411	15.6616	15.3126	S	2	___1			0.999986	0.00220598	102.46	25.393	102.46	0.30992	8561300	80	0.205296	0.828379	-0.145617	-0.307177	AT1G42550.1	80	AT1G42550.1	AT1G42550.1	EDLTVSKPRARRLSLSPWRSRPKLEVEEEEN	plastid movement impaired1	UID962	1	452
18.9864	18.5054	18.7009	18.3882	18.5551	18.3939	S	3	___1			1	0.000195603	83.998	68.978	79.82	2.0756	38349000	314	0.885801	0.560184	-0.28515	-0.814729	AT1G42550.1	314	AT1G42550.1	AT1G42550.1	EFGMKPSSKPKNFANSFGRKQSKTSFSVPSP	plastid movement impaired1	UID963	1	452
18.5405	18.0925	18.1648	17.4675	17.888	17.5371	S	3	___1			0.887803	0.000117567	87.026	59.284	87.026	-0.74636	48584000	41	1.53883	0.0567961	-0.635057	-1.62705	AT1G42550.1	41	AT1G42550.1	AT1G42550.1	LYQKPQVSVGNRRTNSLALPRSSVPSLVTSA	plastid movement impaired1	UID964	1	452
15.7477	15.4253	15.6314	15.9795	16.3247	15.9616	S	3	___1			0.96989	4.65373e-10	83.776	71.892	83.776	-0.15553	130870000	507	1.49226	0.117125	0.487094	1.3872	AT1G42550.1	507	AT1G42550.1	AT1G42550.1	FYQHKMDISELRSGESVDDESENYLSDLGKG	plastid movement impaired1	UID965	1	452
16.4092	15.8361	16.1045	16.2827	16.6822	16.3846	S	2	___1			0.923974	2.89801e-17	103.79	90.591	103.79	-0.3426	9465600	512	0.748633	0.553293	0.333235	0.824002	AT1G42550.1	512	AT1G42550.1	AT1G42550.1	MDISELRSGESVDDESENYLSDLGKGIGCVV	plastid movement impaired1	UID966	1	452
16.9515	16.4264	16.665	16.7395	16.8698	16.7586	S	2	___1			0.909523	0.000181125	82.645	61.181	82.645	0.32767	66222000	328	0.277046	0.830917	0.108359	0.303406	AT1G42550.1	328	AT1G42550.1	AT1G42550.1	NSFGRKQSKTSFSVPSPKMTSRSEAWTPASG	plastid movement impaired1	UID969	1	452
14.1665	13.93	13.6396	14.8322	15.3165	14.8487	S	3	___1	+	Wt-mannitol_Wt-mock	0.941104	6.4853e-09	74.048	52.245	74.048	2.5224	6619300	4	2.10709	0.00187565	1.08714	2.58811	AT1G43710.1	4	AT1G43710.1	AT1G43710.1	____________MVGSLESDQTLSMATLIEK	Pyridoxal phosphate (PLP)-dependent transferases superfamily protein	UID977	1	456
17.6832	16.8765	17.0619	17.0452	17.5629	16.9959	S	3	___1			1	1.56209e-10	81.477	65	78.976	0.49015	118290000	457	0.00633925	0.994488	-0.00587336	-0.0116543	AT1G43910.1	457	AT1G43910.1	AT1G43910.1	LAEFLENKKLKKGEDSSVEEEGEIEDAETKE	P-loop containing nucleoside triphosphate hydrolases superfamily protein	UID978	1;2	457
17.8152	17.2254	17.3901	16.932	17.4948	17.1547	S	2	___1			0.99892	0.0023454	77.318	29.66	77.318	-4.1482	3406300	128	0.517472	0.642516	-0.283066	-0.643184	AT1G44160.1	128	AT1G44160.1	AT1G44160.1	NTATATSTNPTLRSLSFIGRSKSSSNRMTES	HSP40/DnaJ peptide-binding protein	UID980	1	458
17.6634	17.1773	17.2767	17.0133	17.3204	17.1306	S	2	___1			0.999995	1.34361e-06	97.86	67.29	97.86	0.35946	46546000	341	0.557219	0.669267	-0.217678	-0.583287	AT1G44800.1	341	AT1G44800.1	AT1G44800.1	SKDEVNPLDEKIVAKSQELPITNVVKQTNGH	nodulin MtN21 /EamA-like transporter family protein	UID981	1	459
17.4199	16.6204	16.841	19.8568	20.2705	20.0308	S	3	___1	+	Wt-mannitol_Wt-mock	0.897011	2.1011e-05	80.738	65.199	80.738	-0.00043223	7042700	208	3.49916	0	3.09228	6.62374	AT1G44835.1;AT1G44835.2	208;208	AT1G44835.1	AT1G44835.1	PNQTSSTQIPLPKSVSAEVKPVASAKTSKPA	YbaK/aminoacyl-tRNA synthetase-associated domain;YbaK/aminoacyl-tRNA synthetase-associated domain	UID982	1	460
19.0514	18.6861	18.6967	18.3406	18.9875	18.4608	S	4	___1			0.985287	2.45835e-17	108.13	90.762	69.765	0.2581	26485000	858	0.390855	0.716766	-0.215077	-0.497733	AT1G44910.1;AT1G44910.2	858;858	AT1G44910.1	AT1G44910.1	EREKEKGKERSKREESDGETAMDVSEGHKDE	pre-mRNA-processing protein 40A;pre-mRNA-processing protein 40A	UID986	1	461
18.2222	17.6884	17.8397	17.5612	18.0147	17.7027	S	2	___1			1	0.0012816	84.213	45.191	84.213	-4.678	1747300	242	0.308598	0.78096	-0.157233	-0.385571	AT1G45207.2	242	AT1G45207.2	AT1G45207.2	RTVPSKWEDAERWIVSPLAKEGAARTSFGAS	Remorin family protein	UID988	1	462
15.9625	15.4016	15.411	18.7583	19.1794	18.806	S	2	___1	+	Wt-mannitol_Wt-mock	1	0.0011294	56.258	37.478	56.258	0.13611	7246400	50	3.88764	0	3.32284	7.75877	AT1G45249.1;AT1G45249.3;AT1G49720.2;AT1G45249.2;AT4G34000.3;AT1G49720.1;AT3G19290.1;AT3G19290.3;AT4G34000.2;AT4G34000.1;AT3G19290.2	45;45;50;45;55;50;61;61;55;55;61	AT1G45249.1;AT1G49720.1;AT3G19290.2	AT1G49720.1	DELQNTLGGPGKDFGSMNMDELLKSIWTAEE;DELQSTLGEPGKDFGSMNMDELLKNIWTAED;LTFDEFQSSVGKDFGSMNMDELLKNIWSAEE	abscisic acid responsive elements-binding factor 2;abscisic acid responsive elements-binding factor 2;abscisic acid responsive element-binding factor 1;abscisic acid responsive elements-binding factor 2;abscisic acid responsive elements-binding fa	UID989	1	463;494;1633
16.2324	15.7737	15.8344	15.5308	15.8556	15.5789	S	2	___1			0.995638	0.0320148	62.546	49.558	62.546	0.24233	10243000	413	0.763075	0.582541	-0.291725	-0.776079	AT1G45249.1;AT1G45249.3	413;424	AT1G45249.1	AT1G45249.1	NLLQGGPKKKLRRTESGPW____________	abscisic acid responsive elements-binding factor 2;abscisic acid responsive elements-binding factor 2	UID990	1	463
18.4216	17.8323	17.9589	17.8522	18.4844	17.9474	S	2	___1			0.989134	4.1164e-09	86.699	67.968	71.159	0.61586	284810000	30	0.0300349	0.976546	0.0237484	0.0509499	AT1G45688.2;AT1G45688.1	30;30	AT1G45688.2	AT1G45688.2	SSPARSPRRPVYYVQSPSRDSHDGEKTATSF	unknown protein;FUNCTIONS IN: molecular_function unknown;INVOLVED IN: biological_process unknown;LOCATED IN: plasma membrane;EXPRESSED IN: 22 plant structures;EXPRESSED DURING: 13 growth stages;BEST Arabidopsis thaliana protein match is: unknown pro	UID992	1	464
17.8437	17.1651	17.3919	17.0631	17.6206	17.176	S	4	___1			0.974355	4.07238e-36	143.93	124.38	143.93	0.41529	70747000	32	0.276169	0.779343	-0.180308	-0.390109	AT1G45688.2;AT1G45688.1	32;32	AT1G45688.2	AT1G45688.2	PARSPRRPVYYVQSPSRDSHDGEKTATSFHS	unknown protein;FUNCTIONS IN: molecular_function unknown;INVOLVED IN: biological_process unknown;LOCATED IN: plasma membrane;EXPRESSED IN: 22 plant structures;EXPRESSED DURING: 13 growth stages;BEST Arabidopsis thaliana protein match is: unknown pro	UID993	1;2	464
14.7217	14.4167	14.5053	14.0947	14.345	13.7451	S	3	___1			0.93722	3.38167e-22	127.61	105.41	127.61	-0.25688	159150000	16	1.16589	0.209174	-0.486266	-1.22758	AT1G45688.2;AT1G45688.1	16;16	AT1G45688.2	AT1G45688.2	MHAKTDSEVTSLAASSPARSPRRPVYYVQSP	unknown protein;FUNCTIONS IN: molecular_function unknown;INVOLVED IN: biological_process unknown;LOCATED IN: plasma membrane;EXPRESSED IN: 22 plant structures;EXPRESSED DURING: 13 growth stages;BEST Arabidopsis thaliana protein match is: unknown pro	UID996	1;2	464
13.1951	12.7856	12.2965	12.4908	13.1721	12.9304	S	3	___1			0.999303	5.17519e-10	82.877	65.799	82.877	-1.4541	4962400	315	0.116999	0.890733	0.105327	0.199681	AT1G47330.1	315	AT1G47330.1	AT1G47330.1	SHIAVVYKDLDEQEQSPETSENGIERRKNKK	CBS domain-containing protein with a domain of unknown function (DUF21)	UID998	1	465
18.9481	18.36	18.5162	18.5051	18.9843	18.6762	S	4	___1			0.835817	4.94792e-36	125.78	106.19	125.78	-0.29904	18373000	27	0.194114	0.857323	0.113781	0.267764	AT1G47670.1	27	AT1G47670.1	AT1G47670.1	IPATPRVSTPEILTPSGQRSPRPATKPSSAT	Transmembrane amino acid transporter family protein	UID1000	1	468
16.652	16.1668	16.3336	16.2717	16.6616	16.4396	S	4	___1			0.800512	1.03884e-12	73.655	63.373	73.655	0.13988	25867000	31	0.15091	0.895918	0.0735105	0.192597	AT1G47670.1	31	AT1G47670.1	AT1G47670.1	PRVSTPEILTPSGQRSPRPATKPSSATWTPT	Transmembrane amino acid transporter family protein	UID1001	1;2	468
18.2912	17.6475	17.7035	17.6358	18.116	17.6427	S	3	___1			0.889137	0.00657653	54.259	32.061	54.259	0.30806	5735100	105	0.115329	0.904013	-0.0825634	-0.179454	AT1G47710.1;AT3G45220.1	105;105	AT1G47710.1	AT1G47710.1	PKLSVANGAWIDKSLSFKPSFKQLLEDSYKA	Serine protease inhibitor (SERPIN) family protein;Serine protease inhibitor (SERPIN) family protein	UID1002	1	469
17.8462	17.2892	17.4955	16.7817	17.0803	16.8717	S	3	___1			0.990464	0.00296283	41.401	22.671	41.401	4.2534	5750000	958	1.57093	0.0546683	-0.632398	-1.64224	AT1G47900.2;AT1G47900.1	958;960	AT1G47900.2	AT1G47900.2	GKQLKSFRPQPEQMRSPQTRNESYSEEEELG	Plant protein of unknown function (DUF869);Plant protein of unknown function (DUF869)	UID1003	1	470
15.7544	15.2573	15.3557	15.3403	15.8546	15.4697	S	3	___1			0.97778	1.40225e-08	62.589	46.467	62.589	0.22814	20403000	379	0.17323	0.872794	0.0991284	0.237898	AT1G47900.2;AT1G47900.1	379;379	AT1G47900.2	AT1G47900.2	ARQKRSPVKVSSPCKSPGGYSSTGSEFSLDN	Plant protein of unknown function (DUF869);Plant protein of unknown function (DUF869)	UID1004	1	470
19.0278	18.6035	18.5844	18.4842	18.9603	18.5661	S	4	___1			1	4.19183e-17	96.131	81.436	57.009	-0.41546	398320000	187	0.120938	0.909428	-0.0683606	-0.168274	AT1G47970.1	187	AT1G47970.1	AT1G47970.1	APPKRKRAPEEDEEDSGDEDDDRPPKR____	unknown protein;FUNCTIONS IN: molecular_function unknown;INVOLVED IN: biological_process unknown;LOCATED IN: cytosol;EXPRESSED IN: 21 plant structures;EXPRESSED DURING: 11 growth stages;Has 93717 Blast hits to 40765 proteins in 1891 species: Archae	UID1005	1	471
17.1492	16.5263	16.6314	16.7539	17.1153	16.8049	S	3	___1			1	3.76907e-08	106.42	83.538	106.42	-0.058406	39359000	961	0.212861	0.841199	0.12241	0.289258	AT1G48120.1	961	AT1G48120.1	AT1G48120.1	IPECEELKFQPLEAVSPRPKAEAYYDFRRLI	hydrolases;protein serine/threonine phosphatases	UID1008	1	474
16.2587	15.4142	15.3983	16.0407	17.1736	16.4143	S	3	___1			0.911392	2.40561e-10	87.652	76.009	87.652	0.91418	9552200	25	0.908395	0.140353	0.852476	1.33617	AT1G48370.1	25	AT1G48370.1	AT1G48370.1	RDRQIEEHELQETGISPDIERLKRNINATPY	YELLOW STRIPE like 8	UID1009	1	475
17.6609	17.0963	17.1669	17.0341	17.5	17.1183	S	2	___1			1	0.00244	94.409	50.897	94.409	-0.49195	10309000	343	0.147636	0.886224	-0.0905507	-0.211452	AT1G48480.1;AT2G26730.1;AT5G53320.1;AT4G23740.1;AT5G05160.1;AT3G02880.1;AT3G08680.2;AT3G08680.1;AT3G17840.1;AT5G16590.1;AT5G58300.2;AT5G58300.1	373;353;310;339;349;347;343;343;367;345;360;360	AT1G48480.1;AT2G26730.1;AT3G02880.1;AT3G08680.2;AT3G17840.1;AT5G16590.1;AT5G58300.2	AT3G08680.2	EGGVYSFDLEDLLRASAEVLGKGSVGTSYKA;EGSSYNFDLEDLLRASAEVLGKGSYGTTYKA;GNATKVFDLEDLLRASAEVLGKGTFGTAYKA;NGCSYNFDLEDLLRASAEVLGKGSYGTAYKA;VKSFGEFDLDGLLKASAEVLGKGTFGSSYKA;VKSFGEFDLDGLLKASAEVLGKGTVGSSYKA	receptor-like kinase 1;Leucine-rich repeat protein kinase family protein;Leucine-rich repeat protein kinase family protein;Leucine-rich repeat protein kinase family protein;Leucine-rich repeat protein kinase family protein;Leucine-rich repeat pr	UID1011	1	477;1061;1381;1460;1613;2701;3106
17.0089	16.4508	16.4568	14.8886	15.5721	15.2269	S	3	___1	+	Wt-mannitol_Wt-mock	0.978956	0.00318083	60.598	41.973	60.598	3.3528	4422300	298	2.18935	0.000425249	-1.40959	-2.99599	AT1G48490.3;AT1G48490.2;AT1G48490.1;AT3G17850.1;AT5G62310.1	241;241;241;298;200	AT1G48490.3;AT3G17850.1	AT3G17850.1	TSAPRKRFPGDIKSFSHELNSKGVRPFPLWK	Protein kinase superfamily protein;Protein kinase superfamily protein;Protein kinase superfamily protein;Protein kinase superfamily protein;AGC (cAMP-dependent, cGMP-dependent and protein kinase C) kinase family protein	UID1013	1	478;1614
17.9546	17.5031	17.3927	17.4503	17.4608	16.9911	S	3	___1			1	0.00122101	113.74	92.87	113.74	0.56661	3721000	724	0.613273	0.605952	-0.31605	-0.73274	AT1G48540.2;AT1G48540.1	724;724	AT1G48540.2	AT1G48540.2	TDRLVEKRKPIKRFVSFQKEESCITNGEISL	Outer arm dynein light chain 1 protein;Outer arm dynein light chain 1 protein	UID1015	1	479
14.6059	13.9163	14.1152	14.1311	14.6892	14.4684	S	3	___1			0.861761	6.63634e-05	60.918	38.704	60.918	-2.864	4562800	378	0.343986	0.732139	0.217125	0.470564	AT1G48600.1;AT1G48600.2	378;394	AT1G48600.1	AT1G48600.1	GKVLITDYCRSAETPSPEFAEYIKQRGYDLH	S-adenosyl-L-methionine-dependent methyltransferases superfamily protein;S-adenosyl-L-methionine-dependent methyltransferases superfamily protein	UID1016	1	480
16.1906	15.6078	15.6736	15.5461	15.8534	15.6472	S	3	___1			0.989813	0.000495344	50.155	41.334	50.155	3.9591	3635500	50	0.277532	0.804296	-0.141759	-0.34979	AT1G48880.1	50	AT1G48880.1	AT1G48880.1	IGSAFASPRSQNFGGSPRPSTNRLKEISYLF	TRICHOME BIREFRINGENCE-LIKE 7	UID1020	1	484
17.2902	16.6472	16.7361	16.6241	17.0561	16.7708	S	2	___1			0.986846	2.80438e-12	134.99	103.56	134.99	1.7382	99829000	413	0.113101	0.90928	-0.0741628	-0.169396	AT1G48920.1	413	AT1G48920.1	AT1G48920.1	GDEKKIFVKGFDASLSEDDIKNTLREHFSSC	nucleolin like 1	UID1022	1	485
19.508	18.7337	18.9143	18.7296	19.2851	18.9308	S	3	___1			0.969751	6.48834e-06	83.54	60.623	83.54	-0.74666	63113000	270	0.0875234	0.922835	-0.0701625	-0.14475	AT1G48920.1	270	AT1G48920.1	AT1G48920.1	EDESEDEEETPKKKSSDVEMVDAEKSSAKQP	nucleolin like 1	UID1026	1	485
16.749	16.0931	16.1181	15.9872	16.4163	15.9878	S	2	___1			0.998678	0.000428101	100.48	64.966	100.48	-1.2348	3931600	81	0.29854	0.761433	-0.189623	-0.414167	AT1G49000.1	81	AT1G49000.1	AT1G49000.1	SSMSSPRPKELFTTLSNKAMTMVRRKNPPEE	unknown protein;FUNCTIONS IN: molecular_function unknown;INVOLVED IN: biological_process unknown;LOCATED IN: chloroplast;EXPRESSED IN: stem;BEST Arabidopsis thaliana protein match is: unknown protein (TAIR:AT3G18560.1);Has 105 Blast hits to 105 prot	UID1028	1	488
19.5663	19.035	19.1148	19.4976	19.8922	19.6591	S	3	___1			0.982583	2.31582e-12	107.97	82.785	103.88	-0.85221	60094000	770	1.03718	0.302777	0.444272	1.10742	AT1G49040.2;AT1G49040.3;AT1G49040.1	770;770;770	AT1G49040.2	AT1G49040.2	GASSFKQQAISAGLPSPRPKDVSVSDETQQP	stomatal cytokinesis defective / SCD1 protein (SCD1);stomatal cytokinesis defective / SCD1 protein (SCD1);stomatal cytokinesis defective / SCD1 protein (SCD1)	UID1029	1	489
19.7592	19.1421	19.3006	19.2116	19.6536	19.3004	S	3	___1			1	0.000888063	63.816	44.204	63.816	0.16212	9355200	95	0.0175977	0.984612	-0.0121346	-0.0282824	AT1G49580.1	95	AT1G49580.1	AT1G49580.1	TSTPLRQLRRAFHPPSPAKHIRAALRRRKGK	Calcium-dependent protein kinase (CDPK) family protein	UID1035	1	492
14.6511	14.3606	14.238	14.3943	14.6106	14.4164	S	3	___1			0.763385	7.30436e-05	59.421	49.417	59.421	1.9826	3737000	58	0.151998	0.909439	0.0571868	0.167983	AT1G49580.1;AT3G19100.1	58;57	AT1G49580.1;AT3G19100.1	AT1G49580.1	PSAAKASPFFPFYTPSPARHRRNKSRDVGGG;SPAVKASPFFPFYTPSPARHRRNKSRDGGGG	Calcium-dependent protein kinase (CDPK) family protein;Protein kinase superfamily protein	UID1036	1	492;1631
16.726	16.2115	16.4305	16.2237	16.6163	16.1943	S	2	___1			0.8382	0.00222153	88.358	66.068	88.358	-0.057753	142860000	360	0.214099	0.851314	-0.111251	-0.276872	AT1G49580.1;AT2G41140.1;AT2G46700.1;AT3G50530.1;AT3G50530.2;AT2G46700.2;AT3G19100.1	360;333;353;358;389;129;354	AT1G49580.1;AT2G41140.1;AT3G19100.1	AT1G49580.1	YILLCGSRPFWARTESGIFRAVLKADPSFDE;YILLCGSRPFWARTESGIFRAVLKAEPNFEE	Calcium-dependent protein kinase (CDPK) family protein;CDPK-related kinase 1;CDPK-related kinase 3;CDPK-related kinase;CDPK-related kinase;CDPK-related kinase 3;Protein kinase superfamily protein	UID1037	1	492;1251;1631
19.0856	18.48	18.5981	18.361	18.7958	18.5982	S	3	___1			0.999999	9.03317e-05	83.862	58.645	83.862	0.12736	49798000	399	0.239687	0.820439	-0.136214	-0.321308	AT1G49600.1;AT5G54900.1;AT3G19130.1	399;332;393	AT1G49600.1	AT1G49600.1	GTVIGKNTVRLSWGRSPNKQWRSDSGNQWNG	RNA-binding protein 47A;RNA-binding protein 45A;RNA-binding protein 47B	UID1038	1	493
16.0514	15.637	15.6997	15.3471	15.7597	15.5249	S	3	___1			0.999995	6.23771e-07	81.807	70.367	81.807	-0.021673	15706000	594	0.648027	0.630875	-0.25211	-0.670834	AT1G49730.4;AT1G49730.1	594;664	AT1G49730.4	AT1G49730.4	WDSRKRSNLRIQRGDSRIFGPSSSTTSRSHY	Protein kinase superfamily protein;Protein kinase superfamily protein	UID1041	1;2	495
15.6708	15.624	15.6166	15.0416	15.7791	15.2489	S	3	___1			0.842349	1.00967e-05	83.474	71.954	83.474	0.20529	2482100	475	0.565965	0.631567	-0.280572	-0.667652	AT1G49730.4;AT1G49730.1	475;505	AT1G49730.4	AT1G49730.4	DENFVAKLSDFGLAHSSRDGSVCFEPVNTDI	Protein kinase superfamily protein;Protein kinase superfamily protein	UID1043	1	495
15.8555	15.5014	15.4918	15.6824	16.3481	15.8541	S	2	___1			0.990795	0.00301524	58.487	42.947	58.487	-1.0463	7044600	616	0.673806	0.573774	0.345308	0.7981	AT1G49730.4;AT1G49730.1	616;686	AT1G49730.4	AT1G49730.4	SSTTSRSHYSRSLPHSPINGFSF________	Protein kinase superfamily protein;Protein kinase superfamily protein	UID1045	1;2	495
16.7812	16.2866	16.4027	16.1877	16.6884	16.3393	S	3	___1			0.998314	1.46443e-10	123.81	97.3	123.81	-0.60077	12276000	83	0.150748	0.8888	-0.0850576	-0.207244	AT1G49890.1	83	AT1G49890.1	AT1G49890.1	SSSSSAILRTSKRYPSPSPLLSRSTTNSASN	Family of unknown function (DUF566)	UID1046	1	496
18.3935	17.8869	17.8911	18.5788	19.0321	18.7458	S	2	___1			0.999941	0.00520364	93.098	57.653	93.098	0.5125	85692000	78	1.56569	0.0401403	0.72841	1.75943	AT1G49950.3;AT1G49950.2;AT1G49950.1	78;78;78	AT1G49950.3	AT1G49950.3	WGSREKSRLAVKRTFSLPKQEENSLALTNSL	telomere repeat binding factor 1;telomere repeat binding factor 1;telomere repeat binding factor 1	UID1047	1	497
17.5504	17.1133	17.2304	16.9908	17.2392	17.0549	S	2	___1			0.999264	9.84509e-64	201.48	177.68	143.25	0.50493	37948000	267	0.605154	0.672272	-0.203065	-0.579571	AT1G50120.1	267	AT1G50120.1	AT1G50120.1	YPNKSNLNRTFGSSLSLNSGPRLSMKDTSYV	FUNCTIONS IN: molecular_function unknown;INVOLVED IN: biological_process unknown;LOCATED IN: cellular_component unknown;EXPRESSED IN: 23 plant structures;EXPRESSED DURING: 13 growth stages;CONTAINS InterPro DOMAIN/s: Rgp1 (InterPro:IPR014848), Immuno	UID1049	1;2	498
16.8953	16.3697	16.4074	16.327	16.7113	16.426	S	2	___1			1	1.49034e-19	143.25	122.65	143.25	0.50493	10078000	270	0.123872	0.908313	-0.0693614	-0.171362	AT1G50120.1	270	AT1G50120.1	AT1G50120.1	KSNLNRTFGSSLSLNSGPRLSMKDTSYVEER	FUNCTIONS IN: molecular_function unknown;INVOLVED IN: biological_process unknown;LOCATED IN: cellular_component unknown;EXPRESSED IN: 23 plant structures;EXPRESSED DURING: 13 growth stages;CONTAINS InterPro DOMAIN/s: Rgp1 (InterPro:IPR014848), Immuno	UID1050	1;2	498
14.6869	14.1071	14.3889	14.217	14.9799	14.4374	S	3	___1			0.954411	0.000327524	53.3	24.494	53.3	0.386	17921000	4	0.206462	0.825251	0.150481	0.312331	AT1G50200.2	4	AT1G50200.2	AT1G50200.2	____________MPGSEPSETQWPAKRVRDT	Alanyl-tRNA synthetase	UID1052	1	501
15.8904	15.2981	15.5655	15.7197	16.0091	15.7706	S	3	___1			0.765557	5.65566e-07	55.734	40.655	55.734	0.016795	4768700	323	0.572564	0.648523	0.248487	0.632126	AT1G50240.2	323	AT1G50240.2	AT1G50240.2	LADVQSDMKSAVKVNSPPTEDFVGFPTQEEI	Protein kinase family protein with ARM repeat domain	UID1053	1	502
18.9427	18.2627	18.3971	18.1868	18.6206	18.2652	S	3	___1			0.966494	2.30538e-08	138.42	59.192	86.548	0.30085	59150000	1018	0.288762	0.776906	-0.176565	-0.394938	AT1G50360.1;AT3G19960.1;AT3G19960.2	1010;1018;1028	AT1G50360.1;AT3G19960.1	AT3G19960.1	EEIWQKQMKSLQSSLSIAKKSLEVEDSARNS;EEIWQKQMRSLQSSLSIAKKSLAVEDSARNS	P-loop containing nucleoside triphosphate hydrolases superfamily protein;myosin 1;myosin 1	UID1054	1	503;1649
14.6362	14.3038	14.2093	14.7754	15.0021	14.9335	S	3	___1			0.912135	1.327e-10	101.3	78.067	101.3	0.21947	12343000	1051	1.63127	0.0777731	0.520575	1.50535	AT1G50360.1	1051	AT1G50360.1	AT1G50360.1	DLDSGGSHYQMGHGRSRSVGVGLSVISRLAE	P-loop containing nucleoside triphosphate hydrolases superfamily protein	UID1055	1	503
16.1338	15.6105	15.7852	15.3613	15.8006	15.5391	S	3	___1			0.999984	4.37749e-08	104.55	76.928	104.55	0.36702	7074900	28	0.621342	0.623292	-0.27615	-0.69068	AT1G50620.1	28	AT1G50620.1	AT1G50620.1	LESVEEKRDEETVEESPVKKKKPRFDEEVNR	RING/FYVE/PHD zinc finger superfamily protein	UID1056	1	504
15.2018	14.574	14.7817	16.4905	16.9985	16.6439	S	3	___1	+	Wt-mannitol_Wt-mock	0.97207	0.000246213	68.576	56.308	68.576	0.61518	26269000	168	2.83697	0	1.85849	4.24136	AT1G50670.1	168	AT1G50670.1	AT1G50670.1	EGLALNLVKDQQRKRSYTDTANFTLRCGVCQ	OTU-like cysteine protease family protein	UID1060	1	506
19.0783	18.3838	18.583	18.6283	19.0373	18.6224	S	4	___1			1	8.67151e-18	92.632	77.21	92.632	-0.45742	46158000	568	0.118964	0.902939	0.0809746	0.180755	AT1G50920.1	568	AT1G50920.1	AT1G50920.1	MDRARSKSRGRKRDRSEDAGNDAMDVDDEQQ	Nucleolar GTP-binding protein	UID1061	1	507
19.6642	19.0438	19.2092	19.1966	19.6846	19.3201	S	2	___1			0.996344	2.43186e-11	133.05	103.96	73.721	-0.029733	29393000	213	0.149321	0.884741	0.0947259	0.217091	AT1G51140.1	213	AT1G51140.1	AT1G51140.1	LTPRSKLLPPTSRAMSPISEVDVKPGFSSRL	basic helix-loop-helix (bHLH) DNA-binding superfamily protein	UID1064	1	508
18.4803	17.9009	18.1016	18.3821	18.8773	18.4024	S	4	___1			1	1.32523e-05	86.756	68.16	86.756	0.14717	5518500	284	0.771478	0.483533	0.392944	0.904161	AT1G51140.1	284	AT1G51140.1	AT1G51140.1	DEDSASRRPPLAHHMSLPKSLSDIEQLLSDS	basic helix-loop-helix (bHLH) DNA-binding superfamily protein	UID1065	1	508
17.4565	16.8183	17.0145	16.9222	17.3248	17.0543	S	2	___1			0.832375	0.00274334	73.233	54.549	73.233	-0.11682	33199000	234	0.00587957	0.996466	0.0039959	0.00944981	AT1G51140.1	234	AT1G51140.1	AT1G51140.1	DVKPGFSSRLPPRTLSGGFNRSFGNEGSASS	basic helix-loop-helix (bHLH) DNA-binding superfamily protein	UID1066	1	508
14.2879	13.5184	13.7816	13.6923	14.2544	14.2223	S	3	___1			0.763978	1.37515e-05	50.029	38.556	50.029	1.8398	6170600	130	0.266834	0.776672	0.193697	0.39517	AT1G51450.1	130	AT1G51450.1	AT1G51450.1	VDQPGSDLKIESDSFSEEAPTTSSSDNPKSP	TRAUCO	UID1069	1	510
17.3889	16.8406	16.9007	17.0007	17.4741	17.1218	S	3	___1			1	6.34675e-06	60.564	42.426	60.564	0.9526	5601300	120	0.278872	0.793145	0.155535	0.366584	AT1G51450.1	120	AT1G51450.1	AT1G51450.1	LEKLDVVAMDVDQPGSDLKIESDSFSEEAPT	TRAUCO	UID1071	1	510
16.3566	15.8687	16.0989	15.6409	16.0448	15.7065	S	3	___1			0.999994	0.00432948	61.78	43	61.78	-2.0289	1769900	658	0.757985	0.57394	-0.310686	-0.799785	AT1G51460.1	658	AT1G51460.1	AT1G51460.1	HIQKRPSFRRMTPFPSRRYPVHHALSSQEGL	ABC-2 type transporter family protein	UID1072	1	511
18.414	17.9225	18.0859	17.9529	18.5166	18.1217	S	3	___1			0.903232	3.55254e-10	128.57	102.5	104.9	0.66553	125490000	661	0.0907592	0.929986	0.056289	0.133742	AT1G51500.1	661	AT1G51500.1	AT1G51500.1	TMKSLKKRPSFKKVPSLSSLSSRRHQPLHSL	ABC-2 type transporter family protein	UID1074	1;2	512
16.9559	16.264	16.4243	16.8162	17.2457	16.8306	S	3	___1			0.808838	0.00100928	59.634	43.369	59.634	-0.23337	16803000	666	0.758871	0.471417	0.416075	0.920264	AT1G51500.1	666	AT1G51500.1	AT1G51500.1	KKRPSFKKVPSLSSLSSRRHQPLHSLSSQEG	ABC-2 type transporter family protein	UID1077	1;2	512
17.7843	17.3297	17.3724	17.5659	17.9948	17.6863	S	3	___1			0.957327	4.0329e-07	101.38	63.766	101.38	0.15209	46308000	667	0.585667	0.643158	0.253551	0.644852	AT1G51500.1	667	AT1G51500.1	AT1G51500.1	KRPSFKKVPSLSSLSSRRHQPLHSLSSQEGL	ABC-2 type transporter family protein	UID1078	1;2	512
15.2913	14.7826	14.7903	15.2071	15.488	15.2327	S	3	___1			0.84076	2.52139e-05	58.461	47.416	58.461	0.34573	9326000	79	0.864816	0.481032	0.354531	0.907464	AT1G51510.1	79	AT1G51510.1	AT1G51510.1	KDSDRQRRLSSRDFESLGSDGRPGPQRSVEG	RNA-binding (RRM/RBD/RNP motifs) family protein	UID1079	1	513
15.409	15.0703	14.9606	15.1065	15.5877	15.3134	S	3	___1			0.980738	5.97752e-08	90.348	79.487	90.348	0.23031	9438600	82	0.414925	0.726253	0.189201	0.480203	AT1G51510.1	82	AT1G51510.1	AT1G51510.1	DRQRRLSSRDFESLGSDGRPGPQRSVEGWII	RNA-binding (RRM/RBD/RNP motifs) family protein	UID1080	1	513
15.8298	15.4513	15.5587	15.6721	16.1159	15.6214	S	3	___1			0.905578	1.39819e-10	86.211	70.458	66.3	-0.32132	42706000	472	0.41835	0.724298	0.189812	0.482659	AT1G51580.1	472	AT1G51580.1	AT1G51580.1	YPEPPPPFGPRQYPASPDRYHSPVGPFHERH	RNA-binding KH domain-containing protein	UID1081	1;2	514
16.5263	15.9634	16.1277	16.1743	16.4188	15.9764	S	3	___1			1	4.46205e-10	84.107	65.694	84.107	0.11134	45553000	125	0.0254304	0.97813	-0.015981	-0.0389317	AT1G51600.2;AT1G51600.1	125;125	AT1G51600.2	AT1G51600.2	LGGRELPQAAPPGLGSPHQNNRVSSLPGTPQ	ZIM-LIKE 2;ZIM-LIKE 2	UID1083	1	515
17.6545	17.1227	17.2431	16.469	16.9938	16.5388	S	2	___1			0.769831	0.00223568	90.308	47.474	90.308	0.061747	52086000	460	1.36551	0.0659819	-0.672878	-1.56418	AT1G51690.2;AT1G51690.1;AT1G51690.3	460;461;551	AT1G51690.2	AT1G51690.2	RRHVPIPSRPSRALSSITRVVSRGSESPGVD	protein phosphatase 2A 55 kDa regulatory subunit B alpha isoform;protein phosphatase 2A 55 kDa regulatory subunit B alpha isoform;protein phosphatase 2A 55 kDa regulatory subunit B alpha isoform	UID1084	1	516
15.6878	15.4498	15.3692	16.6675	17.0408	16.8604	S	2	___1	+	Wt-mannitol_Wt-mock	0.867565	3.23488e-07	108.72	72.032	108.72	-2.126	2749400	94	3.14569	0	1.35393	3.9347	AT1G51710.2;AT1G51710.1	94;133	AT1G51710.2	AT1G51710.2	TVQCLKSVPELKSALSNYSLAARSNDVDQTS	ubiquitin-specific protease 6;ubiquitin-specific protease 6	UID1087	1	517
17.039	15.3147	16.4732	16.8654	17.5299	15.3528	S	3	___1			1	0.000300186	68.972	45.736	68.972	-3.6138	41668000	561	0.138435	0.832743	0.3071	0.301061	AT1G51800.1	561	AT1G51800.1	AT1G51800.1	LNPNSGTGTTPLHSRSHHGFEPPVIAKNRKL	Leucine-rich repeat protein kinase family protein	UID1088	1	518
19.3552	18.7302	18.8748	18.7989	19.3669	18.8287	S	3	___1			0.813791	3.97844e-10	84.765	72.972	84.765	0.56236	48166000	528	0.01427	0.988108	0.0113862	0.0245347	AT1G51805.2;AT1G51805.1	528;552	AT1G51805.2	AT1G51805.2	VEGTLPSYMQASDGRSPRSSEPAIVTKNKRF	Leucine-rich repeat protein kinase family protein;Leucine-rich repeat protein kinase family protein	UID1089	1	519
18.8432	18.4368	18.4106	18.6364	19.098	18.7407	S	3	___1			0.778051	3.07083e-10	86.748	73.032	66.644	-0.2047	58491000	533	0.59039	0.638514	0.261481	0.657242	AT1G51850.1	533	AT1G51850.1	AT1G51850.1	VEGPPPSYMQASDGRSPRSSEPAIVTKNRRF	Leucine-rich repeat protein kinase family protein	UID1090	1	520
14.087	13.7677	13.3183	13.5631	14.3292	13.7857	S	3	___1			0.823214	1.64043e-08	64.327	52.406	47.371	-0.54229	10027000	816	0.203956	0.819133	0.168308	0.324557	AT1G51890.2;AT1G51890.1	816;864	AT1G51890.2	AT1G51890.2	KQGSQATYIKESVEFSPSSASDFSPLAR___	Leucine-rich repeat protein kinase family protein;Leucine-rich repeat protein kinase family protein	UID1091	1;2	522
18.4979	17.8687	17.9501	17.7631	18.1197	17.8508	S	2	___1			1	0.00236883	90.15	51.847	90.15	0.34883	66091000	601	0.360433	0.738436	-0.194363	-0.457508	AT1G52190.1	601	AT1G52190.1	AT1G52190.1	ELIDIVGKGFEKEDLSPVVKTN_________	Major facilitator superfamily protein	UID1094	1	523
16.8867	16.3776	16.4779	16.9362	17.4381	17.1914	S	3	___1			0.769292	0.000716535	45.094	25.003	45.094	-0.49042	5762900	103	1.33701	0.0864764	0.607835	1.47289	AT1G52290.1	103	AT1G52290.1	AT1G52290.1	KKRKLKKKKKEDIEASINRDSLDPKDDSNNL	Protein kinase superfamily protein	UID1096	1	525
17.4719	16.7289	16.9505	17.3708	17.8406	17.4193	S	3	___1			0.995562	7.01549e-15	88.396	67.746	88.396	0.80282	4013100	33	0.862152	0.344911	0.493152	1.05827	AT1G52380.1	33	AT1G52380.1	AT1G52380.1	KQLSRDNPGLDDDDDSAELESGTFKKASDEV	NUP50 (Nucleoporin 50 kDa) protein	UID1099	1	528
15.816	15.2433	15.1582	15.8245	16.312	16.0217	S	3	___1			0.987973	9.37538e-07	49.25	42.138	49.25	-3.0153	15907000	114	1.21381	0.0987162	0.646896	1.43619	AT1G52380.1	114	AT1G52380.1	AT1G52380.1	KLAPAEAVVEDNQKASDIEEGDEVDSKKVDV	NUP50 (Nucleoporin 50 kDa) protein	UID1100	1	528
16.7018	16.1608	16.1729	17.0143	17.5056	17.1972	S	3	___1			0.999004	2.69868e-28	109.41	95.249	109.41	0.3764	12132000	21	1.75817	0.0136584	0.893868	2.08439	AT1G52380.1	21	AT1G52380.1	AT1G52380.1	NVQQPSKKRGALKQLSRDNPGLDDDDDSAEL	NUP50 (Nucleoporin 50 kDa) protein	UID1101	1	528
15.9058	15.0899	15.4306	15.5258	15.9729	15.4396	S	3	___1			0.996891	2.10119e-11	99.86	64.716	76.889	1.3044	9525000	509	0.231998	0.804544	0.170644	0.349243	AT1G52640.1	509	AT1G52640.1	AT1G52640.1	EMRGKRRRLGRRSENSEDDDDDFELERDTI_	Pentatricopeptide repeat (PPR) superfamily protein	UID1105	1	530
17.8771	17.2293	17.3484	17.1536	17.651	17.3549	S	3	___1			0.824853	0.00231324	49.298	25.007	49.298	-1.6708	12392000	15	0.148981	0.883083	-0.0983779	-0.2206	AT1G52740.1	15	AT1G52740.1	AT1G52740.1	_MSGKGAKGLIMGKPSGSDKDKDKKKPITRS	histone H2A protein 9	UID1106	1	531
17.6801	17.1643	17.1948	17.9782	18.4199	18.0412	S	2	___1			0.781447	0.00197642	72.23	40.088	72.23	0.60534	31248000	1043	1.67826	0.0232889	0.80003	1.92003	AT1G52780.1	1043	AT1G52780.1	AT1G52780.1	ILPSRSVKYERVMSESEMVSGARVNGNRGDE	Protein of unknown function (DUF2921)	UID1107	1	532
18.6471	17.9787	18.0966	17.6005	18.131	17.8269	S	2	___1			1	7.30078e-19	108.4	89.026	57.177	-0.58874	29775000	599	0.686955	0.530946	-0.38799	-0.849023	AT1G53050.1	599	AT1G53050.1	AT1G53050.1	APQQETCRGMTRLPGSFKETSEEANQEENGR	Protein kinase superfamily protein	UID1108	1	533
19.1643	18.658	18.7413	18.6194	18.989	18.7536	S	2	___1			0.841756	0.0301922	46.406	9.9819	46.406	-1.3212	49449000	221	0.129708	0.908348	-0.0672118	-0.172193	AT1G53120.1	221	AT1G53120.1	AT1G53120.1	VVTALDKVGNVGVTCSKIPLLALEYEPPRTN	RNA-binding S4 domain-containing protein	UID1109	1	534
15.2404	14.7048	14.9936	14.28	14.8697	14.5541	S	4	___1			0.951922	1.90961e-20	75.887	65.539	75.887	-0.68872	55080000	420	0.829086	0.438173	-0.41165	-0.956937	AT1G53165.2;AT1G53165.1;AT1G53165.3	420;420;428	AT1G53165.2	AT1G53165.2	QEEDDSSGSGTVVIRSPRSSQSSSMFRDQSS	Protein kinase superfamily protein;Protein kinase superfamily protein;Protein kinase superfamily protein	UID1110	1	535
17.3942	16.9259	17.0372	17.1735	17.6306	17.2549	S	2	___1			0.959743	8.68111e-13	116.9	96.382	116.9	0.15776	2354500	654	0.514273	0.667424	0.23387	0.5855	AT1G53165.2;AT1G53165.1;AT1G53165.3	654;654;662	AT1G53165.2	AT1G53165.2	NDAENKRKQASKEFSSNANFSPLARFLFSRW	Protein kinase superfamily protein;Protein kinase superfamily protein;Protein kinase superfamily protein	UID1112	1	535
14.3164	13.7957	13.5454	16.4584	16.9561	16.598	S	3	___1	+	Wt-mannitol_Wt-mock	0.765846	1.68688e-22	126.07	105.69	126.07	1.5433	29529000	479	3.29527	0	2.78497	5.91105	AT1G53165.2;AT1G53165.1;AT1G53165.3	479;479;487	AT1G53165.2	AT1G53165.2	PRTPRSRLGLQERSSSASEDSISNLAEAKLA	Protein kinase superfamily protein;Protein kinase superfamily protein;Protein kinase superfamily protein	UID1113	1	535
17.2718	16.672	16.8809	16.7797	17.268	16.9076	S	3	___1			1	6.07571e-05	95.417	63.097	95.417	-0.59344	4859100	141	0.0663632	0.948344	0.0435193	0.101535	AT1G53180.1	141	AT1G53180.1	AT1G53180.1	KIQEASTKRGLIRAPSLPPQIEKREMDREAK	unknown protein;FUNCTIONS IN: molecular_function unknown;INVOLVED IN: biological_process unknown;LOCATED IN: cellular_component unknown;EXPRESSED IN: 13 plant structures;EXPRESSED DURING: 6 growth stages;BEST Arabidopsis thaliana protein match is: u	UID1115	1	536
16.2142	15.6101	15.6114	15.8479	16.4184	16.1197	S	2	___1			1	6.87583e-16	148.78	114.91	119.39	0.28014	11832000	39	0.537457	0.623554	0.316742	0.688548	AT1G53300.1	39	AT1G53300.1	AT1G53300.1	TSEINKPDFRELDLGSPVSPLRSQPRGLTTT	tetratricopetide-repeat thioredoxin-like 1	UID1118	1;2	538
17.0971	16.6249	16.6098	16.045	16.4955	16.1334	S	2	___1			1	1.09831e-36	180.47	124.04	119.39	0.28014	16476000	42	1.22924	0.136647	-0.55261	-1.34401	AT1G53300.1	42	AT1G53300.1	AT1G53300.1	INKPDFRELDLGSPVSPLRSQPRGLTTTTTT	tetratricopetide-repeat thioredoxin-like 1	UID1119	1;2	538
17.3956	17.176	16.7801	17.9723	17.7019	17.7639	S	3	___1			1	0.00144848	64.906	49.704	51.879	3.8883	62144000	11	1.61026	0.0407192	0.695486	1.74837	AT1G53310.3;AT1G53310.2;AT1G53310.1	11;11;11	AT1G53310.3	AT1G53310.3	_____MANRKLEKMASIDVHLRQLVPGKVSE	phosphoenolpyruvate carboxylase 1;phosphoenolpyruvate carboxylase 1;phosphoenolpyruvate carboxylase 1	UID1121	1	539
17.7728	17.1472	17.2985	17.1821	17.6253	17.0812	S	3	___1			0.999955	0.000446392	72.681	56.438	72.681	0.52299	68725000	759	0.164315	0.870301	-0.109938	-0.243305	AT1G53310.3;AT1G53310.2;AT1G53310.1;AT2G42600.2;AT2G42600.1;AT3G14940.1	762;762;762;759;759;763	AT1G53310.3;AT2G42600.2	AT2G42600.2	YGRMNIGSRPSKRKPSGGIESLRAIPWIFAW	phosphoenolpyruvate carboxylase 1;phosphoenolpyruvate carboxylase 1;phosphoenolpyruvate carboxylase 1;phosphoenolpyruvate carboxylase 2;phosphoenolpyruvate carboxylase 2;phosphoenolpyruvate carboxylase 3	UID1122	1	539;1267
15.3154	14.9629	15.0522	14.8271	15.1738	15.092	S	2	___1			0.99761	0.00245699	74.165	12.474	74.165	-0.24584	7781700	142	0.20576	0.880639	-0.079222	-0.227128	AT5G48620.1;AT5G43470.2;AT5G43470.1;AT1G53350.1	142;142;142;143	AT5G48620.1	AT5G48620.1	QSFGIQQIIDGVRSLSLQERQRVQREIRQTY	Disease resistance protein (CC-NBS-LRR class) family;Disease resistance protein (CC-NBS-LRR class) family;Disease resistance protein (CC-NBS-LRR class) family;Disease resistance protein (CC-NBS-LRR class) family	UID1123	1	540
17.4768	16.8465	17.0383	16.6254	16.8887	16.6777	S	3	___1			0.998432	0.00218141	81.95	61.668	68.536	0.11626	9481500	462	0.894893	0.430205	-0.389935	-0.96717	AT1G53390.1	462	AT1G53390.1	AT1G53390.1	KRVKGQTLAKIKKTQSQIFKYAYDRIEKEKA	P-loop containing nucleoside triphosphate hydrolases superfamily protein	UID1124	1	541
15.2155	14.852	15.0255	14.9211	15.4626	15.1056	S	3	___1			0.904293	2.5796e-10	87.352	73.042	87.352	-4.1801	3020100	936	0.278815	0.809079	0.132083	0.338243	AT1G53430.2;AT1G53430.1	936;969	AT1G53430.2	AT1G53430.2	AMRFKALELLSQDSESQVSTYARNREQDISS	Leucine-rich repeat transmembrane protein kinase;Leucine-rich repeat transmembrane protein kinase	UID1125	1	542
16.9181	16.2611	16.4973	16.1285	16.6318	16.02	S	3	___1			0.904549	1.72712e-11	126.63	109.95	126.63	0.70951	29169000	787	0.482431	0.647172	-0.298723	-0.636728	AT1G53430.2;AT1G53430.1	787;820	AT1G53430.2	AT1G53430.2	DFGLAKLNDDENTHISTRIAGTIGYMAPEYA	Leucine-rich repeat transmembrane protein kinase;Leucine-rich repeat transmembrane protein kinase	UID1131	1	542
16.8355	16.2974	16.3314	16.0827	16.4391	16.2649	S	3	___1			1	0.000162257	74.789	48.672	74.789	0.48574	47495000	134	0.486333	0.683488	-0.225894	-0.561747	AT1G53570.5;AT1G53570.4;AT1G53570.3;AT1G53570.2;AT1G53570.1	134;134;134;134;134	AT1G53570.5	AT1G53570.5	RGRGDVKFNVAAAPRSPERVSPKAATITTRP	mitogen-activated protein kinase kinase kinase 3;mitogen-activated protein kinase kinase kinase 3;mitogen-activated protein kinase kinase kinase 3;mitogen-activated protein kinase kinase kinase 3;mitogen-activated protein kinase kinase kinase 3	UID1143	1	546
18.6838	18.3178	18.1694	18.2869	18.934	18.4892	S	4	___1			0.999575	1.37164e-34	139.51	130.35	139.51	2.0571	67505000	548	0.297992	0.769975	0.179689	0.404049	AT1G53590.1	548	AT1G53590.1	AT1G53590.1	EEFLIGSIEEESQSQSPRINLKAVNQKDVGL	Calcium-dependent lipid-binding (CaLB domain) family protein	UID1145	1	547
15.3765	14.7583	14.889	14.4636	14.6955	14.3327	S	3	___1			1	0.00629807	61.962	20.933	61.962	0.027511	3456200	524	1.11199	0.209266	-0.510671	-1.22769	AT1G53590.1	524	AT1G53590.1	AT1G53590.1	KNPMKSVGRGLRKIGSMFHRNVKKEEFLIGS	Calcium-dependent lipid-binding (CaLB domain) family protein	UID1146	1	547
16.5928	16.0424	16.2451	15.1558	15.8935	15.3749	S	2	___1			1	0.00241457	116.52	85.139	116.52	-0.47696	6510100	483	1.40554	0.0430959	-0.81867	-1.73662	AT1G53590.1	483	AT1G53590.1	AT1G53590.1	SQIWEPRKGKSRRLDSQIQRTPNDESLSNGS	Calcium-dependent lipid-binding (CaLB domain) family protein	UID1147	1	547
15.8611	15.3344	15.2142	15.4803	15.9236	15.494	S	3	___1			0.997072	4.90899e-19	118.5	104.6	118.5	-0.055937	12077000	579	0.263753	0.794668	0.162752	0.364697	AT1G53590.1	579	AT1G53590.1	AT1G53590.1	NFIVDDNLSGPLSGKSLDGESLDAEENSGKG	Calcium-dependent lipid-binding (CaLB domain) family protein	UID1148	1	547
16.8691	16.2712	16.4358	17.0258	17.3658	17.0602	S	3	___1			0.960686	7.16061e-06	73.498	55.602	73.498	0.37605	4074300	584	1.39817	0.0730054	0.625263	1.53068	AT1G53590.1	584	AT1G53590.1	AT1G53590.1	DNLSGPLSGKSLDGESLDAEENSGKGHMKDV	Calcium-dependent lipid-binding (CaLB domain) family protein	UID1149	1	547
19.3744	18.6536	18.7978	18.5463	19.0151	18.6211	S	3	___1			0.999309	1.12243e-14	105.38	90.682	102.58	2.1284	112870000	377	0.335294	0.735883	-0.214425	-0.46223	AT1G53730.1;AT1G53730.2	377;377	AT1G53730.1	AT1G53730.1	SLSINLRPPPIDRNKSFDDEDSTRKPIAVKK	STRUBBELIG-receptor family 6;STRUBBELIG-receptor family 6	UID1152	1;2	548
20.3321	19.6429	19.8867	19.9654	20.3964	20.019	S	3	___1			0.914466	1.06704e-14	105.38	90.682	105.38	0.018797	75323000	383	0.287441	0.778977	0.173069	0.390554	AT1G53730.1;AT1G53730.2	383;383	AT1G53730.1	AT1G53730.1	RPPPIDRNKSFDDEDSTRKPIAVKKSTVVVP	STRUBBELIG-receptor family 6;STRUBBELIG-receptor family 6	UID1153	1;2	548
16.9036	16.2927	16.3495	16.6432	17.1835	16.813	S	3	___1			0.891971	2.35653e-05	72.627	54.489	72.627	0.14828	8689800	56	0.655199	0.567756	0.364626	0.807	AT3G14290.1;AT1G53850.2;AT1G53850.1	56;56;56	AT3G14290.1	AT3G14290.1	KTKEGVVLAVEKRITSPLLEPSSVEKIMEID	20S proteasome alpha subunit E2;20S proteasome alpha subunit E1;20S proteasome alpha subunit E1	UID1154	1	549
17.2548	16.5492	16.7342	16.8253	17.2995	16.9638	S	3	___1			0.833546	3.49944e-12	105.28	82.398	105.28	0.51597	5199500	63	0.292504	0.769945	0.183432	0.40417	AT3G14290.1;AT1G53850.2;AT1G53850.1	63;63;63	AT3G14290.1	AT3G14290.1	LAVEKRITSPLLEPSSVEKIMEIDDHIGCAM	20S proteasome alpha subunit E2;20S proteasome alpha subunit E1;20S proteasome alpha subunit E1	UID1155	1	549
15.8645	15.5072	15.6265	15.1812	15.6691	15.5061	S	3	___1			0.94015	0.00121863	40.622	27.167	40.622	-1.9109	4928500	358	0.530013	0.681501	-0.213928	-0.56633	AT1G54060.1	358	AT1G54060.1	AT1G54060.1	TQLEITQNNQEEEERSRQRGERRIVDDDDDR	6B-interacting protein 1-like 1	UID1156	1	550
16.6413	16.18	16.3022	16.3399	16.5603	16.335	S	2	___1			0.968424	2.13402e-16	124.47	107.75	124.47	-0.45264	9370000	250	0.084181	0.946147	0.0372518	0.104429	AT1G54080.1;AT1G54080.2	250;254	AT1G54080.1	AT1G54080.1	HSSDGKSVVELTNGSSEDGRELSNEDAPENN	oligouridylate-binding protein 1A;oligouridylate-binding protein 1A	UID1157	1	551
14.8698	14.4035	14.5664	16.7129	17.1631	16.7892	S	3	___1	+	Wt-mannitol_Wt-mock	1	0.000736515	42.818	28.386	42.818	0.21517	5508400	39	3.51085	0	2.27518	5.76012	AT1G54090.1	39	AT1G54090.1	AT1G54090.1	DSTTSEEAKENLIFQSGGDREEVDRYLKAVD	exocyst subunit exo70 family protein D2	UID1158	1	552
17.1063	16.5695	16.5622	16.4843	17.047	16.7411	S	2	___1			0.99373	3.38772e-13	119.32	87.676	119.32	4.2169	6069100	4	0.0156726	0.986783	0.0114746	0.0259201	AT1G54270.2;AT1G54270.1	4;4	AT1G54270.2	AT1G54270.2	____________MAGSAPEGTQFDTRQFDQR	eif4a-2;eif4a-2	UID1160	1	556
17.7998	17.1464	17.2687	17.689	18.1409	17.6642	S	4	___1			0.849591	9.50812e-06	72.819	44.85	72.819	0.2097	28511000	335	0.775314	0.451452	0.426376	0.940364	AT1G54360.4;AT1G54360.5;AT1G54360.3;AT1G54360.1;AT1G54360.2	335;383;404;411;434	AT1G54360.4	AT1G54360.4	TNGKLTSPRQSKRKASSDNLTHQPPLKKIAV	TBP-ASSOCIATED FACTOR 6B;TBP-ASSOCIATED FACTOR 6B;TBP-ASSOCIATED FACTOR 6B;TBP-ASSOCIATED FACTOR 6B;TBP-ASSOCIATED FACTOR 6B	UID1163	1	558
16.2496	15.7785	15.8291	15.1534	15.7094	15.5084	S	2	___1			0.999102	4.76177e-10	123.26	78.645	123.26	-0.47786	10139000	122	1.0543	0.246069	-0.495314	-1.17723	AT1G54460.1	122	AT1G54460.1	AT1G54460.1	ASHNSSSASRVSQLNSPLPTRRIPDHKMHHD	TPX2 (targeting protein for Xklp2) protein family	UID1166	1	562
13.3796	13.2471	12.653	13.4606	14.2167	13.9365	S	2	___1			0.795076	0.000268029	65.107	49.144	65.107	0.92143	2577900	422	1.16487	0.0757396	0.778002	1.51346	AT1G54920.1;AT1G54920.2;AT1G54920.3	422;422;423	AT1G54920.1	AT1G54920.1	VLASDFPVREKTKAPSPTVSISDLISRLYSQ	unknown protein;FUNCTIONS IN: molecular_function unknown;INVOLVED IN: biological_process unknown;LOCATED IN: membrane;EXPRESSED IN: 23 plant structures;EXPRESSED DURING: 15 growth stages;Has 30201 Blast hits to 17322 proteins in 780 species: Archae	UID1173	1;2	566
16.265	15.7532	15.7808	16.232	16.6833	16.2657	S	3	___1			0.790648	0.000155518	69.729	43.102	69.729	-1.7716	9009700	325	0.978444	0.313165	0.46068	1.09516	AT1G54920.1;AT1G54920.2;AT1G54920.3	325;325;326	AT1G54920.1	AT1G54920.1	FGFGFEPVSKLETTNSFQSSVEKETKKMENG	unknown protein;FUNCTIONS IN: molecular_function unknown;INVOLVED IN: biological_process unknown;LOCATED IN: membrane;EXPRESSED IN: 23 plant structures;EXPRESSED DURING: 15 growth stages;Has 30201 Blast hits to 17322 proteins in 780 species: Archae	UID1175	1	566
17.1145	16.2654	16.7973	16.644	17.0693	16.1889	S	2	___1			0.997753	5.67343e-11	91.937	75.397	91.937	-0.80762	59423000	757	0.0920772	0.911626	-0.0916653	-0.165181	AT1G55040.1	757	AT1G55040.1	AT1G55040.1	RGRGGRIGSRRSSFDSDDEDYRGSSSSASRS	zinc finger (Ran-binding) family protein	UID1179	1	567
17.2093	16.6448	16.8342	16.6109	16.8789	16.57	S	2	___1			0.999949	4.96759e-06	85.845	73.078	85.845	-0.84863	21667000	566	0.472732	0.697265	-0.209505	-0.534329	AT1G55040.1	566	AT1G55040.1	AT1G55040.1	VPVEGARSSFASDEFSEDEKFPESKSGFNAH	zinc finger (Ran-binding) family protein	UID1180	1	567
14.1001	13.6542	14.0645	14.6483	14.8424	14.4152	S	3	___1			0.999943	0.00226611	66.19	47.41	66.19	1.1234	9110700	197	1.67406	0.0346858	0.6957	1.7885	AT1G55110.1;AT3G50700.1;AT5G44160.1;AT3G13810.3;AT1G03840.2;AT1G03840.1;AT3G13810.2;AT2G02070.1;AT3G13810.1;AT5G66730.1	209;179;182;203;184;186;217;197;216;177	AT1G55110.1;AT2G02070.1;AT3G13810.1;AT5G66730.1	AT2G02070.1	KEYKCDCGTLFSRRDSFITHRAFCDALAEES;KEYRCDCGTLFSRRDSFITHRAFCDALAQES;KEYRCDCGTLFSRRDSFITHRAFCEALAEET	indeterminate(ID)-domain 7;indeterminate(ID)-domain 2;C2H2-like zinc finger protein;indeterminate(ID)-domain 11;C2H2 and C2HC zinc fingers superfamily protein;C2H2 and C2HC zinc fingers superfamily protein;indeterminate(ID)-domain 11;indeter	UID1181	1	568;880;1554;3233
17.5764	17.2025	17.2091	17.2391	17.5987	17.2825	S	3	___1			1	3.65421e-10	80.303	61.093	60.765	0.54915	13376000	82	0.0939407	0.937341	0.044103	0.119961	AT1G55110.1	82	AT1G55110.1	AT1G55110.1	NQPGNPDPEAEVMALSPKTLMATNRFICEVC	indeterminate(ID)-domain 7	UID1182	1	568
16.8605	16.3725	16.1989	16.197	16.8501	16.4155	S	3	___1			0.753642	0.00044292	47.32	32.444	47.32	-0.535	7229100	21	0.0122938	0.989718	0.0102666	0.0215776	AT1G55250.3;AT1G55250.1	21;21	AT1G55250.3	AT1G55250.3	SDEPMQKKPHLLDSVSPNSMARNSSPSHPIA	histone mono-ubiquitination 2;histone mono-ubiquitination 2	UID1183	1	569
15.4008	15.0755	15.1872	14.8887	15.2425	15.1453	S	3	___1			0.999858	2.99626e-15	91.114	82.892	91.114	-1.476	4922800	159	0.380963	0.786399	-0.128985	-0.376829	AT1G55535.2;AT1G55535.1	159;159	AT1G55535.2	AT1G55535.2	VDTSLPRETDSDLRNSFLNPPTPAIARQCSG	unknown protein;FUNCTIONS IN: molecular_function unknown;INVOLVED IN: biological_process unknown;LOCATED IN: cellular_component unknown;EXPRESSED IN: cultured cell;BEST Arabidopsis thaliana protein match is: unknown protein (TAIR:AT3G13420.1);Has 35	UID1185	1	572
16.6213	16.0127	16.1129	15.5045	16.0911	15.8348	S	2	___1			0.998547	0.0209137	66.546	34.705	66.546	0.355	19323000	61	0.799665	0.430107	-0.438828	-0.96743	AT1G55620.2	61	AT1G55620.2	AT1G55620.2	AGGVRDLFKHIDRRFSLSGRRLSFKRMENIR	chloride channel F	UID1186	1	573
17.485	16.9834	17.1126	16.3831	16.6632	16.3713	S	2	___1			0.999997	0.00219803	87.754	16.459	87.754	0.061423	6053700	63	1.81016	0.024252	-0.721127	-1.90734	AT1G55620.2	63	AT1G55620.2	AT1G55620.2	GVRDLFKHIDRRFSLSGRRLSFKRMENIRVD	chloride channel F	UID1187	1	573
17.9698	17.3296	17.5168	17.4882	17.9317	17.6214	S	2	___1			0.999994	0.00236278	76.827	42.574	76.827	1.3323	2288800	117	0.118204	0.907156	0.0750058	0.174011	AT1G55670.1	117	AT1G55670.1	AT1G55670.1	KTHFEAGDDRAKEYVSLLKSNDPIGFNIVDV	photosystem I subunit G	UID1188	1	574
14.923	14.4128	14.4423	14.6636	15.4878	15.1967	S	3	___1			0.777133	7.80512e-06	72.676	60.316	72.676	0.4533	12061000	2285	0.829413	0.341657	0.523362	1.06259	AT1G55860.2;AT1G55860.1;AT1G70320.1	2265;2514;2285	AT1G55860.2;AT1G70320.1	AT1G70320.1	ERRRQTGRSSFDRSGSEVHGFQHPLFSRPSQ;ERRRQTGRSSLDRSGSEVHGFQHPLFSRPSQ	ubiquitin-protein ligase 1;ubiquitin-protein ligase 1;ubiquitin-protein ligase 2	UID1196	1	576;717
15.5031	15.2799	15.3142	15.3939	15.8224	15.5544	S	3	___1			0.981907	0.0053585	40.066	27.188	40.066	-1.4123	4691300	628	0.718007	0.637923	0.22452	0.654627	AT1G55930.1	628	AT1G55930.1	AT1G55930.1	NMVPKFVRKWSSEEDSDGNLQAKNAVFDEHL	CBS domain-containing protein / transporter associated domain-containing protein	UID1198	1	577
16.4369	15.9454	15.9881	15.7619	16.1556	15.6903	S	2	___1			0.765614	1.85234e-24	151.16	110.28	151.16	0.57215	4652400	308	0.523103	0.655143	-0.254189	-0.614573	AT1G56020.1	308	AT1G56020.1	AT1G56020.1	NASGKIVFHGLERSSSSPGSFTGGPRMKQHH	unknown protein;BEST Arabidopsis thaliana protein match is: unknown protein (TAIR:AT3G12970.1);Has 3011 Blast hits to 958 proteins in 192 species: Archae - 0;Bacteria - 193;Metazoa - 479;Fungi - 286;Plants - 158;Viruses - 8;Other Eukaryotes - 1887	UID1199	1	578
16.5392	16.0047	16.1402	16.0534	16.4041	15.9608	S	2	___1			0.999997	0.000460002	128	94.038	128	-0.96683	21593000	486	0.158349	0.884398	-0.0885649	-0.216179	AT1G56070.1;AT3G12915.1	486;464	AT1G56070.1;AT3G12915.1	AT1G56070.1	KEVDAHPIRAMKFSVSPVVRVAVQCKVASDL;KEVDAHPLRAMKFSVSPVVRVAVKCKLASDL	Ribosomal protein S5/Elongation factor G/III/V family protein;Ribosomal protein S5/Elongation factor G/III/V family protein	UID1201	1	579;1535
16.821	16.3068	16.4146	16.3211	16.5644	16.185	S	2	___1			0.999999	0.00108999	81.163	60.262	81.163	-0.20129	2412200	563	0.338793	0.771625	-0.157316	-0.401427	AT1G56070.1	563	AT1G56070.1	AT1G56070.1	DFMGGAEIIKSDPVVSFRETVCDRSTRTVMS	Ribosomal protein S5/Elongation factor G/III/V family protein	UID1202	1	579
17.3353	16.7325	16.9617	16.8481	17.2616	16.8567	S	2	___1			0.999999	1.49251e-05	112.04	80.773	112.04	1.2487	9361200	190	0.0318926	0.975847	-0.0210355	-0.0497991	AT1G56080.1	190	AT1G56080.1	AT1G56080.1	AFTPSGTPKILSTAASPRSYSAASSPKLFSG	unknown protein;FUNCTIONS IN: molecular_function unknown;INVOLVED IN: biological_process unknown;LOCATED IN: plasma membrane;EXPRESSED IN: 12 plant structures;EXPRESSED DURING: 6 growth stages;BEST Arabidopsis thaliana protein match is: unknown prot	UID1203	1;2	580
17.1866	16.8682	16.873	17.3514	17.4957	17.2556	S	3	___1			0.997479	3.77976e-11	99.092	85.413	99.092	-0.19552	24082000	208	1.44085	0.228699	0.391612	1.2	AT1G56080.1	208	AT1G56080.1	AT1G56080.1	SYSAASSPKLFSGAASPTSSHYDIRMWSSTS	unknown protein;FUNCTIONS IN: molecular_function unknown;INVOLVED IN: biological_process unknown;LOCATED IN: plasma membrane;EXPRESSED IN: 12 plant structures;EXPRESSED DURING: 6 growth stages;BEST Arabidopsis thaliana protein match is: unknown prot	UID1204	1;2	580
16.9936	16.3467	16.5957	16.4064	16.9113	16.4868	S	3	___1			0.835691	9.81642e-11	90.729	82.228	50.956	0.33878	13574000	231	0.0620812	0.950618	-0.0438004	-0.098429	AT1G56080.1	231	AT1G56080.1	AT1G56080.1	IRMWSSTSQQSSVANSPPRSHSVSARHPRID	unknown protein;FUNCTIONS IN: molecular_function unknown;INVOLVED IN: biological_process unknown;LOCATED IN: plasma membrane;EXPRESSED IN: 12 plant structures;EXPRESSED DURING: 6 growth stages;BEST Arabidopsis thaliana protein match is: unknown prot	UID1205	1	580
15.7749	15.3426	15.303	14.7184	15.1121	14.6898	S	3	___1			0.999858	0.00366457	58.04	35.842	58.04	-1.9583	9676700	172	1.44629	0.064895	-0.633393	-1.56974	AT1G56090.1	172	AT1G56090.1	AT1G56090.1	LGVNERRDKRFESVVSLRRDLETTGEDAINK	Tetratricopeptide repeat (TPR)-like superfamily protein	UID1206	1	581
17.9932	17.4923	17.535	17.3831	17.888	17.631	S	3	___1			1	2.69054e-06	89.46	51.465	89.46	0.0017503	12203000	276	0.0633483	0.953066	-0.039484	-0.0947571	AT1G56190.2;AT1G56190.1;AT3G12780.1	200;273;276	AT1G56190.2;AT3G12780.1	AT3G12780.1	AVSNPKRPFAAIVGGSKVSSKIGVIESLLEK	Phosphoglycerate kinase family protein;Phosphoglycerate kinase family protein;phosphoglycerate kinase 1	UID1209	1	584;1533
17.0195	16.3786	16.4856	16.6247	17.1059	16.6233	S	2	___1			0.999926	1.24797e-36	179.35	141.41	132.31	1.866	62383000	21	0.242393	0.80416	0.156729	0.344336	AT1G56230.2;AT1G56230.1	21;21	AT1G56230.2	AT1G56230.2	SEFVDGVAARSLSEISEVDAVRIGGDIISSA	Protein of unknown function (DUF1399);Protein of unknown function (DUF1399)	UID1215	1;2	586
17.452	16.9991	16.9597	17.0331	17.7332	17.3956	S	3	___1			0.999947	1.18782e-14	81.341	65.641	81.341	3.9394	3802600	96	0.415215	0.689611	0.250355	0.548357	AT1G56290.1	96	AT1G56290.1	AT1G56290.1	DWMLPPTRKADPNPASDVEDKFEESAPEVTK	CwfJ-like family protein	UID1216	1	587
17.4581	17.0711	17.0559	16.5621	17.1423	16.732	S	4	___1			0.999966	2.98993e-08	69.398	50.569	69.398	0.26953	8501000	315	0.817985	0.472723	-0.382899	-0.91876	AT1G56290.1	315	AT1G56290.1	AT1G56290.1	KNVSVSPVETRGDHRSDVEQEALPSETNKDD	CwfJ-like family protein	UID1217	1	587
17.3037	16.6108	16.7769	17.0271	17.3871	17.0056	S	3	___1			1	4.22706e-29	120.92	105.54	120.92	-2.1646	24217000	303	0.427372	0.689704	0.242821	0.548428	AT1G56460.1;AT1G56460.2	303;333	AT1G56460.1	AT1G56460.1	ADYVKDDDEEEEEAVSDVELENKSARTRRGA	HIT zinc finger;PAPA-1-like conserved region;HIT zinc finger;PAPA-1-like conserved region	UID1218	1	589
15.0692	14.7846	14.7576	14.9296	15.5857	15.1483	S	3	___1			0.999229	4.54247e-13	74.561	64.504	74.561	5.988	4357200	336	0.741161	0.539357	0.350753	0.840925	AT1G57680.2;AT1G57680.1	336;336	AT1G57680.2	AT1G57680.2	ALLLAPNSSQTDEGLSLRGRRDSGSSTQERY	FUNCTIONS IN: molecular_function unknown;INVOLVED IN: biological_process unknown;LOCATED IN: endomembrane system;EXPRESSED IN: 24 plant structures;EXPRESSED DURING: 15 growth stages;CONTAINS InterPro DOMAIN/s: Uncharacterised conserved protein UCP031	UID1219	1	590
17.8979	17.1406	17.407	17.6337	18.0088	17.4604	S	3	___1			0.996176	2.13594e-07	85.636	70.941	85.636	-5.0494	3156800	61	0.328268	0.736464	0.219086	0.46165	AT1G57700.1	61	AT1G57700.1	AT1G57700.1	EATLRLIPDDVKDTFSDEEVEELEEKKESSF	Protein kinase superfamily protein	UID1220	1	591
13.1363	12.6208	12.8452	12.7652	13.5616	13.1003	S	3	___1			0.999962	1.37228e-09	73.675	64.836	73.675	1.3676	2267300	67	0.42738	0.672828	0.274965	0.579008	AT1G57720.2;AT1G57720.1	67;67	AT1G57720.2	AT1G57720.2	GKVPVLETPEGPIFESNAIARYVSRKNGDNS	Translation elongation factor EF1B, gamma chain;Translation elongation factor EF1B, gamma chain	UID1221	1	592
17.3603	16.9104	16.8693	16.9497	17.3731	17.0798	S	4	___1			1	1.7876e-24	114.56	97.482	88.239	0.92076	386820000	25	0.16386	0.884594	0.0875403	0.218284	AT1G57990.1	25	AT1G57990.1	AT1G57990.1	TTAEGSANPEPDQILSPRRSLELKQKKWWIS	purine permease 18	UID1222	1	593
15.3054	15.3209	14.9516	15.3895	15.8669	15.7372	S	3	___1			0.776269	9.0519e-06	47.018	29.737	47.018	-1.3841	1698900	59	1.18816	0.214545	0.471885	1.22028	AT1G58025.1;AT1G58025.3;AT1G58025.2	59;59;59	AT1G58025.1	AT1G58025.1	CENSELESKMEVDAPSPIAGSVDLADNIAAK	DNA-binding bromodomain-containing protein;DNA-binding bromodomain-containing protein;DNA-binding bromodomain-containing protein	UID1223	1	594
15.9142	15.324	15.4798	15.4001	15.8271	15.6726	S	3	___1			1	2.30454e-11	100.02	83.338	100.02	-1.4735	1992700	440	0.100621	0.922763	0.0605955	0.145581	AT1G58025.1;AT1G58025.3;AT1G58025.2	440;441;441	AT1G58025.1	AT1G58025.1	ENKQEVEEEENVEVESENKTKANVEDKTQSI	DNA-binding bromodomain-containing protein;DNA-binding bromodomain-containing protein;DNA-binding bromodomain-containing protein	UID1224	1	594
17.6303	17.1383	17.3632	17.6013	17.8818	17.7925	S	3	___1			0.999998	3.24973e-15	144.57	116.4	76.85	-0.077691	50816000	415	1.08972	0.355193	0.381275	1.04602	AT1G58025.1;AT1G58025.3;AT1G58025.2	415;416;416	AT1G58025.1	AT1G58025.1	DKKPEQEKTEIVELDSPVSKTQRVIENKQEV	DNA-binding bromodomain-containing protein;DNA-binding bromodomain-containing protein;DNA-binding bromodomain-containing protein	UID1225	1;2	594
17.4263	16.6637	16.948	17.0076	17.4905	16.9376	S	3	___1			0.987291	5.31472e-19	118.31	88.98	118.31	-3.0967	34628000	599	0.178358	0.851539	0.132549	0.274799	AT1G58200.2;AT1G58200.1	599;599	AT1G58200.2	AT1G58200.2	KESVGDPHKAEKDEVSDDEATIEQTLKSKAK	MSCS-like 3;MSCS-like 3	UID1227	1	595
17.7177	17.1849	17.1652	16.953	17.3825	17.1009	S	3	___1			0.999766	1.42805e-05	77.506	61.75	77.506	-0.16687	33309000	1605	0.404588	0.716438	-0.210457	-0.50048	AT1G58250.1;AT1G58250.2	1605;1605	AT1G58250.1	AT1G58250.1	VLRKSTQDALIDRVPSGKDHKRYEKHRDEGF	Golgi-body localisation protein domain;RNA pol II promoter Fmp27 protein domain;Golgi-body localisation protein domain;RNA pol II promoter Fmp27 protein domain	UID1231	1	597
15.6256	15.3403	15.3921	17.0291	17.5095	17.1237	S	2	___1	+	Wt-mannitol_Wt-mock	0.999997	1.01118e-06	132.25	68.433	132.25	2.4798	3396500	322	3.30515	0	1.7681	4.76401	AT1G59520.3;AT1G59520.1	322;322	AT1G59520.3	AT1G59520.3	SQVVLGPVSPMSSKKSIDLGSIFRKAASVAS	CW7;CW7	UID1233	1	602
17.2333	16.3988	16.5551	17.5217	17.9525	17.651	S	2	___1			0.977289	1.97406e-06	122.39	72.892	122.39	0.37307	125100000	719	1.57308	0.0162901	0.979302	2.01437	AT1G59610.1	719	AT1G59610.1	AT1G59610.1	ARGGQVGSASMRQSLSEGSLDKMVRKPVDPE	dynamin-like 3	UID1237	1	604
16.0308	15.4723	15.7092	15.1241	15.6353	15.0388	S	3	___1			0.996103	7.82739e-12	71.445	57.613	71.445	-4.1594	30521000	883	0.890306	0.347236	-0.471332	-1.055	AT1G59610.1	883	AT1G59610.1	AT1G59610.1	DSLKRYGSGGHSRRYSDPAQNGEDSSGSGGS	dynamin-like 3	UID1238	1	604
18.2268	17.5794	17.6413	17.2086	17.7926	17.3383	S	3	___1			1	0.00518878	60.518	25.711	60.518	0.82734	5481600	195	0.609423	0.580004	-0.369346	-0.782798	AT1G59650.1	195	AT1G59650.1	AT1G59650.1	SSSPPSTRKKAAVKLSFKWREGHPTGPLFST	Protein of unknown function (DUF1336)	UID1239	1	605
17.1105	16.5344	16.5643	17.0497	17.5247	17.181	S	3	___1			0.783762	6.52369e-13	96.379	72.338	96.379	-1.5719	10603000	196	1.03083	0.239386	0.515373	1.18539	AT1G59710.1	196	AT1G59710.1	AT1G59710.1	TPGSPSRSDRFFRQESTDSLAVGSPPKSEGR	Protein of unknown function (DUF569)	UID1240	1	606
18.1713	17.7192	17.8015	17.5565	17.8756	17.6304	S	3	___1			0.999705	3.41273e-18	108.96	98.473	93.226	0.090609	121520000	204	0.548755	0.679565	-0.20984	-0.568387	AT1G59710.1	204	AT1G59710.1	AT1G59710.1	DRFFRQESTDSLAVGSPPKSEGRVIYYHVAD	Protein of unknown function (DUF569)	UID1242	1;2	606
16.6506	16.1541	16.246	16.4637	16.879	16.7029	S	2	___1			0.99652	2.49411e-13	140.16	109.83	140.16	-5.9072	14677000	40	0.787818	0.539287	0.331659	0.841166	AT1G59870.1	40	AT1G59870.1	AT1G59870.1	VSRASRNIEDIFSSGSRRTQSVNDDEEALKW	ABC-2 and Plant PDR ABC-type transporter family protein	UID1246	1	608
16.6769	16.0685	16.1169	16.5694	16.7844	16.6256	S	2	___1			0.939726	2.36989e-07	95.428	72.074	95.428	-0.45655	10432000	45	0.84075	0.473018	0.372365	0.91816	AT1G59870.1	45	AT1G59870.1	AT1G59870.1	RNIEDIFSSGSRRTQSVNDDEEALKWAAIEK	ABC-2 and Plant PDR ABC-type transporter family protein	UID1247	1	608
15.3528	14.9848	14.8513	14.7709	15.1067	14.8567	S	3	___1			0.927712	1.83731e-42	128.71	113.03	103.59	-0.34412	33388000	193	0.347883	0.775095	-0.151508	-0.398014	AT1G59910.1	193	AT1G59910.1	AT1G59910.1	SASPSRPSSSSASAASPSRTSYATSAGSDYG	Actin-binding FH2 (formin homology 2) family protein	UID1250	1;2	609
14.0329	13.2798	13.5447	13.7309	14.1904	14.1909	S	3	___1			0.998733	2.91077e-05	80.102	59.295	80.102	0.42457	8971800	203	0.71133	0.492377	0.418262	0.892619	AT1G60110.1	203	AT1G60110.1	AT1G60110.1	YVKFDYIKDGQQIYGSPHGVRGRGFTELFEI	Mannose-binding lectin superfamily protein	UID1254	1	612
17.3846	16.907	16.9293	17.1123	17.5463	17.3456	S	3	___1			0.999993	1.52995e-07	129.37	93.716	129.37	0.29562	4111600	47	0.582639	0.638733	0.261116	0.653024	AT1G60160.1	47	AT1G60160.1	AT1G60160.1	DSETPLFSEIRDRDYSFGNLRRRLMKKPKRA	Potassium transporter family protein	UID1257	1	614
17.3469	16.8781	16.8301	16.9794	17.645	17.234	S	4	___1			0.849775	9.35288e-10	61.963	46.722	61.963	-0.81489	3970200	591	0.453274	0.666955	0.267751	0.589093	AT1G60200.1	591	AT1G60200.1	AT1G60200.1	QLDALRILSGQAAIGSETVQTSPIENDHKAT	splicing factor PWI domain-containing protein / RNA recognition motif (RRM)-containing protein	UID1258	1	615
17.8576	17.3356	17.5014	17.185	17.6876	17.2902	S	2	___1			0.82921	5.18041e-78	217.46	170.17	217.46	0.076284	51134000	241	0.337134	0.757699	-0.177232	-0.424918	AT1G60890.1;AT1G60890.2	241;253	AT1G60890.1	AT1G60890.1	NIDDLRTSKAVSRSLSELTTTSGLTRTSERY	Phosphatidylinositol-4-phosphate 5-kinase family protein;Phosphatidylinositol-4-phosphate 5-kinase family protein	UID1261	1	619
16.5841	16.025	16.147	17.3579	17.7193	17.3512	S	2	___1	+	Wt-mannitol_Wt-mock	1	0.00127437	72.29	53.048	72.29	-0.27107	54840000	354	2.37418	0.000423841	1.22413	2.99452	AT1G60940.2;AT1G60940.1	354;354	AT1G60940.2	AT1G60940.2	DEEDEYDKTVKQVHASMGEVRVS________	SNF1-related protein kinase 2.10;SNF1-related protein kinase 2.10	UID1262	1	620
18.3407	17.6226	17.8966	18.8525	19.5722	19.1026	S	3	___1	+	Wt-mannitol_Wt-mock	0.999891	0.000120372	82.417	59.191	82.417	0.6012	15665000	154	1.83339	0.00494686	1.22252	2.45925	AT1G60940.2;AT1G60940.1	154;154	AT1G60940.2	AT1G60940.2	LKICDFGYSKSSLLHSMPKSTVGTPAYIAPE	SNF1-related protein kinase 2.10;SNF1-related protein kinase 2.10	UID1263	1	620
14.5613	14.1787	14.3486	14.0962	14.4771	14.1524	S	3	___1			0.935928	2.58818e-15	103.9	59.286	103.9	1.5401	4647300	47	0.303168	0.811674	-0.120943	-0.333828	AT1G61170.1	47	AT1G61170.1	AT1G61170.1	VKEVLSETTLFTPSSSFRTSTFKDPVKTKIR	unknown protein;FUNCTIONS IN: molecular_function unknown;INVOLVED IN: N-terminal protein myristoylation;LOCATED IN: cellular_component unknown;EXPRESSED IN: 19 plant structures;EXPRESSED DURING: 12 growth stages;BEST Arabidopsis thaliana protein mat	UID1264	1;2	621
15.3228	14.8134	14.9784	14.9626	15.4928	15.1344	S	3	___1			0.79177	1.46887e-05	63.128	41.497	63.128	-1.566	10539000	490	0.296606	0.784302	0.158402	0.380228	AT1G61210.2;AT1G61210.1	490;492	AT1G61210.2	AT1G61210.2	IKSITNKFEQALLPESPTDEAKCMLLKPPRV	Transducin/WD40 repeat-like superfamily protein;Transducin/WD40 repeat-like superfamily protein	UID1265	1	622
17.7973	17.3635	17.5209	17.2302	17.756	17.4392	S	2	___1			0.999925	1.75718e-09	65.472	48.932	65.472	3.4142	30797000	34	0.161686	0.885088	-0.0854441	-0.214376	AT1G61250.2;AT1G61250.1	34;34	AT1G61250.2	AT1G61250.2	FANARGVPPASNSRLSPLPPEPVGFDYGRTV	secretory carrier 3;secretory carrier 3	UID1266	1	623
16.5159	16.1033	16.0842	16.2801	16.6547	16.4094	S	3	___1			0.841949	6.40202e-15	104.86	78.384	104.86	-0.059718	5369400	439	0.52611	0.683214	0.213563	0.56412	AT1G61560.4;AT1G61560.3;AT1G61560.2;AT1G61560.1	439;439;439;501	AT1G61560.4	AT1G61560.4	GSSPIHLLRNAPHKRSRSVDESFANSFSPRN	Seven transmembrane MLO family protein;Seven transmembrane MLO family protein;Seven transmembrane MLO family protein;Seven transmembrane MLO family protein	UID1267	1	625
15.8447	15.5406	15.297	15.5858	16.0858	15.7245	S	2	___1			0.998727	6.71645e-20	143.56	126.33	98.943	1.3556	19492000	441	0.4742	0.678507	0.237867	0.569722	AT1G61560.4;AT1G61560.3;AT1G61560.2;AT1G61560.1	441;441;441;503	AT1G61560.4	AT1G61560.4	SPIHLLRNAPHKRSRSVDESFANSFSPRNSD	Seven transmembrane MLO family protein;Seven transmembrane MLO family protein;Seven transmembrane MLO family protein;Seven transmembrane MLO family protein	UID1268	1;2	625
15.8617	15.34	15.4974	15.3	15.9066	15.4845	S	2	___1			1	0.000146097	99.5	37.092	88.83	0.94815	10572000	60	0.00370633	0.997521	-0.00268364	-0.00614322	AT1G61590.1	60	AT1G61590.1	AT1G61590.1	FSKNHLGPLPSFRRLSFADLSRSSSARINED	Protein kinase superfamily protein	UID1271	1;2	626
18.9253	18.3199	18.4691	18.4755	18.7673	18.6555	S	3	___1			1	0.00010263	103.34	75.329	74.987	0.7299	59409000	251	0.110447	0.918688	0.0613346	0.152963	AT1G61690.1	251	AT1G61690.1	AT1G61690.1	KGNDDLAADLRELGWSDDEDKKPATISLEGE	phosphoinositide binding	UID1273	1	627
17.7378	17.1524	17.3444	17.8393	18.3083	17.8634	S	3	___1			1	3.58406e-05	69.935	55.321	69.935	0.72945	1562700	65	1.20941	0.122708	0.592133	1.3768	AT1G61690.1	65	AT1G61690.1	AT1G61690.1	GTCTQQRLSLRGQGDSPVRICEPCKKIEEAA	phosphoinositide binding	UID1274	1	627
17.2313	16.7066	16.7273	16.5682	17.0732	16.6923	S	2	___1			1	0.000534498	91.549	67.317	91.549	0.39335	6627600	253	0.183845	0.862331	-0.110487	-0.257463	AT1G61730.1	253	AT1G61730.1	AT1G61730.1	ELSKFIWGPKGIALDSNVKSNGVSKKSVAKK	DNA-binding storekeeper protein-related transcriptional regulator	UID1275	1	628
17.873	17.2441	17.3664	16.7444	17.1903	16.8589	S	3	___1			0.980968	9.24069e-06	80.361	61.996	80.361	5.7349	7899400	268	1.13032	0.161286	-0.563342	-1.29687	AT1G62300.1	268	AT1G62300.1	AT1G62300.1	AAERRSNGKRLGREESPETESNKIQKVNSTT	WRKY family transcription factor	UID1281	1	631
14.4018	14.3373	14.1662	13.8563	14.4526	14.1662	S	3	___1			0.99994	1.74173e-10	81.888	70.618	81.888	-0.072688	121400000	30	0.315471	0.789903	-0.143398	-0.37154	AT1G62330.1	30	AT1G62330.1	AT1G62330.1	DVLRVQDLIHGGGGASPVQSPTRLGPTRFSE	O-fucosyltransferase family protein	UID1282	1;2	632
13.3284	13.2691	12.8155	15.4762	15.7639	15.5124	S	3	___1	+	Wt-mannitol_Wt-mock	0.89481	0.00304195	41.542	32.812	41.542	2.1464	907710	277	3.71867	0	2.44653	6.34553	AT1G62380.1	277	AT1G62380.1	AT1G62380.1	ISPATSLVEKDSEYPSFVFDDYMKLYAGVKF	ACC oxidase 2	UID1284	1	633
16.8317	16.196	16.4248	16.8438	17.2928	16.9387	S	3	___1			0.845111	5.58883e-10	78.236	59.178	78.236	-1.2597	5214900	216	1.10254	0.190509	0.540929	1.25593	AT1G62390.1	216	AT1G62390.1	AT1G62390.1	GPCLPSRNVHKKGVTSPVGSVSLPNASNGKV	Octicosapeptide/Phox/Bem1p (PB1) domain-containing protein / tetratricopeptide repeat (TPR)-containing protein	UID1285	1	634
19.512	18.7752	18.8212	18.9621	19.475	19.0655	S	4	___1			0.89611	7.6428e-06	85.457	69.568	78.814	1.1136	59270000	263	0.174712	0.854009	0.131435	0.270919	AT1G62390.1	263	AT1G62390.1	AT1G62390.1	SKGQASRVVLKPVSHSPKGSKVEELGSSSVA	Octicosapeptide/Phox/Bem1p (PB1) domain-containing protein / tetratricopeptide repeat (TPR)-containing protein	UID1287	1	634
16.4325	16.2341	16.0803	16.4455	16.8044	16.6945	S	3	___1			0.999996	4.70307e-09	92.703	67.767	92.703	-0.78924	13908000	168	1.27238	0.266514	0.399198	1.14983	AT1G62740.1	168	AT1G62740.1	AT1G62740.1	QPDFVNMMKEIQRNPSNLNLYLQDQRVMQAL	stress-inducible protein, putative	UID1288	1	636
18.3813	17.7098	17.9558	17.7691	18.1786	17.6203	S	3	___1			1	0.000430834	73.022	46.946	73.022	0.2765	2051800	287	0.244872	0.804465	-0.159591	-0.348806	AT1G62970.1	287	AT1G62970.1	AT1G62970.1	RVQSSRRFAEPERPPSRSFEGSSHRTPSTEL	Chaperone DnaJ-domain superfamily protein	UID1291	1	638
14.7225	13.4643	14.1361	15.0026	15.5172	15.1409	S	3	___1			0.999981	2.69289e-05	73.252	52.299	73.252	-0.37935	7407700	41	1.31989	0.0261651	1.11258	1.87093	AT1G63010.2;AT1G63010.4;AT1G63010.3;AT1G63010.1;AT1G63010.5	41;41;41;41;41	AT1G63010.2	AT1G63010.2	MKKKVKQYAEQIQGGSQHPRHVLKDFSRMLD	Major Facilitator Superfamily with SPX (SYG1/Pho81/XPR1) domain-containing protein;Major Facilitator Superfamily with SPX (SYG1/Pho81/XPR1) domain-containing protein;Major Facilitator Superfamily with SPX (SYG1/Pho81/XPR1) domain-containing protein;	UID1293	1	640
16.8588	16.4193	16.2905	15.277	15.8852	15.5872	S	2	___1			0.976538	0.00223157	89.401	25.728	89.401	-1.0245	30384000	856	1.7275	0.0126255	-0.939769	-2.10799	AT1G63640.2;AT1G63640.1	856;863	AT1G63640.2	AT1G63640.2	SLKRGLSNLRLVGPTSPRRHSIGASPNARRG	P-loop nucleoside triphosphate hydrolases superfamily protein with CH (Calponin Homology) domain;P-loop nucleoside triphosphate hydrolases superfamily protein with CH (Calponin Homology) domain	UID1297	1	643
16.4888	15.8918	16.0803	15.6039	15.8705	15.5056	S	2	___1			1	0.00512687	86.332	28.61	86.332	-0.7965	72602000	847	1.12044	0.220847	-0.493613	-1.21227	AT1G63640.2;AT1G63640.1	847;854	AT1G63640.2	AT1G63640.2	QKVKGNNATSLKRGLSNLRLVGPTSPRRHSI	P-loop nucleoside triphosphate hydrolases superfamily protein with CH (Calponin Homology) domain;P-loop nucleoside triphosphate hydrolases superfamily protein with CH (Calponin Homology) domain	UID1298	1	643
17.8237	17.6504	17.5393	17.5054	18.1128	17.9137	S	3	___1			0.994352	8.29206e-07	91.024	67.275	91.024	-1.4983	11954000	720	0.366706	0.751561	0.172834	0.435358	AT1G63700.1	720	AT1G63700.1	AT1G63700.1	QQKGLKHGSGFSISQSPRNMSCPISPVGSPI	Protein kinase superfamily protein	UID1299	1	644
16.5893	16.1221	16.1642	15.994	16.3071	16.0319	S	2	___1			0.999993	0.00402478	95.541	42.378	95.541	0.098921	2698900	203	0.432817	0.727465	-0.180854	-0.477367	AT1G63930.1	203	AT1G63930.1	AT1G63930.1	GGGGGGGNKTTERSWSFGRRSGGSSAASKGG	from the Czech 'roh' meaning 'corner'	UID1301	1	645
17.1592	16.8248	16.8679	16.6424	17.1271	16.7765	S	2	___1			0.988494	1.5136e-11	102.65	84.984	102.65	1.2381	2571100	273	0.222742	0.856096	-0.101927	-0.26921	AT1G63940.3;AT1G63940.4;AT1G63940.1;AT1G63940.2	273;273;273;280	AT1G63940.3	AT1G63940.3	EELYRQNGVKFVKGASINNLEAGSDGRVSAV	monodehydroascorbate reductase 6;monodehydroascorbate reductase 6;monodehydroascorbate reductase 6;monodehydroascorbate reductase 6	UID1302	1	646
17.9385	17.2623	17.4199	17.307	17.8113	17.4012	S	2	___1			1	5.40019e-05	107.79	70.444	107.79	0.9009	22112000	400	0.0449678	0.964267	-0.0337327	-0.0739292	AT1G63940.3;AT1G63940.4;AT1G63940.1;AT1G63940.2	400;400;400;407	AT1G63940.3	AT1G63940.3	DYLPYFYSRVFEYEGSPRKVWWQFFGDNGKS	monodehydroascorbate reductase 6;monodehydroascorbate reductase 6;monodehydroascorbate reductase 6;monodehydroascorbate reductase 6	UID1303	1	646
16.1935	15.6284	15.7589	15.9913	16.5033	16.0286	S	3	___1			0.841607	0.0136211	40.941	23.574	40.941	0.34997	5775600	13	0.591199	0.614225	0.31409	0.718137	AT1G64060.1	13	AT1G64060.1	AT1G64060.1	___MKPFSKNDRRRWSFDSVSAGKTAVGSAS	respiratory burst oxidase protein F	UID1304	1	647
16.5566	16.1596	16.2554	16.1029	16.4451	16.1947	S	3	___1			0.999065	2.77287e-19	116.81	96.776	116.81	1.0323	12401000	62	0.184962	0.885882	-0.0762978	-0.213487	AT1G64190.1	62	AT1G64190.1	AT1G64190.1	DRAAVEGNLPVSGQYSPRDFVLSIQRPRSLI	6-phosphogluconate dehydrogenase family protein	UID1306	1	649
16.7071	16.1365	16.2682	16.1097	16.5768	16.2164	S	3	___1			0.957201	1.25496e-50	151.3	137.89	151.3	-0.40912	12387000	166	0.113285	0.911063	-0.069643	-0.164647	AT1G64500.1	166	AT1G64500.1	AT1G64500.1	RPESDDRTESTQSSYSGPRSVKENIFVKRDR	Glutaredoxin family protein	UID1307	1	651
13.9705	13.5078	13.144	12.7629	13.1415	12.8111	S	3	___1			0.981861	6.52525e-05	61.167	51.48	61.167	0.76019	2119100	32	1.1189	0.129771	-0.635557	-1.36057	AT1G64620.1	32	AT1G64620.1	AT1G64620.1	EIVTNTCLKQQSNPPSPATPVERKARPEKDQ	Dof-type zinc finger DNA-binding family protein	UID1308	1	652
16.2062	15.7833	15.7388	15.6627	16.3496	15.8331	S	3	___1			0.999769	1.54505e-36	143.28	123.54	76.492	0.032451	837420000	1801	0.052713	0.957467	0.0389922	0.08577	AT1G64790.1;AT1G64790.2	1801;1887	AT1G64790.1	AT1G64790.1	FKVAGTSGKALLEGGSDDEGASTEAQGRAII	ILITYHIA;ILITYHIA	UID1310	1	655
15.9552	15.2752	15.5978	15.8279	16.3693	16.1187	S	3	___1			0.99978	5.40026e-08	84.94	65.102	84.94	2.0465	11638000	1279	0.922854	0.309822	0.495926	1.09947	AT1G65010.1	1279	AT1G65010.1	AT1G65010.1	IEKSEVSPERETELDSVEEEVDSKAESSENM	Plant protein of unknown function (DUF827)	UID1314	1;2	657
20.7382	20.1268	20.274	20.1057	20.5899	20.2772	S	4	___1			0.996884	2.04508e-13	99.11	77.577	99.11	0.10912	25366000	50	0.0843858	0.932304	-0.055378	-0.128056	AT1G65010.1	50	AT1G65010.1	AT1G65010.1	NSASPVPNTRLSLDRSPPTVNSKPTPDRRPS	Plant protein of unknown function (DUF827)	UID1317	1	657
17.1146	16.6233	16.6893	16.6293	17.0543	16.8062	S	2	___1			0.960893	1.18032e-05	88.155	60.419	88.155	0.81204	3380200	337	0.0358109	0.975847	0.0208619	0.0525195	AT1G65320.1	337	AT1G65320.1	AT1G65320.1	NAKKFSSRSIGFNPTSPTRLSIGRSMYRGRS	Cystathionine beta-synthase (CBS) family protein	UID1318	1	659
16.6167	16.4058	16.2838	16.9665	17.4893	17.2096	S	4	___1			0.985149	5.77277e-20	73.548	57.042	73.548	-0.73562	15034000	68	1.92455	0.0136842	0.786342	2.07134	AT1G65580.1	68	AT1G65580.1	AT1G65580.1	NKRIDYMIQFLDRRLSEDGNHDGIGDGNGSD	Endonuclease/exonuclease/phosphatase family protein	UID1320	1	660
17.604	16.9924	17.1679	16.9895	17.5934	17.2621	S	4	___1			1	2.19306e-14	82.849	68.688	62.1	2.8721	169070000	193	0.0361607	0.973065	0.0269165	0.0595381	AT1G65660.1	193	AT1G65660.1	AT1G65660.1	KLEEKNNNEKGDDANSDGEEDEDDLRVDEAK	Pre-mRNA splicing Prp18-interacting factor	UID1321	1	661
16.1588	15.7552	15.7175	15.8193	16.5101	16.0789	S	3	___1			0.919605	8.26581e-08	84.581	74.793	84.581	2.6416	5790900	518	0.453535	0.671352	0.258953	0.580574	AT1G66150.1	518	AT1G66150.1	AT1G66150.1	FCWYKKRQKRFSGSESSNAVVVHPRHSGSDN	transmembrane kinase 1	UID1322	1	663
17.9316	17.4703	17.6562	17.3281	17.5649	17.3042	S	3	___1			1	0.00784262	49.934	32.202	49.934	0.040595	2947300	98	0.844824	0.57293	-0.286996	-0.802276	AT1G66480.1	98	AT1G66480.1	AT1G66480.1	TAVDTENKLPYRRVMSGIHVGAKERLDMLML	plastid movement impaired 2	UID1323	1	666
12.2673	12.3285	11.9466	11.6366	12.655	12.2309	S	3	___1			0.996873	7.54318e-10	88.951	66.073	72.033	-0.27466	208810000	35	0.00686704	0.99399	-0.00665633	-0.0128451	AT1G66680.1	35	AT1G66680.1	AT1G66680.1	RAAAAVTTTTTDSLASDDDRSIAADSWSIKS	S-adenosyl-L-methionine-dependent methyltransferases superfamily protein	UID1325	1;2	668
14.1315	13.4013	13.6366	14.0866	14.2122	13.9744	S	3	___1			0.89151	6.90007e-12	101.53	80.943	101.53	-0.037281	6368100	70	0.747843	0.518175	0.367906	0.863847	AT1G66680.1	70	AT1G66680.1	AT1G66680.1	TLDDDQRHADAAEALSSANFRVSSDYSSDKE	S-adenosyl-L-methionine-dependent methyltransferases superfamily protein	UID1326	1	668
19.6106	19.0032	19.2368	18.6755	19.1484	18.7657	S	4	___1			1	1.13725e-23	121.05	107.64	113.54	0.2378	36401000	545	0.854088	0.415934	-0.420354	-0.980514	AT1G66840.1	545	AT1G66840.1	AT1G66840.1	IQKFKGNSEDNGLINSPKPVRKSVRLSGKFA	Plant protein of unknown function (DUF827)	UID1329	1	670
16.1546	15.5822	15.8392	15.7911	16.243	15.8451	S	2	___1			0.796388	8.98928e-11	146.71	113.49	146.71	-0.15816	6687400	917	0.175541	0.871861	0.101097	0.241623	AT1G66880.1	917	AT1G66880.1	AT1G66880.1	QDAQYTSKSLPITSYSSRDTSRNPTSTTISS	Protein kinase superfamily protein	UID1330	1	671
18.0073	17.5239	17.5033	17.6811	18.1669	17.944	S	4	___1			0.836865	1.15522e-13	71.528	57.656	71.528	0.35247	8196800	321	0.511395	0.655591	0.252518	0.606456	AT1G66940.1	321	AT1G66940.1	AT1G66940.1	KSSDALEVPPRPIKESPTLSEDIKART____	protein kinase-related	UID1332	1	672
15.3149	14.9557	14.9561	14.7323	15.1523	14.8747	S	3	___1			0.976092	1.09037e-09	99.055	91.054	99.055	5.3301	9798600	145	0.381104	0.757469	-0.15583	-0.419067	AT1G67050.1	145	AT1G67050.1	AT1G67050.1	EKTNTKSFWGFKRSSSLNCGSTYGRSLCPLP	unknown protein;BEST Arabidopsis thaliana protein match is: unknown protein (TAIR:AT5G38320.1);Has 617 Blast hits to 318 proteins in 80 species: Archae - 0;Bacteria - 16;Metazoa - 141;Fungi - 62;Plants - 128;Viruses - 2;Other Eukaryotes - 268 (sou	UID1333	1	673
17.2461	16.2084	16.9288	16.4335	17.1857	15.9066	S	3	___1			1	6.37405e-10	116.71	101.33	116.71	0.05137	75374000	113	0.232976	0.757489	-0.285833	-0.419318	AT1G67090.1	113	AT1G67090.1	AT1G67090.1	EFELEHGFVYREHGNSPGYYDGRYWTMWKLP	ribulose bisphosphate carboxylase small chain 1A	UID1334	1	674
15.0248	14.5211	14.6198	14.8936	15.1781	15.0694	S	2	___1			0.986554	1.95506e-13	115.12	100.77	115.12	1.1031	6083000	2046	0.8641	0.516389	0.325103	0.866967	AT1G67140.1;AT1G67140.2;AT1G67140.3	2046;2047;2048	AT1G67140.1	AT1G67140.1	FPASTNLEGSESKTESVAEEEPDLPGRSSIQ	HEAT repeat-containing protein;HEAT repeat-containing protein;HEAT repeat-containing protein	UID1339	1	676
15.707	15.2089	15.1693	15.2021	15.7424	15.3798	S	3	___1			0.9953	1.94345e-09	70.094	60.997	50.938	4.931	294120000	883	0.124045	0.901685	0.0796941	0.183216	AT1G67230.1	883	AT1G67230.1	AT1G67230.1	DQSDINSKAQEVAADSLSNLDVDGQSRMKGK	little nuclei1	UID1341	1;2	678
14.9438	14.2676	14.3451	14.3299	14.7803	14.3491	S	3	___1			0.9953	2.26981e-11	89.511	72.432	50.938	4.931	215300000	885	0.0425715	0.966554	-0.0323928	-0.0705195	AT1G67230.1	885	AT1G67230.1	AT1G67230.1	SDINSKAQEVAADSLSNLDVDGQSRMKGKGK	little nuclei1	UID1342	1;2	678
14.8896	14.4944	14.6988	14.6369	15.125	14.6322	S	4	___1			0.995354	3.894e-09	64.454	49.2	61.815	-1.0227	284140000	865	0.200559	0.860844	0.103788	0.25988	AT1G67230.1	865	AT1G67230.1	AT1G67230.1	ESETGTKEVEVTNVNSDGDQSDINSKAQEVA	little nuclei1	UID1343	1;2	678
18.278	17.6341	17.7155	17.8029	18.2892	17.9757	S	3	___1			1	0.00677944	58.37	12.397	58.37	0.19378	5752700	803	0.232804	0.81688	0.146756	0.327976	AT1G67230.1	803	AT1G67230.1	AT1G67230.1	KVSWFRKCTSKMLKLSPIKMTEPSVTWNLAD	little nuclei1	UID1345	1	678
18.3133	17.6822	17.8193	17.7043	18.2073	17.8658	S	3	___1			0.999988	8.9899e-11	100.77	86.867	68.845	-0.2014	67408000	1093	0.0170973	0.984514	-0.0124791	-0.0282132	AT1G67230.1	1093	AT1G67230.1	AT1G67230.1	TDAGSPKRTDESEAMSEDVNKTPLRADSDGE	little nuclei1	UID1347	1;2	678
18.5448	17.8909	17.9985	17.5433	17.9009	17.6524	S	3	___1			1	4.76929e-05	89.663	39.249	89.663	0.7007	15074000	1027	0.911342	0.360944	-0.445889	-1.04082	AT1G67230.1	1027	AT1G67230.1	AT1G67230.1	YNLRRPRRVTGEPALSKKNEDIGGVQQEEGI	little nuclei1	UID1348	1	678
16.2274	15.6334	15.7309	16.0947	16.6711	16.4093	S	4	___1			0.98603	3.76453e-11	69.782	58.575	69.782	-0.4484	86484000	1105	0.99755	0.246046	0.527797	1.1777	AT1G67230.1	1105	AT1G67230.1	AT1G67230.1	EAMSEDVNKTPLRADSDGEDDESDAEHPGKV	little nuclei1	UID1349	1;2	678
15.9963	15.5935	15.6023	15.0743	15.6798	15.2173	S	2	___1			1	1.69348e-11	109.84	80.064	109.84	2.5829	6603200	1001	0.835578	0.43945	-0.406932	-0.955432	AT1G67230.1	1001	AT1G67230.1	AT1G67230.1	VTGGAHQRKRRQKVASEQQGEVVGQRYNLRR	little nuclei1	UID1351	1	678
17.9376	17.4035	17.5908	17.5552	17.8801	17.69	S	2	___1			0.999373	2.48751e-07	84.605	64.475	84.605	-0.59332	21543000	935	0.129567	0.90957	0.0644315	0.16839	AT1G67310.1	935	AT1G67310.1	AT1G67310.1	VGLRGFRQDVESTEDSEDEDILKVFRKQKVD	Calmodulin-binding transcription activator protein with CG-1 and Ankyrin domains	UID1352	1	679
16.1468	15.6779	15.8926	16.0655	16.5162	16.1482	S	2	___1			0.861212	0.00224698	74.486	53.023	74.486	-0.25754	8681300	964	0.80548	0.524942	0.337546	0.857178	AT1G67310.1	964	AT1G67310.1	AT1G67310.1	VDVAVNEAFSRVLSMSNSPEARQQYHRVLKR	Calmodulin-binding transcription activator protein with CG-1 and Ankyrin domains	UID1353	1	679
13.0885	12.4403	12.2041	12.2241	13.2339	12.7335	S	2	___1			0.999925	3.1911e-06	82.749	52.179	82.749	-0.79535	7508400	747	0.144172	0.862352	0.152848	0.25752	AT1G67580.2;AT1G67580.1	747;747	AT1G67580.2	AT1G67580.2	LEEQRRKELTQTELGSGGLFG__________	Protein kinase superfamily protein;Protein kinase superfamily protein	UID1358	1	681
18.5377	18.0289	18.1029	17.9402	18.445	17.9833	S	3	___1			1	0.000735644	61.532	43.713	61.532	0.43213	16986000	152	0.167138	0.873426	-0.100365	-0.23534	AT1G67580.2;AT1G67580.1	152;152	AT1G67580.2	AT1G67580.2	VENRAQSPVEKKRKFSPIVWDRDDHERSNLS	Protein kinase superfamily protein;Protein kinase superfamily protein	UID1359	1	681
19.1587	18.584	18.7127	18.6893	19.1045	18.7663	S	2	___1			1	0.000125623	108.47	82.993	108.47	-0.1094	27648000	728	0.0557948	0.959652	0.0348822	0.0838869	AT1G67580.2;AT1G67580.1	728;728	AT1G67580.2	AT1G67580.2	PAQHAQDRRGRRMVKSPDPLEEQRRKELTQT	Protein kinase superfamily protein;Protein kinase superfamily protein	UID1360	1	681
13.6828	13.2191	13.2145	16.673	17.0386	16.6591	S	3	___1	+	Wt-mannitol_Wt-mock	0.98519	6.66043e-06	73.918	56.839	73.918	0.83342	3457800	86	4.17211	0	3.41813	8.56864	AT1G67580.2;AT1G67580.1	86;86	AT1G67580.2	AT1G67580.2	KMVSSGFRLSKSNPGSREVFIDLGPKRCGFS	Protein kinase superfamily protein;Protein kinase superfamily protein	UID1361	1	681
14.6623	14.1827	14.2787	15.0295	15.3944	15.0091	S	3	___1			0.999928	1.47764e-06	90.759	71.488	90.759	2.1918	4547000	55	1.79041	0.0209951	0.769799	1.96022	AT1G67890.2;AT1G67890.1	55;55	AT1G67890.2	AT1G67890.2	RRSHSSSPKRPSRRNSGEGTPLWRKTGAASF	PAS domain-containing protein tyrosine kinase family protein;PAS domain-containing protein tyrosine kinase family protein	UID1367	1	683
14.7731	14.3035	14.1164	14.4144	14.7348	14.1752	S	3	___1			0.760363	2.29846e-10	96.562	79.682	96.562	0.68485	9308600	384	0.0597562	0.952982	0.0437787	0.0964601	AT1G67900.3;AT1G67900.2;AT1G67900.1	384;384;384	AT1G67900.3	AT1G67900.3	LRGKKGMMDRRRRSRSAENIDLEFQESRRSS	Phototropic-responsive NPH3 family protein;Phototropic-responsive NPH3 family protein;Phototropic-responsive NPH3 family protein	UID1368	1	684
16.7248	16.0477	16.1274	16.9091	17.3087	16.8695	S	3	___1			0.999684	2.97716e-25	156.24	110.88	156.24	-1.7796	76458000	70	1.33477	0.0594374	0.729158	1.60047	AT1G67910.2;AT1G67910.1	70;70	AT1G67910.2	AT1G67910.2	FRCRIHRSLSLQRTKSIEAASLLDSPPKPAD	unknown protein;FUNCTIONS IN: molecular_function unknown;INVOLVED IN: biological_process unknown;LOCATED IN: chloroplast;EXPRESSED IN: 21 plant structures;EXPRESSED DURING: 12 growth stages;BEST Arabidopsis thaliana protein match is: unknown protein	UID1369	1	685
14.7667	14.5237	14.6555	14.7696	14.9281	14.9352	S	3	___1			0.877508	0.000120516	78.655	53.802	78.655	-0.41877	81898000	206	1.21402	0.574468	0.228982	0.793349	AT1G67950.4;AT1G67950.1;AT1G67950.3;AT1G67950.2	206;265;266;266	AT1G67950.4	AT1G67950.4	ENGGEGRKEIITLDPSSPKVPAVVPVKLG__	RNA-binding (RRM/RBD/RNP motifs) family protein;RNA-binding (RRM/RBD/RNP motifs) family protein;RNA-binding (RRM/RBD/RNP motifs) family protein;RNA-binding (RRM/RBD/RNP motifs) family protein	UID1371	1	687
14.1724	14.2745	14.1966	14.3991	15.2024	14.7878	S	3	___1			0.831708	2.23826e-29	125.45	111.79	125.45	-2.188	22379000	5	1.16946	0.138579	0.581893	1.34088	AT1G68020.2;AT1G68020.1	5;5	AT1G68020.2	AT1G68020.2	___________MVSRSYSNLLELASGDSPTF	UDP-Glycosyltransferase / trehalose-phosphatase family protein;UDP-Glycosyltransferase / trehalose-phosphatase family protein	UID1373	1	688
14.1259	13.7956	13.8099	14.7181	15.1739	14.9196	S	3	___1	+	Wt-mannitol_Wt-mock	0.883853	1.82e-12	77.575	67.654	70.533	2.2223	2156700	7	2.41824	0.00136812	1.02669	2.7724	AT1G68020.2;AT1G68020.1	7;7	AT1G68020.2	AT1G68020.2	_________MVSRSYSNLLELASGDSPTFGR	UDP-Glycosyltransferase / trehalose-phosphatase family protein;UDP-Glycosyltransferase / trehalose-phosphatase family protein	UID1374	1;2	688
16.7398	16.1136	16.2736	16.5375	16.9694	16.578	S	2	___1			0.911819	0.00334397	67.93	34.74	67.93	1.9693	2087600	422	0.615618	0.601217	0.319277	0.737514	AT1G68060.1	422	AT1G68060.1	AT1G68060.1	RRQSIGGSDNLQKFASNGFLSKKTPMRNSFT	microtubule-associated proteins 70-1	UID1377	1	689
18.0098	17.4285	17.4596	16.9231	17.5454	17.0335	S	2	___1			0.999955	0.000520307	93.561	66.257	93.561	-5.447	176230000	475	0.799164	0.405714	-0.465324	-0.99202	AT1G68060.1	475	AT1G68060.1	AT1G68060.1	SLDRGKALLKGPGNYSFNKACDETKESESPN	microtubule-associated proteins 70-1	UID1378	1	689
19.1658	18.6368	18.544	18.6875	18.9561	18.774	S	2	___1			0.99566	8.08093e-06	93.928	71.454	93.928	0.31237	26498000	460	0.038389	0.973148	0.0236632	0.0578247	AT1G68060.1;AT1G14840.2;AT1G14840.1	460;430;445	AT1G68060.1	AT1G68060.1	KNAKGTSKSFDGGTRSLDRGKALLKGPGNYS	microtubule-associated proteins 70-1;microtubule-associated proteins 70-4;microtubule-associated proteins 70-4	UID1380	1;2	689
16.0311	15.5184	15.595	15.2422	15.726	15.3071	S	2	___1			0.999917	3.7116e-14	100.22	90.49	100.22	-0.96444	6519500	257	0.587418	0.623959	-0.289726	-0.689524	AT1G68140.2;AT1G68140.3;AT1G68140.1	257;283;283	AT1G68140.2	AT1G68140.2	NDSTTINRGTSELNFSEEEEEEEEEERHSNS	Protein of unknown function (DUF1644);Protein of unknown function (DUF1644);Protein of unknown function (DUF1644)	UID1383	1	691
17.7185	17.1205	17.3131	16.95	17.4684	17.1616	S	3	___1			0.925488	0.00150372	63.966	31.442	63.966	0.057877	2880500	146	0.340236	0.747985	-0.190685	-0.441657	AT1G68330.1	146	AT1G68330.1	AT1G68330.1	EDKPRGLFLQFKRSISLNYDKSRNSKGLIRS	unknown protein;BEST Arabidopsis thaliana protein match is: unknown protein (TAIR:AT1G48780.1);Has 155 Blast hits to 147 proteins in 23 species: Archae - 0;Bacteria - 0;Metazoa - 19;Fungi - 3;Plants - 126;Viruses - 0;Other Eukaryotes - 7 (source:	UID1384	1	693
15.2584	14.8693	14.7873	14.854	15.2492	14.9282	S	2	___1			0.756003	0.000597331	71.425	42.276	71.425	-3.1429	4262900	21	0.0718768	0.949427	0.0388311	0.099752	AT1G68600.1	21	AT1G68600.1	AT1G68600.1	GSVPEQNTEKLLWQSSDVADSRDSKFRCCSW	Aluminium activated malate transporter family protein	UID1386	1	695
17.3514	16.8109	16.9713	16.9412	17.3292	17.0543	S	3	___1			0.999999	1.32001e-06	82.529	66.958	82.529	-0.14128	8100600	327	0.117492	0.915042	0.0637252	0.160365	AT1G68670.1	327	AT1G68670.1	AT1G68670.1	VANKGGVYAPVAVAQSPKRSLERSCNSPAAS	myb-like transcription factor family protein	UID1387	1	696
14.8641	14.2961	14.1921	16.3717	16.8591	16.4847	S	3	___1	+	Wt-mannitol_Wt-mock	0.754779	1.18666e-06	77.037	56.655	77.037	0.45685	6347400	584	2.93895	0	2.12111	4.65591	AT1G68720.1	584	AT1G68720.1	AT1G68720.1	TEIQRKSEKRLIGQGSTTAVQSDSKVEKNGA	tRNA arginine adenosine deaminase	UID1390	1	698
16.8258	16.3214	16.3615	16.2526	17.0375	16.4105	S	3	___1			0.754724	5.40954e-15	90.592	79.737	78.352	0.67101	43155000	899	0.0779181	0.930353	0.0639776	0.130776	AT1G68720.1	899	AT1G68720.1	AT1G68720.1	PQEAPSLHQVEVGQTSPRSQSEYPGTTKLKQ	tRNA arginine adenosine deaminase	UID1391	1	698
16.6493	16.2831	16.2964	16.2937	16.8827	16.5231	S	3	___1			0.993777	6.14443e-06	74.793	48.927	74.793	0.15843	4076400	764	0.30551	0.782182	0.156936	0.383518	AT1G68790.1	764	AT1G68790.1	AT1G68790.1	RFGKQKLKAEEALNISPSAENSKRTSLLGKI	little nuclei3	UID1392	1	699
17.4157	16.8825	16.9533	16.9826	17.4024	17.0471	S	2	___1			1	2.65664e-05	71.685	50.897	66.285	0.3086	26897000	843	0.102016	0.923197	0.0601921	0.146063	AT1G68790.1	843	AT1G68790.1	AT1G68790.1	EQSFTDSRIQEGPEGSLQSEMKSDKPRRGRG	little nuclei3	UID1393	1;2	699
13.3369	12.8318	13.0849	12.9333	13.6834	12.6387	S	3	___1			0.981342	8.8225e-09	53.444	39.989	53.444	0.028317	87051000	910	0.000568593	0.999669	0.000599225	0.00110254	AT1G68790.1	910	AT1G68790.1	AT1G68790.1	EQTSRITESEQAAGDSDEGVDSITTGGRRKK	little nuclei3	UID1395	1	699
16.8503	16.4518	16.4755	16.7608	17.0256	16.8331	S	3	___1			0.998883	9.85454e-05	72.433	51.48	72.433	0.11653	5934600	636	0.862509	0.57344	0.280655	0.798853	AT1G68790.1	636	AT1G68790.1	AT1G68790.1	GERDFNERARTYEKRSQEELDNINYTKKLAQ	little nuclei3	UID1401	1	699
18.5244	18.0106	18.0568	18.0091	18.4495	18.1218	S	3	___1			1	0.000145162	76.868	52.013	76.868	-0.71957	4439600	26	0.00593346	0.996659	-0.00381152	-0.00928158	AT1G68840.2;AT1G68840.1	26;26	AT1G68840.2	AT1G68840.2	SSTSESFSATTAKKLSPPPAAALRLYRMGSG	related to ABI3/VP1 2;related to ABI3/VP1 2	UID1402	1	701
17.0873	16.4114	16.5549	16.3972	16.8587	16.4931	S	2	___1			1	1.55763e-05	112.95	90.206	112.95	-1.3984	26757000	440	0.152221	0.880785	-0.101561	-0.226156	AT1G69040.1;AT1G69040.2	440;444	AT1G69040.1	AT1G69040.1	ESPTRFLFGGLFKSKSFVNFGLVRSYS____	ACT domain repeat 4;ACT domain repeat 4	UID1403	1	702
14.0655	12.9733	13.4118	13.8209	14.2767	13.8296	S	3	___1			0.940907	7.16816e-06	44.312	30.857	44.312	1.45	27106000	154	0.631355	0.492208	0.492197	0.892957	AT1G69070.1	154	AT1G69070.1	AT1G69070.1	LGGSSVKDDFDSGLLSDEDLQDDDLEASASK	FUNCTIONS IN: molecular_function unknown;INVOLVED IN: biological_process unknown;LOCATED IN: cellular_component unknown;EXPRESSED IN: 23 plant structures;EXPRESSED DURING: 13 growth stages;CONTAINS InterPro DOMAIN/s: Nop14-like protein (InterPro:IPR0	UID1404	1	703
16.8292	16.3483	16.3128	16.5959	17.2435	16.8577	S	3	___1			0.999761	5.07249e-29	115.55	101.54	115.55	-0.30135	31882000	305	0.73376	0.493123	0.402218	0.891423	AT1G69070.1	305	AT1G69070.1	AT1G69070.1	LEEERKKRMQETEELSDGDEEIGGEESTKRL	FUNCTIONS IN: molecular_function unknown;INVOLVED IN: biological_process unknown;LOCATED IN: cellular_component unknown;EXPRESSED IN: 23 plant structures;EXPRESSED DURING: 13 growth stages;CONTAINS InterPro DOMAIN/s: Nop14-like protein (InterPro:IPR0	UID1405	1	703
15.8645	15.3087	15.4998	15.5904	15.9032	15.6779	S	4	___1			0.978384	4.47572e-09	56.46	42.15	56.46	0.0077079	15484000	127	0.370339	0.754465	0.166146	0.428457	AT1G69070.1	127	AT1G69070.1	AT1G69070.1	RQRQLKLAKKSMYNLSDGEEDVYEDGALGGS	FUNCTIONS IN: molecular_function unknown;INVOLVED IN: biological_process unknown;LOCATED IN: cellular_component unknown;EXPRESSED IN: 23 plant structures;EXPRESSED DURING: 13 growth stages;CONTAINS InterPro DOMAIN/s: Nop14-like protein (InterPro:IPR0	UID1406	1	703
17.0039	16.3554	16.5474	16.5145	16.9293	16.6	S	3	___1			1	1.47334e-06	88.561	75.985	88.561	0.41495	9003600	264	0.0693829	0.945672	0.0456874	0.106204	AT1G69160.1	264	AT1G69160.1	AT1G69160.1	KLKVMESLSENQRIWSDDEDIDDDRRIKREG	unknown protein;BEST Arabidopsis thaliana protein match is: unknown protein (TAIR:AT3G13980.1);Has 173 Blast hits to 172 proteins in 54 species: Archae - 0;Bacteria - 0;Metazoa - 25;Fungi - 33;Plants - 84;Viruses - 2;Other Eukaryotes - 29 (source:	UID1407	1	704
17.0395	16.697	16.6415	16.7453	17.1301	16.8556	S	2	___1			1	0.000171092	100.88	49.433	60.547	-4.3048	6616400	77	0.280155	0.822263	0.117698	0.318922	AT1G69160.1	77	AT1G69160.1	AT1G69160.1	ENPRRWGILGGGRRISLDLPIRCSEQVYHLQ	unknown protein;BEST Arabidopsis thaliana protein match is: unknown protein (TAIR:AT3G13980.1);Has 173 Blast hits to 172 proteins in 54 species: Archae - 0;Bacteria - 0;Metazoa - 25;Fungi - 33;Plants - 84;Viruses - 2;Other Eukaryotes - 29 (source:	UID1408	1	704
17.3427	16.7863	16.8104	17.0128	17.3418	16.8619	S	2	___1			0.916707	5.96101e-06	89.356	70.253	89.356	-1.183	16221000	235	0.149387	0.884929	0.0923449	0.214601	AT1G69220.1	235	AT1G69220.1	AT1G69220.1	DNRKMQQQNSKMSTTSLPDSITREDPTTKYE	Protein kinase superfamily protein	UID1411	1;2	706
16.3791	15.7862	15.9078	15.9643	16.4032	16.0696	S	2	___1			0.999998	0.00254907	74.165	21.91	74.165	-2.7026	6336700	40	0.209858	0.842837	0.121352	0.28619	AT1G69240.1	40	AT1G69240.1	AT1G69240.1	GNSSEKHVRRLSLIPSFRRRTLLPSLSCSGS	methyl esterase 15	UID1412	1	707
16.6632	16.3981	16.4103	16.7164	17.2536	16.9778	S	2	___1			0.968675	2.07515e-15	146.5	124.93	146.5	3.8679	1093800	71	1.29891	0.156197	0.492065	1.30337	AT1G69260.1	71	AT1G69260.1	AT1G69260.1	GRFGVDKSNKLVRSSSVVVTMPLFREDHHHH	ABI five binding protein	UID1413	1	708
17.8917	17.4614	17.5225	16.4981	17.348	16.7947	S	3	___1			1	2.62808e-07	91.961	70.404	54.524	-0.45904	14064000	56	1.23616	0.0707726	-0.744925	-1.54226	AT1G69510.3;AT1G69510.2;AT1G69510.1	56;56;56	AT1G69510.3	AT1G69510.3	KIPLISKDHERAFFDSADWALGKQKGQKPKG	cAMP-regulated phosphoprotein 19-related protein;cAMP-regulated phosphoprotein 19-related protein;cAMP-regulated phosphoprotein 19-related protein	UID1414	1	710
17.3441	16.6321	16.7744	16.4545	16.8803	16.5204	S	2	___1			0.926548	8.32203e-11	122.42	64.053	122.42	-4.0071	1216400	38	0.514041	0.638318	-0.298473	-0.656523	AT1G69870.1	38	AT1G69870.1	AT1G69870.1	SPSELDVVDPYKRISSPGSILDAEKVEKKPG	nitrate transporter 1.7	UID1415	1	711
16.6937	16.4343	16.2927	16.4323	16.8947	16.5173	S	3	___1			0.868773	2.10478e-11	130.03	93.089	130.03	0.52895	3651500	170	0.313053	0.792476	0.141213	0.36742	AT1G69890.1	170	AT1G69890.1	AT1G69890.1	PAPAPVTTPPPHRRPSYTYSPVSRTSSEKSE	Protein of unknown function (DUF569)	UID1416	1	712
14.7178	14.4089	14.3348	14.7643	14.9018	14.5644	S	3	___1			0.999346	6.70385e-06	85.163	73.998	85.163	0.88339	2632300	177	0.772646	0.608631	0.256307	0.726471	AT1G69890.1	177	AT1G69890.1	AT1G69890.1	TPPPHRRPSYTYSPVSRTSSEKSEEELTVPP	Protein of unknown function (DUF569)	UID1417	1	712
17.523	17.0001	17.14	16.9357	17.3945	17.024	S	2	___1			0.797541	0.0112568	49.097	29.31	45.537	0.2634	5603800	196	0.187171	0.865704	-0.102963	-0.251018	AT1G69980.1	196	AT1G69980.1	AT1G69980.1	YIRKRQTVPMLGVSSSGRLQGNSRF______	unknown protein;LOCATED IN: endomembrane system;EXPRESSED IN: 24 plant structures;EXPRESSED DURING: 15 growth stages;Has 30 Blast hits to 30 proteins in 12 species: Archae - 0;Bacteria - 0;Metazoa - 0;Fungi - 0;Plants - 30;Viruses - 0;Other Euka	UID1418	1	713
16.3627	16.0612	16.1654	15.6275	15.938	15.5694	S	3	___1			1	8.73647e-09	111.31	78.084	111.31	0.35463	91639000	99	1.54528	0.110184	-0.484784	-1.40686	AT1G70100.2;AT1G70100.1;AT1G70100.4;AT1G70100.3	99;99;99;99	AT1G70100.2	AT1G70100.2	ADIIMEQEKLLERNASFRPNIQNRERTDDSD	unknown protein;BEST Arabidopsis thaliana protein match is: unknown protein (TAIR:AT1G24160.2);Has 3037 Blast hits to 2309 proteins in 344 species: Archae - 6;Bacteria - 672;Metazoa - 1089;Fungi - 230;Plants - 220;Viruses - 37;Other Eukaryotes - 7	UID1419	1	714
15.2419	14.7907	14.7938	14.3921	14.7309	14.7971	S	2	___1			0.851056	0.00159518	74.2	55.096	74.2	-1.7252	421950	311	0.705251	0.585721	-0.30208	-0.763864	AT1G70100.2;AT1G70100.1;AT1G70100.4;AT1G70100.3	311;311;311;311	AT1G70100.2	AT1G70100.2	GFSTPRVSKSASTISSMSTSRSSVKKESVST	unknown protein;BEST Arabidopsis thaliana protein match is: unknown protein (TAIR:AT1G24160.2);Has 3037 Blast hits to 2309 proteins in 344 species: Archae - 6;Bacteria - 672;Metazoa - 1089;Fungi - 230;Plants - 220;Viruses - 37;Other Eukaryotes - 7	UID1420	1	714
16.3335	15.8319	16.0408	15.0036	15.4878	15.2429	S	2	___1			0.999487	0.0122973	63.565	28.27	63.565	1.4701	3883300	343	1.8225	0.0138685	-0.823958	-2.05091	AT1G70180.1;AT1G70180.2	343;343	AT1G70180.1	AT1G70180.1	EDFHGRSRMLDNMRASPYPVRGVLNGQAPSS	Sterile alpha motif (SAM) domain-containing protein;Sterile alpha motif (SAM) domain-containing protein	UID1421	1	715
18.0742	17.5253	17.6278	17.2711	17.699	17.3485	S	3	___1			1	0.000680673	79.451	37.222	69.554	-0.094566	31767000	226	0.639089	0.605123	-0.302873	-0.73191	AT1G70180.1;AT1G70180.2	226;226	AT1G70180.1	AT1G70180.1	PPRSDGRIIGSPRDISPPRDAGRRFGPPRDQ	Sterile alpha motif (SAM) domain-containing protein;Sterile alpha motif (SAM) domain-containing protein	UID1422	1	715
18.1962	17.7636	17.8321	18.0172	18.2832	18.0229	S	3	___1			1	6.20088e-06	86.756	69.389	63.185	-1.5567	69271000	242	0.479651	0.719477	0.177116	0.491472	AT1G70180.1;AT1G70180.2	242;242	AT1G70180.1	AT1G70180.1	PPRDAGRRFGPPRDQSPPRNAGRVTGSPRDR	Sterile alpha motif (SAM) domain-containing protein;Sterile alpha motif (SAM) domain-containing protein	UID1423	1	715
14.852	14.3965	14.6593	14.8362	15.3425	15.0785	S	2	___1			0.969837	2.20848e-06	85.536	64.665	85.536	0.31404	5514700	73	1.07335	0.281616	0.449798	1.13306	AT1G70180.1;AT1G70180.2	73;73	AT1G70180.1	AT1G70180.1	GEEVVSKRQRGEASFSGNDLQISRNDLRFKL	Sterile alpha motif (SAM) domain-containing protein;Sterile alpha motif (SAM) domain-containing protein	UID1424	1	715
17.6605	17.3921	17.3808	17.0145	17.3972	17.1164	S	4	___1			0.987631	9.521e-10	98.942	87.3	98.942	-0.96611	273330000	321	0.965235	0.513251	-0.301788	-0.871135	AT1G70180.1;AT1G70180.2	321;321	AT1G70180.1	AT1G70180.1	SPPRNPRSYMGSSRGSPPRSNIEDFHGRSRM	Sterile alpha motif (SAM) domain-containing protein;Sterile alpha motif (SAM) domain-containing protein	UID1425	1	715
18.464	18.045	18.1134	18.0316	18.4255	18.2107	S	3	___1			1	3.11483e-09	121.68	80.082	77.078	2.9575	29243000	274	0.0294996	0.979237	0.0151418	0.0406322	AT1G70180.1;AT1G70180.2	274;274	AT1G70180.1	AT1G70180.1	PPRNAGRRMGPPRDQSPPRSTRSFSSNSRAL	Sterile alpha motif (SAM) domain-containing protein;Sterile alpha motif (SAM) domain-containing protein	UID1426	1	715
17.3951	17.0777	17.1694	17.1914	17.4026	17.2621	S	3	___1			0.99999	3.19738e-07	81.357	72.073	81.357	0.38162	3546500	194	0.250209	0.879938	0.0712954	0.22784	AT1G70180.1;AT1G70180.2	194;194	AT1G70180.1	AT1G70180.1	PPRNAGSFIGIPREPSPPRNGRRMIGSARDR	Sterile alpha motif (SAM) domain-containing protein;Sterile alpha motif (SAM) domain-containing protein	UID1427	1	715
19.0309	18.6841	18.8586	18.6505	18.9302	18.8226	S	3	___1			0.999994	1.98641e-18	104.18	89.412	97.69	0.58766	19720000	306	0.165778	0.907754	-0.0567862	-0.172567	AT1G70180.1;AT1G70180.2	306;306	AT1G70180.1	AT1G70180.1	PARNMGSYMSSSQGFSPPRNPRSYMGSSRGS	Sterile alpha motif (SAM) domain-containing protein;Sterile alpha motif (SAM) domain-containing protein	UID1428	1	715
15.9702	15.5583	15.5062	15.511	15.7525	15.5445	S	3	___1			0.993876	0.000234636	61.732	32.391	61.732	3.9642	8085200	99	0.173342	0.888618	-0.075558	-0.20697	AT1G70180.1;AT1G70180.2	99;99	AT1G70180.1	AT1G70180.1	LRFKLMQKNAQRRAQSDEGCTMDLREKLSRS	Sterile alpha motif (SAM) domain-containing protein;Sterile alpha motif (SAM) domain-containing protein	UID1429	1	715
16.9075	16.1957	16.5962	16.4702	16.928	16.4568	S	2	___1			0.999997	2.45915e-06	119.27	77.991	119.27	-5.0689	10016000	2989	0.0704133	0.941372	0.0518665	0.113312	AT1G70320.1	2989	AT1G70320.1	AT1G70320.1	EEASSETQKDAESELSVARRKNCAELYNIFL	ubiquitin-protein ligase 2	UID1434	1	717
18.9048	18.2731	18.4198	18.0217	18.4719	18.3113	S	3	___1			0.877003	2.70097e-22	123.19	99	123.19	-0.5275	4848600	2978	0.497457	0.655932	-0.26428	-0.611875	AT1G70320.1	2978	AT1G70320.1	AT1G70320.1	VPEKLENKPVGEEASSETQKDAESELSVARR	ubiquitin-protein ligase 2	UID1435	1	717
16.1609	15.7461	15.7922	15.5683	15.6533	15.5167	S	2	___1			1	8.25801e-20	142.1	113.82	142.1	1.0877	6232700	2582	1.09798	0.44385	-0.320259	-0.949904	AT1G70320.1	2582	AT1G70320.1	AT1G70320.1	EATQDVRNDEQVDEGSLDGRAPEVNAIDPTF	ubiquitin-protein ligase 2	UID1436	1	717
14.9362	14.5245	14.717	14.7229	14.9228	14.6814	S	3	___1			0.93925	0.00137249	41.711	25.946	41.711	1.5114	3802400	162	0.130301	0.923384	0.0497605	0.146213	AT1G70750.1	162	AT1G70750.1	AT1G70750.1	KFPRSIFVFEEEKVGSVNLNDSQEETEEKKV	Protein of unknown function, DUF593	UID1437	1	718
19.808	19.1606	19.3957	19.2962	19.6964	19.1824	S	2	___1			0.999997	2.09291e-30	166.62	143.3	166.62	0.025461	1378200000	87	0.0918072	0.925583	-0.0631371	-0.141837	AT1G70770.2;AT1G70770.1	87;87	AT1G70770.2	AT1G70770.2	DRRRRILAAKMTAIDSDDDGVVRSKHRSNGY	Protein of unknown function DUF2359, transmembrane;Protein of unknown function DUF2359, transmembrane	UID1438	1	719
15.916	15.3956	15.7172	15.9937	16.2312	15.8786	S	2	___1			0.962049	1.00413e-14	85.493	72.089	85.493	-0.48609	11555000	112	0.909938	0.459164	0.358222	0.933449	AT1G70770.2;AT1G70770.1	112;112	AT1G70770.2	AT1G70770.2	HRSNGYGDDGYDFDGSDDEIATLKVEEVKKP	Protein of unknown function DUF2359, transmembrane;Protein of unknown function DUF2359, transmembrane	UID1439	1	719
18.4976	17.9397	17.9653	17.9831	18.432	18.0692	S	3	___1			1	1.17768e-17	74.748	62.62	64.845	-0.037423	63292000	389	0.0406625	0.970379	0.0272516	0.0636726	AT1G70940.1	389	AT1G70940.1	AT1G70940.1	LNVFGGAPDNDQGGRSDQGAKEIRMLVPDQS	Auxin efflux carrier family protein	UID1440	1	720
15.5829	15.6006	15.3217	16.387	17.0137	16.4188	S	3	___1	+	Wt-mannitol_Wt-mock	0.999677	2.19868e-09	62.611	55.381	62.611	-2.8593	12692000	417	2.11229	0.00190526	1.10473	2.61256	AT1G70940.1	417	AT1G70940.1	AT1G70940.1	DQSHNGETKAVAHPASGDFGGEQQFSFAGKE	Auxin efflux carrier family protein	UID1441	1	720
15.3863	15.2074	14.9347	15.1536	15.7753	15.4099	S	3	___1			0.87172	2.82095e-06	55.209	37.927	55.209	0.36615	4320200	366	0.533617	0.646209	0.270121	0.638399	AT1G70940.1	366	AT1G70940.1	AT1G70940.1	HDAKELHMFVWSSNGSPVSDRAGLNVFGGAP	Auxin efflux carrier family protein	UID1442	1	720
18.4314	17.9191	17.9953	17.6712	18.284	17.7846	S	3	___1			0.753784	1.1804e-18	115.2	90.91	115.2	-0.35207	35431000	294	0.338226	0.74048	-0.202003	-0.452156	AT1G70940.1	294	AT1G70940.1	AT1G70940.1	TPRPSNFEENCAMASSPRFGYYPGGGAGSYP	Auxin efflux carrier family protein	UID1444	1	720
17.6642	17.1449	17.2149	17.4671	17.9069	17.6398	S	2	___1			0.789962	1.05568e-05	126.03	87.272	126.03	0.002353	37708000	1184	0.730175	0.564066	0.329915	0.810688	AT1G71010.1	1184	AT1G71010.1	AT1G71010.1	VNSSLRRLARPIRVQSFDSAIRFQERIQKGL	FORMS APLOID AND BINUCLEATE CELLS 1C	UID1447	1	721
18.271	17.8187	17.9851	18.3596	18.8031	18.4639	S	2	___1			1	0.00360585	88.136	41.802	88.136	0.09521	75175000	282	1.28942	0.141484	0.517234	1.33287	AT1G71710.2;AT1G71710.1	282;291	AT1G71710.2	AT1G71710.2	DPNTGLPVVEIKRQFSIPKKLDRQLCLRADS	DNAse I-like superfamily protein;DNAse I-like superfamily protein	UID1451	1	726
16.368	15.9204	15.9983	15.7166	16.1761	15.8217	S	2	___1			0.979624	8.88699e-05	104.42	92.198	104.42	0.47306	2885000	201	0.414173	0.724798	-0.19076	-0.481833	AT1G71710.2;AT1G71710.1	201;210	AT1G71710.2	AT1G71710.2	ALNRVRPKLSGVKSYSDPPSPGRFKPFEETH	DNAse I-like superfamily protein;DNAse I-like superfamily protein	UID1452	1	726
17.5337	17.0277	17.1036	17.1985	17.5746	17.317	S	3	___1			0.994897	3.61986e-06	88.075	64.849	88.075	-0.73251	5552600	26	0.298536	0.795894	0.141731	0.360893	AT1G71860.2;AT1G71860.3;AT1G71860.1	26;26;26	AT1G71860.2	AT1G71860.2	NLFTGSTRFDLSSADSPPSKLSLSSDQLNHC	protein tyrosine phosphatase 1;protein tyrosine phosphatase 1;protein tyrosine phosphatase 1	UID1453	1	727
17.298	16.8213	16.8595	17.458	17.8577	17.5651	S	2	___1			0.863995	1.98097e-36	177.21	138.85	177.21	0.093592	19963000	8	1.5102	0.0586205	0.633993	1.60877	AT1G71860.2;AT1G71860.3;AT1G71860.1	8;8;8	AT1G71860.2	AT1G71860.2	________MATGKTSSAANLFTGSTRFDLSS	protein tyrosine phosphatase 1;protein tyrosine phosphatase 1;protein tyrosine phosphatase 1	UID1454	1	727
16.0984	15.551	15.7766	15.9699	16.1891	15.9949	S	2	___1			0.961544	7.55597e-20	142.77	111.34	142.77	-0.39987	4144200	16	0.630765	0.640412	0.242673	0.650079	AT1G71860.2;AT1G71860.3;AT1G71860.1	16;16;16	AT1G71860.2	AT1G71860.2	MATGKTSSAANLFTGSTRFDLSSADSPPSKL	protein tyrosine phosphatase 1;protein tyrosine phosphatase 1;protein tyrosine phosphatase 1	UID1455	1	727
15.9593	15.2728	15.5887	15.8078	16.1121	15.7761	S	3	___1			0.953051	2.04941e-13	74.732	67.11	74.732	-0.22379	59066000	20	0.576307	0.624687	0.291759	0.685777	AT1G71880.1	20	AT1G71880.1	AT1G71880.1	ETEKPTKDAAALETQSPEDFDQPSPLRKIIS	sucrose-proton symporter 1	UID1456	1	728
17.3196	16.7549	16.6028	16.1008	16.2115	15.9836	S	2	___1			0.996699	0.0159378	53.597	40.641	53.597	3.7149	4556000	339	1.59798	0.0266042	-0.793825	-1.85569	AT1G71900.1	339	AT1G71900.1	AT1G71900.1	KHINEEEGIPLRRQESLRSP___________	Protein of unknown function (DUF803)	UID1459	1	730
15.3106	14.7619	14.9998	14.9976	15.2578	15.0728	S	3	___1			0.977128	2.81607e-13	76.768	64.812	76.768	-4.4936	15715000	17	0.184054	0.880736	0.0852744	0.226389	AT1G71940.1;AT1G71940.2	17;17	AT1G71940.1	AT1G71940.1	APTRILTRDEELGVISDDDDSPSGKRSKLDR	SNARE associated Golgi protein family;SNARE associated Golgi protein family	UID1460	1;2	731
13.3049	12.8563	13.0694	13.1583	13.7716	12.8817	S	3	___1			0.944816	2.28188e-05	44.089	31.534	44.089	2.5541	19477000	149	0.263645	0.778118	0.193652	0.392704	AT1G71970.1	149	AT1G71970.1	AT1G71970.1	FAAALLECSKDEGTNSDNDDDVDGVEDVDRR	unknown protein;FUNCTIONS IN: molecular_function unknown;INVOLVED IN: biological_process unknown;LOCATED IN: chloroplast;EXPRESSED IN: 22 plant structures;EXPRESSED DURING: 13 growth stages;BEST Arabidopsis thaliana protein match is: unknown protein	UID1462	1	732
20.65	20.0394	20.1845	20.1513	20.5674	20.3455	S	3	___1			0.999819	4.42639e-08	89.468	79.546	88.548	-1.1696	1319600000	108	0.10381	0.920364	0.0634232	0.15103	AT1G72160.1	108	AT1G72160.1	AT1G72160.1	EVAEEKKSMIPQNLGSFKEESSKLSDLSNSE	Sec14p-like phosphatidylinositol transfer family protein	UID1463	1	734
16.7028	16.0792	16.1779	16.0738	16.7695	16.1826	S	2	___1			0.9938	1.87777e-05	98.04	57.053	85.522	0.65101	22228000	5	0.0254224	0.978199	0.0220165	0.0449251	AT1G72340.1	5	AT1G72340.1	AT1G72340.1	___________MWRRSPSFILDERRSSNSPP	NagB/RpiA/CoA transferase-like superfamily protein	UID1464	1	735
17.7408	17.1759	17.4565	17.1561	17.6403	17.2564	S	2	___1			0.984714	1.32719e-07	135.73	79.294	111.26	0.13554	180740000	7	0.185352	0.864195	-0.106798	-0.254343	AT1G72340.1	7	AT1G72340.1	AT1G72340.1	_________MWRRSPSFILDERRSSNSPPMA	NagB/RpiA/CoA transferase-like superfamily protein	UID1465	1	735
17.11	16.5033	16.693	16.3675	16.7013	16.4059	S	2	___1			0.994965	6.84879e-07	101.56	84.388	101.56	1.5912	12204000	18	0.596302	0.627469	-0.27721	-0.679548	AT1G72340.1	18	AT1G72340.1	AT1G72340.1	RRSPSFILDERRSSNSPPMADTTRGPFQNPD	NagB/RpiA/CoA transferase-like superfamily protein	UID1467	1	735
18.8191	18.2052	18.3309	18.3295	18.7842	18.3789	S	3	___1			0.993327	4.28315e-05	67.902	48.803	62.203	-0.83023	15192000	547	0.067679	0.945825	0.0458043	0.105003	AT1G72390.1	547	AT1G72390.1	AT1G72390.1	ISAQSPRLSAGGPPQSPLSSKSGEFSGGSMG	CONTAINS InterPro DOMAIN/s: Spt20 family (InterPro:IPR021950);Has 8778 Blast hits to 7244 proteins in 477 species: Archae - 6;Bacteria - 326;Metazoa - 4198;Fungi - 1506;Plants - 923;Viruses - 22;Other Eukaryotes - 1797 (source: NCBI BLink).	UID1468	1	737
19.5793	18.9121	19.1012	19.143	19.5801	19.2873	S	4	___1			0.999128	8.77955e-10	94.203	77.71	76.301	0.22596	81310000	741	0.230972	0.822219	0.139308	0.319131	AT1G72410.1;AT1G72410.2	741;741	AT1G72410.1	AT1G72410.1	KFRSFNSRSSMKKYQSEEDEDISEQKPRAKD	COP1-interacting protein-related;COP1-interacting protein-related	UID1469	1	738
17.5953	16.9942	17.0481	17.3541	17.87	17.4776	S	3	___1			0.999951	4.27584e-10	100.58	73.871	74.776	0.55133	40354000	619	0.648859	0.57474	0.354684	0.793353	AT1G72410.1;AT1G72410.2	619;619	AT1G72410.1	AT1G72410.1	HKEPSHSIAATEKRLSLGGGSADFSKLMTPL	COP1-interacting protein-related;COP1-interacting protein-related	UID1470	1;2	738
17.6998	17.0683	17.1447	18.3664	18.85	18.5092	S	3	___1	+	Wt-mannitol_Wt-mock	0.975847	6.69207e-10	119.25	84.429	74.776	0.55133	87180000	624	2.18036	0.00143465	1.2709	2.85406	AT1G72410.1;AT1G72410.2	624;624	AT1G72410.1	AT1G72410.1	HSIAATEKRLSLGGGSADFSKLMTPLVGDKD	COP1-interacting protein-related;COP1-interacting protein-related	UID1471	1;2	738
16.0386	15.4153	15.4346	16.1116	16.4908	16.173	S	3	___1			0.986296	9.05666e-05	73.252	52.299	60.307	-0.88899	14911000	649	1.2513	0.096633	0.628984	1.44273	AT1G72410.1;AT1G72410.2	649;649	AT1G72410.1	AT1G72410.1	LVGDKDKGDALRRNLSDLSLTDDSKGKFYEK	COP1-interacting protein-related;COP1-interacting protein-related	UID1472	1;2	738
18.0946	17.537	17.6652	17.9657	18.4097	18.0293	S	3	___1			0.916866	1.78867e-06	81.043	68.897	81.043	-1.1512	7827100	309	0.780182	0.501203	0.369317	0.882978	AT1G72410.1;AT1G72410.2	309;309	AT1G72410.1	AT1G72410.1	KPVAVTKSTELRRLSSDVSSSEKPILRRSSI	COP1-interacting protein-related;COP1-interacting protein-related	UID1474	1	738
15.939	15.8012	15.3015	16.4972	17.1875	16.7066	S	3	___1	+	Wt-mannitol_Wt-mock	0.988432	0.000318972	51.495	34.864	51.495	-2.9122	4908500	820	1.78013	0.00710629	1.11656	2.31884	AT1G72410.1;AT1G72410.2	820;820	AT1G72410.1	AT1G72410.1	NTSSGRRRSDKSLAQSVPNFSELIKENTKPS	COP1-interacting protein-related;COP1-interacting protein-related	UID1478	1	738
17.4428	16.8103	16.7889	17.6327	18.2592	17.8936	S	2	___1			0.910613	2.07791e-08	111.94	87.013	111.94	-0.81318	6312700	483	1.50467	0.0247011	0.914492	1.90077	AT1G72410.1;AT1G72410.2	483;483	AT1G72410.1	AT1G72410.1	FPSRHTRSQSAHIEASFKEDVASQPQSRYSF	COP1-interacting protein-related;COP1-interacting protein-related	UID1481	1	738
19.644	18.8804	19.0566	18.4301	19.0095	18.5575	S	3	___1			1	0.0117488	55.567	35.739	55.567	-1.934	39180000	19	0.844841	0.330078	-0.527947	-1.07713	AT1G72430.1	19	AT1G72430.1	AT1G72430.1	VGKLTKLKSAMKKWPSFAKNHHHSTSSAAVS	SAUR-like auxin-responsive protein family	UID1482	1	739
19.2761	18.7882	18.9741	18.5897	18.8871	18.7816	S	3	___1			0.999311	0.000792747	72.34	45.629	72.34	0.50926	3481700	641	0.712592	0.616827	-0.260007	-0.709056	AT1G72500.1	641	AT1G72500.1	AT1G72500.1	SVKHDEEEKTMARPVSIKEILRNPPYQIHKQ	LOCATED IN: plasma membrane;EXPRESSED IN: 23 plant structures;EXPRESSED DURING: 13 growth stages;CONTAINS InterPro DOMAIN/s: von Willebrand factor, type A (InterPro:IPR002035);BEST Arabidopsis thaliana protein match is: inter-alpha-trypsin inhibitor h	UID1483	1	740
17.3661	16.8091	16.8998	17.1	17.4456	17.1241	S	2	___1			0.98576	1.49978e-22	128.95	108.08	128.95	1.6003	54667000	84	0.410008	0.720879	0.198253	0.489067	AT1G72640.1	84	AT1G72640.1	AT1G72640.1	KWYGAPELRPKDGSLSGDDDEFEAEEKEDDL	NAD(P)-binding Rossmann-fold superfamily protein	UID1484	1	741
17.4369	16.7926	16.9191	16.9813	17.2977	16.8658	S	2	___1			0.984254	8.06422e-10	94.688	80.879	94.688	0.83264	99693000	84	0.00174553	0.999257	-0.00126012	-0.00289275	AT1G72640.2	84	AT1G72640.2	AT1G72640.2	KWYGAPELRPKDGSLSGDDDEFEEEKEDDLD	NAD(P)-binding Rossmann-fold superfamily protein	UID1485	1	742
15.8833	15.3664	15.6046	15.664	16.2279	15.8215	S	3	___1			0.915379	6.3457e-12	68.074	51.389	68.074	-0.65179	6899000	457	0.566094	0.62887	0.286432	0.674288	AT1G72650.1;AT1G72650.2	457;463	AT1G72650.1	AT1G72650.1	YLEDKASAAESNLNLSPSQLSSEVVNRDSVE	TRF-like 6;TRF-like 6	UID1486	1	743
17.8668	17.4016	17.4846	17.3517	17.6604	17.4027	S	2	___1			1	0.00267094	72.275	42.108	72.275	0.54151	50852000	14	0.260875	0.831408	-0.112729	-0.302872	AT1G72690.1	14	AT1G72690.1	AT1G72690.1	__MADQNRSEEKTVKSPNVFERVKEEIEAMG	unknown protein;BEST Arabidopsis thaliana protein match is: unknown protein (TAIR:AT1G17490.1);Has 59 Blast hits to 45 proteins in 9 species: Archae - 0;Bacteria - 0;Metazoa - 0;Fungi - 0;Plants - 59;Viruses - 0;Other Eukaryotes - 0 (source: NCBI	UID1487	1	744
16.7129	16.1956	16.5047	15.7535	16.3087	15.8258	S	3	___1			0.846818	2.93961e-06	56.081	45.8	56.081	-0.85512	2889200	1218	1.03763	0.242451	-0.508394	-1.18199	AT1G72700.1	1218	AT1G72700.1	AT1G72700.1	LRSKLNKKQSNLSHFSAQDAMSPRSL_____	ATPase E1-E2 type family protein / haloacid dehalogenase-like hydrolase family protein	UID1488	1	745
13.7711	12.8888	13.0768	13.3764	13.7233	13.4525	S	3	___1			0.835492	8.153e-10	55.588	45.839	55.588	1.8438	5798700	408	0.399032	0.685373	0.271843	0.556803	AT1G72710.1	408	AT1G72710.1	AT1G72710.1	SSSREAAVLGTDSEPSNPQIVEAGSGSNSKI	casein kinase 1-like protein 2	UID1491	1	746
17.0702	16.4982	16.6362	16.116	16.6755	16.1761	S	3	___1			0.985479	9.70413e-07	78.78	64.32	78.78	0.40299	44216000	429	0.767754	0.469607	-0.412378	-0.921976	AT1G72710.1	429	AT1G72710.1	AT1G72710.1	EAGSGSNSKIPVSRNSPIVSSEINKLSSPSR	casein kinase 1-like protein 2	UID1492	1;2	746
17.8937	17.3406	17.3956	18.689	19.158	18.822	S	3	___1	+	Wt-mannitol_Wt-mock	0.989127	4.02249e-10	98.169	68.111	98.169	-0.18993	43125000	347	2.40972	0.000468864	1.34637	3.17122	AT1G72710.1	347	AT1G72710.1	AT1G72710.1	EARPSGWSSGIPRRNSGQIFNSGSLAKQKAP	casein kinase 1-like protein 2	UID1494	1	746
17.8289	17.3197	17.463	17.2285	17.6857	17.3318	S	3	___1			0.884544	7.28399e-06	110.84	81.78	63.473	0.22695	11559000	116	0.233073	0.832144	-0.121875	-0.300704	AT1G72790.1	116	AT1G72790.1	AT1G72790.1	SNHHKEEDIRNKFSTSPSIIDRRSRVSNSGT	hydroxyproline-rich glycoprotein family protein	UID1496	1	748
17.8697	17.3878	17.4147	17.0251	17.4627	17.1907	S	3	___1			0.999966	3.30435e-09	131.83	94.268	116.71	1.4629	26018000	118	0.754414	0.553383	-0.331256	-0.824438	AT1G72790.1	118	AT1G72790.1	AT1G72790.1	HHKEEDIRNKFSTSPSIIDRRSRVSNSGTTP	hydroxyproline-rich glycoprotein family protein	UID1497	1	748
16.9507	16.4302	16.5445	16.146	16.6679	16.3433	S	2	___1			0.857452	1.49726e-05	112.11	87.213	112.11	0.50346	44700000	161	0.511698	0.655715	-0.256068	-0.610684	AT1G72790.1	161	AT1G72790.1	AT1G72790.1	DQTVYKRFSRLRSVSSYPDLRLREYEADERW	hydroxyproline-rich glycoprotein family protein	UID1498	1	748
16.4071	15.9381	15.9477	15.673	16.1881	15.9172	S	3	___1			1	0.000328652	71.879	58.466	71.879	0.99933	2471500	73	0.328812	0.762014	-0.171537	-0.413666	AT1G73030.1	73	AT1G73030.1	AT1G73030.1	AIRKRSEQMNYLRLASRLDAVVARLDTQAKM	SNF7 family protein	UID1501	1	751
16.479	16.0235	15.9831	16.088	16.67	16.3267	S	3	___1			0.999539	2.59098e-06	72.359	59.732	72.359	0.21819	6265900	303	0.358656	0.73596	0.199673	0.462257	AT1G73150.1	303	AT1G73150.1	AT1G73150.1	PAVLPVVPEKLVEEASANRDLTFDEKRQLSE	global transcription factor group E3	UID1502	1	752
15.7977	15.3169	15.4445	15.3578	15.7819	15.4162	S	2	___1			0.866049	1.51461e-16	126.34	97.538	126.34	0.099545	23725000	103	0.00182407	0.999074	-0.00109355	-0.0027637	AT1G73350.3;AT1G73350.1;AT1G73350.2	103;139;141	AT1G73350.3	AT1G73350.3	VVEVKPKRPKISTPSSPSLSPPVRSDRGPTE	unknown protein;FUNCTIONS IN: molecular_function unknown;INVOLVED IN: biological_process unknown;EXPRESSED IN: 25 plant structures;EXPRESSED DURING: 15 growth stages;Has 30201 Blast hits to 17322 proteins in 780 species: Archae - 12;Bacteria - 1396;	UID1506	1;2	755
17.5188	17.0276	17.1184	17.1412	17.6377	17.3274	S	2	___1			0.999914	1.06281e-44	186.51	160.5	186.51	-0.38555	17709000	107	0.283622	0.796142	0.147176	0.359704	AT1G73350.3;AT1G73350.1;AT1G73350.2	107;143;145	AT1G73350.3	AT1G73350.3	KPKRPKISTPSSPSLSPPVRSDRGPTEAKVH	unknown protein;FUNCTIONS IN: molecular_function unknown;INVOLVED IN: biological_process unknown;EXPRESSED IN: 25 plant structures;EXPRESSED DURING: 15 growth stages;Has 30201 Blast hits to 17322 proteins in 780 species: Archae - 12;Bacteria - 1396;	UID1507	1;2	755
18.2055	17.6863	17.7781	17.7655	18.317	17.9837	S	2	___1			1	0.000918502	70.942	44.899	70.942	-0.66529	2640100	472	0.228293	0.827323	0.132065	0.309637	AT1G73370.2;AT1G73370.1	472;516	AT1G73370.2	AT1G73370.2	ESHTAFTMPGLCRVVSGIDVFDPKFNIAAPG	sucrose synthase 6;sucrose synthase 6	UID1508	1	756
15.0884	14.2605	14.403	14.6564	15.055	14.8692	S	3	___1			0.867478	1.33391e-05	46.403	40.622	46.403	-1.7686	12803000	483	0.420027	0.67492	0.276233	0.575134	AT1G73450.1	483	AT1G73450.1	AT1G73450.1	PDHHDRDANKDEDDQSYAEDESYLSGERYLQ	Protein kinase superfamily protein	UID1510	1;2	758
15.2242	14.6624	14.9234	14.7779	15.108	14.8118	S	2	___1			0.999956	8.14728e-15	101.61	86.231	92.445	2.1499	19937000	621	0.0676787	0.953214	-0.0374657	-0.09528	AT1G73450.1;AT1G73460.1	616;621	AT1G73450.1;AT1G73460.1	AT1G73460.1	AADFGSEVRDSLAGGSSEGDFEYSRDHDPVA	Protein kinase superfamily protein;Protein kinase superfamily protein	UID1512	1;2	758;759
15.2242	14.6624	14.9234	14.7779	15.108	14.8118	S	2	___1			0.999958	8.14728e-15	101.61	86.231	92.445	2.1499	19937000	622	0.0676787	0.953029	-0.0374657	-0.09528	AT1G73450.1;AT1G73460.1	617;622	AT1G73450.1;AT1G73460.1	AT1G73460.1	ADFGSEVRDSLAGGSSEGDFEYSRDHDPVAS	Protein kinase superfamily protein;Protein kinase superfamily protein	UID1513	1;2	758;759
16.4333	15.8228	15.8846	15.5538	15.9287	15.6267	S	2	___1			0.980335	0.00900219	66.546	29.016	66.546	-1.3096	3641800	694	0.694927	0.566566	-0.34384	-0.808234	AT1G73450.1	694	AT1G73450.1	AT1G73450.1	SSQKDGQLMHAESSKSLWSGNRETVTRDRNT	Protein kinase superfamily protein	UID1514	1	758
14.5765	13.9651	14.3627	14.4477	14.8885	14.0731	S	3	___1			0.937933	1.21507e-06	51.963	36.8	51.963	1.801	5231100	488	0.221874	0.808303	0.168347	0.339398	AT1G73460.1	488	AT1G73460.1	AT1G73460.1	PDHHERDANKDADDQSYAEEASYISGEQYLQ	Protein kinase superfamily protein	UID1515	1	759
16.5747	16.2244	16.1903	16.1528	16.554	16.2755	S	3	___1			0.849368	2.62201e-05	73.498	52.247	73.498	-0.80111	5221900	693	0.00464133	0.998027	-0.00242106	-0.00652914	AT1G73460.1	693	AT1G73460.1	AT1G73460.1	SFHVKIQTDGGFSFGSSQKDGQSMHAESSKS	Protein kinase superfamily protein	UID1516	1	759
16.2756	15.6292	15.827	15.5817	15.8227	15.7731	S	3	___1			0.949021	1.06394e-05	67.136	43.531	67.136	-0.06037	18080000	11	0.378696	0.738813	-0.184753	-0.456342	AT1G73600.2	11	AT1G73600.2	AT1G73600.2	_____MAHSHTNGAISPSFSKDLCEEREIQK	S-adenosyl-L-methionine-dependent methyltransferases superfamily protein	UID1520	1	761
15.3329	14.9257	14.9971	15.7534	16.0236	15.6276	S	2	___1			0.845435	3.92461e-05	83.862	69.867	83.862	0.092061	4390900	47	1.85548	0.0226901	0.716327	1.92831	AT1G73630.1	47	AT1G73630.1	AT1G73630.1	GDGKISVSELGNVFKSMGTSYTEEELNRVLD	EF hand calcium-binding protein family	UID1521	1	762
15.2894	14.6094	14.8832	15.4609	15.8387	15.5666	S	2	___1			0.900943	4.33889e-13	118.88	92.988	118.88	-0.029915	6375900	51	1.42238	0.0567698	0.69476	1.62572	AT1G73630.1	51	AT1G73630.1	AT1G73630.1	ISVSELGNVFKSMGTSYTEEELNRVLDEIDI	EF hand calcium-binding protein family	UID1522	1	762
19.3313	18.8152	19.1757	19.6304	19.4086	19.0245	S	3	___1			1	6.43801e-09	118.28	85.016	61.212	0.16966	48338000	103	0.455641	0.678315	0.247098	0.569567	AT1G73660.1	103	AT1G73660.1	AT1G73660.1	GLSNWLSSVGHRKIPSPPNSFNAKNRAATVD	protein tyrosine kinase family protein	UID1523	1;2	763
13.3266	10.5764	12.355	13.582	13.6575	10.6375	S	3	___1			1	0.000530776	51.771	38.57	51.771	-1.0142	1936600	104	0.158117	0.794701	0.539715	0.364801	AT1G73770.2;AT1G73770.1	104;104	AT1G73770.2	AT1G73770.2	FEALMIRKLSGKHDDSDDEVMDVVRKYPVND	FUNCTIONS IN: molecular_function unknown;INVOLVED IN: biological_process unknown;LOCATED IN: mitochondrion;EXPRESSED IN: cultured cell;BEST Arabidopsis thaliana protein match is: Ribosomal protein S24/S35, mitochondrial (TAIR:AT3G18240.2);Has 35333 B	UID1527	1	765
15.8276	15.2234	15.3836	15.3766	15.907	15.5033	S	2	___1			1	2.14806e-18	151.79	131.66	151.79	-0.14842	10542000	10	0.185804	0.858046	0.117449	0.26614	AT1G73980.1	10	AT1G73980.1	AT1G73980.1	______MALDSSVALSPRRRHGLLRDQVQLI	Phosphoribulokinase / Uridine kinase family	UID1529	1	767
18.3138	17.6591	17.8478	17.67	18.0518	17.8531	S	2	___1			0.935303	2.99832e-19	152.7	105.85	152.7	0.19587	59715000	437	0.13514	0.895902	-0.0819492	-0.193446	AT1G73980.1	437	AT1G73980.1	AT1G73980.1	DDLKTKLSLDDDTVSSPKEALSRASVDSRMK	Phosphoribulokinase / Uridine kinase family	UID1531	1	767
16.8165	16.1152	16.3443	16.0003	16.294	16.0442	S	3	___1			0.790285	0.00012659	50.02	39.968	50.02	1.9547	2622900	626	0.622355	0.60519	-0.312532	-0.733942	AT1G74160.1	626	AT1G74160.1	AT1G74160.1	SKSRKPSNQQLVESTSPGGRRRPKGQKSLQQ	unknown protein;BEST Arabidopsis thaliana protein match is: unknown protein (TAIR:AT1G18620.1);Has 3407 Blast hits to 2217 proteins in 314 species: Archae - 0;Bacteria - 264;Metazoa - 1296;Fungi - 318;Plants - 346;Viruses - 34;Other Eukaryotes - 1	UID1532	1	769
15.6628	13.8264	15.2445	15.3525	15.9316	13.8824	S	4	___1			1	5.47482e-09	61.767	53.678	57.496	-1.2357	84584000	292	0.0606264	0.925655	0.144251	0.140718	AT1G74250.1	292	AT1G74250.1	AT1G74250.1	EWAKAHEGEDEGAGLSELEEEDDDAKRKNEQ	DNAJ heat shock N-terminal domain-containing protein	UID1533	1	770
16.6929	16.2734	16.3553	15.6615	16.1765	15.722	S	2	___1			0.999356	0.00251076	93.598	47.646	93.598	-5.0284	3555600	79	1.32691	0.096751	-0.587186	-1.44228	AT1G74330.2;AT1G74330.1	79;79	AT1G74330.2	AT1G74330.2	GSELGSESGRASDSLSFRLGNVSRYLEAEQV	Protein kinase superfamily protein;Protein kinase superfamily protein	UID1534	1	771
18.1044	17.5012	17.6634	17.4353	17.9196	17.6011	S	3	___1			1	0.000112383	76.156	41.461	76.156	-0.71011	5923700	437	0.17202	0.87076	-0.104339	-0.242933	AT1G74470.1	437	AT1G74470.1	AT1G74470.1	KMTFDSYLYKRVAPGSPLEDIKLAVNTIGSL	Pyridine nucleotide-disulphide oxidoreductase family protein	UID1535	1	772
16.0982	15.3553	15.8053	15.6311	16.0887	15.3328	S	3	___1			0.999926	0.00125001	55.782	24.327	55.782	4.0551	918280	536	0.0785857	0.929476	-0.0687256	-0.135229	AT1G74690.1	536	AT1G74690.1	AT1G74690.1	AEQDGTEKATVPRRHSLPSPGNGRITSHSPR	IQ-domain 31	UID1538	1	774
14.9629	14.6398	14.5333	15.1841	15.4051	15.1323	S	4	___1			0.999742	1.41867e-14	65.213	58.338	65.213	-0.1328	7120300	79	1.57817	0.0803083	0.528534	1.4936	AT1G74690.1	79	AT1G74690.1	AT1G74690.1	SGGMLETQNVGPEEISDDEIELPEGKSTDSQ	IQ-domain 31	UID1539	1	774
16.3648	15.4241	15.866	15.7898	16.284	15.2999	S	3	___1			0.9901	2.53831e-17	97.346	84.417	92.258	-1.282	17010000	93	0.0844584	0.916586	-0.0937274	-0.158026	AT1G74690.1	93	AT1G74690.1	AT1G74690.1	ISDDEIELPEGKSTDSQNVAPVQDHSLSDAE	IQ-domain 31	UID1541	1;2	774
18.808	18.2558	18.376	18.146	18.7796	18.2841	S	5	___1			0.999384	5.21729e-29	126.26	97.684	126.26	0.8463	355860000	356	0.108611	0.909581	-0.0766837	-0.168481	AT1G74690.1	356	AT1G74690.1	AT1G74690.1	KVHNPVVESSIQPQRSPRKEVEKPKLGVEKT	IQ-domain 31	UID1543	1	774
15.4618	14.9188	15.1406	14.31	14.9788	14.7023	S	3	___1			0.917531	1.68141e-05	48.641	36.872	48.641	-0.79064	6524500	76	0.955002	0.281094	-0.509985	-1.13338	AT1G74840.2;AT1G74840.1	76;76	AT1G74840.2	AT1G74840.2	DRDEQDMNKTPAGYASADEALPMSSSNGKIE	Homeodomain-like superfamily protein;Homeodomain-like superfamily protein	UID1547	1	777
15.8942	15.3082	15.481	15.523	15.7584	15.5125	S	3	___1			0.801855	0.00269135	42.317	26.426	42.317	0.71609	2630500	274	0.0670399	0.9536	0.036801	0.0940033	AT1G74860.1	274	AT1G74860.1	AT1G74860.1	TDSISSVKDGEAPIVSPNSSQKDVGTLISLK	unknown protein;BEST Arabidopsis thaliana protein match is: unknown protein (TAIR:AT1G19010.1);Has 210 Blast hits to 193 proteins in 61 species: Archae - 0;Bacteria - 9;Metazoa - 75;Fungi - 18;Plants - 58;Viruses - 1;Other Eukaryotes - 49 (source:	UID1548	1	778
19.2173	18.7435	18.7813	18.8299	19.2937	18.9512	S	3	___1			0.924413	3.94717e-19	150.51	116.62	118.76	-1.1726	1541900000	217	0.208454	0.852588	0.110877	0.273167	AT1G74910.3;AT1G74910.2;AT1G74910.1	217;217;217	AT1G74910.3	AT1G74910.3	DVSTQRKDRATLKRVSSFEALQPATRIPTDF	ADP-glucose pyrophosphorylase family protein;ADP-glucose pyrophosphorylase family protein;ADP-glucose pyrophosphorylase family protein	UID1549	1	779
16.1318	15.5494	15.6782	15.4289	15.8685	15.5291	S	2	___1			0.998392	0.000157829	93.561	33.497	93.561	-0.053301	11600000	169	0.330862	0.758139	-0.177633	-0.421809	AT1G75100.1	169	AT1G75100.1	AT1G75100.1	RSLNKNKETVSSSPLSRTSSKADVVSTAKSY	J-domain protein required for chloroplast accumulation response 1	UID1554	1	781
16.4204	15.8457	15.9219	15.6718	16.3644	15.8764	S	3	___1			0.77341	5.30652e-09	79.461	65.798	79.461	-0.036323	7947600	56	0.122751	0.895037	-0.0918131	-0.193989	AT1G75100.1	56	AT1G75100.1	AT1G75100.1	PKRRSKVTSNEVTRHSFSESALRRRDVIVDV	J-domain protein required for chloroplast accumulation response 1	UID1557	1	781
16.1314	15.5596	15.6776	15.3354	16.1807	15.5433	S	3	___1			0.974369	6.6555e-09	77.53	62.375	77.53	0.15249	11533000	547	0.122053	0.890243	-0.103035	-0.202712	AT1G75140.1	547	AT1G75140.1	AT1G75140.1	TRRNDDHMDLRRRYVSPSRYPPGAATGAYRS	unknown protein;LOCATED IN: endoplasmic reticulum;EXPRESSED IN: 24 plant structures;EXPRESSED DURING: 13 growth stages;BEST Arabidopsis thaliana protein match is: unknown protein (TAIR:AT1G19370.1);Has 51 Blast hits to 49 proteins in 18 species: Arch	UID1558	1	782
15.8372	15.348	15.3792	14.9415	15.6597	15.22	S	2	___1			1	6.97874e-11	91.313	77.494	91.313	-2.1589	6277300	420	0.399997	0.69629	-0.247743	-0.536093	AT1G75150.1	420	AT1G75150.1	AT1G75150.1	PVRKFIDEDAEEEDDSDNDLLRFEDEDDDED	unknown protein;Has 38228 Blast hits to 24529 proteins in 1168 species: Archae - 169;Bacteria - 4103;Metazoa - 14594;Fungi - 5866;Plants - 1861;Viruses - 317;Other Eukaryotes - 11318 (source: NCBI BLink).	UID1559	1	783
16.9608	16.403	16.4879	16.189	16.6658	16.2237	S	2	___1			1	0.00470856	63.408	27.449	63.408	-0.29658	9343300	377	0.483788	0.660793	-0.257737	-0.597079	AT1G75150.1	377	AT1G75150.1	AT1G75150.1	VMTPSVVAMNLKLNLSPVPDKSSEEAEYIKG	unknown protein;Has 38228 Blast hits to 24529 proteins in 1168 species: Archae - 169;Bacteria - 4103;Metazoa - 14594;Fungi - 5866;Plants - 1861;Viruses - 317;Other Eukaryotes - 11318 (source: NCBI BLink).	UID1560	1	783
18.1798	17.4794	17.6523	17.1256	17.6837	17.2848	S	2	___1			0.902416	6.57715e-25	122.46	74.566	122.46	-1.1574	38514000	60	0.688644	0.516541	-0.405805	-0.866736	AT1G75240.1	60	AT1G75240.1	AT1G75240.1	RVSCNSQTLDHHQSKSPSSFSISAAAKPTVR	homeobox protein 33	UID1566	1	787
16.4007	15.8751	15.9928	15.7045	16.4513	15.9849	S	3	___1			1	0.00432134	52.79	27.573	52.79	0.63616	3877500	133	0.0544293	0.955096	-0.0425955	-0.0906651	AT1G75260.1	133	AT1G75260.1	AT1G75260.1	EKPPGETEKIAEENISPVKEKPPIGARPEEH	oxidoreductases, acting on NADH or NADPH	UID1570	1	788
16.7498	16.7103	16.4807	15.8641	16.2721	16.1135	S	2	___1			0.968727	0.00739497	60.943	36.062	60.943	0.28834	3174200	6	1.74758	0.0569189	-0.563716	-1.63212	AT1G75310.1	6	AT1G75310.1	AT1G75310.1	__________MEYEKSPTATTFSRKISNNRS	auxin-like 1 protein	UID1575	1	789
14.4485	13.9387	14.0524	14.5789	14.6505	14.4325	S	3	___1			0.788842	0.00755416	45.79	27.478	45.79	3.8522	887940	186	1.14535	0.301686	0.407476	1.10936	AT1G75400.1	186	AT1G75400.1	AT1G75400.1	RRARRSPGHQLFRQVSDSQILGLKSPINNYS	RING/U-box superfamily protein	UID1576	1	790
17.0664	16.4777	16.5636	16.538	17.0655	16.7099	S	2	___1			0.878306	1.38852e-06	96.604	65.375	96.604	4.6454	1896400	188	0.10251	0.917131	0.0685507	0.155627	AT1G75400.1	188	AT1G75400.1	AT1G75400.1	ARRSPGHQLFRQVSDSQILGLKSPINNYSIS	RING/U-box superfamily protein	UID1577	1	790
15.0875	14.1658	14.695	14.456	15.0967	14.2692	S	3	___1			1	0.000762798	71.379	53.56	71.379	-2.0981	1581100	176	0.0391158	0.964555	-0.0421696	-0.0744796	AT1G75400.1	176	AT1G75400.1	AT1G75400.1	RLLPPKSTPSRRARRSPGHQLFRQVSDSQIL	RING/U-box superfamily protein	UID1578	1	790
17.3899	16.8375	16.998	16.9653	17.6369	17.1737	S	3	___1			1	0.000125939	69.878	57.713	69.878	-0.073551	1154000	52	0.287871	0.77178	0.183527	0.401154	AT1G75560.2;AT1G75560.1	52;52	AT1G75560.2	AT1G75560.2	HDAPSRREREPRRAFSQGNLCNNCKRPGHFA	zinc knuckle (CCHC-type) family protein;zinc knuckle (CCHC-type) family protein	UID1582	1	792
16.0033	15.3227	15.5972	15.7341	16.2551	15.9206	S	3	___1			0.837121	3.05994e-13	72.899	60.539	72.899	-2.3116	15668000	16	0.58824	0.605469	0.328877	0.731436	AT1G75990.1	16	AT1G75990.1	AT1G75990.1	MTQDVEMKDNQTPTQSVVSAPTSTLQNLKEI	PAM domain (PCI/PINT associated module) protein	UID1584	1;3	795
16.2648	15.7203	15.9576	15.8995	16.3472	16.0044	S	4	___1			0.844092	1.70533e-14	86.539	68.443	86.539	1.6141	12837000	19	0.189385	0.866941	0.102773	0.252123	AT1G75990.1	19	AT1G75990.1	AT1G75990.1	DVEMKDNQTPTQSVVSAPTSTLQNLKEIAAL	PAM domain (PCI/PINT associated module) protein	UID1585	1;3	795
17.381	16.7899	16.8647	16.2589	16.7441	16.328	S	2	___1			1	0.00230979	78.324	24.569	78.324	-2.2598	4411200	27	1.11435	0.164263	-0.568196	-1.292	AT1G76070.1	27	AT1G76070.1	AT1G76070.1	PKNKNKLLKMLPKAMSFGHRVPPFSPGRDLH	unknown protein;FUNCTIONS IN: molecular_function unknown;INVOLVED IN: biological_process unknown;LOCATED IN: plasma membrane;EXPRESSED IN: 8 plant structures;EXPRESSED DURING: LP.04 four leaves visible, 4 anthesis, petal differentiation and expansion	UID1586	1	796
18.0674	17.6946	17.7411	17.7056	18.1311	17.854	S	3	___1			0.995263	1.15491e-09	93.424	81.448	93.424	-0.035373	9204500	217	0.134724	0.909943	0.0625585	0.168536	AT1G76070.1	217	AT1G76070.1	AT1G76070.1	KHEEESPADHHRGYYSDDDTRGAYLRYDDDE	unknown protein;FUNCTIONS IN: molecular_function unknown;INVOLVED IN: biological_process unknown;LOCATED IN: plasma membrane;EXPRESSED IN: 8 plant structures;EXPRESSED DURING: LP.04 four leaves visible, 4 anthesis, petal differentiation and expansion	UID1587	1	796
16.9625	16.5181	16.4558	16.1773	16.7525	16.3277	S	2	___1			0.989939	8.8017e-15	147.63	106.75	147.63	-1.0691	3630600	139	0.409278	0.70588	-0.226295	-0.520486	AT1G76070.1	139	AT1G76070.1	AT1G76070.1	SLTKEDEKGRLSKIKSIFSFSPASGRNTSRK	unknown protein;FUNCTIONS IN: molecular_function unknown;INVOLVED IN: biological_process unknown;LOCATED IN: plasma membrane;EXPRESSED IN: 8 plant structures;EXPRESSED DURING: LP.04 four leaves visible, 4 anthesis, petal differentiation and expansion	UID1588	1	796
18.0354	17.5207	17.7108	17.331	17.9199	17.4158	S	2	___1			1	1.3911e-13	71.506	59.884	70.256	-0.048653	22402000	36	0.349914	0.738333	-0.200092	-0.457452	AT1G76070.1	36	AT1G76070.1	AT1G76070.1	MLPKAMSFGHRVPPFSPGRDLHHNNHHNYTA	unknown protein;FUNCTIONS IN: molecular_function unknown;INVOLVED IN: biological_process unknown;LOCATED IN: plasma membrane;EXPRESSED IN: 8 plant structures;EXPRESSED DURING: LP.04 four leaves visible, 4 anthesis, petal differentiation and expansion	UID1589	1	796
15.6085	15.1451	15.0767	15.0314	15.594	15.1933	S	3	___1			0.983097	3.43881e-05	79.022	57.149	79.022	0.1105	4785200	85	0.00537081	0.997023	-0.00387319	-0.00887659	AT1G76140.2;AT1G76140.1	85;85	AT1G76140.2	AT1G76140.2	VFGEQLQYPATRRDDSVVDDYHGVKIGDPYR	Prolyl oligopeptidase family protein;Prolyl oligopeptidase family protein	UID1591	1	797
17.3766	16.7016	16.9304	16.5378	17.0125	16.5432	S	2	___1			0.977771	0.00272035	73.324	50.433	73.324	-0.1217	3697100	149	0.530959	0.629432	-0.305044	-0.673299	AT1G76140.2;AT1G76140.1	149;149	AT1G76140.2	AT1G76140.2	LRQNITKLIDHPRYDSPFRQGDKYFYFHNTG	Prolyl oligopeptidase family protein;Prolyl oligopeptidase family protein	UID1592	1	797
18.886	18.4209	18.3744	18.0864	18.6614	18.3289	S	2	___1			1	9.98621e-19	155.97	125.64	155.97	0.9865	168230000	59	0.359961	0.734989	-0.201509	-0.464995	AT1G76180.2;AT1G76180.1	59;59	AT1G76180.2	AT1G76180.2	EETPIASEFEQKVHISEPEPEVKHESLLEKL	Dehydrin family protein;Dehydrin family protein	UID1593	1	798
16.9869	16.3628	16.6085	16.758	17.2093	16.9085	S	3	___1			0.996086	6.52655e-12	67.832	51.339	67.832	0.23907	15735000	248	0.61026	0.613031	0.305877	0.71997	AT1G76380.3;AT1G76380.1;AT1G76380.2	248;248;249	AT1G76380.3	AT1G76380.3	MLELAKKDFGNLRQESDGEEPVSLSQQPKVV	DNA-binding bromodomain-containing protein;DNA-binding bromodomain-containing protein;DNA-binding bromodomain-containing protein	UID1594	1	800
11.9335	10.0458	11.2148	14.1823	14.7411	14.3451	S	3	___1	+	Wt-mannitol_Wt-mock	0.999296	0.000178617	67.964	47.062	67.964	1.8499	3253600	286	2.36918	0	3.35812	4.33541	AT1G76510.2;AT1G76510.1;AT1G76510.3	286;286;309	AT1G76510.2	AT1G76510.2	AARAMQGWHSQRLLGSGEVTEPIVKEKGLNS	ARID/BRIGHT DNA-binding domain-containing protein;ARID/BRIGHT DNA-binding domain-containing protein;ARID/BRIGHT DNA-binding domain-containing protein	UID1598	1	802
16.0669	15.6679	15.7118	15.7562	16.1887	15.9135	S	2	___1			0.950132	1.80204e-15	122.46	100.76	122.46	4.1315	10513000	152	0.314019	0.795761	0.137253	0.362438	AT1G76660.1	152	AT1G76660.1	AT1G76660.1	PFTPPPELARLTAPSSPDVPYARFLTSSMDL	FUNCTIONS IN: molecular_function unknown;INVOLVED IN: biological_process unknown;LOCATED IN: plasma membrane;EXPRESSED IN: 22 plant structures;EXPRESSED DURING: 13 growth stages;BEST Arabidopsis thaliana protein match is: hydroxyproline-rich glycopro	UID1599	1	803
15.5728	15.0419	14.8849	17.1691	17.9005	17.8289	S	4	___1	+	Wt-mannitol_Wt-mock	0.786911	8.50442e-05	77.192	57.869	77.192	3.0619	6341900	319	2.85691	0	2.46629	4.81436	AT1G76670.1	319	AT1G76670.1	AT1G76670.1	IEKQRNAKSTPHGKHSMTEDEIKLLKEGVEH	Nucleotide-sugar transporter family protein	UID1600	1	804
18.7399	18.0941	18.3415	18.7555	19.0197	18.8122	S	4	___1			0.999978	3.09826e-14	82.077	63.983	72.033	-2.2032	249090000	131	1.08181	0.256578	0.47064	1.16345	AT1G76810.1	131	AT1G76810.1	AT1G76810.1	SFALLDDEDEKEDNESDGDKDDEPVISFTGK	eukaryotic translation initiation factor 2 (eIF-2) family protein	UID1601	1	805
13.641	13.5687	13.2815	14.5369	15.1282	14.6734	S	3	___1	+	Wt-mannitol_Wt-mock	0.955687	4.13137e-06	66.152	44.922	66.152	2.2337	634640	114	2.44068	0.000458781	1.2824	3.12951	AT1G76810.1	114	AT1G76810.1	AT1G76810.1	AFVGKKKSKGKKGGGSVSFALLDDEDEKEDN	eukaryotic translation initiation factor 2 (eIF-2) family protein	UID1603	1	805
18.8052	18.1414	18.26	18.069	18.6061	18.2272	S	3	___1			1	1.68346e-06	123.67	92.597	67.997	1.2497	92577000	604	0.145428	0.883114	-0.101439	-0.220927	AT1G76810.1	604	AT1G76810.1	AT1G76810.1	NGVEEDDEEDEWDAKSWGTVDLNLKGDFDDE	eukaryotic translation initiation factor 2 (eIF-2) family protein	UID1609	1;2	805
15.9544	15.6713	15.78	14.6441	15.1953	14.4556	S	3	___1	+	Wt-mannitol_Wt-mock	0.996825	7.41893e-07	86.455	73.051	86.455	3.0013	4573900	1081	1.92543	0.0058	-1.03686	-2.37422	AT1G76850.1	1081	AT1G76850.1	AT1G76850.1	MDSPSRNYRGSQSSGSPINARPRRR______	exocyst complex component sec5	UID1613	1	806
15.2466	14.4917	14.807	15.7408	16.138	15.7936	S	2	___1	+	Wt-mannitol_Wt-mock	0.878166	0.0011698	68.132	42.836	68.132	-5.7769	1821300	177	1.84193	0.00706034	1.04234	2.30686	AT1G76850.1	177	AT1G76850.1	AT1G76850.1	VEGKAPAPGKKVALTSLQSLPRGMECIDPLK	exocyst complex component sec5	UID1615	1	806
16.2806	15.6428	15.8506	15.5341	16.1554	15.6378	S	2	___1			1	8.13874e-23	164.04	136.55	164.04	0.55089	291420000	180	0.215428	0.822387	-0.148926	-0.317742	AT1G76850.1	180	AT1G76850.1	AT1G76850.1	KAPAPGKKVALTSLQSLPRGMECIDPLKLGI	exocyst complex component sec5	UID1616	1	806
15.9784	15.6177	15.6338	15.9103	16.3155	15.9089	S	2	___1			1	0.00101666	116.3	68.702	116.3	-1.2223	1537500	296	0.77515	0.574635	0.301606	0.795179	AT1G76900.2;AT1G76900.1	296;296	AT1G76900.2	AT1G76900.2	PGQPDIIVPRSILDESFRSITSSSSRKITYD	tubby like protein 1;tubby like protein 1	UID1620	1	808
16.7602	16.1993	16.3878	16.0044	16.3795	16.0334	S	2	___1			0.84144	0.00221726	103.87	33.182	103.87	-0.61319	40819000	800	0.69139	0.585549	-0.310001	-0.767027	AT1G76950.1	800	AT1G76950.1	AT1G76950.1	PKLAQAPSGISSRSVSPFSRRSSPPRSATPM	Regulator of chromosome condensation (RCC1) family with FYVE zinc finger domain	UID1623	1	809
14.2326	13.8511	13.8822	13.9105	14.2443	13.8761	S	3	___1			1	3.49735e-06	46.464	38.925	46.464	2.2934	434320000	291	0.0435955	0.973054	0.0216672	0.0586281	AT1G76970.1	291	AT1G76970.1	AT1G76970.1	PVQIVDINHDDEDDESDDEFARLAHRSSTPT	Target of Myb protein 1	UID1624	1	810
16.3919	15.6503	16.1479	15.7074	16.3191	15.7744	S	4	___1			0.975076	2.86914e-10	89.982	67.507	89.982	2.5328	4602800	253	0.16775	0.859065	-0.129737	-0.263802	AT1G77020.1	253	AT1G77020.1	AT1G77020.1	RRLKKDGTSPANELESHIQTNKETLMGSLWK	DNAJ heat shock N-terminal domain-containing protein	UID1627	1	812
19.619	18.7984	19.0937	18.1923	18.6362	17.9656	S	3	___1			0.985639	0.000138984	102.97	71.296	102.97	-1.2943	52555000	15	1.36297	0.038142	-0.905639	-1.7743	AT1G77130.1	15	AT1G77130.1	AT1G77130.1	_MIPSSSPMESRHRLSFSNEKTSRRRFQRIE	plant glycogenin-like starch initiation protein 2	UID1628	1	813
19.3491	18.9094	19.0259	18.9157	19.5164	19.0732	S	4	___1			0.999791	1.67477e-21	106.69	90.198	106.69	0.6648	341250000	243	0.12046	0.907224	0.073583	0.174037	AT1G77180.3;AT1G77180.2;AT1G77180.1	243;243;243	AT1G77180.3	AT1G77180.3	RVPRASGSPPVPVMHSPPRPVTVKDQQDWKI	chromatin protein family;chromatin protein family;chromatin protein family	UID1630	1;2	814
15.3679	15.0806	15.0149	15.2153	15.6061	15.2935	S	3	___1			0.936802	3.6823e-09	66.383	46.308	66.383	-4.1237	7479600	364	0.603274	0.65746	0.217165	0.601149	AT1G77180.3;AT1G77180.2;AT1G77180.1	364;364;364	AT1G77180.3	AT1G77180.3	AAMSMPVSSDRGRSESVDPRGDYDNYDQDRG	chromatin protein family;chromatin protein family;chromatin protein family	UID1631	1	814
17.549	16.1126	17.1295	17.1924	17.5249	16.0464	S	3	___1			0.996153	8.72135e-15	102.57	94.469	102.57	-1.7451	4997000	209	0.00484527	0.995089	-0.00914828	-0.0111783	AT1G77300.2;AT1G77300.1	209;209	AT1G77300.2	AT1G77300.2	ESLETTKHIKPDEVESDGISYRFDDGGKEGR	histone methyltransferases(H3-K4 specific);histone methyltransferases(H3-K36 specific);histone methyltransferases(H3-K4 specific);histone methyltransferases(H3-K36 specific)	UID1634	1	815
13.3222	12.6151	12.9694	13.0371	13.0445	12.5956	S	2	___1			1	0.0465012	48.423	36.519	48.423	-0.84588	1864300	462	0.109635	0.909151	-0.0765044	-0.169116	AT1G77480.1	462	AT1G77480.1	AT1G77480.1	ELFSGSDSSKNKNLVSDGEL___________	Eukaryotic aspartyl protease family protein	UID1635	1	816
19.0069	18.3718	18.5625	18.4541	18.9656	18.6269	S	4	___1			0.86143	1.89908e-24	114.29	96.375	114.29	0.21842	18923000	238	0.0501385	0.963188	0.0351575	0.0797643	AT1G77680.1	238	AT1G77680.1	AT1G77680.1	KGFVTESAAKPEGTNSPPEKDDKKARQKNGI	Ribonuclease II/R family protein	UID1637	1	819
18.9293	18.3291	18.4227	18.6899	19.2419	18.8793	S	2	___1			0.96203	3.49064e-85	225.26	186.69	225.26	0.76325	242720000	537	0.694884	0.537501	0.376642	0.842713	AT1G77760.1	537	AT1G77760.1	AT1G77760.1	LEISSESNNTLKKSVSSPFMNTASKMYSISE	nitrate reductase 1	UID1645	1	820
19.5879	19.0165	19.1042	19.4681	19.9538	19.5949	S	2	___1			0.844037	0.00170392	73.632	52.762	73.632	0.79784	88708000	538	0.884991	0.385951	0.436069	1.01512	AT1G77760.1	538	AT1G77760.1	AT1G77760.1	EISSESNNTLKKSVSSPFMNTASKMYSISEV	nitrate reductase 1	UID1646	1	820
15.3288	14.987	15.1195	15.1766	15.7789	15.3084	S	3	___1			0.844528	1.36749e-13	78.428	70.917	78.428	-0.65796	1598800	243	0.593244	0.628734	0.27624	0.676833	AT1G77770.2;AT1G77770.1	243;243	AT1G77770.2	AT1G77770.2	DMESSDFASSSSSPASPSRSLHRLLFPRNQR	Protein of unknown function (DUF1644);Protein of unknown function (DUF1644)	UID1647	1	821
13.9934	13.9224	13.5311	13.4427	13.9555	13.6046	S	3	___1			0.932688	9.76223e-06	69.979	55.289	69.979	0.60824	4260700	1224	0.286334	0.795826	-0.14807	-0.362286	AT1G77800.2;AT1G77800.1	1224;1224	AT1G77800.2	AT1G77800.2	DSATTSIKGHPDSNISGSEAIQRSDDITIDS	PHD finger family protein;PHD finger family protein	UID1649	1;2	822
17.3126	16.798	16.8498	17.6862	18.0974	17.7495	S	2	___1			0.999019	9.34699e-08	132.85	111.28	132.85	-0.32191	23563000	80	1.83915	0.0130435	0.857586	2.10398	AT1G78150.2;AT1G78150.1;AT1G78150.3	80;80;109	AT1G78150.2	AT1G78150.2	RRKPCSEHKMKEITGSGIFSRNEKDDASEPL	unknown protein;BEST Arabidopsis thaliana protein match is: unknown protein (TAIR:AT1G35780.1);Has 35333 Blast hits to 34131 proteins in 2444 species: Archae - 798;Bacteria - 22429;Metazoa - 974;Fungi - 991;Plants - 531;Viruses - 0;Other Eukaryote	UID1650	1	823
17.8783	17.3034	17.3912	17.5507	17.9416	17.6333	S	3	___1			0.84795	5.54273e-06	80.609	55.147	80.609	0.28273	31756000	17	0.357247	0.745829	0.184233	0.444214	AT1G78240.2;AT1G78240.1	17;17	AT1G78240.2	AT1G78240.2	SMPLQRGISGVRVSDSSDDLRDSQMKDKTER	S-adenosyl-L-methionine-dependent methyltransferases superfamily protein;S-adenosyl-L-methionine-dependent methyltransferases superfamily protein	UID1651	1	824
18.17	17.5375	17.6201	17.7004	18.2581	17.7834	S	3	___1			0.996708	3.4641e-05	71.176	51.337	71.176	-0.29358	102510000	24	0.201816	0.83413	0.13807	0.297711	AT1G78240.2;AT1G78240.1	24;24	AT1G78240.2	AT1G78240.2	ISGVRVSDSSDDLRDSQMKDKTERARSTENN	S-adenosyl-L-methionine-dependent methyltransferases superfamily protein;S-adenosyl-L-methionine-dependent methyltransferases superfamily protein	UID1652	1	824
15.0351	14.6226	14.5752	14.2668	14.8826	14.4027	S	3	___1			0.995071	1.89462e-05	52.19	44.146	52.19	-0.06606	8391700	292	0.405895	0.706512	-0.226919	-0.519143	AT1G78430.1	292	AT1G78430.1	AT1G78430.1	QCGSMEKHFAGRFVGSPGMADDSDDGSGKRK	ROP interactive partner 2	UID1653	1	826
16.5465	16.1089	16.1532	15.4885	16.0068	15.6748	S	2	___1			0.996343	2.02363e-09	129.88	95.075	129.88	-0.28304	63055000	124	1.24668	0.134156	-0.546199	-1.34632	AT1G78610.1	124	AT1G78610.1	AT1G78610.1	GMDELQSRGLTPVSESPRVSTKRDPVGRRDS	mechanosensitive channel of small conductance-like 6	UID1654	1;2	827
18.367	17.8182	17.9215	17.8891	18.3815	18.0091	S	3	___1			0.99948	9.60258e-19	117.67	91.842	117.67	0.76722	30744000	290	0.0916216	0.930312	0.0576738	0.135913	AT1G78650.1	290	AT1G78650.1	AT1G78650.1	SEPQKPSHDADKKGGSDDETRDANFMRAPKD	DNA-directed DNA polymerases	UID1656	1	828
19.3831	18.8168	18.8971	18.6912	19.0958	18.8324	S	2	___1			0.970847	5.0693e-15	141.58	94.52	68.016	0.60354	25240000	171	0.304309	0.780748	-0.159227	-0.385561	AT1G78880.1	171	AT1G78880.1	AT1G78880.1	SGAPRKISGPLDYSGSMKTHMPSVVHNQAVT	Ubiquitin-specific protease family C19-related protein	UID1659	1	829
17.6886	17.0629	17.2358	16.8394	17.1589	16.917	S	3	___1			0.963267	1.57391e-05	62.377	44.871	62.377	0.62429	8984300	99	0.785431	0.512599	-0.357347	-0.87177	AT1G78880.1	99	AT1G78880.1	AT1G78880.1	ATGRMSGNLASAGSNSMKKTNSGPLSKHGEP	Ubiquitin-specific protease family C19-related protein	UID1660	1	829
16.8514	16.2422	16.5035	15.6017	15.9929	15.6893	S	2	___1			0.897344	7.07441e-18	134.91	95.66	134.91	0.50448	9636400	74	1.65348	0.0260457	-0.771033	-1.86894	AT1G78880.1	74	AT1G78880.1	AT1G78880.1	TKSRKSGPITGGSSRSGAQSGPVPNATGRMS	Ubiquitin-specific protease family C19-related protein	UID1661	1	829
17.5231	17.0441	17.1091	17.0811	17.4742	17.1003	S	2	___1			1	2.00943e-05	119.22	90.497	119.22	0.23432	11279000	126	0.0115219	0.991943	-0.00688426	-0.0173337	AT1G78900.2;AT1G78900.1	126;126	AT1G78900.2	AT1G78900.2	TIARISGDVYIPRGVSVPALDKDCLWEFQPN	vacuolar ATP synthase subunit A;vacuolar ATP synthase subunit A	UID1663	1	831
17.5292	16.9653	17.0385	16.9471	17.3366	17.0368	S	2	___1			0.999677	0.00222525	96.027	72.234	96.027	0.61219	19213000	387	0.121662	0.907951	-0.0708625	-0.17173	AT1G78900.2;AT1G78900.1	387;387	AT1G78900.2	AT1G78900.2	PADSGYPAYLAARLASFYERAGKVKCLGGPE	vacuolar ATP synthase subunit A;vacuolar ATP synthase subunit A	UID1664	1	831
17.7426	17.3455	17.4443	17.171	17.6451	17.3141	S	3	___1			0.986977	4.83429e-05	63.037	45.12	63.037	-0.52579	10706000	867	0.294779	0.804625	-0.134053	-0.348842	AT1G79000.1;AT1G79000.2	867;867	AT1G79000.1	AT1G79000.1	QRPVSQPDKQDLSDVSPMQETTKVEKEPESL	histone acetyltransferase of the CBP family 1;histone acetyltransferase of the CBP family 1	UID1665	1	832
17.9338	17.406	17.4409	17.3922	18.0349	17.5674	S	3	___1			0.942687	1.32985e-10	89.507	71.142	89.507	1.02	6592500	762	0.0996667	0.916767	0.0712783	0.156111	AT1G79000.1;AT1G79000.2	762;762	AT1G79000.1	AT1G79000.1	TSAGAKSCTSPGADISGHLQPSLKRLKVEQS	histone acetyltransferase of the CBP family 1;histone acetyltransferase of the CBP family 1	UID1666	1	832
15.2633	15.0487	14.9279	16.0512	16.5328	16.3507	S	3	___1	+	Wt-mannitol_Wt-mock	0.884093	6.48583e-29	122.47	108.43	122.47	0.82644	5358600	103	2.70329	0	1.23162	3.31754	AT1G79090.2;AT1G79090.1	103;103	AT1G79090.2	AT1G79090.2	LASTFSKLNREPDVYSNTGPITDRRSSQNSL	FUNCTIONS IN: molecular_function unknown;INVOLVED IN: biological_process unknown;LOCATED IN: cellular_component unknown;EXPRESSED IN: 25 plant structures;EXPRESSED DURING: 15 growth stages;CONTAINS InterPro DOMAIN/s: Topoisomerase II-associated prote	UID1671	1	833
17.4824	17.068	17.1615	16.9278	17.2115	17.0301	S	2	___1			0.916608	6.24369e-40	151.41	131.21	151.41	0.57421	50628000	208	0.52929	0.708578	-0.180848	-0.516065	AT1G79090.2;AT1G79090.1	208;208	AT1G79090.2	AT1G79090.2	VPKSSFVSYPPPGSISPDQRLGHPNIPYQSG	FUNCTIONS IN: molecular_function unknown;INVOLVED IN: biological_process unknown;LOCATED IN: cellular_component unknown;EXPRESSED IN: 25 plant structures;EXPRESSED DURING: 15 growth stages;CONTAINS InterPro DOMAIN/s: Topoisomerase II-associated prote	UID1674	1;2	833
16.4127	15.9449	16.1968	15.9428	16.4971	16.2491	S	2	___1			0.895384	2.646e-23	112.36	85.035	60.489	-2.5536	7582600	342	0.0751385	0.943298	0.0448386	0.109448	AT1G79090.2;AT1G79090.1	342;342	AT1G79090.2	AT1G79090.2	GMQPQLFNSHLSRSSSSGNYDGMLGFGDLRE	FUNCTIONS IN: molecular_function unknown;INVOLVED IN: biological_process unknown;LOCATED IN: cellular_component unknown;EXPRESSED IN: 25 plant structures;EXPRESSED DURING: 15 growth stages;CONTAINS InterPro DOMAIN/s: Topoisomerase II-associated prote	UID1675	1;2	833
16.8876	16.4961	16.6311	16.559	16.9905	16.7431	S	2	___1			0.855468	8.84844e-12	93.909	74.147	93.909	1.0482	20029000	343	0.211438	0.865839	0.0925535	0.250318	AT1G79090.2;AT1G79090.1	343;343	AT1G79090.2	AT1G79090.2	MQPQLFNSHLSRSSSSGNYDGMLGFGDLREV	FUNCTIONS IN: molecular_function unknown;INVOLVED IN: biological_process unknown;LOCATED IN: cellular_component unknown;EXPRESSED IN: 25 plant structures;EXPRESSED DURING: 15 growth stages;CONTAINS InterPro DOMAIN/s: Topoisomerase II-associated prote	UID1676	1;2	833
14.8223	14.3841	14.4278	14.2472	14.9371	14.4277	S	3	___1			0.946885	1.92954e-13	100.01	80.428	100.01	0.094105	120150000	1928	0.00977277	0.992284	-0.00739415	-0.0164614	AT1G79280.1;AT1G79280.3;AT1G79280.2	1928;1929;1950	AT1G79280.1	AT1G79280.1	EKEEVQPETLATPTQSPSRMETAMEEAETTI	nuclear pore anchor;nuclear pore anchor;nuclear pore anchor	UID1679	1;2	835
15.4225	15.0981	15.1725	15.2474	15.7455	15.3769	S	2	___1			0.767537	9.97113e-13	98.408	68.72	98.408	0.29649	21843000	1930	0.560537	0.661383	0.225583	0.595899	AT1G79280.1;AT1G79280.3;AT1G79280.2	1930;1931;1952	AT1G79280.1	AT1G79280.1	EEVQPETLATPTQSPSRMETAMEEAETTIET	nuclear pore anchor;nuclear pore anchor;nuclear pore anchor	UID1680	1;2	835
16.8483	16.2299	16.3195	16.1754	16.6803	16.3819	S	2	___1			0.999935	2.01213e-48	169.25	136.04	169.25	-0.33518	596080000	2022	0.0775524	0.937203	-0.0533644	-0.120653	AT1G79280.1;AT1G79280.3;AT1G79280.2	2022;2023;2044	AT1G79280.1	AT1G79280.1	TSSGAPETEDPKRAPSPGGGSSTIVTLADRA	nuclear pore anchor;nuclear pore anchor;nuclear pore anchor	UID1681	1	835
19.0136	18.3635	18.5659	18.8496	19.224	18.7626	S	3	___1			0.997985	1.4004e-09	117.21	80.537	97.797	1.9355	18920000	663	0.552676	0.62811	0.297752	0.678887	AT1G79280.1;AT1G79280.3;AT1G79280.2	663;663;663	AT1G79280.1	AT1G79280.1	EEQKLHSSDSRSSDLSPAVVPGRKNFLHLLE	nuclear pore anchor;nuclear pore anchor;nuclear pore anchor	UID1682	1	835
15.4476	15.1863	15.2886	15.1889	15.5767	15.2908	S	3	___1			0.846983	4.12381e-13	66.479	58	66.479	-0.04612	3789900	4	0.117019	0.929875	0.0446269	0.131748	AT1G79350.1	4	AT1G79350.1	AT1G79350.1	____________MTQSPVQPPPPLPAQPHSA	RING/FYVE/PHD zinc finger superfamily protein	UID1685	1	837
16.9768	16.0072	15.9768	16.1784	16.4018	16.1915	S	3	___1			1	0.00231782	67.704	48.928	67.704	0.40636	18454000	268	0.0652455	0.938298	-0.0629985	-0.117476	AT1G79430.1;AT1G79430.2	268;333	AT1G79430.1	AT1G79430.1	SGDEGNNGGKLLERPSPRRSPLSPMMNPNGG	Homeodomain-like superfamily protein;Homeodomain-like superfamily protein	UID1686	1	838
16.933	16.1543	16.3032	16.2058	16.7005	16.2923	S	3	___1			1	0.00341817	50.102	29.815	50.102	-0.30637	4756000	201	0.0796669	0.930005	-0.0639585	-0.132361	AT1G79550.2;AT1G79550.1	201;201	AT1G79550.2	AT1G79550.2	AVANPKKPFAAIVGGSKVSTKIGVIESLLNT	phosphoglycerate kinase;phosphoglycerate kinase	UID1687	1	839
12.5856	12.5183	11.8603	13.3347	14.1278	13.8122	S	3	___1	+	Wt-mannitol_Wt-mock	0.897323	2.85197e-05	42.894	30.092	42.894	4.5323	1090000	891	1.93186	0.00168839	1.43682	2.72842	AT1G79570.1	891	AT1G79570.1	AT1G79570.1	ANPQLTLGQDYGGNFSEKDGGGTGSIPPALE	Protein kinase superfamily protein with octicosapeptide/Phox/Bem1p domain	UID1688	1	840
18.0603	17.4372	17.5275	17.7946	18.4425	18.0496	S	3	___1			0.98484	5.06247e-07	100.38	78.145	100.38	0.3346	39443000	155	0.709299	0.492418	0.420563	0.893399	AT1G79570.1	155	AT1G79570.1	AT1G79570.1	NHVQSAPQALLSKDSSVGNLHGYKNTSSSAS	Protein kinase superfamily protein with octicosapeptide/Phox/Bem1p domain	UID1689	1	840
13.0168	12.4659	12.482	15.4273	16.1303	15.4708	S	3	___1	+	Wt-mannitol_Wt-mock	0.994731	0.000687411	48.883	34.007	48.883	0.0031884	56829000	144	3.31534	0	3.02118	6.15737	AT1G79570.1	144	AT1G79570.1	AT1G79570.1	NSSLHEFGNKLNHVQSAPQALLSKDSSVGNL	Protein kinase superfamily protein with octicosapeptide/Phox/Bem1p domain	UID1691	1	840
14.9553	14.7661	14.6261	15.5969	16.0746	15.5077	S	2	___1	+	Wt-mannitol_Wt-mock	0.99458	0.000916334	78.098	62.508	78.098	-0.038759	22760000	867	2.0362	0.00626244	0.943937	2.35886	AT1G79570.1	867	AT1G79570.1	AT1G79570.1	KDGGESSRLPYVSPLSRDGISTNLANPQLTL	Protein kinase superfamily protein with octicosapeptide/Phox/Bem1p domain	UID1692	1	840
16.2161	15.5656	15.7255	16.3784	16.8499	16.4247	S	3	___1			0.999019	0.00307743	60.641	41.543	60.641	-0.42641	27562000	638	1.35566	0.0593609	0.715267	1.60162	AT1G79570.1	638	AT1G79570.1	AT1G79570.1	LNYPEPEQSSQRVYCSERIPREQLELLNRLS	Protein kinase superfamily protein with octicosapeptide/Phox/Bem1p domain	UID1699	1	840
16.9966	16.5224	16.6453	15.6355	16.319	15.8775	S	2	___1			0.810943	1.24249e-06	100.69	57.268	100.69	-3.3487	25129000	9	1.46942	0.0415669	-0.777386	-1.74535	AT1G79660.1	9	AT1G79660.1	AT1G79660.1	_______MVLDGIVSSPLRRPHALKKQWDDL	unknown protein;BEST Arabidopsis thaliana protein match is: unknown protein (TAIR:AT1G16170.1);Has 30201 Blast hits to 17322 proteins in 780 species: Archae - 12;Bacteria - 1396;Metazoa - 17338;Fungi - 3422;Plants - 5037;Viruses - 0;Other Eukaryot	UID1700	1	842
15.7853	14.9167	15.2444	15.0601	15.5578	15.097	S	4	___1			0.881755	1.29611e-08	70.917	46.618	70.917	2.0855	5579700	362	0.0918218	0.917931	-0.0771758	-0.154475	AT1G79690.1	362	AT1G79690.1	AT1G79690.1	QKHAATGFFSVIKRRSEANLDASDHLASSTK	nudix hydrolase homolog 3	UID1701	1	843
15.9089	15.338	15.4839	15.3588	15.8164	15.449	S	2	___1			0.952448	0.00223071	92.491	64.317	92.491	0.15168	4164600	5	0.0554806	0.959167	-0.0355508	-0.0844153	AT1G79760.1	5	AT1G79760.1	AT1G79760.1	___________MGVSSPDFRAPPPSPVASSR	downstream target of AGL15-4	UID1704	1	845
16.3918	15.6581	16.0858	15.9301	16.4122	15.7214	S	4	___1			0.998533	7.80495e-07	90.707	75.08	90.707	0.21002	10495000	221	0.0272835	0.976502	-0.0239954	-0.0484606	AT1G79830.3;AT1G79830.2;AT1G79830.1;AT1G79830.4	221;221;221;221	AT1G79830.3	AT1G79830.3	SEAKEVTVENKDTVHSPVLDGQHKITYMDET	golgin candidate 5;golgin candidate 5;golgin candidate 5;golgin candidate 5	UID1705	1	846
18.4462	18.0207	18.0944	17.9806	18.4777	18.193	S	2	___1			1	2.65148e-06	117.02	100.47	117.02	0.42727	10608000	117	0.0530018	0.963934	0.0299962	0.0759673	AT1G79850.1	117	AT1G79850.1	AT1G79850.1	DVVRLEKSRPISKTKSFVALPVIARAARKAE	ribosomal protein S17	UID1707	1	847
17.3144	16.6852	16.7148	16.7857	17.337	17.0481	S	2	___1			0.868452	3.02831e-32	169.04	129.48	169.04	3.3313	10193000	879	0.229699	0.813961	0.152133	0.331053	AT1G79950.1	879	AT1G79950.1	AT1G79950.1	VMQGCSSRKAKLVELSDDEETPVERRCEVVD	RAD3-like DNA-binding helicase protein	UID1709	1	850
17.2283	16.796	16.922	16.6929	17.2343	16.8412	S	3	___1			0.999989	2.5489e-05	61.942	50.328	61.942	5.5258	70097000	105	0.103437	0.923013	-0.059295	-0.145939	AT1G80180.1	105	AT1G80180.1	AT1G80180.1	HHRNTGRVSPAVDPPSPRLSAFGCCSAFGKK	unknown protein;FUNCTIONS IN: molecular_function unknown;INVOLVED IN: biological_process unknown;LOCATED IN: plasma membrane;EXPRESSED IN: 21 plant structures;EXPRESSED DURING: 10 growth stages;BEST Arabidopsis thaliana protein match is: unknown pro	UID1713	1;2	852
16.9956	16.4856	16.581	16.2801	16.6347	16.3386	S	3	___1			0.902022	0.000395453	61.649	45.005	61.649	0.10151	119390000	16	0.635809	0.623818	-0.269573	-0.689153	AT1G80180.1	16	AT1G80180.1	AT1G80180.1	MAGLQRSTISFRRQGSSGIVWDDRLIAELSQ	unknown protein;FUNCTIONS IN: molecular_function unknown;INVOLVED IN: biological_process unknown;LOCATED IN: plasma membrane;EXPRESSED IN: 21 plant structures;EXPRESSED DURING: 10 growth stages;BEST Arabidopsis thaliana protein match is: unknown pro	UID1714	1	852
18.8831	18.3018	18.3567	19.3034	19.7752	19.4572	S	2	___1	+	Wt-mannitol_Wt-mock	0.859289	1.10812e-06	131.45	111.69	131.45	-1.8666	23871000	160	1.90131	0.00707559	0.998069	2.31249	AT1G80210.2;AT1G80210.1;AT3G06820.1;AT3G06820.2	160;160;79;160	AT1G80210.2;AT3G06820.1	AT1G80210.2	IAFQSSDGKPNSIPKSMSLVLANKDSVIDIE;IAFQSSDGKPNSIPKSMSLVLANKDSVIDLE	Mov34/MPN/PAD-1 family protein;Mov34/MPN/PAD-1 family protein;Mov34/MPN/PAD-1 family protein;Mov34/MPN/PAD-1 family protein	UID1716	1	853;1435
16.2844	15.517	15.7983	15.5327	16.0207	15.374	S	3	___1			0.999875	6.52282e-10	78.428	68.507	78.428	2.8021	38050000	70	0.307817	0.741519	-0.224122	-0.451098	AT1G80270.3;AT1G80270.2;AT1G80270.1	70;70;70	AT1G80270.3	AT1G80270.3	SSLSNRALSSSAGTKSDQEEDDLEDGFSELE	PENTATRICOPEPTIDE REPEAT 596;PENTATRICOPEPTIDE REPEAT 596;PENTATRICOPEPTIDE REPEAT 596	UID1718	1;2	854
18.2899	17.6971	17.8155	17.355	17.8723	17.5268	S	3	___1			0.999895	4.19784e-05	101.38	77.823	101.38	0.27382	7277800	92	0.670411	0.573561	-0.349476	-0.800587	AT1G80350.1	92	AT1G80350.1	AT1G80350.1	ERRAFKEAPTGRRAASPPINTKSSFVFQPLD	P-loop containing nucleoside triphosphate hydrolases superfamily protein	UID1720	1	855
17.7938	17.4852	17.5194	17.1996	17.6885	17.3083	S	2	___1			1	0.000413307	88.495	57.606	88.495	-5.8827	1836300	142	0.492796	0.698452	-0.200643	-0.531496	AT1G80450.1	142	AT1G80450.1	AT1G80450.1	EEQKAIAEKGFYFLPSPRSGSEPAPELLPLF	VQ motif-containing protein	UID1721	1	856
17.4831	16.8434	17.2142	17.116	17.6376	17.0841	S	3	___1			0.902952	5.54775e-17	126.77	105.83	126.77	0.094035	6452700	683	0.142265	0.884595	0.0990206	0.216196	AT1G80490.1;AT1G80490.2	683;684	AT1G80490.1	AT1G80490.1	ANSDGLRLLHTVENLSSESSKPAINSIPMVE	TOPLESS-related 1;TOPLESS-related 1	UID1722	1	857
17.8553	17.2191	17.4698	17.1255	17.4656	17.1825	S	2	___1			0.98333	1.96688e-23	161.25	128.5	161.25	0.69228	22613000	271	0.531794	0.652219	-0.256868	-0.622252	AT1G80530.1	271	AT1G80530.1	AT1G80530.1	LAVPIKMTLFRSNAKSSPLGSSDNLAKEEGT	Major facilitator superfamily protein	UID1723	1	858
18.8132	18.2307	18.3318	18.3374	18.7113	18.4248	S	3	___1			0.849346	7.8991e-16	148.62	106.58	104.41	-0.31262	23929000	276	0.0528593	0.962629	0.0325864	0.07905	AT1G80530.1	276	AT1G80530.1	AT1G80530.1	KMTLFRSNAKSSPLGSSDNLAKEEGTHEEPL	Major facilitator superfamily protein	UID1725	1	858
17.3823	16.9913	17.102	17.2123	17.6796	17.3406	S	3	___1			0.999387	6.02406e-07	59.512	47.316	59.512	-2.2349	53376000	523	0.625216	0.636013	0.252323	0.661241	AT1G80680.1	523	AT1G80680.1	AT1G80680.1	LFSERQSTERLMYAASDNEEDVMQDVKEDSA	SUPPRESSOR OF AUXIN RESISTANCE 3	UID1727	1	859
17.6287	17.3117	17.3887	17.4262	17.7112	17.484	S	3	___1			0.999985	0.000293521	57.288	38.213	57.288	-0.22474	917340	62	0.307585	0.836107	0.0974522	0.296069	AT1G80870.1	62	AT1G80870.1	AT1G80870.1	LLNRSRTIPFDVAAASPLKLQLFTYKELKLA	Protein kinase superfamily protein	UID1730	1	860
17.3242	16.625	16.8498	16.596	17.0729	16.32	S	4	___1			1	5.45028e-15	115.31	100.05	106.93	3.5686	56561000	213	0.375763	0.69522	-0.270021	-0.538532	AT1G80930.1	213	AT1G80930.1	AT1G80930.1	GGRRESQRKRRDHRASDDDEEGEIRSERRGK	MIF4G domain-containing protein / MA3 domain-containing protein	UID1731	1	861
18.5309	17.9199	18.0471	17.6747	18.1462	17.7982	S	2	___1			0.98062	0.000138527	77.124	63.461	72.848	0.85503	63223000	80	0.555738	0.628487	-0.292926	-0.675567	AT1G80930.1	80	AT1G80930.1	AT1G80930.1	DGEGRRGDKVRRKETSDDEELARRSRKDRKE	MIF4G domain-containing protein / MA3 domain-containing protein	UID1732	1	861
17.617	17.2371	17.2283	16.9589	17.3952	17.0697	S	3	___1			1	7.25827e-08	97.823	82.958	44.807	-5.5087	38488000	112	0.527193	0.67691	-0.219489	-0.572768	AT1G80930.1	112	AT1G80930.1	AT1G80930.1	NSGSEDDRGKRIEVDSDGDGERRVNKGRNTD	MIF4G domain-containing protein / MA3 domain-containing protein	UID1733	1	861
19.8815	19.1704	19.3819	19.1174	19.5066	19.0966	S	4	___1			1	2.79383e-09	96.163	84.723	91.457	-2.5648	564240000	187	0.403943	0.700808	-0.237731	-0.528963	AT1G80930.1	187	AT1G80930.1	AT1G80930.1	RERSHRGSRVIADKPSDEEDDRQRSRGGRRE	MIF4G domain-containing protein / MA3 domain-containing protein	UID1734	1	861
17.9824	17.4675	17.6313	17.4993	17.9993	17.6833	S	2	___1			1	2.69661e-22	127.66	112.51	127.66	-3.9395	18560000	29	0.0550287	0.961636	0.0336043	0.08183	AT2G01130.1	29	AT2G01130.1	AT2G01130.1	HQRLGSDYGFNPVPLSPVRYVSAYDDRVSED	DEA(D/H)-box RNA helicase family protein	UID1738	1	865
16.1332	15.4489	15.5159	15.8862	16.6682	16.2213	S	2	___1			0.822339	1.47028e-09	97.463	67.72	97.463	1.2616	2886200	272	0.824587	0.320118	0.559202	1.08743	AT2G01180.2;AT2G01180.1	272;297	AT2G01180.2	AT2G01180.2	AYFKAAQERGVPVTSSQNGDALRAMSLQMDS	phosphatidic acid phosphatase 1;phosphatidic acid phosphatase 1	UID1739	1	866
15.5366	15.1957	15.0573	15.5737	16.2119	15.7443	S	3	___1			0.999904	5.67316e-10	86.453	72.826	72.568	0.90896	316150000	387	1.14593	0.14455	0.580093	1.32422	AT2G01190.1	387	AT2G01190.1	AT2G01190.1	VSNEFQARVYSDDERSDHGVQAGYRKPPTPR	Octicosapeptide/Phox/Bem1p family protein	UID1742	1;2	867
18.7007	17.9813	18.2276	18.1129	18.5927	18.2102	S	2	___1			0.974781	1.54829e-15	109.35	96.352	109.35	-1.0812	28198000	395	0.00266824	0.999089	0.00209808	0.00459196	AT2G01420.1	395	AT2G01420.1	AT2G01420.1	GAKEIRMVVSDQPRKSGGDDIGGLDSGEGER	Auxin efflux carrier family protein	UID1746	1	870
16.1684	15.3666	15.6722	15.6257	16.2184	15.5451	S	3	___1			0.938605	3.06739e-11	69.081	56.279	69.081	-0.15423	56142000	405	0.0670113	0.938457	0.0606429	0.1176	AT2G01420.1	405	AT2G01420.1	AT2G01420.1	DQPRKSGGDDIGGLDSGEGEREIEKATAGLN	Auxin efflux carrier family protein	UID1747	1	870
17.4054	16.7881	16.9401	16.9898	17.4047	17.0278	S	3	___1			1	5.58236e-11	66.3	55.201	66.3	-1.5525	5387800	409	0.158132	0.881144	0.0962098	0.224757	AT2G01420.2	409	AT2G01420.2	AT2G01420.2	KSNARGGGDDIGGLDSGEGEREIEKATAGLN	Auxin efflux carrier family protein	UID1750	1	871
15.9628	15.2541	15.5051	14.9815	15.5079	14.7021	S	3	___1			1	4.58358e-24	114.02	103.65	114.02	-2.0384	56847000	397	0.744738	0.406006	-0.51018	-0.991755	AT2G01450.4;AT2G01450.3;AT2G01450.2;AT2G01450.1	397;397;397;397	AT2G01450.4	AT2G01450.4	FARLEEHNDDEEEHNSPPHQRKYTSLPRERV	MAP kinase 17;MAP kinase 17;MAP kinase 17;MAP kinase 17	UID1751	1	872
16.2085	16.6881	15.6985	15.0472	15.6179	14.9575	S	2	___1			0.992938	0.0022672	87.284	53.768	87.284	0.021091	5620600	406	1.31548	0.0335885	-0.990836	-1.79262	AT2G01450.4;AT2G01450.3;AT2G01450.2;AT2G01450.1	406;406;406;406	AT2G01450.4	AT2G01450.4	DEEEHNSPPHQRKYTSLPRERVCSSEDEGSD	MAP kinase 17;MAP kinase 17;MAP kinase 17;MAP kinase 17	UID1752	1	872
18.3626	17.7827	17.8995	18.0371	18.4167	18.1861	S	3	___1			0.999986	1.88522e-22	102.73	90.24	90.097	-0.44786	52714000	43	0.402637	0.722714	0.19836	0.485347	AT2G01470.1	43	AT2G01470.1	AT2G01470.1	PEVDVRSKIIMDPEKSEDDDESSSSSSSSRS	SEC12P-like 2 protein	UID1753	1	874
15.3271	14.5441	14.8757	17.5785	18.079	17.6135	S	2	___1	+	Wt-mannitol_Wt-mock	0.982623	1.2135e-06	101.48	79.35	101.48	0.23155	140130000	624	3.2845	0	2.84138	5.93916	AT2G01690.1;AT2G01690.2	624;625	AT2G01690.1	AT2G01690.1	PTYSFSTGNQIGRATSGVPFSQYKHQNEDGD	ARM repeat superfamily protein;ARM repeat superfamily protein	UID1754	1	876
18.1894	17.6804	17.7524	17.461	17.9608	17.6883	S	2	___1			0.958954	1.20261e-11	93.839	74.736	93.839	-0.88625	10285000	36	0.326688	0.764911	-0.170731	-0.411541	AT2G01750.1;AT2G01750.2	36;36	AT2G01750.1	AT2G01750.1	GTTARISSPSLTMSSSFREGGGGGGSKGLTR	microtubule-associated proteins 70-3;microtubule-associated proteins 70-3	UID1757	1	877
15.2546	14.5774	14.9525	16.0099	16.5361	16.1812	S	3	___1	+	Wt-mannitol_Wt-mock	1	6.41603e-06	83.633	62.732	83.633	-0.15392	7688900	417	2.20443	0.00109554	1.31424	2.92212	AT2G01750.1;AT2G01750.2	417;417	AT2G01750.1	AT2G01750.1	TPEGRSMSNGPSRRQSLGGADIIPKLTSNGF	microtubule-associated proteins 70-3;microtubule-associated proteins 70-3	UID1758	1	877
17.1216	16.7183	16.7437	16.5771	17.0149	16.677	S	2	___1			0.988573	0.000551271	84.06	65.925	84.06	4.8611	1906900	986	0.219858	0.852885	-0.104868	-0.271768	AT2G01980.1	986	AT2G01980.1	AT2G01980.1	NIGAFGADRTLHRRPSSLTPPRSSSSDQLQR	sodium proton exchanger, putative (NHX7) (SOS1)	UID1766	1	879
16.3115	15.5271	15.7564	15.6617	16.2445	15.82	S	3	___1			0.976845	5.62117e-05	80.69	60.483	80.69	0.29388	10678000	1054	0.0517595	0.95564	0.0437495	0.0891617	AT2G01980.1	1054	AT2G01980.1	AT2G01980.1	LSIFGSMVNVYRRSVSFGGIYNNKLQDNLLY	sodium proton exchanger, putative (NHX7) (SOS1)	UID1767	1	879
16.2196	15.6709	15.9524	15.8016	16.1947	15.8119	S	3	___1			0.999985	6.93129e-07	74.698	63.419	74.698	-1.2998	249760000	71	0.0188628	0.984484	-0.0115973	-0.0286704	AT2G02070.1	71	AT2G02070.1	AT2G02070.1	NQPRTPNSDAEVIALSPKTLMATNRFICEVC	indeterminate(ID)-domain 5	UID1769	1;2	880
15.0902	14.3063	14.4644	14.5702	15.0253	14.757	S	3	___1			0.958558	2.15473e-05	49.662	41.096	49.662	0.20712	3368900	206	0.235644	0.804742	0.163825	0.346102	AT2G02160.1	206	AT2G02160.1	AT2G02160.1	SAAPRVASTGLRDSRSVEGYIPNHVGYEPVV	CCCH-type zinc finger family protein	UID1770	1	881
14.9456	14.3534	14.316	14.8457	15.3931	14.9438	S	3	___1			0.986816	0.000492519	42.612	30.447	42.612	4.6396	3245700	299	0.922772	0.289575	0.522497	1.12478	AT2G02160.1	299	AT2G02160.1	AT2G02160.1	HVEDRYGRRSQERGNSEYDPDFSAIADGDKE	CCCH-type zinc finger family protein	UID1771	1	881
15.2048	14.8271	14.9363	15.0567	15.2477	14.9972	S	3	___1			0.978118	4.26485e-05	67.964	46.713	67.964	3.6515	41018000	19	0.339687	0.813851	0.111157	0.331534	AT2G02170.2;AT2G02170.1	19;19	AT2G02170.2	AT2G02170.2	ERIGKTQVTSSGGGFSPGKLRSMLLLGVDRK	Remorin family protein;Remorin family protein	UID1775	1	882
17.9745	17.0991	17.4496	16.6472	17.1717	16.3544	S	3	___1			1	0.029042	42.743	19.315	42.743	0.29826	3847000	845	1.05425	0.101455	-0.783278	-1.42648	AT2G02480.1	845	AT2G02480.1	AT2G02480.1	REVMAYKQRIGGLHFSKSASPASVIKRNGNH	AAA-type ATPase family protein	UID1776	1	883
18.4182	17.7999	17.9435	17.0661	17.628	17.2098	S	2	___1			0.994373	2.74609e-06	115.91	82.69	115.91	-1.4578	8381900	224	1.39468	0.0518228	-0.75253	-1.66634	AT2G02480.1	224	AT2G02480.1	AT2G02480.1	EELSNSEDLRKVTGASPLLLKLKQKNWSRSS	AAA-type ATPase family protein	UID1777	1	883
18.0323	17.4756	17.634	17.2731	17.8799	17.4547	S	3	___1			0.998338	6.59068e-11	97.32	83.574	97.32	-2.0867	2377600	213	0.295214	0.771948	-0.178059	-0.400614	AT2G02540.1	213	AT2G02540.1	AT2G02540.1	EGGGSLTFRQPPPPPSPYSYGHNQKKRFRTK	homeobox protein 21	UID1778	1	884
16.2353	15.7858	15.6813	15.708	16.3555	15.8475	S	2	___1			0.999268	0.000107648	85.963	60.226	85.963	1.5129	2180100	429	0.0956665	0.920778	0.0695543	0.151207	AT2G02780.1	429	AT2G02780.1	AT2G02780.1	SKSLPDSRRVPQTMRSAVIGLPPYRVFSLEE	Leucine-rich repeat protein kinase family protein	UID1779	1	885
17.2718	16.6759	16.8752	16.1017	16.5501	16.0845	S	3	___1			0.928419	0.00197444	46.481	33.854	46.481	-4.4494	5733300	576	1.39674	0.0586906	-0.695567	-1.60941	AT2G02790.1	576	AT2G02790.1	AT2G02790.1	RAHRLLIASAKGSMNSDRSFSSSKDIGGKRF	IQ-domain 29	UID1780	1	886
18.1543	17.4737	17.7616	17.5753	17.9633	17.5192	S	4	___1			1	2.77879e-06	90.367	61.391	90.367	0.61034	12615000	267	0.173232	0.866018	-0.110563	-0.250325	AT2G02790.1	267	AT2G02790.1	AT2G02790.1	LVVKNLVPKSQTKKRSFQAVEAEKGKLKRGV	IQ-domain 29	UID1783	1	886
17.3146	16.6298	16.7878	16.4113	16.9283	16.5299	S	3	___1			1	0.00730916	40.52	21.444	40.52	0.066607	11849000	424	0.481678	0.651955	-0.287553	-0.625882	AT2G02790.1	424	AT2G02790.1	AT2G02790.1	PVTISKESDLDKDEKSLVLDKPEQDELRTAE	IQ-domain 29	UID1785	1	886
15.3301	14.7738	14.9068	15.3992	15.8581	15.1565	S	3	___1			1	0.000121671	72.315	55.742	62.203	3.6253	3852800	238	0.815758	0.393638	0.467678	1.00487	AT2G02950.1	238	AT2G02950.1	AT2G02950.1	ELIKIQKQEELSQRKSLEVFGSPVAIEKKSS	phytochrome kinase substrate 1	UID1786	1;2	887
16.2902	15.7607	15.9078	16.2243	16.6918	16.2225	S	3	___1			1	2.00153e-09	100.04	69.379	62.203	3.6253	3491800	244	0.820706	0.459826	0.393315	0.932075	AT2G02950.1	244	AT2G02950.1	AT2G02950.1	KQEELSQRKSLEVFGSPVAIEKKSSVVQKKL	phytochrome kinase substrate 1	UID1787	1;2	887
15.0712	15.0391	14.8297	14.7225	15.2895	14.7688	S	3	___1			0.902608	2.55145e-06	72.772	62.162	72.772	0.5098	12015000	547	0.0964034	0.929814	-0.05305	-0.133659	AT2G03140.1;AT2G03140.2	547;547	AT2G03140.1	AT2G03140.1	SPETDLEKNVKIDYGSDETENNIVSTRVESI	alpha/beta-Hydrolases superfamily protein;alpha/beta-Hydrolases superfamily protein	UID1788	1	888
17.6677	17.2538	17.357	17.5471	17.7027	17.7187	S	2	___1			0.998655	8.2026e-11	122.55	91.244	122.55	0.0651	170180000	122	0.780262	0.625487	0.229985	0.68467	AT2G03150.1	122	AT2G03150.1	AT2G03150.1	SVLDNRSGYVPTLPDSPKFASGSYLSPSSHG	ATP/GTP-binding protein family	UID1793	1	889
16.6391	16.188	15.7482	15.7287	15.4827	14.9805	S	3	___1			0.958517	0.00167936	54.524	39.552	54.524	0.46199	3172500	63	1.10338	0.0865057	-0.794429	-1.4751	AT2G03240.1	63	AT2G03240.1	AT2G03240.1	HHHLLHRKMTLHRAFSGLISTSPKKKKHHGH	EXS (ERD1/XPR1/SYG1) family protein	UID1794	1	890
17.3763	16.8567	16.9513	16.5379	17.2481	16.5745	S	3	___1			0.832202	5.63185e-05	98.182	60.461	98.182	-0.98146	5871800	288	0.416254	0.67764	-0.274576	-0.571113	AT2G03620.2;AT2G03620.1	288;288	AT2G03620.2	AT2G03620.2	GSTSGNFGKLQRAFSSIVGSHKSLLSSSSIG	magnesium transporter 3;magnesium transporter 3	UID1797	1	891
16.8821	16.4669	16.5699	16.4371	16.8255	16.4211	S	3	___1			1	0.000143821	75.669	57.212	75.669	-0.31397	23482000	339	0.16208	0.888661	-0.078413	-0.205358	AT2G03640.1;AT2G03640.2;AT2G03640.4;AT2G03640.3	339;340;339;340	AT2G03640.1	AT2G03640.1	ENGEAVKNVFQAHRESPIRIGNRRASIEEKR	Nuclear transport factor 2 (NTF2) family protein with RNA binding (RRM-RBD-RNP motifs) domain;Nuclear transport factor 2 (NTF2) family protein with RNA binding (RRM-RBD-RNP motifs) domain;Nuclear transport factor 2 (NTF2) family protein with RNA bindi	UID1798	1	892
15.3281	14.7106	14.7709	16.8846	17.4554	17.0362	S	3	___1	+	Wt-mannitol_Wt-mock	0.997931	6.90989e-24	98.632	85.04	56.021	-0.72056	16641000	6	2.96045	0	2.18885	4.75487	AT2G03680.2;AT2G03680.1	6;6	AT2G03680.2	AT2G03680.2	__________MGRGNSCGGGQSSLDYLFGGD	spiral1;spiral1	UID1799	1	893
16.1597	15.8973	15.8849	16.1538	16.6287	16.2442	S	2	___1			0.999862	0.00220203	85.67	63.539	85.67	0.38607	1889500	465	0.991883	0.422038	0.361602	0.974797	AT2G03820.1	465	AT2G03820.1	AT2G03820.1	FLRDLEENPELRFNISLYRDKDYQASETASM	nonsense-mediated mRNA decay NMD3 family protein	UID1800	1	894
16.945	16.3208	16.5464	16.0818	16.5249	16.1639	S	2	___1			1	0.00193415	89.55	53.67	89.55	1.188	10649000	462	0.694753	0.562867	-0.347173	-0.811803	AT2G03890.1;AT2G03890.2	462;342	AT2G03890.1	AT2G03890.1	VCIEAKRSVTERDVFSPRSDVVGEAEFQFDL	phosphoinositide 4-kinase gamma 7;phosphoinositide 4-kinase gamma 7	UID1801	1	895
15.9113	15.4149	15.494	15.4471	15.5555	15.5246	S	2	___1			0.999381	8.43364e-10	118.77	85.678	118.77	1.1891	3314600	125	0.245347	0.85314	-0.0976547	-0.273295	AT2G03890.1	125	AT2G03890.1	AT2G03890.1	LKRNFMHRSSSTPCLSPTGRDLQQKDRSGPI	phosphoinositide 4-kinase gamma 7	UID1802	1	895
15.8782	15.4175	15.5759	15.6276	16.1261	15.9019	S	4	___1			0.953123	2.32668e-08	64.507	54.168	51.645	0.42142	10318000	607	0.590819	0.638263	0.261303	0.657225	AT2G04865.1	607	AT2G04865.1	AT2G04865.1	ESKLQEEFDGEEPTESYDVKKEDKESKVEDD	Aminotransferase-like, plant mobile domain family protein	UID1806	1	899
18.06	17.5558	17.6945	17.7287	18.2443	17.7553	S	3	___1			1	3.78052e-05	80.387	69.024	80.387	0.55218	34103000	260	0.244381	0.816989	0.139308	0.327632	AT2G04880.2;AT2G04880.1	260;284	AT2G04880.2	AT2G04880.2	SPTAKRRKKGGNIELSPVERSTNDSRIVVHT	zinc-dependent activator protein-1;zinc-dependent activator protein-1	UID1807	1	900
16.4827	16.0877	16.0237	16.1732	16.9683	16.467	S	3	___1			0.992176	2.00891e-28	116.45	98.941	116.45	0.47175	49843000	76	0.548144	0.613923	0.33814	0.715049	AT2G04880.2;AT2G04880.1	76;76	AT2G04880.2	AT2G04880.2	LVPHTVASQSEVDVASPVSEKAPKVSESSGA	zinc-dependent activator protein-1;zinc-dependent activator protein-1	UID1809	1;2	900
17.6225	17.0051	17.2286	17.2666	17.7121	17.3516	S	3	___1			0.986959	7.18505e-06	71.697	57.832	71.697	-1.1181	7516500	17	0.281151	0.789576	0.158038	0.370724	AT2G04880.2;AT2G04880.1	17;17	AT2G04880.2	AT2G04880.2	AEVGKVLASDMELDHSNETKAVDDVVATTDK	zinc-dependent activator protein-1;zinc-dependent activator protein-1	UID1810	1	900
15.885	15.6217	15.7941	15.8968	15.9862	16.085	S	3	___1			0.998572	1.51554e-17	105.94	91.691	105.94	0.22311	8859500	28	1.10751	0.594005	0.222383	0.755318	AT2G05120.2;AT2G05120.1	28;28	AT2G05120.2	AT2G05120.2	SRNEKTPRNRVPPPDSPVTPATQNRNNFISD	Nucleoporin, Nup133/Nup155-like;Nucleoporin, Nup133/Nup155-like	UID1813	1	901
17.4989	17.0194	16.9951	16.6036	17.1469	16.8354	S	2	___1			0.99571	3.62444e-13	153.54	120.68	153.54	0.35795	11159000	61	0.610133	0.609735	-0.309193	-0.723554	AT2G05755.1	61	AT2G05755.1	AT2G05755.1	LLNQNQRPRINIFSASYTRRKPSEQVIKVTE	Nodulin MtN21 /EamA-like transporter family protein	UID1814	1	902
15.777	15.1702	15.5396	15.0443	15.8264	15.1218	S	4	___1			0.899062	6.26494e-13	65.284	55.137	65.284	-0.93825	2908100	124	0.209174	0.818834	-0.164778	-0.326251	AT2G06050.3;AT2G06050.2;AT2G06050.1	124;124;124	AT2G06050.3	AT2G06050.3	HVGRASHAVYQPNGGSPISSTNKPISENRWR	oxophytodienoate-reductase 3;oxophytodienoate-reductase 3;oxophytodienoate-reductase 3	UID1816	1	904
15.5312	14.8116	15.192	15.6188	15.9242	15.6036	S	2	___1			0.828616	1.02792e-15	126.1	101.32	126.1	-0.12621	2735600	1118	1.08594	0.199765	0.537297	1.24198	AT2G07360.1;AT2G07360.2	1118;1120	AT2G07360.1	AT2G07360.1	SEPQSRESFENPVAGSGSRSYESDDEEPRKS	SH3 domain-containing protein;SH3 domain-containing protein	UID1818	1	905
17.6564	16.9511	17.2422	16.87	17.3028	16.7365	S	3	___1			0.99594	5.84068e-09	83.087	68.668	83.087	1.7622	30927000	1125	0.515775	0.630288	-0.313455	-0.671739	AT2G07360.1;AT2G07360.2	1125;1127	AT2G07360.1	AT2G07360.1	SFENPVAGSGSRSYESDDEEPRKSTGTRFGT	SH3 domain-containing protein;SH3 domain-containing protein	UID1820	1;2	905
16.294	15.9194	15.9807	15.6487	16.1949	15.8397	S	2	___1			0.965928	1.1217e-17	131.79	112.53	131.79	-1.9497	1924800	1027	0.359039	0.7546	-0.170303	-0.42827	AT2G07360.1;AT2G07360.2	1027;1029	AT2G07360.1	AT2G07360.1	SVGYDDMWAKTLLETSELEEEDARSGSSSPD	SH3 domain-containing protein;SH3 domain-containing protein	UID1821	1	905
15.3333	14.8418	14.8976	15.4546	15.6901	15.6088	S	2	___1			0.976272	2.05592e-13	156.16	125.24	156.16	0.26012	5770200	541	1.52205	0.0758032	0.5603	1.51426	AT2G07360.1;AT2G07360.2	541;543	AT2G07360.1	AT2G07360.1	ETNESSHPEGIRRTSSISAGPGRSDTIASLL	SH3 domain-containing protein;SH3 domain-containing protein	UID1822	1	905
14.5874	14.2569	14.5301	13.8367	14.3606	14.1133	S	3	___1			0.763474	1.20989e-09	54.703	46.711	51.963	-0.32803	100930000	1090	0.906792	0.46704	-0.354561	-0.927019	AT2G07360.1;AT2G07360.2	1090;1092	AT2G07360.1	AT2G07360.1	KSGGSKYQSTYEGYGSPIREEPPPPYSYSEP	SH3 domain-containing protein;SH3 domain-containing protein	UID1823	1	905
14.7825	14.7069	14.2533	14.9253	14.9966	14.906	S	3	___1			1	0.00124985	40.622	27.422	40.622	-0.05855	2856200	188	1.01318	0.415189	0.361734	0.984158	AT2G07698.1;ATMG01200.1	188;188	AT2G07698.1	AT2G07698.1	PPPIASFYSRIERAESLHAGNIELAEDLQRI	ATPase, F1 complex, alpha subunit protein;hypothetical protein	UID1824	1	906
16.5633	16.055	16.2347	15.6898	16.2285	15.8964	S	2	___1			1	1.85994e-14	145.09	90.826	145.09	-0.03329	8833400	47	0.733267	0.549329	-0.346076	-0.831363	AT2G10550.1;AT3G18630.1	47;46	AT2G10550.1	AT2G10550.1	VSVAGRSRDLGSVANSPPRVTVTTAVADDSS	Most likely an inactive paralog of the uracil DNA glycosylase AtUNG (At3g18630) generated by a gene duplication event and subsequently disrupted by transposon insertions (PubMed ID: 20056608).;uracil dna glycosylase	UID1825	1	907
14.5234	13.5209	14.0342	14.4529	14.7558	14.428	S	3	___1			0.923091	8.51007e-10	82.265	66.467	82.265	-1.7322	24938000	55	0.777219	0.38001	0.519414	1.02241	AT2G10950.1	55	AT2G10950.1	AT2G10950.1	FLAPPPSPPVNERRLSSDNSPTQLGLLGIRN	BSD domain-containing protein	UID1826	1	908
15.9324	15.5783	15.448	15.5107	16.0354	15.6633	S	3	___1			0.983674	9.17113e-18	107.41	97.07	107.41	0.22116	3426900	59	0.146066	0.889512	0.0835708	0.202514	AT2G10950.1	59	AT2G10950.1	AT2G10950.1	PPSPPVNERRLSSDNSPTQLGLLGIRNDLAE	BSD domain-containing protein	UID1827	1	908
16.068	15.4735	15.5706	15.6769	16.1347	15.7527	S	3	___1			0.971983	7.37713e-06	59.342	36.464	59.342	-0.27343	26588000	301	0.258203	0.804213	0.150734	0.348665	AT2G10950.1	301	AT2G10950.1	AT2G10950.1	SEKPSPNRSTLKRPASNASGSSWVQLSKSQV	BSD domain-containing protein	UID1828	1	908
17.2028	16.6516	16.8204	17.1031	17.5627	17.1411	S	3	___1			0.804637	5.006e-06	61.757	42.513	61.757	-0.19525	3689100	307	0.793184	0.487686	0.377389	0.899155	AT2G10950.1	307	AT2G10950.1	AT2G10950.1	NRSTLKRPASNASGSSWVQLSKSQVGHSKDS	BSD domain-containing protein	UID1831	1	908
15.8531	15.5932	15.5128	15.4492	15.7548	15.3855	S	3	___1			0.997151	4.16042e-12	105.28	86.965	105.28	-0.83389	29256000	188	0.330653	0.803784	-0.123178	-0.348533	AT2G11520.1	188	AT2G11520.1	AT2G11520.1	PSSEKIPQSPFRAPPSPSRVPQSPSRYAMSP	calmodulin-binding receptor-like cytoplasmic kinase 3	UID1832	1;2	909
16.2538	15.8035	15.7067	15.2654	15.7443	15.3426	S	2	___1			1	0.00219966	93.429	32.992	93.429	-0.35304	27574000	181	0.981969	0.30264	-0.470574	-1.10823	AT2G11520.1	181	AT2G11520.1	AT2G11520.1	VSSFEMSPSSEKIPQSPFRAPPSPSRVPQSP	calmodulin-binding receptor-like cytoplasmic kinase 3	UID1834	1;2	909
17.2977	16.8675	16.9483	16.6762	17.0428	16.5835	S	3	___1			0.980546	0.0172302	47.869	36.021	47.869	1.5652	9648600	202	0.632486	0.623726	-0.270325	-0.688579	AT2G11520.1	202	AT2G11520.1	AT2G11520.1	PSPSRVPQSPSRYAMSPRPSRLGPLNLTMSQ	calmodulin-binding receptor-like cytoplasmic kinase 3	UID1835	1	909
18.7651	18.2124	18.4035	17.6963	18.3762	17.9213	S	3	___1			1	0.00164484	70.412	22.179	70.412	-0.065102	2883400	214	0.833175	0.388972	-0.462413	-1.01097	AT2G12462.1	214	AT2G12462.1	AT2G12462.1	VSGQLDGNLNERLRLSGPLKGRPPSPSVYVE	BEST Arabidopsis thaliana protein match is: Sterile alpha motif (SAM) domain-containing protein (TAIR:AT1G15760.1);Has 35333 Blast hits to 34131 proteins in 2444 species: Archae - 798;Bacteria - 22429;Metazoa - 974;Fungi - 991;Plants - 531;Viruses -	UID1837	1	911
13.0271	12.778	12.3041	13.023	13.673	12.8435	S	3	___1			0.968612	1.21021e-06	48.489	38.506	48.489	5.4473	16557000	518	0.655068	0.485866	0.476758	0.900681	AT2G12550.1	518	AT2G12550.1	AT2G12550.1	NRASTSSDGMEEERDSEIEDEIADEIARVDA	ubiquitin-associated (UBA)/TS-N domain-containing protein	UID1838	1	912
14.7194	14.1808	14.6283	16.2589	16.803	16.4998	S	2	___1	+	Wt-mannitol_Wt-mock	0.999608	0.00113218	106.42	53.486	106.42	0.064904	5251500	366	3.03222	0	2.01101	4.6868	AT2G12550.1	366	AT2G12550.1	AT2G12550.1	PMKKAVDMQMLERLVSIGYARELAAESLRRN	ubiquitin-associated (UBA)/TS-N domain-containing protein	UID1839	1	912
15.7639	15.2264	15.3851	15.5244	15.7053	15.519	S	3	___1			0.97245	0.00163148	47.545	22.691	47.545	-4.802	639020	535	0.295247	0.810461	0.124407	0.335523	AT2G12550.1	535	AT2G12550.1	AT2G12550.1	IEDEIADEIARVDALSAYDINLDKEIEAINE	ubiquitin-associated (UBA)/TS-N domain-containing protein	UID1840	1	912
17.2268	16.6324	16.7505	16.9247	17.4559	16.9899	S	3	___1			0.99983	9.05415e-11	95.767	81.306	95.767	-5.7856	41364000	1523	0.440684	0.680393	0.253584	0.567377	AT2G13370.1	1523	AT2G13370.1	AT2G13370.1	KTQKAEPLVKEEGEMSDDGEVYEQFKEQKWM	chromatin remodeling 5	UID1841	1	913
15.8456	15.6362	15.5397	16.1107	16.4045	16.2249	S	2	___1			0.995921	2.27643e-06	73.834	57.696	53.567	-1.1744	13742000	398	2.00092	0.0394569	0.572832	1.76614	AT2G13370.1	398	AT2G13370.1	AT2G13370.1	STRSVRKVSYVESEDSEDIDDGKNRKNQKDD	chromatin remodeling 5	UID1846	1;2	913
16.3231	16.1489	16.1976	15.5145	15.857	15.5548	S	2	___1			0.939872	0.0133149	74.486	27.137	74.486	0.23749	12279000	560	2.07781	0.0311079	-0.581129	-1.81658	AT2G14120.2;AT2G14120.1;AT2G14120.3	560;560;589	AT2G14120.2	AT2G14120.2	EPERTASSGSQIKTRSFLGRQANGIITDQAF	dynamin related protein;dynamin related protein;dynamin related protein	UID1848	1	915
17.6765	17.1782	17.2517	17.918	18.3793	17.9621	S	4	___1			0.990858	7.93886e-34	113.5	97.192	113.5	0.16284	116580000	233	1.54658	0.0433787	0.717642	1.73415	AT2G14835.2;AT2G14835.1	233;233	AT2G14835.2	AT2G14835.2	AAAARKGVPAVDRQNSETLYYADDEDGNRKK	RING/U-box superfamily protein;RING/U-box superfamily protein	UID1849	1	917
18.3014	17.6097	17.8039	17.2697	18.2268	17.4516	S	2	___1			0.925308	9.25201e-15	120.59	99.019	120.59	1.9023	3431700	377	0.28799	0.739001	-0.255603	-0.457663	AT2G15560.1	377	AT2G15560.1	AT2G15560.1	FVYLRNSKPNIISPSSPVVLLRRERKGKEPN	Putative endonuclease or glycosyl hydrolase	UID1853	1	919
14.9124	14.2317	14.6118	14.7733	15.1865	14.836	S	3	___1			0.995836	4.98481e-15	106.38	88.748	106.38	-0.94132	2702500	128	0.668543	0.574191	0.346648	0.796544	AT2G15860.1	128	AT2G15860.1	AT2G15860.1	NAKLKKSALERLEGASEESLLSQGLKVFDDS	unknown protein;FUNCTIONS IN: molecular_function unknown;INVOLVED IN: biological_process unknown;LOCATED IN: cellular_component unknown;EXPRESSED IN: 24 plant structures;EXPRESSED DURING: 13 growth stages;Has 30201 Blast hits to 17322 proteins in 78	UID1854	1	921
16.6604	16.1957	16.1593	16.0465	16.451	15.9958	S	2	___1			0.924493	1.09761e-05	87.216	63.702	87.216	0.64232	6508100	178	0.331547	0.757961	-0.174019	-0.418075	AT2G15860.1;AT2G15860.2	178;190	AT2G15860.1	AT2G15860.1	TSLVQKLENSVQQGSSPREAGSGAPSLLETG	unknown protein;FUNCTIONS IN: molecular_function unknown;INVOLVED IN: biological_process unknown;LOCATED IN: cellular_component unknown;EXPRESSED IN: 24 plant structures;EXPRESSED DURING: 13 growth stages;Has 30201 Blast hits to 17322 proteins in 78	UID1856	1	921
15.1429	14.6471	14.7829	15.8363	16.361	15.9342	S	3	___1	+	Wt-mannitol_Wt-mock	0.999979	3.58161e-10	94.01	83.223	94.01	1.1284	4503600	664	2.25183	0.00141742	1.18623	2.8333	AT2G15900.1	664	AT2G15900.1	AT2G15900.1	QFKGVSDGLMRKVVGSPLDEHDHAPTRHLSW	Phox-associated domain;Phox-like;Sorting nexin, C-terminal	UID1862	1	922
15.8472	15.27	15.413	15.3672	16.0368	15.5902	S	3	___1			0.99435	1.62106e-12	96.489	86.831	64.537	-3.2049	41881000	65	0.23117	0.811383	0.154682	0.334498	AT2G16070.2	65	AT2G16070.2	AT2G16070.2	SEIIGNQDKDFDSISSEDVDEAEAERLLRIR	plastid division2	UID1864	1;2	923
14.8849	14.3979	14.7073	14.8623	15.1436	14.8558	S	3	___1			0.76422	1.79487e-07	53.266	45.177	53.266	-0.30586	4488100	206	0.783471	0.580112	0.290504	0.782962	AT2G16370.1	206	AT2G16370.1	AT2G16370.1	FCFTTFVRVKSSADESSDESNGSQSLQFDGK	thymidylate synthase 1	UID1868	1	925
16.5165	16.2877	16.116	15.7741	16.2747	15.8719	S	3	___1			0.99954	4.14097e-11	98.292	89.349	98.292	-0.24616	4832200	138	0.801593	0.530706	-0.333192	-0.849693	AT2G16405.1	138	AT2G16405.1	AT2G16405.1	SRDLRSVNQVSSRRASFSSSLSDGDNSYRRG	Transducin/WD40 repeat-like superfamily protein	UID1869	1	926
16.3891	15.8848	15.9849	15.3965	15.7578	15.4942	S	2	___1			0.99984	1.37805e-15	124.45	101.23	124.45	-2.586	22546000	101	1.33491	0.11922	-0.536828	-1.38304	AT2G16405.1	101	AT2G16405.1	AT2G16405.1	WENLRTPSLLSSPGNSGRWLPSPSPLSHQFE	Transducin/WD40 repeat-like superfamily protein	UID1871	1	926
16.3599	15.9561	16.0411	16.1699	16.5756	16.3077	S	3	___1			1	5.87153e-05	105.4	74.827	89.805	0.2203	125290000	1281	0.60801	0.651601	0.232075	0.62529	AT2G16485.1	1281	AT2G16485.1	AT2G16485.1	ETPARSSRAIAPPELSPRIASEISMAPPAVV	nucleic acid binding;zinc ion binding;DNA binding	UID1875	1	928
14.8113	14.4549	14.1057	14.4438	15.1648	14.8999	S	3	___1			1	2.12583e-05	50.053	41.876	50.053	-2.1883	2976000	145	0.575841	0.586186	0.378866	0.768558	AT2G16485.1	145	AT2G16485.1	AT2G16485.1	ASIVKEEDFVAEANLSGDRLEENKEVSMEEE	nucleic acid binding;zinc ion binding;DNA binding	UID1876	1	928
17.8636	17.2932	17.4006	16.9389	17.4809	17.125	S	3	___1			1	0.0020986	67.08	47.982	67.08	1.6184	4595500	1187	0.644631	0.582226	-0.337498	-0.773273	AT2G16485.1	1187	AT2G16485.1	AT2G16485.1	RPRSSSFNRRGRDPISPRKGGFSSNESWTGT	nucleic acid binding;zinc ion binding;DNA binding	UID1877	1	928
15.4476	14.8855	14.9019	15.2747	15.5432	15.1688	S	4	___1			0.999878	3.30563e-07	44.05	41.797	44.05	-2.5797	83435000	54	0.508682	0.656748	0.250587	0.602785	AT2G16640.1	54	AT2G16640.1	AT2G16640.1	VRDDNEDEVFEEAIGSENDEQEEEEDPKREL	multimeric translocon complex in the outer envelope membrane 132	UID1878	1	930
17.6018	16.3142	17.2931	17.3061	17.7225	16.4986	S	3	___1			0.999991	5.73124e-05	77.726	53.74	77.726	0.31261	8164500	195	0.0701097	0.922712	0.106007	0.145434	AT2G16640.1	195	AT2G16640.1	AT2G16640.1	IENGKTHSFLGNGIASPKNKEVVAEVIPKDD	multimeric translocon complex in the outer envelope membrane 132	UID1879	1	930
17.6211	16.2714	17.338	17.2733	17.4537	16.1902	S	2	___1			0.968707	0.00268782	73.499	29.987	73.499	-2.7555	4516300	520	0.0637489	0.930081	-0.104425	-0.135672	AT2G16650.1	520	AT2G16650.1	AT2G16650.1	SSRTWMCISRQSILDSPKSNGKIP_______	proteinaceous RNase P 2	UID1880	1	931
16.7344	16.2466	16.2003	15.9246	16.2772	15.7443	S	2	___1			1	0.00299891	82.305	26.801	40.025	0.47353	326550000	271	0.823471	0.439662	-0.411745	-0.953852	AT2G16850.1	271	AT2G16850.1	AT2G16850.1	YHQYILRAAAIKALASFRSNPTN________	plasma membrane intrinsic protein 2;8	UID1881	1;2;3	932
16.8729	16.3438	16.4559	16.5284	17.0586	16.6171	S	2	___1			1	6.717e-06	100.93	82.771	40.025	0.47353	377250000	274	0.315503	0.76373	0.177209	0.412323	AT2G16850.1	274	AT2G16850.1	AT2G16850.1	YILRAAAIKALASFRSNPTN___________	plasma membrane intrinsic protein 2;8	UID1882	1;2;3	932
19.1246	18.4971	18.6099	17.4419	18.1013	17.7183	S	4	___1			0.999193	0.000116172	66.826	47.503	47.047	4.3281	28804000	147	1.65947	0.013386	-0.989991	-2.09858	AT2G16900.1;AT2G16900.3;AT2G16900.2	147;58;58	AT2G16900.1	AT2G16900.1	VPLSPNSMADRGKPLSPRPQGHEHSGKNDTA	Arabidopsis phospholipase-like protein (PEARLI 4) family;Arabidopsis phospholipase-like protein (PEARLI 4) family;Arabidopsis phospholipase-like protein (PEARLI 4) family	UID1883	1	933
17.1906	16.4534	16.6206	16.3454	16.9101	16.6197	S	2	___1			0.992753	9.51093e-05	84.687	45.065	84.687	2.0202	14492000	51	0.178456	0.853243	-0.129796	-0.27248	AT2G16900.1	51	AT2G16900.1	AT2G16900.1	KNSKKQGSKILSLPGSFGKKKTESQPPSPLS	Arabidopsis phospholipase-like protein (PEARLI 4) family	UID1884	1	933
17.872	17.3057	17.4865	17.598	18.0664	17.6985	S	2	___1			0.997203	2.05648e-09	115.37	89.254	115.37	1.5253	41790000	63	0.457905	0.686281	0.232882	0.555213	AT2G16900.1	63	AT2G16900.1	AT2G16900.1	LPGSFGKKKTESQPPSPLSTRNYQNGAANTP	Arabidopsis phospholipase-like protein (PEARLI 4) family	UID1886	1;2	933
16.3124	15.8788	16.185	16.2665	16.5218	16.616	S	3	___1			0.999983	1.0042e-29	129.32	98.078	118.19	1.6825	5805300	172	0.968703	0.454532	0.342694	0.93706	AT2G16900.1;AT2G16900.3;AT2G16900.2	172;83;83	AT2G16900.1	AT2G16900.1	GKNDTASEISLFNVVSPPRSCANDDDDDDDE	Arabidopsis phospholipase-like protein (PEARLI 4) family;Arabidopsis phospholipase-like protein (PEARLI 4) family;Arabidopsis phospholipase-like protein (PEARLI 4) family	UID1887	1	933
16.9895	16.7547	16.4992	17.1182	17.6514	17.4684	S	2	___1			0.880027	0.000396198	75.088	47.606	75.088	0.36104	19727000	135	1.46248	0.0575236	0.664871	1.61772	AT2G16900.1;AT2G16900.3;AT2G16900.2	135;46;46	AT2G16900.1	AT2G16900.1	SFNHKQEKPSRTVPLSPNSMADRGKPLSPRP	Arabidopsis phospholipase-like protein (PEARLI 4) family;Arabidopsis phospholipase-like protein (PEARLI 4) family;Arabidopsis phospholipase-like protein (PEARLI 4) family	UID1888	1	933
17.2306	16.7161	16.8891	16.9264	17.3383	17.1453	S	2	___1			0.90835	0.0056704	56.434	24.499	56.434	-0.2406	28373000	138	0.424713	0.722214	0.191395	0.48779	AT2G16900.1;AT2G16900.3;AT2G16900.2	138;49;49	AT2G16900.1	AT2G16900.1	HKQEKPSRTVPLSPNSMADRGKPLSPRPQGH	Arabidopsis phospholipase-like protein (PEARLI 4) family;Arabidopsis phospholipase-like protein (PEARLI 4) family;Arabidopsis phospholipase-like protein (PEARLI 4) family	UID1889	1	933
18.5004	17.7862	17.8859	17.8695	18.2579	17.988	S	2	___1			1	0.00181612	91.087	14.483	91.087	-0.77037	512250000	143	0.0253668	0.979638	-0.0190214	-0.0421624	AT2G16940.1;AT2G16940.3;AT2G16940.2	143;143;143	AT2G16940.1	AT2G16940.1	SRSRSERHRSQEREKSLEIEPKERETKDRDR	Splicing factor, CC1-like;Splicing factor, CC1-like;Splicing factor, CC1-like	UID1892	1	935
17.5905	17.0642	17.151	16.9452	17.4947	17.137	S	3	___1			1	6.85727e-06	84.468	70.659	84.468	-1.0331	4120400	176	0.121562	0.904655	-0.0762736	-0.177774	AT2G17110.1	176	AT2G17110.1	AT2G17110.1	YLNSNYGSKLPPPPPSPPREKVWDFLDPFDT	Protein of unknown function (DUF630 and DUF632)	UID1894	1	936
16.9427	16.2499	16.4948	16.5336	17.015	16.6186	S	4	___1			0.999994	2.10742e-08	67.312	53.151	61.345	-2.2711	80993000	762	0.252512	0.801701	0.159926	0.354376	AT2G17150.1	762	AT2G17150.1	AT2G17150.1	ILVAEDADAVLKRAHSEAQLHNVNQEETKCL	Plant regulator RWP-RK family protein	UID1897	1	937
17.6448	17.2826	17.4217	16.7379	16.8231	16.7114	S	2	___1	+	Wt-mannitol_Wt-mock	1	0.000272833	129.28	90.242	129.28	-0.12457	41909000	540	2.47612	0.00865041	-0.692173	-2.22746	AT2G17290.1	540	AT2G17290.1	AT2G17290.1	NAGVGRRTMKNSLNISMRDV___________	Calcium-dependent protein kinase family protein	UID1900	1	939
16.6006	16.1328	16.1456	17.667	18.5037	18.1916	S	3	___1	+	Wt-mannitol_Wt-mock	0.755936	5.80037e-28	113.71	99.695	113.71	0.47089	9785600	34	2.49754	0	1.82775	3.74115	AT2G17290.1	34	AT2G17290.1	AT2G17290.1	SRPEENSKSTTTTVSSVHSPTTDQDFSKQNT	Calcium-dependent protein kinase family protein	UID1901	1	939
17.4344	17.023	17.0944	16.7602	17.56	17.1068	S	3	___1			0.995289	1.21819e-46	147.09	131.45	147.09	-0.37285	4323700	37	0.0543225	0.955064	-0.0416107	-0.0896656	AT2G17290.1	37	AT2G17290.1	AT2G17290.1	EENSKSTTTTVSSVHSPTTDQDFSKQNTNPA	Calcium-dependent protein kinase family protein	UID1902	1	939
19.126	18.5489	18.6968	18.603	19.0974	18.7575	S	2	___1			1	0.000121954	110.38	77.484	110.38	-1.4081	34157000	128	0.0432464	0.966867	0.028712	0.0673295	AT2G17360.2;AT5G07090.2;AT2G17360.1;AT5G58420.1;AT5G07090.1	128;110;128;128;128	AT2G17360.2	AT2G17360.2	SIKDEEAKFKLCKVRSIQFGQKGIPYLNTYD	Ribosomal protein S4 (RPS4A) family protein;Ribosomal protein S4 (RPS4A) family protein;Ribosomal protein S4 (RPS4A) family protein;Ribosomal protein S4 (RPS4A) family protein;Ribosomal protein S4 (RPS4A) family protein	UID1905	1	941
18.0563	17.544	17.5837	17.6744	18.0217	17.7894	S	3	___1			1	1.14199e-06	90.966	67.29	62.711	-1.3661	11417000	77	0.199907	0.863749	0.100539	0.255381	AT2G17390.1	77	AT2G17390.1	AT2G17390.1	DPSIKELAEQIAKDPSFNQLAEQLQRSVPTG	ankyrin repeat-containing 2B	UID1906	1	942
17.0392	16.4036	16.5564	16.0381	16.4958	16.1066	S	3	___1			1	0.000205249	94.465	69.543	94.465	0.089071	20405000	241	0.883714	0.369885	-0.452892	-1.03223	AT2G17410.2;AT2G17410.1	241;241	AT2G17410.2	AT2G17410.2	NVMEQDQAAEEREIISPGEHKEIPANPDTKV	ARID/BRIGHT DNA-binding domain-containing protein;ARID/BRIGHT DNA-binding domain-containing protein	UID1907	1	943
16.3201	15.3696	15.8804	15.7995	16.3183	15.2651	S	5	___1			0.99686	5.54084e-42	122.09	110.94	85.745	-2.2271	94939000	219	0.0524018	0.947738	-0.0623919	-0.102331	AT2G17410.2;AT2G17410.1	219;219	AT2G17410.2	AT2G17410.2	EFPVNPDNKHSEENQSPHHHANNVMEQDQAA	ARID/BRIGHT DNA-binding domain-containing protein;ARID/BRIGHT DNA-binding domain-containing protein	UID1909	1	943
19.0393	18.5492	18.6394	18.3269	19.0381	18.6221	S	4	___1			0.971665	5.25675e-36	124.76	97.998	124.76	-0.18593	285060000	176	0.114033	0.905888	-0.0802536	-0.176219	AT2G17410.2;AT2G17410.1	176;176	AT2G17410.2	AT2G17410.2	ETANIPESKLSEDTGSPHHHADILMVQEKAA	ARID/BRIGHT DNA-binding domain-containing protein;ARID/BRIGHT DNA-binding domain-containing protein	UID1910	1	943
18.4861	18.0683	18.0797	17.699	18.1468	17.9496	S	3	___1			0.978384	9.69457e-53	196.41	168.05	95.658	-0.18955	72934000	498	0.671945	0.613591	-0.279598	-0.719039	AT2G17480.1	498	AT2G17480.1	AT2G17480.1	GVKATTKRLGGDGSASPTASTVRSTSSVRSL	Seven transmembrane MLO family protein	UID1914	1	945
18.1564	17.4934	17.5577	17.3962	17.92	17.5457	S	3	___1			0.95184	5.00215e-10	97.352	67.734	97.352	0.40988	25026000	322	0.165479	0.867103	-0.115249	-0.249258	AT2G17550.2;AT2G17550.1	322;396	AT2G17550.2	AT2G17550.2	SKKESLSPRNLKRSLSAPVSGTSFGKLLLED	unknown protein;FUNCTIONS IN: molecular_function unknown;INVOLVED IN: biological_process unknown;LOCATED IN: cellular_component unknown;EXPRESSED IN: 22 plant structures;EXPRESSED DURING: 13 growth stages;Has 215 Blast hits to 205 proteins in 55 spe	UID1917	1	946
17.1979	16.1675	15.9745	17.9782	18.486	18.0478	S	3	___1	+	Wt-mannitol_Wt-mock	0.762177	0.000162817	88.24	61.125	88.24	-0.91777	4458200	253	1.85927	0.00140476	1.72404	2.81869	AT2G17700.1	253	AT2G17700.1	AT2G17700.1	ILKLKDQPGSKQKSISFFEHDKSSNELIPAC	ACT-like protein tyrosine kinase family protein	UID1921	1	948
15.3004	14.9718	14.8281	16.4661	17.0311	16.6038	S	3	___1	+	Wt-mannitol_Wt-mock	0.98089	0.000154076	77.593	45.462	77.593	-0.46725	7571800	262	2.78742	0	1.66692	3.96732	AT2G17840.1	262	AT2G17840.1	AT2G17840.1	VEDYSGKAAKLIATGSGHLIKGILWCGDVTM	Senescence/dehydration-associated protein-related	UID1922	1	949
16.0564	15.6816	15.7757	15.7252	16.1908	15.7397	S	3	___1			0.998073	3.70709e-07	61.345	45.206	61.345	0.12161	2018600	126	0.0886109	0.937348	0.0473175	0.12138	AT2G17870.1	126	AT2G17870.1	AT2G17870.1	GGSGGKSFGGGGGRRSGGEGECYMCGDVGHF	cold shock domain protein 3	UID1923	1	950
13.3497	13.6039	12.8833	13.4662	14.151	13.8037	S	3	___1			0.985541	2.17584e-22	124.77	113.73	124.77	1.6667	91514000	480	0.848177	0.327219	0.528021	1.07951	AT2G17980.1	480	AT2G17980.1	AT2G17980.1	KSLNASFAATSANSASRSNIVDWAEKLYGQS	Sec1/munc18-like (SM) proteins superfamily	UID1924	1	951
16.1618	15.899	15.9064	15.6459	16.1108	15.7155	S	3	___1			0.817141	1.30093e-05	51.301	39.155	51.301	-0.85308	3870800	143	0.416589	0.743522	-0.164996	-0.447624	AT2G18020.1	143	AT2G18020.1	AT2G18020.1	RASGDYAIVIAHNPDSDTTRIKLPSGSKKIV	Ribosomal protein L2 family	UID1925	1	952
15.1279	15.1042	14.6138	15.5445	15.8539	15.555	S	3	___1			1	0.000220672	77.22	66.192	77.22	-0.12994	13490000	80	1.63776	0.0381963	0.702544	1.77469	AT2G18040.1	80	AT2G18040.1	AT2G18040.1	RVSDCSSAKRGGDLGSFGRGQMQKPFEEATY	peptidylprolyl cis/trans isomerase, NIMA-interacting 1	UID1926	1	953
17	16.4386	16.6044	16.4439	16.9845	16.4909	S	2	___1			0.999556	0.000145017	106	61.433	106	-0.68327	18979000	767	0.0595187	0.953617	-0.0412401	-0.0937201	AT2G18090.1	767	AT2G18090.1	AT2G18090.1	LLAEVEAMESQKRLPSPTSTFRGPEELLIRH	PHD finger family protein / SWIB complex BAF60b domain-containing protein / GYF domain-containing protein	UID1927	1	954
16.3685	15.9969	15.9686	16.0552	16.5801	16.2055	S	3	___1			1	6.67494e-13	96.391	83.599	96.391	-0.58872	12139000	18	0.345981	0.757229	0.168913	0.419803	AT2G18510.1	18	AT2G18510.1	AT2G18510.1	TRIAPGVGANLLGQHSAERNQDATVYVGGLD	RNA-binding (RRM/RBD/RNP motifs) family protein	UID1932	1	957
17.7057	17.141	17.3154	16.8923	17.2284	16.8202	S	3	___1			0.778642	0.000393398	64.675	40.331	64.675	0.82527	6673000	21	0.90896	0.403455	-0.407084	-0.995224	AT2G18730.1	21	AT2G18730.1	AT2G18730.1	SKTDASKEKFVASRPSTADSKTMRGCGLANL	diacylglycerol kinase 3	UID1933	1	958
16.8553	16.3749	16.5338	16.4401	16.9972	16.644	S	3	___1			0.972601	0.000314086	65.528	54.698	65.528	0.047594	4104000	186	0.187606	0.864643	0.105799	0.254613	AT2G18860.2;AT2G18860.1	186;205	AT2G18860.2	AT2G18860.2	TPGQAEKSVGLRRIWSSPNFNSLRIIVPGGD	Syntaxin/t-SNARE family protein;Syntaxin/t-SNARE family protein	UID1935	1	960
18.38	17.8019	17.9662	18.845	19.2306	18.9216	S	2	___1	+	Wt-mannitol_Wt-mock	1	6.00886e-12	132.32	91.608	132.32	-0.013112	11431000	904	1.98381	0.00664615	0.94968	2.32479	AT2G18960.1;AT4G30190.1;AT4G30190.2	904;904;937	AT2G18960.1;AT4G30190.1	AT4G30190.1	EAVNIFPEKGSYRELSEIAEQAKRRAEIARL;EDVNIFPEKGSYRELSEIAEQAKRRAEIARL	H(+)-ATPase 1;H(+)-ATPase 2;H(+)-ATPase 2	UID1936	1;2	961;2343
18.9359	18.3967	18.4278	18.7726	19.2554	18.8839	S	3	___1			0.99997	1.08849e-13	112.74	95.461	81.723	3.8652	293040000	899	0.776845	0.489355	0.383788	0.897336	AT2G18960.1;AT4G30190.1;AT4G30190.2	899;899;932	AT2G18960.1;AT4G30190.1	AT4G30190.1	GLQPKEAVNIFPEKGSYRELSEIAEQAKRRA;GLQPKEDVNIFPEKGSYRELSEIAEQAKRRA	H(+)-ATPase 1;H(+)-ATPase 2;H(+)-ATPase 2	UID1937	1;2	961;2343
17.5031	16.9312	16.9632	17.6409	17.93	17.7101	S	2	___1			1	2.57997e-06	117.86	74.231	117.86	-1.3565	4229600	30	1.42545	0.0677372	0.627853	1.55036	AT3G25580.1;AT2G18990.1	30;30	AT3G25580.1	AT3G25580.1	TVAKAMEDKIDDEIASLEKLDEDDLEVLRER	Thioredoxin superfamily protein;thioredoxin domain-containing protein 9 homolog	UID1938	1	962
18.5606	17.7883	18.024	17.9989	18.5504	18.2359	S	2	___1			0.951782	6.44686e-12	107.65	86.273	107.65	0.30671	229540000	185	0.188557	0.84199	0.13747	0.287112	AT2G19385.1	185	AT2G19385.1	AT2G19385.1	SHPEKKRKLETLDETSEGEEAKGSDLKKAKK	zinc ion binding	UID1939	1	963
17.9661	17.4841	17.5908	17.1862	17.6264	17.3397	S	3	___1			0.824725	1.51011e-15	106.67	88.157	106.67	1.8862	6354600	452	0.691945	0.594602	-0.29622	-0.750028	AT4G29790.1;AT2G19390.1	452;453	AT4G29790.1	AT4G29790.1	SGVPNRKRMTSNRSSSPPVTQWASQRPQKIS	unknown protein;BEST Arabidopsis thaliana protein match is: unknown protein (TAIR:AT2G19390.1);Has 538 Blast hits to 357 proteins in 124 species: Archae - 0;Bacteria - 74;Metazoa - 109;Fungi - 58;Plants - 105;Viruses - 2;Other Eukaryotes - 190 (so	UID1940	1	964
16.1706	15.5611	15.6428	14.9704	15.3992	14.9741	S	2	___1			0.779082	1.31747e-27	145.29	121	145.29	-1.3621	2036200	68	1.33001	0.069825	-0.676916	-1.54483	AT2G19460.1	68	AT2G19460.1	AT2G19460.1	RIPEDQNPKKGRSSSSSSWGFVDPDLQRKKR	Protein of unknown function (DUF3511)	UID1942	1	966
17.9548	17.3862	17.5862	17.7053	18.2468	17.91	S	4	___1			0.862605	5.13237e-34	111.2	87.458	111.2	-0.32534	6902100	390	0.609114	0.60877	0.311651	0.725668	AT2G19470.1	390	AT2G19470.1	AT2G19470.1	RRVVDTSSREPFSGGSDNANYETALKGIDGL	casein kinase I-like 5	UID1943	1	967
14.3369	13.7391	13.6336	15.246	15.9252	15.4201	S	3	___1	+	Wt-mannitol_Wt-mock	0.999997	5.20861e-22	107.65	92.148	107.65	-4.8337	5548700	41	2.25649	0.00048855	1.62718	3.26044	AT2G19480.3;AT2G19480.2;AT2G19480.1	41;41;41	AT2G19480.3	AT2G19480.3	VNALKNKLQNLAGQHSDVLENLTPPVRKRVE	nucleosome assembly protein 1;2;nucleosome assembly protein 1;2;nucleosome assembly protein 1;2	UID1948	1	968
15.5973	15.0527	14.9746	14.5153	15.0985	14.5689	S	2	___1			0.999895	3.91034e-18	139.78	103.5	129.54	0.18563	84800000	396	0.824319	0.379908	-0.480633	-1.02225	AT2G19490.1	396	AT2G19490.1	AT2G19490.1	KLIADEAADKETESESEEEDSLRVVVSPDNT	recA DNA recombination family protein	UID1950	1;2	969
16.7429	16.2186	16.2675	15.9833	16.6007	15.8515	S	3	___1			1	7.52685e-08	109.44	72.017	96.734	-0.5728	24629000	381	0.391409	0.691747	-0.264515	-0.545256	AT2G19710.1	381	AT2G19710.1	AT2G19710.1	DRSNAQRESFSEDHVSPRRNVRMQYEDMDRT	Regulator of Vps4 activity in the MVB pathway protein	UID1952	1	970
17.3859	16.4987	16.8274	16.7576	17.3969	16.7439	S	4	___1			0.781219	2.29983e-07	57.922	46.941	50.945	-0.7308	9578500	898	0.0641749	0.939367	0.0621357	0.115739	AT2G19710.1	898	AT2G19710.1	AT2G19710.1	SPRTVTSSHVPQTVKSPDPDTPSRERERASH	Regulator of Vps4 activity in the MVB pathway protein	UID1962	1	970
17.3823	16.5641	16.9965	17.0439	17.6848	16.7521	S	3	___1			0.9996	4.90671e-07	88.264	78.351	88.264	-1.4736	1889100	786	0.188997	0.822502	0.179322	0.318548	AT2G19710.1	786	AT2G19710.1	AT2G19710.1	KSDSLYSHSRVNHDDSEEEKLPTRSSSRIQE	Regulator of Vps4 activity in the MVB pathway protein	UID1963	1	970
15.4192	15.1627	15.2112	14.9098	15.4604	15.1463	S	3	___1			1	0.00773373	41.967	25.473	41.967	1.7053	725170	134	0.199709	0.869418	-0.0922257	-0.244099	AT2G19790.1	134	AT2G19790.1	AT2G19790.1	VMNGCIVETSKANILSPIQLMDKAH______	SNARE-like superfamily protein	UID1964	1	972
15.0416	14.9421	14.6872	14.9681	15.5421	15.1386	S	3	___1			0.999942	1.4017e-14	86.08	74.556	86.08	0.86223	1932700	186	0.747425	0.560279	0.325994	0.814456	AT2G19810.1	186	AT2G19810.1	AT2G19810.1	FFAHSPDQIRVLPNQSPDRVDSFDVLSPTIR	CCCH-type zinc finger family protein	UID1965	1	973
18.6091	17.943	18.1239	18.0789	18.525	18.2221	S	3	___1			1	6.30925e-11	101.67	73.036	101.67	-0.99239	14064000	181	0.0735486	0.94062	0.0499719	0.113987	AT2G19870.1	181	AT2G19870.1	AT2G19870.1	TRNRDSFRGRRDDRISEVEEESKKGGGNSIW	tRNA/rRNA methyltransferase (SpoU) family protein	UID1967	1	974
15.3031	14.6772	14.7613	15.1679	15.7396	15.3514	S	3	___1			0.974947	0.00146502	46.892	31.002	46.892	0.15958	41695000	613	0.913237	0.306641	0.505785	1.10293	AT2G19950.1;AT2G19950.2	613;616	AT2G19950.1	AT2G19950.1	EAQVEVEKSRVSRRASATWEEDSEIKTLEPL	golgin candidate 1;golgin candidate 1	UID1968	1	975
16.2649	15.8496	15.8006	15.9597	16.4242	16.0847	S	2	___1			1	0.00302861	58.223	52.12	58.223	0.22726	21608000	743	0.383545	0.739287	0.184495	0.45854	AT2G20000.1	743	AT2G20000.1	AT2G20000.1	KAAMEKLHVPDEIDESP______________	CDC27 family protein	UID1969	1	976
19.1556	18.6645	18.8246	18.6236	18.881	18.7385	S	3	___1			0.998604	6.63327e-06	73.953	52.08	73.953	-0.47512	19673000	46	0.340439	0.791125	-0.133895	-0.369217	AT2G20010.2	46	AT2G20010.2	AT2G20010.2	ACRSTGSRPLTYIPQSPKSDRSNGLTTASLS	Protein of unknown function (DUF810)	UID1971	1	977
16.6948	16.2435	16.2517	16.064	16.5094	16.3111	S	3	___1			0.976404	1.81028e-07	107.61	87.512	107.61	-1.666	8853400	82	0.198934	0.863214	-0.10184	-0.256504	AT2G20050.2;AT2G20050.1	82;82	AT2G20050.2	AT2G20050.2	QLGLSRDQEWGITRLSRVSSQFLPPDGSRVV	protein serine/threonine phosphatases;protein kinases;catalytics;cAMP-dependent protein kinase regulators;ATP binding;protein serine/threonine phosphatases;protein serine/threonine phosphatases;protein kinases;catalytics;cAMP-dependent protein kinase re	UID1972	1	978
16.6058	16.1253	16.124	16.4868	16.8411	16.591	S	3	___1			0.925415	9.77844e-15	101.53	86.183	101.53	0.21376	5984100	85	0.859711	0.482812	0.354591	0.905118	AT2G20050.2;AT2G20050.1	85;85	AT2G20050.2	AT2G20050.2	LSRDQEWGITRLSRVSSQFLPPDGSRVVKVP	protein serine/threonine phosphatases;protein kinases;catalytics;cAMP-dependent protein kinase regulators;ATP binding;protein serine/threonine phosphatases;protein serine/threonine phosphatases;protein kinases;catalytics;cAMP-dependent protein kinase re	UID1976	1	978
17.7902	17.3119	17.3287	17.1388	17.5809	17.2662	S	2	___1			0.993165	1.01415e-09	101.72	77.023	101.38	0.54708	61924000	86	0.293646	0.792933	-0.148284	-0.366568	AT2G20050.2;AT2G20050.1	86;86	AT2G20050.2	AT2G20050.2	SRDQEWGITRLSRVSSQFLPPDGSRVVKVPS	protein serine/threonine phosphatases;protein kinases;catalytics;cAMP-dependent protein kinase regulators;ATP binding;protein serine/threonine phosphatases;protein serine/threonine phosphatases;protein kinases;catalytics;cAMP-dependent protein kinase re	UID1977	1	978
16.0769	15.2852	15.6035	15.4366	15.9651	15.2789	S	4	___1			0.92273	2.68172e-05	51.495	40.551	51.495	-0.68539	4010300	102	0.11105	0.899847	-0.0950076	-0.186373	AT2G20110.1;AT2G20110.2	102;102	AT2G20110.1	AT2G20110.1	ILHVPIRHPRPESPNSMPRPAGETRDGTPQK	Tesmin/TSO1-like CXC domain-containing protein;Tesmin/TSO1-like CXC domain-containing protein	UID1978	1	979
16.9845	16.3798	16.511	17.0998	17.4979	17.1798	S	3	___1			0.999851	2.00652e-09	86.727	64.529	86.727	0.17407	50100000	259	1.34624	0.0766049	0.634071	1.50884	AT2G20190.1	259	AT2G20190.1	AT2G20190.1	PKKSSPRAKAPTRENSLFGGDADITEKPIEP	CLIP-associated protein	UID1979	1	980
16.7085	16.2448	16.4799	17.1998	17.3905	17.2476	S	3	___1	+	Wt-mannitol_Wt-mock	0.882436	3.96647e-09	94.09	73.25	94.09	0.16635	3859200	1116	2.27488	0.00713725	0.80157	2.31933	AT2G20190.1	1116	AT2G20190.1	AT2G20190.1	GTQEKLYQNVRTGISSASDLLNPKDSDYTFA	CLIP-associated protein	UID1982	1	980
16.0018	15.4621	15.5793	15.5182	16.1122	15.5912	S	3	___1			0.999878	0.00063881	56.359	37.579	56.359	0.21823	12445000	263	0.0847474	0.929819	0.0594788	0.132565	AT2G20230.1	263	AT2G20230.1	AT2G20230.1	ENWSSRIREKYGLNQSPPVNPKG________	Tetraspanin family protein	UID1983	1	981
18.6047	18.0318	18.1982	18.1	18.3845	18.115	S	3	___1			0.886718	8.42397e-10	77.031	60.892	77.031	0.24998	31420000	151	0.151015	0.890883	-0.0784041	-0.19917	AT2G20320.1	151	AT2G20320.1	AT2G20320.1	VLDFVSRDNEESASGSPERDDITLSKEIKEL	DENN (AEX-3) domain-containing protein	UID1988	1;2	985
19.1518	18.5244	18.7	19.7376	19.9475	19.8196	S	3	___1	+	Wt-mannitol_Wt-mock	0.999939	1.26898e-10	93.269	78.5	93.269	-0.83258	26371000	637	2.21677	0.00192553	1.04282	2.62934	AT2G20330.1	637	AT2G20330.1	AT2G20330.1	APAYSQTQPKTIFAKSDDEEEEGDTKK____	Transducin/WD40 repeat-like superfamily protein	UID1989	1	986
14.1023	13.99	13.9117	14.2925	14.4271	14.5504	S	3	___1			0.883991	1.35917e-05	45.413	35.88	45.413	-0.66213	3437300	79	1.98193	0.0970543	0.422036	1.44151	AT2G20550.2;AT2G20550.1	79;79	AT2G20550.2	AT2G20550.2	PRDKDDISAEYFGVPSPSGSGSSGGREGGGG	HSP40/DnaJ peptide-binding protein;HSP40/DnaJ peptide-binding protein	UID1990	1	989
13.2035	13.1272	13.1756	13.2775	13.9636	13.4543	S	3	___1			0.791225	4.44346e-11	87.319	77.36	87.319	-0.66063	6085400	41	0.893304	0.422396	0.396372	0.974206	AT2G20550.2;AT2G20550.1	41;41	AT2G20550.2	AT2G20550.2	PRNADDIYSEFFGVSSPSGPRNKDDIFSEFF	HSP40/DnaJ peptide-binding protein;HSP40/DnaJ peptide-binding protein	UID1992	1	989
16.3578	16.1197	15.9878	15.7495	16.4652	16.1028	S	3	___1			0.856035	4.22833e-36	142.04	118.56	142.04	-0.35332	8402200	358	0.0741716	0.940909	-0.0492811	-0.113745	AT2G20580.1	358	AT2G20580.1	AT2G20580.1	TPEDIYKAHLLDGRASSGASVDSARQNLAAT	26S proteasome regulatory subunit S2 1A	UID1993	1	990
17.3976	16.7844	16.9598	17.0688	17.5888	17.1803	S	3	___1			1	3.53457e-06	84.035	48.706	84.035	-0.57643	4033300	40	0.408105	0.703514	0.232014	0.525748	AT2G20580.1	40	AT2G20580.1	AT2G20580.1	SKDPKKKDEKKDEDLSEEDLELKQNLELYVE	26S proteasome regulatory subunit S2 1A	UID1994	1	990
17.2727	16.5384	16.7322	17.9432	18.3527	18.0338	S	3	___1	+	Wt-mannitol_Wt-mock	0.968888	6.59834e-13	111.78	88.214	111.78	-0.96544	4256900	449	2.12585	0.00137209	1.26212	2.79005	AT2G20610.1	449	AT2G20610.1	AT2G20610.1	GFCTRHAKKTETETESLQALKLSDNNLEM__	Tyrosine transaminase family protein	UID1995	1	991
15.0605	14.1842	14.5817	14.8452	15.3696	14.358	S	3	___1			0.984966	3.28641e-17	96.128	84.163	96.128	2.4841	2255700	84	0.25577	0.757068	0.248811	0.424133	AT2G20740.3;AT2G20740.2;AT2G20740.1	84;133;174	AT2G20740.3	AT2G20740.3	MLLKALGPHPHRHYDSDDEYNVSTVALLQDA	Tetraspanin family protein;Tetraspanin family protein;Tetraspanin family protein	UID1996	1	992
16.1873	15.633	15.8223	16.4076	17.0532	16.5596	S	3	___1			0.961879	3.67947e-30	106.37	92.914	106.37	1.4022	29679000	8	1.45042	0.0411436	0.792634	1.74643	AT2G20840.1	8	AT2G20840.1	AT2G20840.1	________MSRYQSHSFDDGEINPFANPTSV	Secretory carrier membrane protein (SCAMP) family protein	UID1997	1	994
17.3578	16.861	16.8792	16.496	16.9981	16.5777	S	3	___1			0.999997	2.13558e-06	79.393	64.706	78.078	0.83609	5789700	145	0.692067	0.570026	-0.342075	-0.804718	AT2G20950.1	145	AT2G20950.1	AT2G20950.1	TKELYERMYEADANVSPFHPFRSRSPAPYNT	Arabidopsis phospholipase-like protein (PEARLI 4) family	UID2003	1	996
15.8335	14.9796	15.2228	15.0634	15.8307	15.0805	S	3	___1			0.845359	4.87755e-05	49.485	37.953	42.186	-1.6861	3479800	185	0.018963	0.978515	-0.0204353	-0.0365905	AT2G20950.1;AT2G20950.2;AT2G20950.3;AT2G20950.4	185;168;168;168	AT2G20950.1	AT2G20950.1	ERYEAEGNVTSRNRPSSPFHPSQSRSPPPHA	Arabidopsis phospholipase-like protein (PEARLI 4) family;Arabidopsis phospholipase-like protein (PEARLI 4) family;Arabidopsis phospholipase-like protein (PEARLI 4) family;Arabidopsis phospholipase-like protein (PEARLI 4) family	UID2004	1;2	996
15.0721	14.4052	14.6672	14.0357	14.5474	13.7623	S	3	___1			0.983647	0.000136164	71.208	50.649	68.625	-2.3919	50684000	30	0.931419	0.230417	-0.599711	-1.19709	AT2G20950.1;AT2G20950.2;AT2G20950.3;AT2G20950.4	30;30;30;30	AT2G20950.1	AT2G20950.1	AGLFGHKSASKSNPSSPPHLAEGRSQPTTHF	Arabidopsis phospholipase-like protein (PEARLI 4) family;Arabidopsis phospholipase-like protein (PEARLI 4) family;Arabidopsis phospholipase-like protein (PEARLI 4) family;Arabidopsis phospholipase-like protein (PEARLI 4) family	UID2011	1;2	996
15.4523	14.7232	15.0295	14.2349	14.5392	14.1597	S	3	___1			0.752018	0.000349024	66.568	52.136	66.568	2.9165	73672000	154	1.45787	0.0461101	-0.757076	-1.71634	AT2G20950.1	154	AT2G20950.1	AT2G20950.1	EADANVSPFHPFRSRSPAPYNTHERGRDYSR	Arabidopsis phospholipase-like protein (PEARLI 4) family	UID2013	1	996
18.3515	17.7812	17.8626	18.193	18.5952	18.2463	S	4	___1			0.999364	8.84962e-12	76.768	61.998	76.768	0.42481	169840000	146	0.726789	0.550895	0.346424	0.828331	AT2G20960.1	146	AT2G20960.1	AT2G20960.1	FARRADQRGDEDDDVSPRPFGTQPKTPEHPL	Arabidopsis phospholipase-like protein (PEARLI 4) family	UID2015	1;2	997
15.8108	15.2851	15.5017	15.2118	15.747	15.2315	S	3	___1			1	0.0102593	51.264	34.35	51.264	-0.48544	57203000	302	0.228883	0.824458	-0.135747	-0.314005	AT2G20960.1	302	AT2G20960.1	AT2G20960.1	QTPETRPRTAQRRGRSPEFMERSPGPRSKTP	Arabidopsis phospholipase-like protein (PEARLI 4) family	UID2016	1	997
18.976	18.4467	18.5933	17.9529	18.4435	17.9776	S	2	___1			0.996065	0.000521894	93.442	59.631	93.442	-1.0514	38099000	66	1.14704	0.166145	-0.547338	-1.28967	AT2G20960.1	66	AT2G20960.1	AT2G20960.1	SRDQTPPASPARGSRSPLASYFAKKKVESSA	Arabidopsis phospholipase-like protein (PEARLI 4) family	UID2017	1	997
17.1183	16.4372	16.6861	16.3401	16.6544	16.1932	S	3	___1			0.998783	4.75812e-05	69.352	51.846	64.878	2.4409	110000000	400	0.660058	0.574072	-0.351276	-0.796485	AT2G20960.1	400	AT2G20960.1	AT2G20960.1	RIHESRPKTAVYGGRSPDHREKISQEMGQRS	Arabidopsis phospholipase-like protein (PEARLI 4) family	UID2021	1	997
16.1856	15.673	15.7943	15.954	16.4872	16.2181	S	2	___1			0.999988	3.05059e-09	63.473	55.369	63.473	-2.0282	12186000	132	0.701087	0.572773	0.335475	0.802153	AT2G21150.1	132	AT2G21150.1	AT2G21150.1	KGSSRLSFAEDFENGSDEDDGENKSSGTGNL	XAP5 family protein	UID2022	1	998
16.1323	15.6417	15.8824	15.518	16.0583	15.6225	S	2	___1			0.997058	0.00317692	68.484	40.275	68.484	-0.44855	12144000	165	0.282131	0.794609	-0.152548	-0.365139	AT2G21230.2;AT2G21230.1;AT2G21230.3	165;165;165	AT2G21230.2	AT2G21230.2	DVTFGFSSMMSQNQKSPPLSSLERSISGEDT	Basic-leucine zipper (bZIP) transcription factor family protein;Basic-leucine zipper (bZIP) transcription factor family protein;Basic-leucine zipper (bZIP) transcription factor family protein	UID2026	1	999
18.253	17.7203	17.8188	18.0232	18.4571	18.0972	S	2	___1			0.832827	0.00545226	64.265	49.233	64.265	-0.96488	3794600	303	0.547487	0.647809	0.261818	0.636228	AT2G21230.2;AT2G21230.1;AT2G21230.3	303;303;303	AT2G21230.2	AT2G21230.2	DIAPTGRHYRSVSMDSCFMGKLNFGDESSLK	Basic-leucine zipper (bZIP) transcription factor family protein;Basic-leucine zipper (bZIP) transcription factor family protein;Basic-leucine zipper (bZIP) transcription factor family protein	UID2027	1	999
15.8662	15.514	15.2962	15.9676	16.3319	16.0274	S	2	___1			0.98205	0.000715418	79.16	56.447	79.16	-0.051636	9781400	219	1.28506	0.124044	0.550168	1.37286	AT4G38930.1;AT4G38930.2;AT2G21270.2;AT2G21270.1;AT2G21270.3	219;223;222;222;243	AT4G38930.1	AT4G38930.1	VDVAEAEPKFNPFTGSGRRLDGRPLSYEPQP	Ubiquitin fusion degradation UFD1 family protein;Ubiquitin fusion degradation UFD1 family protein;ubiquitin fusion degradation 1;ubiquitin fusion degradation 1;ubiquitin fusion degradation 1	UID2028	1	1000
15.4112	15.0702	15.1687	15.3682	15.7845	15.3759	S	2	___1			1	0.000161774	79.492	53.553	79.492	-0.66464	5798800	824	0.791608	0.575525	0.292832	0.789742	AT2G21390.1	824	AT2G21390.1	AT2G21390.1	PLLRVMKGIFEGGLESANRGAVDEEEEDVEG	Coatomer, alpha subunit	UID2031	1	1001
17.3853	16.6733	16.9385	17.0782	17.2913	17.063	S	3	___1			0.786066	2.6068e-05	52.814	36.691	52.814	0.091185	7746000	137	0.262565	0.804421	0.145126	0.345165	AT2G21440.1	137	AT2G21440.1	AT2G21440.1	QSDKDTSIPETDEKVSPPEKKLEKPVERKKV	RNA-binding (RRM/RBD/RNP motifs) family protein	UID2034	1	1002
17.4882	16.8746	17.0967	17.4499	18.0611	17.5506	S	4	___1			0.999445	1.54115e-22	92.632	78.76	76.611	0.21411	43093000	603	0.959116	0.258902	0.534037	1.15921	AT2G21470.1;AT2G21470.3;AT2G21470.2	603;606;678	AT2G21470.1	AT2G21470.1	ETEASNHKKETENVESEDDDIMEVENPMMVS	SUMO-activating enzyme 2;SUMO-activating enzyme 2;SUMO-activating enzyme 2	UID2035	1	1003
14.5719	14.1655	14.2531	15.4794	15.9717	15.5203	S	3	___1	+	Wt-mannitol_Wt-mock	0.767445	4.49915e-05	41.562	33.737	41.562	5.9652	47342000	105	2.56959	0	1.32695	3.31469	AT2G21660.1	105	AT2G21660.1	AT2G21660.1	GGGGGHRGGGGGGYRSGGGGGYSGGGGSYGG	cold, circadian rhythm, and rna binding 2	UID2036	1	1004
15.0666	14.7778	14.7546	16.5398	17.1747	16.6744	S	3	___1	+	Wt-mannitol_Wt-mock	0.945691	9.33468e-11	82.146	62.055	82.146	1.0834	1023700	89	3.04897	0	1.92994	4.62099	AT2G21660.1;AT2G21660.2	89;89	AT2G21660.1	AT2G21660.1	LDGRSITVNEAQSRGSGGGGGHRGGGGGGYR	cold, circadian rhythm, and rna binding 2;cold, circadian rhythm, and rna binding 2	UID2037	1	1004
13.9483	13.499	13.6444	13.4857	14.0816	13.388	S	3	___1			0.942079	6.46953e-10	85.855	72.625	85.855	-0.80298	28919000	189	0.0621631	0.948956	-0.0454604	-0.100141	AT2G21880.2;AT2G21880.1	189;197	AT2G21880.2	AT2G21880.2	RKQSNDIYPRGQYHDSVTDIIDPDQSRGCAC	RAB GTPase homolog 7A;RAB GTPase homolog 7A	UID2039	1	1007
17.1467	16.3819	16.5826	15.9317	16.4852	16.1537	S	3	___1			0.999228	0.00115486	67.456	53.37	67.456	2.8886	4297900	177	0.852838	0.335007	-0.513521	-1.07033	AT2G21880.2;AT2G21880.1	177;185	AT2G21880.2	AT2G21880.2	FLSVAHIALSNERKQSNDIYPRGQYHDSVTD	RAB GTPase homolog 7A;RAB GTPase homolog 7A	UID2040	1	1007
17.5014	16.8699	17.0412	16.9397	17.4485	17.1222	S	3	___1			0.823217	0.00278612	44.511	24.404	44.511	0.53665	4390200	454	0.0464666	0.964497	0.032622	0.0741068	AT2G22300.2;AT2G22300.1	454;454	AT2G22300.2	AT2G22300.2	SNGHNSRRDMDGYVMSPSLSKEQLFSINDFS	signal responsive 1;signal responsive 1	UID2041	1	1008
17.554	17.0238	17.1765	16.1833	16.651	16.2321	S	3	___1	+	Wt-mannitol_Wt-mock	1	0.0120909	55.235	35.979	55.235	0.15932	3265500	399	1.8418	0.00988368	-0.895947	-2.15117	AT2G22300.2;AT2G22300.1	399;399	AT2G22300.2	AT2G22300.2	LLHGALGEEGLKKMDSFNRWMSKELGDVGVI	signal responsive 1;signal responsive 1	UID2042	1	1008
18.105	17.667	17.7457	17.5504	17.9157	17.5761	S	2	___1			0.999927	0.000464672	97.734	66.816	62.271	0.67732	99943000	964	0.370657	0.758119	-0.158473	-0.418163	AT2G22300.2;AT2G22300.1;AT5G09410.1;AT5G09410.2;AT5G09410.3	964;964;924;942;1001	AT2G22300.2	AT2G22300.2	KQTEDRLQKALARVKSMVQYPEARDQYRRLL	signal responsive 1;signal responsive 1;ethylene induced calmodulin binding protein;ethylene induced calmodulin binding protein;ethylene induced calmodulin binding protein	UID2043	1	1008
15.6671	15.2807	15.4447	15.5035	15.9504	15.5595	S	2	___1			0.863068	0.0278631	46.955	31.804	46.955	0.55389	3995400	152	0.503465	0.691855	0.206949	0.544976	AT2G22475.2;AT2G22475.1	152;152	AT2G22475.2	AT2G22475.2	ESLAGNTWQHLRTAPSFADAAMGRIAQSTKV	GRAM domain family protein;GRAM domain family protein	UID2045	1	1011
18.4342	17.9234	17.9628	17.9593	18.5096	18.1211	S	2	___1			0.879789	1.3543e-08	115.14	85.205	115.14	3.0561	19825000	894	0.144097	0.88815	0.089873	0.208278	AT2G22560.1	894	AT2G22560.1	AT2G22560.1	EVDKTLGKLIDEFALSGSKNKSDLDLQHSDS	Kinase interacting (KIP1-like) family protein	UID2046	1	1012
18.0963	17.474	17.5989	17.5696	17.9641	17.6906	S	2	___1			0.999274	0.00222581	88.948	48.946	88.948	-1.4965	1607000	922	0.0276435	0.979623	0.018364	0.043411	AT2G22560.1	922	AT2G22560.1	AT2G22560.1	SDSRSRVPLRSFIFGSKQKRAKPSIFSCMHP	Kinase interacting (KIP1-like) family protein	UID2047	1	1012
14.1968	14.2739	13.9885	13.628	14.4233	13.9359	S	3	___1			0.962999	1.33538e-09	59.228	49.305	58.137	-1.0011	17316000	462	0.253099	0.802752	-0.157335	-0.352199	AT2G23140.2;AT2G23140.1	462;465	AT2G23140.2	AT2G23140.2	TVSNEEFPRADANENSEESAHATPYSSDASG	RING/U-box superfamily protein with ARM repeat domain;RING/U-box superfamily protein with ARM repeat domain	UID2052	1;2	1016
19.1031	18.4092	18.6791	18.1982	18.5763	18.2004	S	3	___1			0.999867	0.000183438	90.108	52.917	80.014	1.8549	37783000	500	0.786572	0.467833	-0.405488	-0.926036	AT2G23140.2;AT2G23140.1	500;503	AT2G23140.2	AT2G23140.2	AATTSAATRRDLSDFSPKFMDRRTRGQFWRR	RING/U-box superfamily protein with ARM repeat domain;RING/U-box superfamily protein with ARM repeat domain	UID2054	1	1016
16.6314	16.0971	16.0611	16.8124	17.1632	16.8137	S	3	___1			1	5.0029e-05	99.589	66.642	95.264	-1.8898	12952000	396	1.42171	0.0620329	0.66655	1.59372	AT2G23140.2;AT2G23140.1	396;399	AT2G23140.2	AT2G23140.2	PGISGNGYGLDARRGSLNDFEDRSNDSRELR	RING/U-box superfamily protein with ARM repeat domain;RING/U-box superfamily protein with ARM repeat domain	UID2056	1	1016
16.1941	15.922	15.797	16.1915	16.5856	16.2302	S	3	___1			0.999992	2.0821e-07	88.385	58.803	61.89	-0.33613	22941000	404	0.996624	0.416105	0.364762	0.981446	AT2G23140.2;AT2G23140.1	404;407	AT2G23140.2	AT2G23140.2	GLDARRGSLNDFEDRSNDSRELRTDAPGRSS	RING/U-box superfamily protein with ARM repeat domain;RING/U-box superfamily protein with ARM repeat domain	UID2057	1;2	1016
17.3132	17.2142	17.082	16.2367	16.8683	16.316	S	3	___1			0.999828	1.01981e-36	148.01	130.31	148.01	1.8667	65704000	465	1.59582	0.0363652	-0.729463	-1.78074	AT2G23200.1	465	AT2G23200.1	AT2G23200.1	RGGSSDNRPISQYHNSPLRNLHLGLTIPFTD	Protein kinase superfamily protein	UID2063	1;2	1017
19.2628	18.6115	18.8127	18.757	19.1939	18.8117	S	2	___1			0.844805	0.00204472	98.943	64.222	98.943	-4.2797	4238000	802	0.035997	0.972986	0.0251471	0.0576044	AT2G23360.1	802	AT2G23360.1	AT2G23360.1	SHETTKPEKRLTSQRSSLLDQMKAEDHNTGE	Plant protein of unknown function (DUF869)	UID2064	1	1018
16.9608	16.4952	16.4812	16.2135	16.5926	16.3057	S	3	___1			0.995941	5.20327e-05	100.02	59.909	42.629	-0.20157	13339000	663	0.637811	0.621616	-0.275152	-0.69732	AT2G23520.1	663	AT2G23520.1	AT2G23520.1	LLGLEDEQPSRGTRVSFNMDRVSHSLDQGEA	Pyridoxal phosphate (PLP)-dependent transferases superfamily protein	UID2065	1	1019
15.8172	15.2805	15.3465	15.1249	15.4891	15.4366	S	3	___1			0.77866	2.61455e-08	66.644	52.668	66.644	4.1391	1223200	80	0.256125	0.819312	-0.13122	-0.325074	AT2G23520.1	80	AT2G23520.1	AT2G23520.1	SQDVENENQDESLGRSRSLARLHAQREFLRA	Pyridoxal phosphate (PLP)-dependent transferases superfamily protein	UID2067	1	1019
18.7227	18.1013	18.2681	18.1077	18.6073	18.3209	S	2	___1			0.868744	0.000153634	94.616	61.806	94.616	1.6263	3439400	553	0.026661	0.97912	-0.0187174	-0.0429837	AT2G23520.1	553	AT2G23520.1	AT2G23520.1	TSKRQSPKPVAKSYSSPMYDGKDVLSFDAAV	Pyridoxal phosphate (PLP)-dependent transferases superfamily protein	UID2068	1	1019
15.0941	14.4974	14.8817	15.4533	15.8017	15.3409	S	3	___1			0.906244	1.97188e-05	52.887	31.881	52.887	-0.33594	3638000	314	1.47146	0.0515255	0.707593	1.67269	AT2G23770.1	314	AT2G23770.1	AT2G23770.1	KKTKTQTQEETGNLDSFMGKKPPMSDQEFDP	protein kinase family protein / peptidoglycan-binding LysM domain-containing protein	UID2072	1	1022
13.7185	12.752	13.1267	13.3433	13.5728	13.3868	S	3	___1			1	0.0215855	49.418	21.893	49.418	1.9477	1775500	21	0.334599	0.726189	0.235228	0.480048	AT2G24050.1	21	AT2G24050.1	AT2G24050.1	EPSVLSLRPGGGGGKSRLFVPRFSSSSSFDL	MIF4G domain-containing protein / MA3 domain-containing protein	UID2074	1	1024
18.8906	18.0826	18.3045	18.518	19.0155	18.6151	S	3	___1			0.982948	0.00341482	46.156	25.729	46.156	-1.0069	7864000	74	0.436426	0.658481	0.290304	0.598488	AT2G24100.1	74	AT2G24100.1	AT2G24100.1	LEEPSPLGLSLKKSPSFQELIEMKLSQSGDD	unknown protein;BEST Arabidopsis thaliana protein match is: unknown protein (TAIR:AT4G30780.1);Has 101 Blast hits to 101 proteins in 16 species: Archae - 0;Bacteria - 0;Metazoa - 0;Fungi - 0;Plants - 95;Viruses - 0;Other Eukaryotes - 6 (source: NC	UID2075	1	1025
13.8776	15.3647	14.2183	13.0427	13.4746	14.8893	S	4	___1			0.995367	2.02596e-28	110.17	98.868	110.17	3.834	8404600	253	0.40519	0.595785	-0.684668	-0.747077	AT2G24330.1	253	AT2G24330.1	AT2G24330.1	TNTRGNSAETTPIHHSDNESNHSGTSERITG	Protein of unknown function (DUF2296)	UID2076	1	1026
18.0961	17.6138	17.5971	17.38	18.0282	17.4264	S	3	___1			0.848665	3.08454e-10	94.882	63.174	94.882	0.053821	6755000	81	0.233071	0.80917	-0.157455	-0.338442	AT2G24360.1	81	AT2G24360.1	AT2G24360.1	DALIGHPGLKPVRHYSLSVGQSVFRPGRVTH	Protein kinase superfamily protein	UID2077	1	1027
18.1481	17.6508	17.7086	17.3678	17.8719	17.4951	S	3	___1			0.891476	1.8863e-12	110.84	92.431	110.84	-0.70947	4796500	57	0.518544	0.655607	-0.257563	-0.616063	AT2G24400.1	57	AT2G24400.1	AT2G24400.1	SGGGSKSIKFLKRTLSFTDVTAVPKGYLAVS	SAUR-like auxin-responsive protein family	UID2078	1	1028
17.2903	16.7086	16.9488	19.0682	19.4733	19.0595	S	3	___1	+	Wt-mannitol_Wt-mock	0.950218	0.000927931	63.091	42.19	63.091	-0.23869	2976300	112	3.28631	0	2.21777	5.31743	AT2G24550.1	112	AT2G24550.1	AT2G24550.1	FSSSLEDSLPIKRGLSNHYVGKSKSFGNLME	unknown protein;BEST Arabidopsis thaliana protein match is: unknown protein (TAIR:AT4G31510.1);Has 219 Blast hits to 219 proteins in 33 species: Archae - 0;Bacteria - 0;Metazoa - 16;Fungi - 2;Plants - 184;Viruses - 0;Other Eukaryotes - 17 (source:	UID2079	1	1029
18.3293	17.7309	17.8368	18.0066	18.4163	18.0781	S	3	___1			0.999856	0.00154238	57.802	27.617	53.3	0.58514	16238000	121	0.378191	0.727545	0.201349	0.475426	AT2G24550.1	121	AT2G24550.1	AT2G24550.1	PIKRGLSNHYVGKSKSFGNLMEAASKAKDLE	unknown protein;BEST Arabidopsis thaliana protein match is: unknown protein (TAIR:AT4G31510.1);Has 219 Blast hits to 219 proteins in 33 species: Archae - 0;Bacteria - 0;Metazoa - 16;Fungi - 2;Plants - 184;Viruses - 0;Other Eukaryotes - 17 (source:	UID2080	1	1029
17.085	16.6347	16.7008	16.5671	17.2018	16.6907	S	3	___1			0.999983	3.87719e-06	56.708	42.667	56.708	2.4856	9559700	48	0.0181064	0.98362	0.0130583	0.0296988	AT2G24590.1	48	AT2G24590.1	AT2G24590.1	VARRPPGYAFLDFEDSRDARDAIREVDGKNG	RNA recognition motif and CCHC-type zinc finger domains containing protein	UID2083	1	1030
13.8749	12.9632	13.4482	13.6722	14.0959	12.9548	S	2	___1			0.921084	2.34129e-09	120.09	108.24	120.09	2.304	2571300	494	0.125501	0.874656	0.145525	0.233003	AT2G24640.2;AT2G24640.1	494;664	AT2G24640.2	AT2G24640.2	KEHLDSESKPLEKEHSDTEMIDAQ_______	ubiquitin-specific protease 19;ubiquitin-specific protease 19	UID2084	1	1031
17.4109	17.0633	17.1839	17.263	17.4379	17.1108	S	3	___1			0.896875	4.80285e-07	82.01	67.134	82.01	0.64369	4739600	67	0.136057	0.920466	0.0512377	0.151156	AT2G24940.1	67	AT2G24940.1	AT2G24940.1	ASRALGKMSKNEEDVSPSLEGLTEKEINTLN	membrane-associated progesterone binding protein 2	UID2086	1	1033
14.7716	14.1928	14.4628	14.5598	14.9332	14.1866	S	3	___1			0.983586	4.96722e-07	93.494	71.448	93.494	-1.513	3510000	175	0.111725	0.905135	0.0841249	0.177938	AT2G25090.1	175	AT2G25090.1	AT2G25090.1	LSALMMPEGLGGRRGSSDDLLHTRCGTPAYV	CBL-interacting protein kinase 16	UID2088	1	1035
17.7132	17.0632	17.2886	17.4191	17.796	17.5567	S	2	___1			1	3.97982e-12	132.79	109.91	132.79	0.67539	4465500	771	0.462699	0.683434	0.235643	0.560958	AT2G25170.1	771	AT2G25170.1	AT2G25170.1	ELDDIIRYGSKELFASEDDEAGKSGKIHYDD	chromatin remodeling factor CHD3 (PICKLE)	UID2089	1	1036
19.02	18.3849	18.6333	18.6529	19.0068	18.6972	S	3	___1			0.867895	1.73388e-09	81.665	59.444	81.665	-1.6854	17023000	119	0.188306	0.863803	0.106238	0.255556	AT2G25170.1	119	AT2G25170.1	AT2G25170.1	LDCEMRPTKSSEQGSSDAEPKPIFVKQYLVK	chromatin remodeling factor CHD3 (PICKLE)	UID2090	1	1036
17.9498	17.4225	17.4472	17.5343	17.9368	17.7342	S	2	___1			0.85132	9.52638e-06	110.66	84.683	110.66	0.0056151	5498400	535	0.244969	0.823137	0.128567	0.315578	AT2G25270.1	535	AT2G25270.1	AT2G25270.1	YSRERRHRKEALPEFSESKEIVRVNF_____	unknown protein;LOCATED IN: plasma membrane;EXPRESSED IN: 18 plant structures;EXPRESSED DURING: 13 growth stages;BEST Arabidopsis thaliana protein match is: unknown protein (TAIR:AT2G12400.1);Has 35333 Blast hits to 34131 proteins in 2444 species: Ar	UID2091	1	1037
16.103	15.5827	15.6765	15.8114	16.3768	15.9585	S	3	___1			0.997994	1.95464e-07	60.334	43.841	60.334	-0.89851	13966000	391	0.488555	0.656573	0.261488	0.603812	AT2G25290.3;AT2G25290.2;AT2G25290.1	391;391;391	AT2G25290.3	AT2G25290.3	TDKFAKGSSSVADNGSVGDFVESEKASTSLE	Octicosapeptide/Phox/Bem1p (PB1) domain-containing protein / tetratricopeptide repeat (TPR)-containing protein;Octicosapeptide/Phox/Bem1p (PB1) domain-containing protein / tetratricopeptide repeat (TPR)-containing protein;Octicosapeptide/Phox/Bem1p (P	UID2093	1;2	1038
18.4535	18.019	17.9917	17.5733	17.9767	17.6012	S	3	___1			1	7.79337e-07	98.04	81.663	66.989	-0.44538	135980000	187	1.03701	0.309624	-0.437674	-1.09907	AT2G25430.1	187	AT2G25430.1	AT2G25430.1	SNNDDRYGRGRDDFRSPPPRSYDYENGGGGG	epsin N-terminal homology (ENTH) domain-containing protein / clathrin assembly protein-related	UID2094	1	1039
18.1415	17.3795	17.5244	17.128	17.5859	17.1768	S	3	___1			1	0.00082168	106.2	15.293	66.059	-0.18711	130700000	374	0.630187	0.5642	-0.384888	-0.810159	AT2G25620.1	374	AT2G25620.1	AT2G25620.1	QPPPNLVAPRLRVHRSFSAEGLKDLQSYLDG	DNA-binding protein phosphatase 1	UID2103	1;2	1042
17.2491	16.6253	16.6833	16.5135	16.9642	16.5622	S	2	___1			0.998643	7.72883e-08	134.13	102.84	134.13	-1.1474	8459500	557	0.284134	0.780139	-0.172602	-0.387947	AT2G25640.1	557	AT2G25640.1	AT2G25640.1	ANIDLCTSPVKAEALSPLTAKASSPVNAEDA	SPOC domain / Transcription elongation factor S-II protein	UID2105	1	1043
16.0384	15.5573	15.7019	15.6903	16.1623	15.7248	S	3	___1			0.840167	0.000185777	67.416	52.444	67.416	-0.037645	2684600	549	0.169027	0.879659	0.0932474	0.228369	AT2G25640.1	549	AT2G25640.1	AT2G25640.1	LVSSPKESANIDLCTSPVKAEALSPLTAKAS	SPOC domain / Transcription elongation factor S-II protein	UID2108	1	1043
15.2771	14.6463	14.854	14.8498	15.5551	15.0469	S	3	___1			1	2.02883e-10	82.59	61.389	45.115	-2.1564	49508000	233	0.330169	0.733065	0.224802	0.468003	AT2G25650.1	233	AT2G25650.1	AT2G25650.1	IRDNDETARKAQQLESESEEEMLKEHEEPFN	DNA-binding storekeeper protein-related transcriptional regulator	UID2109	1;2	1044
18.155	17.5545	17.7167	17.7737	18.187	17.8666	S	2	___1			1	5.33346e-05	77.222	61.332	44.426	-0.37166	14381000	198	0.241006	0.822212	0.133685	0.319261	AT2G25650.1	198	AT2G25650.1	AT2G25650.1	GAAENGTARIAQENESGEEMLKEHEETLNEN	DNA-binding storekeeper protein-related transcriptional regulator	UID2111	1	1044
18.4085	17.9196	17.9632	17.3613	17.7133	17.4132	S	2	___1			1	1.46917e-05	139.98	117.89	139.98	-0.6095	6098000	1675	1.46168	0.0710789	-0.601154	-1.53791	AT2G25730.1;AT2G25730.2	1675;1709	AT2G25730.1	AT2G25730.1	TSSLSNFQREARRAFSWAPRNAENRTTSKDV	unknown protein;Has 157 Blast hits to 144 proteins in 62 species: Archae - 0;Bacteria - 0;Metazoa - 101;Fungi - 0;Plants - 35;Viruses - 0;Other Eukaryotes - 21 (source: NCBI BLink).;unknown protein;LOCATED IN: cellular_component unknown;EXPRESS	UID2112	1	1046
17.3584	16.7113	16.9599	15.9032	16.6351	16.1451	S	2	___1			0.997863	1.2129e-84	219.92	193.24	219.92	-0.5382	19025000	1664	1.28178	0.0585507	-0.782063	-1.60877	AT2G25730.1;AT2G25730.2	1664;1698	AT2G25730.1	AT2G25730.1	SRAGPAVKASFTSSLSNFQREARRAFSWAPR	unknown protein;Has 157 Blast hits to 144 proteins in 62 species: Archae - 0;Bacteria - 0;Metazoa - 101;Fungi - 0;Plants - 35;Viruses - 0;Other Eukaryotes - 21 (source: NCBI BLink).;unknown protein;LOCATED IN: cellular_component unknown;EXPRESS	UID2113	1	1046
17.66	17.0476	17.1402	17.0011	17.4805	17.0932	S	2	___1			0.997833	4.07941e-06	129.16	94.624	129.16	-0.72801	16570000	1119	0.139973	0.888497	-0.0910117	-0.206549	AT2G25730.1;AT2G25730.2	1119;1151	AT2G25730.1	AT2G25730.1	VIPTTPCSHSEGKVLSPSIEAKPNCYVRSSA	unknown protein;Has 157 Blast hits to 144 proteins in 62 species: Archae - 0;Bacteria - 0;Metazoa - 101;Fungi - 0;Plants - 35;Viruses - 0;Other Eukaryotes - 21 (source: NCBI BLink).;unknown protein;LOCATED IN: cellular_component unknown;EXPRESS	UID2116	1	1046
15.742	15.2231	15.2886	15.3611	15.6547	15.3965	S	3	___1			0.998597	0.000551901	58.817	41.739	58.817	-2.7333	2650200	343	0.101203	0.929944	0.0528463	0.136348	AT2G25740.1	343	AT2G25740.1	AT2G25740.1	TPVSQEKYQKQNRLASFRQNTDLSRFRMTPR	ATP-dependent protease La (LON) domain protein	UID2117	1	1047
17.5243	17.0864	17.204	16.7461	17.3635	16.9196	S	3	___1			0.861724	5.32813e-13	97.417	83.108	97.417	0.35907	8400100	18	0.507982	0.655739	-0.261813	-0.615094	AT2G26100.1	18	AT2G26100.1	AT2G26100.1	LFSHRFTTASSSSPASPSYYNKPSSKTHKPN	Galactosyltransferase family protein	UID2120	1	1050
17.3502	16.6774	16.8889	19.4849	19.7912	19.5332	S	4	___1	+	Wt-mannitol_Wt-mock	0.816005	4.15218e-07	83.849	55.987	83.849	0.031685	12195000	213	3.55108	0	2.63093	6.26123	AT2G26110.1	213	AT2G26110.1	AT2G26110.1	EVYSKLNLNHVARTKSDTEPAAGIRPPKLPK	Protein of unknown function (DUF761)	UID2124	1	1051
17.559	17.2395	17.1915	17.7858	18.3401	17.9361	S	3	___1			0.878016	9.17365e-06	58.997	46.164	58.997	-1.7392	3149800	509	1.57358	0.0453871	0.690655	1.71916	AT2G26190.1	509	AT2G26190.1	AT2G26190.1	TRFPSPYGPIPSPRPSPRVRVSPRLAYMGIP	calmodulin-binding family protein	UID2125	1	1052
14.4897	13.8748	14.1134	13.8801	14.4863	14.0894	S	3	___1			0.978561	3.56012e-06	68.173	46.715	68.173	1.547	9263200	4	0.00967236	0.992183	-0.00740973	-0.0163834	AT2G26250.1	4	AT2G26250.1	AT2G26250.1	____________MGRSNEQDLLSTEIVNRGI	3-ketoacyl-CoA synthase 10	UID2127	1	1053
14.9845	15.4019	15.0385	12.8151	13.4248	13.437	S	4	___1	+	Wt-mannitol_Wt-mock	0.857415	4.81273e-24	88.573	75.89	79.013	0.38964	99252000	66	2.85025	0	-1.91601	-4.31939	AT2G26280.1	66	AT2G26280.1	AT2G26280.1	ASSSSVGKAVLDRTESSASHHSDEEARQFWS	CTC-interacting domain 7	UID2128	1;2;3	1054
13.5215	14.1814	13.7957	12.7098	13.5493	13.8976	S	4	___1			0.868575	6.10676e-10	79.013	73.883	79.013	0.38964	93677000	69	0.485097	0.595751	-0.447306	-0.744118	AT2G26280.1	69	AT2G26280.1	AT2G26280.1	SSVGKAVLDRTESSASHHSDEEARQFWSHQL	CTC-interacting domain 7	UID2130	1;2;3	1054
17.9421	17.372	17.5747	17.5319	17.9616	17.5962	S	2	___1			0.789082	1.67923e-11	149.33	104.98	149.33	1.6305	2966500	54	0.113571	0.913952	0.0669448	0.16176	AT2G26280.1	54	AT2G26280.1	AT2G26280.1	SGGTSTLDTRLLASSSSVGKAVLDRTESSAS	CTC-interacting domain 7	UID2132	1	1054
17.4361	16.7662	16.893	17.1004	17.5273	17.1223	S	3	___1			0.934958	0.00779877	40.552	18.995	40.552	-0.16496	11241000	172	0.368155	0.722136	0.218263	0.487266	AT2G26280.1	172	AT2G26280.1	AT2G26280.1	SSFGEDPQRQSFMQLSPKPWDKQIMNAEQLL	CTC-interacting domain 7	UID2133	1	1054
14.9099	14.5236	14.5291	14.3632	14.8244	14.7592	S	2	___1			0.992836	0.0107007	52.79	40.554	52.79	0.55686	6653200	975	0.00904341	0.994056	-0.00529416	-0.0134834	AT2G26330.1	975	AT2G26330.1	AT2G26330.1	DAQLFLRFGQVISQNSE______________	Leucine-rich receptor-like protein kinase family protein	UID2134	1	1055
17.5038	16.825	16.9045	16.997	17.3087	17.0477	S	2	___1			0.993639	1.42194e-15	147.58	116.7	147.58	-3.7408	14933000	148	0.0589654	0.955182	0.0400181	0.0919986	AT2G26570.1	148	AT2G26570.1	AT2G26570.1	GGGSPRTVSSPRFSGSPVSTGTPKNVDSHRG	Plant protein of unknown function (DUF827)	UID2140	1	1059
17.4479	16.8898	17.1188	17.4334	17.5094	17.478	S	3	___1			1	0.00302784	56.122	36.026	56.122	0.34237	5975100	744	0.918345	0.500504	0.321437	0.88434	AT2G26570.1	744	AT2G26570.1	AT2G26570.1	RKAGDGVNTEKNLKESFEGGKMEQSPEAVVY	Plant protein of unknown function (DUF827)	UID2141	1	1059
17.229	16.6658	16.7124	16.7789	17.1899	16.7843	S	3	___1			0.988504	0.00028135	69.456	41.159	69.456	-0.6883	4532300	732	0.0756482	0.940443	0.0486431	0.114175	AT2G26650.1	732	AT2G26650.1	AT2G26650.1	VPILKTGIRFLGRFTSEPNIRPASREVSFRI	K+ transporter 1	UID2142	1	1060
16.2939	15.7412	15.7591	16.2226	16.6264	16.1394	S	3	___1			1	0.0241224	40.725	31.437	40.725	0.44382	11573000	111	0.778935	0.476462	0.398067	0.913846	AT2G26800.3;AT2G26800.1;AT2G26800.2	111;76;111	AT2G26800.3	AT2G26800.3	FAKESFPWRRHTRKLSEGEHMFRNISFAGRT	Aldolase superfamily protein;Aldolase superfamily protein;Aldolase superfamily protein	UID2147	1	1062
16.8459	17.0004	16.5846	16.102	16.4318	16.741	S	3	___1			0.983873	8.8678e-06	82.529	61.47	82.529	0.91891	2581700	796	0.807245	0.474641	-0.385388	-0.915817	AT2G26910.1	796	AT2G26910.1	AT2G26910.1	KGDEFVVELREYLQHSGSIHGKYFKNRGMVL	pleiotropic drug resistance 4	UID2148	1	1063
16.3126	16.6502	15.8087	14.865	15.5782	16.2461	S	3	___1			0.890186	1.12908e-06	90.707	68.834	90.707	2.727	38866000	798	0.673654	0.361659	-0.69406	-1.03942	AT2G26910.1	798	AT2G26910.1	AT2G26910.1	DEFVVELREYLQHSGSIHGKYFKNRGMVLPF	pleiotropic drug resistance 4	UID2149	1	1063
16.963	16.3178	16.5082	16.4476	16.8687	16.6432	S	2	___1			0.836726	2.15212e-07	87.16	74.959	48.741	-1.4681	46961000	14	0.0891187	0.930175	0.0568314	0.133158	AT2G26910.1	14	AT2G26910.1	AT2G26910.1	__MWNSAENAFSRSTSFKDEIEDEEELRWAA	pleiotropic drug resistance 4	UID2150	1	1063
14.1327	13.8128	13.3576	13.9047	14.4282	14.1716	S	3	___1			0.99896	0.000166414	74.789	51.413	74.789	0.21731	4754000	300	0.670613	0.53065	0.400463	0.85031	AT2G26920.1	300	AT2G26920.1	AT2G26920.1	GIGYQNSDVERSEIPSPGLHPTRDDKNFNYT	Ubiquitin-associated/translation elongation factor EF1B protein	UID2151	1	1064
18.3452	17.9592	18.1322	17.5464	17.9299	17.5978	S	3	___1			1	1.23995e-05	88.338	68.551	62.732	2.537	342430000	76	1.29762	0.19542	-0.454212	-1.24767	AT2G27100.1	76	AT2G27100.1	AT2G27100.1	RDIERPPPNRRERDRSPLPPPRRDYKRRPSL	C2H2 zinc-finger protein SERRATE (SE)	UID2156	1	1068
17.6986	17.3269	17.446	17.8657	18.3394	17.9558	S	2	___1			1	5.11049e-36	174.42	146.74	174.42	-4.1433	39300000	689	1.4391	0.0865113	0.563164	1.4745	AT2G27100.1	689	AT2G27100.1	AT2G27100.1	PFEGSGRGGPAPFLLSPAFRQDPRRLRSYQD	C2H2 zinc-finger protein SERRATE (SE)	UID2157	1	1068
15.4334	14.951	15.0575	15.2413	15.7666	15.3925	S	3	___1			0.999993	0.000412315	68.919	45.544	68.919	-0.55096	336880000	90	0.678498	0.583055	0.319494	0.771815	AT2G27100.1	90	AT2G27100.1	AT2G27100.1	RSPLPPPRRDYKRRPSLSPPPPYRDRRHSPP	C2H2 zinc-finger protein SERRATE (SE)	UID2158	1;2	1068
17.2014	16.6002	16.7056	16.7191	17.1231	16.8276	S	2	___1			0.809531	0.00122463	67.519	46.999	67.519	0.37497	5178500	129	0.0869773	0.931863	0.0541973	0.128671	AT2G27140.1	129	AT2G27140.1	AT2G27140.1	ATKPPPVPKENPNLPSPSAKEKVQPPKETRE	HSP20-like chaperones superfamily protein	UID2162	1	1069
17.1948	16.8044	16.8402	17.185	17.7356	17.2387	S	3	___1			0.829728	2.08483e-09	80.382	68.69	80.382	0.54726	148690000	959	0.957849	0.343811	0.439962	1.06005	AT2G27210.2;AT2G27210.1	959;964	AT2G27210.2	AT2G27210.2	VVVPKLIHPLPPAITSPETSPERHIEDTWMQ	BRI1 suppressor 1 (BSU1)-like 3;BRI1 suppressor 1 (BSU1)-like 3	UID2163	1;2	1070
[truncated: 4,510 more rows]
