# Supplementary material for: A RAF-SnRK2 kinase cascade mediates early osmotic stress signaling in higher plants
Source: Nat Commun. 2020 Jan 30;11:613. doi: 10.1038/s41467-020-14477-9 (PMC6992735; doi:10.1038/s41467-020-14477-9)
Supplement: Supplementary file 5 — Supplementary Data 2 [file 41467_2020_14477_MOESM5_ESM.xlsx]

## Sheet: Sheet1
Supplementary Dataset 2. The mannitol-perturbed phosphosites from snrk2-dec mutant Arabidopsis.
Dec-con1	Dec-con2	Dec-con3	Dec-man1	Dec-man2	Dec-man3	Amino acid	Charge	Multiplicity	Student's T-test Significant dec-man_dec-mock	Student's T-test significant	Localization prob	PEP	Score	Delta score	Score for localization	Mass error [ppm]	Intensity	Position	-Log Student's T-test p-value dec-man_dec-mock	Student's T-test q-value dec-man_dec-mock	Student's T-test Difference dec-man_dec-mock	Student's T-test Test statistic dec-man_dec-mock	Proteins	Positions within proteins	Leading proteins	Protein	Sequence window	Score diff	Fasta headers	Unique identifier	Number of Phospho (STY)	Protein group IDs
16.2403	16.0668	16.3823	15.2503	15.412	15.7653	S	2	___1			0.797851	0.00161531	110.22	29.535	110.12	-0.022058	1023900000	25	1.88139	0.0172461	-0.753922	-1.99808	AT1G01050.1	25	AT1G01050.1	AT1G01050.1	RLQRPAPRLNERILSSLSRRSVAAHPWHDLE	6.06309	pyrophosphorylase 1	UID2	1	0
20.0509	19.7788	20.2281	19.8284	19.8969	20.4683	S	3	___1			1	2.15341e-11	100.41	83.744	40.381	-2.1861	3151500000	86	0.0653724	0.978386	0.0452875	0.102626	AT1G01100.3;AT1G01100.4;AT1G01100.2;AT1G01100.1;AT5G47700.2;AT5G47700.1;AT4G00810.2;AT4G00810.1	86;102;102;102;103;103;103;103	AT1G01100.3	AT1G01100.3	APAAEEKKKDEPAEESDGDLGFGLFD_____	40.3813	60S acidic ribosomal protein family;60S acidic ribosomal protein family;60S acidic ribosomal protein family;60S acidic ribosomal protein family;60S acidic ribosomal protein family;60S acidic ribosomal protein family;60S acidic ribosomal protei	UID6	1	3
16.5609	16.226	16.7508	15.6007	15.7886	16.0752	S	2	___1			0.884237	0.0197712	41.689	20.99	41.689	0.48392	2247600	6	1.54397	0.076122	-0.691093	-1.70087	AT1G01120.1	6	AT1G01120.1	AT1G01120.1	__________MERTNSIEMDRERLTAEMAFR	8.83	3-ketoacyl-CoA synthase 1	UID7	1	4
14.7533	14.3997	15.0323	13.8025	14.1498	14.5327	S	3	___1			0.791643	0.00102943	41.967	24.461	40.968	-1.1923	5863700	1183	0.949823	0.246235	-0.566751	-1.18264	AT1G01320.2;AT1G01320.1	1183;1193	AT1G01320.2	AT1G01320.2	EKQKEMSEEDTEETGSEEGKSSEENHETILA	6.66522	Tetratricopeptide repeat (TPR)-like superfamily protein;Tetratricopeptide repeat (TPR)-like superfamily protein	UID8	1	5
17.6621	17.3929	17.9484	16.9012	16.993	17.3114	S	2	___1			0.845193	1.60307e-05	92.99	68.068	92.99	0.50339	6548300	149	1.37847	0.139839	-0.599214	-1.48725	AT1G01320.2;AT1G01320.1	149;149	AT1G01320.2	AT1G01320.2	AQVKGGGKNSKQSDTSPPPSPASKDTVVDEA	7.45489	Tetratricopeptide repeat (TPR)-like superfamily protein;Tetratricopeptide repeat (TPR)-like superfamily protein	UID9	1	5
17.1691	16.7603	17.2734	16.4142	16.4873	16.9427	S	2	___1			0.904696	7.46261e-07	123.01	89.95	123.01	-1.0304	9661500	1349	0.92956	0.293809	-0.452852	-1.05881	AT1G01320.2;AT1G01320.1	1349;1359	AT1G01320.2	AT1G01320.2	STQPSSGNAKTAGETSEEDGLKTDASSVEPP	9.78308	Tetratricopeptide repeat (TPR)-like superfamily protein;Tetratricopeptide repeat (TPR)-like superfamily protein	UID10	1	5
16.1694	15.8274	16.2925	15.554	15.6189	16.1608	S	2	___1			0.95858	0.000413961	76.345	60.455	76.345	-0.67538	30759000	33	0.600674	0.53814	-0.318505	-0.728195	AT1G01440.1	33	AT1G01440.1	AT1G01440.1	DEDRGFKEDLNESATSPMRNRLDDSNSRPGS	13.7875	Protein of unknown function (DUF3133)	UID11	1	6
16.2448	16.4398	16.1775	15.9737	15.7274	16.8394	S	3	___1			0.916479	8.524e-06	72.772	61.828	72.772	-0.36379	5208900	375	0.112256	0.938198	-0.107245	-0.196331	AT1G01440.1	375	AT1G01440.1	AT1G01440.1	EEPRIHQETKIVHAVSPSDHSNDEDRSSISS	10.4152	Protein of unknown function (DUF3133)	UID13	1	6
15.0839	15.0861	15.3796	16.4028	15.9276	15.9207	S	3	___1	+	dec-man_dec-mock	0.99993	1.44248e-10	124.46	114.8	124.46	1.8577	4986000	427	2.06492	0.00503318	0.900495	2.3246	AT1G01440.1	427	AT1G01440.1	AT1G01440.1	PPPPEKSNLLELFEYSNVNRAAITYGMAQLG	41.533	Protein of unknown function (DUF3133)	UID14	1	6
16.4565	16.0732	16.6208	16.7177	16.7276	17.0568	S	3	___1			0.99991	9.92737e-05	77.068	64.437	77.068	-1.0926	9139900	233	1.07596	0.262987	0.450514	1.13531	AT1G01440.1	233	AT1G01440.1	AT1G01440.1	PFSPALHHGEKVGPFSPHGGVHTRWPSEIDS	40.4766	Protein of unknown function (DUF3133)	UID18	1	6
16.6925	16.3724	16.715	16.1294	15.8687	16.7539	S	4	___1			0.902746	5.96697e-11	68.97	59.716	68.97	-1.9186	5073500	398	0.529325	0.556689	-0.342617	-0.706447	AT1G01510.1	398	AT1G01510.1	AT1G01510.1	TEIVRREASELKESLSPGQQHVSQNTAVKPE	11.2349	NAD(P)-binding Rossmann-fold superfamily protein	UID19	1	7
14.4888	14.0674	14.4289	14.4252	14.1294	14.8707	S	3	___1			0.97407	2.89388e-08	65.833	47.469	65.833	-0.77825	42598000	111	0.227543	0.883398	0.146766	0.324378	AT1G01840.1	111	AT1G01840.1	AT1G01840.1	MRECFIRNKRLKRPLSPSSAVVETSATEERS	18.7755	unknown protein;Has 23 Blast hits to 23 proteins in 9 species: Archae - 0;Bacteria - 0;Metazoa - 0;Fungi - 0;Plants - 23;Viruses - 0;Other Eukaryotes - 0 (source: NCBI BLink).	UID24	1	11
16.4601	16.3274	16.7207	16.5542	16.4534	17.0222	S	2	___1			0.991037	0.0400754	42.396	17.473	42.396	-1.7405	5529500	1021	0.342987	0.813133	0.173871	0.42422	AT1G01960.1	1021	AT1G01960.1	AT1G01960.1	PAIKERAPGKLQYAASAMIRGSYDGSGVAGK	20.4362	SEC7-like guanine nucleotide exchange family protein	UID26	1	13
17.4103	17.0157	17.5224	17.4399	17.5021	18.012	S	3	___1			1	6.03056e-06	115.34	97.906	115.34	-3.4029	12407000	1307	0.636119	0.503817	0.335178	0.765967	AT1G01960.1	1307	AT1G01960.1	AT1G01960.1	AEGYVGSSLRRNPPLSPQGGKIGKQDSGKFL	115.342	SEC7-like guanine nucleotide exchange family protein	UID27	1	13
13.232	13.3811	13.6104	14.2254	13.9303	14.2588	S	3	___1			0.765827	0.000162605	48.196	30.707	48.196	-5.9333	3308700	923	2.06758	0.0106217	0.730293	2.07649	AT1G02080.2;AT1G02080.1	923;977	AT1G02080.2	AT1G02080.2	GFVRPARATTSTRFGSALNIETLVAAAERRE	5.14595	transcription regulators;transcription regulators	UID31	1	15
14.6609	14.4192	14.705	16.2657	16.2861	16.7927	S	2	___1	+	dec-man_dec-mock	0.983119	0.00327281	68.355	56.4	68.355	0.44476	5301600	1215	3.17389	0	1.85307	4.70404	AT1G02080.2;AT1G02080.1	1215;1269	AT1G02080.2	AT1G02080.2	DVANSPNTDVPSKLLSQYVAPQRVYTNTLMD	17.6521	transcription regulators;transcription regulators	UID32	1	15
14.2638	13.3473	14.3453	14.0099	14.2339	14.0484	S	3	___1			0.994834	0.000845201	49.559	31.642	49.559	0.67765	5372400	176	0.125165	0.931004	0.111925	0.212249	AT1G02110.1	176	AT1G02110.1	AT1G02110.1	YFERKARQNHKHRPPSDYDAETERSDHDYCH	24.2379	Protein of unknown function (DUF630 and DUF632)	UID36	1	16
14.6265	14.2989	14.4603	14.7142	14.4755	15.1477	S	3	___1			0.950298	0.00037559	45.207	38.518	45.207	0.8353	5392900	88	0.65805	0.508719	0.317263	0.758493	AT1G02110.1	88	AT1G02110.1	AT1G02110.1	RPSSSQDAPRVPSSHSPEPPPPPIRSKPKPT	15.1242	Protein of unknown function (DUF630 and DUF632)	UID37	1	16
15.4391	15.43	15.4136	14.4773	14.2323	15.1337	S	3	___1			0.824998	3.40903e-06	82.189	67.912	82.189	-0.84973	24768000	42	1.4074	0.0678637	-0.81313	-1.73305	AT1G02120.1	42	AT1G02120.1	AT1G02120.1	SPEVVSDLPPSSPKGSPDRHDPSTSSPSPSR	8.04782	GRAM domain family protein	UID38	1	17
14.1415	13.7074	14.1182	13.9734	13.9806	14.6906	S	3	___1			0.809696	1.73312e-08	66.045	52.844	66.045	-0.43214	4636000	38	0.337341	0.777209	0.225858	0.473979	AT1G02120.1	38	AT1G02120.1	AT1G02120.1	DSSASPEVVSDLPPSSPKGSPDRHDPSTSSP	6.5757	GRAM domain family protein	UID40	1	17
16.2132	15.994	16.4643	16.6619	16.7101	17.1423	S	3	___1			1	3.91132e-05	99.539	85.846	99.539	-0.17866	12129000	235	1.40065	0.12745	0.614238	1.51883	AT1G02500.2;AT1G02500.1;AT4G01850.2;AT4G01850.1;AT3G17390.1	235;235;235;235;235	AT1G02500.2;AT3G17390.1	AT3G17390.1	PEKYLDEKTIFHLNPSGRFVIGGPHGDAGLT	70.5824	S-adenosylmethionine synthetase 1;S-adenosylmethionine synthetase 1;S-adenosylmethionine synthetase 2;S-adenosylmethionine synthetase 2;S-adenosylmethionine synthetase family protein	UID41	1	18;1841
18.3792	18.177	18.5691	17.8572	17.9617	18.4415	S	2	___1			0.975584	2.12685e-20	155.33	96.419	155.33	0.211	17482000	635	0.608183	0.564364	-0.288291	-0.698799	AT1G02520.1	635	AT1G02520.1	AT1G02520.1	EINKDVKTSELSSGSSFRNSNLKKSMEGTSS	16.0277	P-glycoprotein 11	UID42	1	19
17.0194	16.7271	17.1588	18.5737	18.6319	19.0776	S	3	___1	+	dec-man_dec-mock	0.996536	0.000401386	67.095	58.86	51.073	-0.17843	48675000	19	3.03586	0	1.79263	4.43986	AT1G02690.1;AT1G02690.2	19;19	AT1G02690.1	AT1G02690.1	KPSAKTEVRRNRYKVSVDADEGRRRREDNMV	24.5895	importin alpha isoform 6;importin alpha isoform 6	UID43	1	21
16.3228	16.0495	16.4401	16.4395	16.3659	16.8671	S	2	___1			0.997051	4.60436e-05	86.756	61.98	86.756	-0.58467	10785000	45	0.668878	0.539905	0.286716	0.726889	AT1G02730.1	45	AT1G02730.1	AT1G02730.1	LTSPIPRASVITNQNSPLSSRATRRTSISSG	26.4583	cellulose synthase-like D5	UID44	1	22
17.4085	17.274	17.6119	17.487	17.592	18.0475	S	2	___1			0.976395	0.000365139	113.46	82.741	113.46	0.94428	9469800	32	0.630738	0.567268	0.277372	0.696768	AT1G02730.1	32	AT1G02730.1	AT1G02730.1	VTPCKGSGDRSLGLTSPIPRASVITNQNSPL	16.1753	cellulose synthase-like D5	UID45	1	22
12.116	10.037	11.612	10.7924	11.2114	12.275	S	3	___1			0.999768	5.19809e-11	68.657	49.104	68.657	1.4926	22722000	3	0.0788168	0.94962	0.171267	0.177296	AT1G02740.1	3	AT1G02740.1	AT1G02740.1	_____________MGSPNAAAETDLTTDDFI	40.7675	MRG family protein	UID46	1	23
16.57	16.4783	16.8209	16.4442	16.5426	17.0779	S	3	___1			1	1.6144e-06	68.944	49.554	60.209	0.42976	150450000	108	0.105862	0.957677	0.0651468	0.154412	AT1G02870.1	108	AT1G02870.1	AT1G02870.1	PPTDDPIAKEFEPIDSGSELEEDDLKTALGK	60.2093	FUNCTIONS IN: molecular_function unknown;INVOLVED IN: biological_process unknown;EXPRESSED IN: 23 plant structures;EXPRESSED DURING: 13 growth stages;CONTAINS InterPro DOMAIN/s: Ribosome biogenesis protein Nop16 (InterPro:IPR019002);Has 104 Blast hit	UID47	1;2	25
16.3736	16.306	16.6177	16.2255	16.3483	16.8777	S	3	___1			1	1.6144e-06	68.944	49.554	60.209	0.42976	148800000	110	0.0820959	0.970583	0.0514113	0.122006	AT1G02870.1	110	AT1G02870.1	AT1G02870.1	TDDPIAKEFEPIDSGSELEEDDLKTALGKQR	60.2093	FUNCTIONS IN: molecular_function unknown;INVOLVED IN: biological_process unknown;EXPRESSED IN: 23 plant structures;EXPRESSED DURING: 13 growth stages;CONTAINS InterPro DOMAIN/s: Ribosome biogenesis protein Nop16 (InterPro:IPR019002);Has 104 Blast hit	UID48	1;2	25
17.307	17.1299	17.3055	16.2553	16.2909	16.8819	S	2	___1			1	0.00294727	94.006	28.203	68.312	-0.36831	67819000	1616	1.66094	0.0338204	-0.771431	-1.87455	AT1G03080.1;AT1G67900.3;AT1G67900.2;AT1G67900.1	1616;621;621;621	AT1G03080.1;AT1G67900.3	AT1G03080.1	CAIPGRPKKMFSKLLSINRNSSDKNC_____;KGQINEAEEALEKLLSINRKLVTKVQNGFER	68.3122	kinase interacting (KIP1-like) family protein;Phototropic-responsive NPH3 family protein;Phototropic-responsive NPH3 family protein;Phototropic-responsive NPH3 family protein	UID59	1	29;790
15.6143	15.098	15.6167	15.2524	15.4458	15.8497	S	2	___1			0.956409	5.746e-05	102.87	73.969	102.87	-2.1283	10559000	1531	0.106871	0.956427	0.072971	0.163464	AT1G03080.1	1531	AT1G03080.1	AT1G03080.1	SLEAKSQNPPKGKSLSEESLVVDKLEISDRF	13.4124	kinase interacting (KIP1-like) family protein	UID60	1;2	29
16.5848	16.2871	16.9409	15.7442	15.8489	16.2704	S	3	___1			0.932031	0.00024145	63.894	44.57	63.894	-3.4238	4847000	341	1.22992	0.154768	-0.649762	-1.44989	AT1G03350.1	341	AT1G03350.1	AT1G03350.1	GLKTDKDSEEKKETDSEEVPEEKSFVDAAPP	11.3712	BSD domain-containing protein	UID65	1	35
15.396	15.2832	15.4274	14.2943	14.2095	14.9135	S	3	___1	+	dec-man_dec-mock	0.981606	0.000386966	75.819	54.313	75.819	-0.38414	10832000	64	1.77903	0.00989354	-0.896461	-2.1034	AT1G03350.1	64	AT1G03350.1	AT1G03350.1	WSFGGLMKTLATRSESVIETYRRDLEEFGTG	17.6473	BSD domain-containing protein	UID66	1	35
17.2682	17.0413	17.4448	16.4361	16.3716	16.7239	S	3	___1			0.979138	0.000339882	69.716	38.294	69.716	-0.040533	19488000	434	2.01562	0.0108425	-0.740947	-2.06235	AT1G03350.1	434	AT1G03350.1	AT1G03350.1	DMSSIDGKETSRSGGSPNRAELRKRLSAAEE	16.715	BSD domain-containing protein	UID67	1	35
16.8968	16.6211	17.0971	16.4113	16.5267	16.6774	S	3	___1			0.999988	1.32724e-05	71.558	59.915	71.558	0.22434	66412000	235	0.988595	0.362082	-0.333207	-0.930673	AT1G03530.1	235	AT1G03530.1	AT1G03530.1	VGLEKVSLAVDDDEKSDEAKGEMDSAESESE	49.2311	nuclear assembly factor 1	UID71	1	37
16.6266	16.3909	16.7576	16.0886	16.0895	16.5382	S	2	___1			1	0.00237826	78.342	42.831	78.342	-0.33289	94347000	448	0.89328	0.369655	-0.352905	-0.918578	AT1G03590.1;AT4G03415.2;AT4G03415.1	448;454;454	AT1G03590.1	AT1G03590.1	GEQNWSGLEGVTRVNSLVQLPRFPGEEPKT_	78.3416	Protein phosphatase 2C family protein;Protein phosphatase 2C family protein;Protein phosphatase 2C family protein	UID72	1	38
14.618	14.452	14.7658	15.2402	15.3498	15.5487	S	3	___1	+	dec-man_dec-mock	0.955081	4.7573e-07	55.163	43.248	55.163	0.56781	12364000	213	2.41117	0.00479616	0.76765	2.34098	AT1G03900.1	213	AT1G03900.1	AT1G03900.1	PLALAPPPKAAGVTRSPLPPPPNDPVASRIA	13.2846	non-intrinsic ABC protein 4	UID74	1	43
12.3816	11.8579	11.8415	10.3756	11.6554	12.3274	S	3	___1			0.999997	3.48838e-08	71.091	54.407	71.091	0.59944	228650000	406	0.406436	0.54718	-0.57423	-0.7184	AT1G03910.1;AT1G03910.2	406;450	AT1G03910.1	AT1G03910.1	HAEMLRRHLHRLEQLSEGEDDVEVNPGLTRV	56.0014	EXPRESSED IN: 25 plant structures;EXPRESSED DURING: 13 growth stages;CONTAINS InterPro DOMAIN/s: Cactin protein, cactus-binding domain, C-terminal (InterPro:IPR019134), Cactin, central region (InterPro:IPR018816);BEST Arabidopsis thaliana protein match	UID75	1	44
16.6803	16.2334	16.742	16.1709	16.1905	16.7469	S	2	___1			0.999944	1.67068e-05	133.83	93.812	133.83	0.35317	17960000	463	0.299229	0.8216	-0.182485	-0.407656	AT1G03930.1	463	AT1G03930.1	AT1G03930.1	FSRAARNTREDPLRRSLELLTLRK_______	42.515	dual specificity kinase 1	UID78	1	45
14.8163	14.6387	15.0806	15.1483	15.1575	15.7708	S	3	___1			0.975222	1.10825e-06	66.249	54.716	66.249	-0.47331	7448700	84	0.992382	0.253653	0.513682	1.16026	AT1G03960.1	84	AT1G03960.1	AT1G03960.1	KNLPSVFLSSSTPPLSPRSSSGSPRFSRQRT	18.6815	Calcium-binding EF hand family protein	UID79	1	46
15.0023	14.7544	15.0377	14.3764	14.273	14.8561	S	3	___1			0.94779	0.000784821	59.294	47.585	59.294	-0.25501	3603700	199	1.00512	0.288939	-0.429631	-1.07262	AT1G04280.1	199	AT1G04280.1	AT1G04280.1	RFERVTKDLKVKRVISTLVEEMRVIGSGSSE	12.5896	P-loop containing nucleoside triphosphate hydrolases superfamily protein	UID83	1	51
15.9107	15.5831	16.1464	14.1266	14.4458	14.9905	S	2	___1	+	dec-man_dec-mock	0.967398	1.76109e-05	98.156	82.292	98.156	0.65863	6895700	406	1.97327	0.00290909	-1.35906	-2.71548	AT1G04440.1;AT5G43320.1	406;413	AT1G04440.1	AT1G04440.1	SSRKAIAGSSVRATSSADFTENRLSRLIPNN	15.1113	casein kinase like 13;casein kinase I-like 8	UID85	1	54
12.7607	12.5951	12.4368	12.3958	12.2982	12.8616	S	3	___1			0.995734	3.61781e-06	81.807	62.974	81.807	-1.7146	4489100	291	0.149146	0.936797	-0.0790291	-0.198873	AT1G04530.1	291	AT1G04530.1	AT1G04530.1	DHEKALFYFEKAVEASPNDSIILGEYARFLW	23.6834	Tetratricopeptide repeat (TPR)-like superfamily protein	UID86	1	56
17.5408	17.3005	17.6775	16.9842	17.0578	17.5478	S	2	___1			0.994298	2.87801e-92	206.46	173.71	135.94	-0.28751	111000000	435	0.674771	0.508519	-0.309687	-0.758298	AT1G04780.1	435	AT1G04780.1	AT1G04780.1	LCVDEKVSDLLGDDDSPSRGGRQIKPGRHST	22.415	Ankyrin repeat family protein	UID88	1	57
14.5093	14.3535	14.5361	14.2424	13.9289	14.4711	S	4	___1			1	1.53224e-05	107.09	81.871	107.09	-1.6122	143030000	30	0.686316	0.576802	-0.252159	-0.686792	AT1G04790.1	30	AT1G04790.1	AT1G04790.1	PDRSVHHREVKRRPHSPVAPLRYQREEYRNH	107.088	RING/U-box superfamily protein	UID89	1	58
16.9071	16.4384	17.0598	16.6208	16.5476	16.9224	S	2	___1			1	0.0353979	42.243	17.299	42.243	-1.6739	10386000	105	0.181985	0.920233	-0.10482	-0.249961	AT1G04910.1	105	AT1G04910.1	AT1G04910.1	GYLRVRCNGGLNQQRSAICNAVLAARIMNAT	42.2426	O-fucosyltransferase family protein	UID91	1	62
17.6795	17.3339	17.9032	18.0229	18.1334	18.4152	S	3	___1			0.952034	6.77141e-05	72.705	59.301	72.705	-2.9361	4818900	162	1.27689	0.187691	0.551657	1.37011	AT1G04920.1	162	AT1G04920.1	AT1G04920.1	PRRQLQRNLSNLEIWSDDKKENRLYVVLISL	12.9771	sucrose phosphate synthase 3F	UID94	1	63
13.1057	12.7489	12.9986	12.2371	12.5486	13.008	S	3	___1			1	0.000195872	44.711	40.539	44.711	-1.1082	14400000	187	0.644067	0.480324	-0.353155	-0.788972	AT1G05150.1	187	AT1G05150.1	AT1G05150.1	DNNNNNVDAFSDAGWSRELGPSSEISEKRIY	44.7105	Calcium-binding tetratricopeptide family protein	UID96	1;2	64
13.9603	14.1622	14.9305	15.7125	15.7668	16.2987	S	3	___1	+	dec-man_dec-mock	0.99985	6.0836e-08	81.144	69.521	81.144	0.98986	7611500	135	1.96678	0.00188048	1.57506	2.86502	AT1G05150.1;AT2G32450.1	135;132	AT1G05150.1;AT2G32450.1	AT1G05150.1	AVEAQKKQRTAAWAVSPNHGIVFDETWKLVD;AVEAQKQQRTAAWAVSPNHGIVFDETWKLVD	38.7597	Calcium-binding tetratricopeptide family protein;Calcium-binding tetratricopeptide family protein	UID98	1	64;1309
16.5283	16.1842	16.7021	16.1869	16.4716	16.8432	S	2	___1			1	0.00045182	107.06	89.191	107.06	0.75086	15205000	998	0.0405836	0.98723	0.0290419	0.0654943	AT1G05460.1	998	AT1G05460.1	AT1G05460.1	FETRGDFVAKEEDEWSDGWK___________	107.055	P-loop containing nucleoside triphosphate hydrolases superfamily protein	UID100	1	68
16.9835	16.7016	17.318	17.1328	17.1652	17.8034	S	3	___1			0.899977	4.07807e-07	92.918	72.662	92.918	-1.365	9457000	144	0.578895	0.507979	0.366117	0.759896	AT1G05805.1	144	AT1G05805.1	AT1G05805.1	GGGNSSGSYSLARQRSSPADFFTYLASDKNN	9.56017	basic helix-loop-helix (bHLH) DNA-binding superfamily protein	UID102	1	72
18.8195	18.3122	18.9026	17.9912	17.9164	18.5228	S	3	___1			0.999533	0.000202942	82.007	59.809	82.007	-0.11201	41760000	244	0.941872	0.256979	-0.534614	-1.14849	AT1G05960.1;AT1G05960.2	244;265	AT1G05960.1	AT1G05960.1	DQISDTKIPNMTKKVSFKPNPVTDYKLENMD	33.4387	ARM repeat superfamily protein;ARM repeat superfamily protein	UID103	1	74
18.7167	18.3365	18.7834	18.2789	18.4165	18.8592	S	3	___1			0.847423	6.15559e-06	81.656	52.68	81.656	-0.016972	160760000	413	0.157531	0.929334	-0.0940285	-0.221949	AT1G06070.1	413	AT1G06070.1	AT1G06070.1	LRRPMPSPGQKESVTSPDRETPLTKD_____	7.53622	Basic-leucine zipper (bZIP) transcription factor family protein	UID104	1	75
14.2439	14.1454	14.396	14.106	14.1607	14.7092	S	3	___1			0.997894	0.000126754	47.808	36.194	47.808	-0.51777	5648600	109	0.111814	0.958261	0.0635595	0.156572	AT1G06230.3;AT1G06230.2;AT1G06230.1	109;109;109	AT1G06230.3	AT1G06230.3	KNLTEAPSENLPGDDSDKVIDKPLVEAFSQA	26.8687	global transcription factor group E4;global transcription factor group E4;global transcription factor group E4	UID110	1	78
13.9828	13.8296	14.1052	14.6221	14.4895	14.8121	S	3	___1			0.756887	0.00112183	44.567	24.728	44.567	0.050141	6020600	458	2.25596	0.0109833	0.668684	2.07059	AT1G06410.1	458	AT1G06410.1	AT1G06410.1	LTPYEYIVCRQGLLGSESDFSGPKKSMLVAS	5.76821	trehalose-phosphatase/synthase 7	UID113	1	80
14.7943	14.4848	14.975	15.911	16.0631	16.2177	S	3	___1	+	dec-man_dec-mock	0.940308	2.3932e-24	132.76	122.84	67.11	-5.5372	144380000	5	2.83619	0	1.3126	3.56393	AT1G06410.1	5	AT1G06410.1	AT1G06410.1	___________MISRSYTNLLDLASGNFPVM	11.9812	trehalose-phosphatase/synthase 7	UID114	1	80
16.8757	16.6194	16.9798	17.9736	18.2529	18.4238	S	2	___1	+	dec-man_dec-mock	0.999615	2.78493e-12	107.03	88.437	71.153	-5.3014	35984000	14	2.92264	0	1.39179	3.76816	AT1G06410.1	14	AT1G06410.1	AT1G06410.1	__MISRSYTNLLDLASGNFPVMGRERRRLPR	35.0414	trehalose-phosphatase/synthase 7	UID115	1	80
16.7789	16.3907	16.9834	16.9886	16.9629	17.5489	S	3	___1			0.897289	3.91794e-05	62.861	47.322	62.861	2.1682	2720800	162	0.803584	0.330022	0.44912	0.979762	AT1G06460.1	162	AT1G06460.1	AT1G06460.1	HFSKPAKEDIFFPSLSPNLQKERPKLDLPKL	9.41315	alpha-crystallin domain 32.1	UID116	1	81
15.6994	15.4039	15.7816	16.739	16.7028	17.1982	S	2	___1	+	dec-man_dec-mock	0.963277	0.00452026	57.164	32.311	57.164	-4.3945	6200600	185	2.50747	0.000505263	1.25166	3.15768	AT1G06460.1	185	AT1G06460.1	AT1G06460.1	PKLDLPKLANLGTVWSPRSNVAESTHSYVVA	14.1881	alpha-crystallin domain 32.1	UID117	1	81
15.66	15.3434	15.8412	16.1185	16.2375	16.7675	S	3	___1			0.92447	3.03047e-06	76.059	55.952	76.059	0.11565	3431500	62	1.4312	0.0760862	0.759607	1.69975	AT1G06660.1	62	AT1G06660.1	AT1G06660.1	LVSHSSLANSRKAQDSQNDLSALFLSEEKSA	10.8991	unknown protein;BEST Arabidopsis thaliana protein match is: unknown protein (TAIR:AT2G30820.2);Has 166 Blast hits to 144 proteins in 35 species: Archae - 0;Bacteria - 17;Metazoa - 13;Fungi - 20;Plants - 104;Viruses - 0;Other Eukaryotes - 12 (sourc	UID119	1	84
15.774	15.6259	15.9534	15.6173	15.8848	16.1808	S	2	___1			0.99961	0.00314823	68.893	50.581	68.893	0.91444	6485000	78	0.228496	0.905277	0.109852	0.282927	AT1G06700.2;AT1G06700.1;AT2G41970.1;AT2G43230.1;AT2G43230.2	78;78;83;121;155	AT1G06700.2	AT1G06700.2	EKTENFGSKALIGEGSYGRVYYATLNDGVAV	34.0853	Protein kinase superfamily protein;Protein kinase superfamily protein;Protein kinase superfamily protein;Protein kinase superfamily protein;Protein kinase superfamily protein	UID120	1	86
17.2167	17.0483	17.2979	16.7148	16.5702	17.3977	S	2	___1			1	0.0237332	47.869	8.2226	47.869	-2.0495	16094000	9	0.479954	0.632596	-0.293414	-0.630263	AT1G06720.1	9	AT1G06720.1	AT1G06720.1	_______MAADELMPSHRSHRTPKSGPTARK	47.8688	P-loop containing nucleoside triphosphate hydrolases superfamily protein	UID121	1	87
17.7179	17.5171	17.713	17.4479	17.413	18.2721	S	3	___1			0.99787	6.86123e-09	67.413	59.879	67.413	3.1762	48553000	783	0.0751166	0.969467	0.061655	0.12624	AT1G06840.1	783	AT1G06840.1	AT1G06840.1	FGLSRLAPVPDMEGISPQHVSTVVKGTPGYL	26.065	Leucine-rich repeat protein kinase family protein	UID122	1;2	88
15.7771	15.78	16.0239	15.4871	15.4504	16.0644	S	4	___1			0.835947	4.79776e-12	83.776	68.522	83.776	-2.8576	108680000	334	0.37675	0.782454	-0.193046	-0.465173	AT1G06890.3;AT1G06890.2;AT1G06890.1	334;334;334	AT1G06890.3	AT1G06890.3	EKDPLIAAENGSGVLSDGGGGVQQKTVAPQR	7.07193	nodulin MtN21 /EamA-like transporter family protein;nodulin MtN21 /EamA-like transporter family protein;nodulin MtN21 /EamA-like transporter family protein	UID125	1	89
14.8131	14.7141	14.498	14.8712	14.685	15.5209	S	3	___1			1	0.0117382	41.401	21.742	41.401	0.34951	5410800	100	0.578812	0.524084	0.350626	0.746156	AT1G07020.1	100	AT1G07020.1	AT1G07020.1	PEIRRAFEEDERRRRSPLVEENAVRVMEAMR	41.4008	unknown protein;Has 39 Blast hits to 39 proteins in 17 species: Archae - 0;Bacteria - 0;Metazoa - 6;Fungi - 3;Plants - 28;Viruses - 0;Other Eukaryotes - 2 (source: NCBI BLink).	UID128	1	92
14.5784	14.3829	14.8814	15.0067	14.9863	15.397	S	3	___1			0.820555	3.39777e-07	55.206	37.925	55.206	-0.40267	9402600	16	1.22839	0.209025	0.515731	1.29837	AT1G07110.1	16	AT1G07110.1	AT1G07110.1	MGSGASKNTEEDDDGSNGGGGQLYVSLKMEN	6.89134	fructose-2,6-bisphosphatase	UID131	1	95
18.6094	18.296	18.7092	17.9466	18.0276	18.4159	S	2	___1			0.999382	1.58329e-07	136.52	108.26	136.52	0.21889	485940000	220	1.00266	0.298996	-0.408176	-1.04399	AT1G07110.1	220	AT1G07110.1	AT1G07110.1	AADNAENPRSLSASGSFRNDSTPKAAQRNSE	32.0915	fructose-2,6-bisphosphatase	UID134	1;2	95
15.5777	15.362	15.7737	16.1376	16.1757	16.6684	S	3	___1			0.938789	5.69514e-05	85.536	66.756	85.536	-0.64863	286520000	303	1.65492	0.038863	0.756125	1.85222	AT1G07110.1	303	AT1G07110.1	AT1G07110.1	FVDRGVGSPRLVKSLSASSFLIDTKQIKNSM	13.978	fructose-2,6-bisphosphatase	UID136	1;2	95
16.7816	16.3439	16.8857	16.6145	16.6877	17.219	S	3	___1			0.770758	1.29054e-05	110.31	86.425	110.31	-1.0957	9098700	271	0.269284	0.847617	0.169992	0.375551	AT1G07110.1	271	AT1G07110.1	AT1G07110.1	DSSNIYSAFGEAESKSVETLSPFQQKDGQKG	5.27396	fructose-2,6-bisphosphatase	UID139	1	95
17.7762	17.3862	17.855	18.3069	18.3839	18.8749	S	2	___1			0.995647	4.18435e-35	171.92	128.12	171.92	-0.22449	87873000	276	1.68201	0.0215959	0.849476	1.97803	AT1G07110.1	276	AT1G07110.1	AT1G07110.1	YSAFGEAESKSVETLSPFQQKDGQKGLFVDR	23.6438	fructose-2,6-bisphosphatase	UID140	1	95
16.745	16.6493	16.9087	16.4731	16.5813	17.1065	S	3	___1			0.809891	7.23447e-10	92.8	83.012	49.036	-0.20673	83013000	332	0.0797192	0.973816	-0.0473938	-0.115669	AT1G07310.1	332	AT1G07310.1	AT1G07310.1	MGGLSLEEERAAAERSESDFGARPNYSYGRD	6.31964	Calcium-dependent lipid-binding (CaLB domain) family protein	UID141	1	97
15.9506	15.7272	15.9664	15.763	15.7365	16.2466	S	3	___1			0.968052	5.38275e-10	103.01	80.135	103.01	0.43222	13631000	334	0.0646037	0.982722	0.0339524	0.0886672	AT1G07310.1	334	AT1G07310.1	AT1G07310.1	GLSLEEERAAAERSESDFGARPNYSYGRDYR	14.8192	Calcium-dependent lipid-binding (CaLB domain) family protein	UID142	1	97
17.2091	16.9894	17.4371	17.2261	17.2941	17.7682	S	2	___1			0.995658	0.0112387	49.025	32.248	49.025	0.30715	3168800	321	0.435685	0.732712	0.217591	0.525616	AT1G07310.1	321	AT1G07310.1	AT1G07310.1	SPYDHRQLQKTMGGLSLEEERAAAERSESDF	23.6046	Calcium-dependent lipid-binding (CaLB domain) family protein	UID143	1	97
15.9204	15.6064	15.9456	15.1398	15.3208	15.5781	S	2	___1			1	0.00298709	76.282	56.675	76.282	-0.0045501	70480000	134	1.3343	0.208886	-0.477851	-1.30005	AT1G07630.1;AT2G28890.1	134;131	AT1G07630.1;AT2G28890.1	AT1G07630.1	GPIVLGSGPIERGFLSGPIERGFMSGPLDRV;GPIVPGSGPLERGFLSGPIERGFMSGPLDGS	76.2819	pol-like 5;poltergeist like 4	UID146	1	101;1256
16.0535	15.7297	16.1256	15.25	15.393	16.0705	S	2	___1			0.910984	0.000749647	87.149	67.227	87.149	-0.038647	17930000	172	0.640269	0.443119	-0.398458	-0.82868	AT1G07630.1	172	AT1G07630.1	AT1G07630.1	DKPNSDHHHQFQRSFSHGLALRVGSRKRSLV	10.1004	pol-like 5	UID147	1	101
15.8425	15.7941	15.9295	15.6315	15.4567	16.0478	S	2	___1			0.999986	0.000150086	69.594	49.323	69.594	-1.5016	5451000	125	0.328099	0.848696	-0.143346	-0.377496	AT1G07630.1	125	AT1G07630.1	AT1G07630.1	PLQPIPKSSGPIVLGSGPIERGFLSGPIERG	51.1807	pol-like 5	UID148	1	101
17.8657	17.551	17.9713	17.4926	17.5786	18.0924	S	2	___1			1	4.68916e-05	90.653	39.561	90.653	0.79593	6838300	153	0.12091	0.949224	-0.0748348	-0.17574	AT1G07630.1	153	AT1G07630.1	AT1G07630.1	ERGFMSGPLDRVGLFSGPLDKPNSDHHHQFQ	90.6531	pol-like 5	UID149	1	101
15.5765	15.3396	15.7858	15.2956	15.3912	15.7866	S	2	___1			0.891257	1.63981e-14	124.81	74.528	124.81	0.61613	9735500	157	0.142693	0.940469	-0.0761909	-0.191439	AT1G07705.1;AT1G07705.2	157;157	AT1G07705.1	AT1G07705.1	GGGTMGRTLSSGGGLSIPSLGSRLNLAVNSG	11.1573	NOT2 / NOT3 / NOT5 family;NOT2 / NOT3 / NOT5 family	UID153	1	104
15.2225	15.115	15.8398	15.3292	15.5543	16.2282	S	3	___1			0.785071	5.54788e-06	68.525	46.968	68.525	-1.339	1058000	7	0.37031	0.69584	0.311488	0.564221	AT1G07990.1	7	AT1G07990.1	AT1G07990.1	_________MFWKLTSLSASSPVEIILDKEN	5.9361	SIT4 phosphatase-associated family protein	UID157	1	110
15.0352	14.8659	15.1088	15.2533	15.5012	15.8868	S	2	___1			0.889104	7.84367e-10	123.2	100.49	123.2	0.56606	5017900	30	1.28857	0.187862	0.543787	1.36681	AT1G08050.1	30	AT1G08050.1	AT1G08050.1	NLNECLTLPKTLDPSSPSPSDASRSSVDPNR	9.18564	Zinc finger (C3HC4-type RING finger) family protein	UID158	1	111
17.1911	16.8529	17.298	16.2859	16.4744	16.8417	S	3	___1			0.782604	0.00019795	57.148	31.03	57.148	-3.3716	11717000	78	1.2874	0.169798	-0.580046	-1.41047	AT1G08130.1	78	AT1G08130.1	AT1G08130.1	ARAAAKKKTPQTTNLSRSPNKRKIGETQDAN	7.07038	DNA ligase 1	UID160	1	113
18.0394	17.7423	18.1526	18.0524	18.06	18.4986	S	3	___1			0.800289	1.08447e-17	115.56	103.65	78.088	-0.36121	217110000	970	0.516519	0.685579	0.225548	0.575939	AT1G08420.2;AT1G08420.1	970;975	AT1G08420.2	AT1G08420.2	VVVPKLIHPLPPALSSPETSPERHIEDTWMQ	7.01483	BRI1 suppressor 1 (BSU1)-like 2;BRI1 suppressor 1 (BSU1)-like 2	UID164	1;2	118
17.9489	17.7287	18.1027	17.4806	17.6742	18.0847	S	3	___1			1	8.58882e-06	116.19	83.773	80.738	-0.28867	575740000	622	0.360301	0.800249	-0.18025	-0.441172	AT1G08420.2;AT1G08420.1;AT2G27210.2;AT2G27210.1	622;627;611;616	AT1G08420.2;AT2G27210.2	AT1G08420.2	AAETGGALGGMVRQLSIDQFENEGRRVSYGT	80.7384	BRI1 suppressor 1 (BSU1)-like 2;BRI1 suppressor 1 (BSU1)-like 2;BRI1 suppressor 1 (BSU1)-like 3;BRI1 suppressor 1 (BSU1)-like 3	UID166	1	118;1233
17.7261	17.3601	17.7475	17.1066	17.2463	17.6885	S	2	___1			0.999472	0.000734242	87.258	64.572	87.258	1.0988	101240000	656	0.540334	0.6293	-0.264107	-0.635167	AT1G08420.2;AT1G08420.1;AT2G27210.2;AT2G27210.1	656;661;645;650	AT1G08420.2;AT2G27210.2	AT1G08420.2	ATAARKLLDRQMSINSVPKKVIAHLLKPRGW;ATAARKLLDRQMSINSVPKKVVAHLLKPRGW	32.7718	BRI1 suppressor 1 (BSU1)-like 2;BRI1 suppressor 1 (BSU1)-like 2;BRI1 suppressor 1 (BSU1)-like 3;BRI1 suppressor 1 (BSU1)-like 3	UID167	1	118;1233
16.002	15.5567	16.0812	16.9885	16.8926	17.311	S	3	___1	+	dec-man_dec-mock	0.909384	1.93758e-06	93.342	81.902	93.342	-0.88087	5996300	634	2.33862	0.00143333	1.18408	2.91251	AT1G08420.2;AT1G08420.1;AT2G27210.2;AT2G27210.1	634;639;623;628	AT1G08420.2;AT2G27210.2	AT1G08420.2	RQLSIDQFENEGRRVSYGTPESATAARKLLD	10.0903	BRI1 suppressor 1 (BSU1)-like 2;BRI1 suppressor 1 (BSU1)-like 2;BRI1 suppressor 1 (BSU1)-like 3;BRI1 suppressor 1 (BSU1)-like 3	UID168	1	118;1233
16.436	16.275	16.5407	16.0129	16.1758	16.7252	S	3	___1			0.964004	0.000141666	74.475	53.055	74.475	2.6083	2556200	381	0.187977	0.913912	-0.112564	-0.262441	AT1G08490.1	381	AT1G08490.1	AT1G08490.1	SSLPDVRIYGPRPSESVHRGALCSFNVEGLH	14.279	chloroplastic NIFS-like cysteine desulfurase	UID169	1	119
17.052	16.7855	17.2831	16.8384	16.8593	17.4039	S	2	___1			0.997317	0.00633795	73.985	49.65	73.985	-0.38234	13214000	136	0.00888194	0.995261	-0.00632795	-0.0145669	AT1G08640.1	136	AT1G08640.1	AT1G08640.1	MYAQLMNRKKGVTFGSFKVSKDIKYADKQPI	25.7019	Chloroplast J-like domain 1	UID170	1	121
14.0867	13.7704	14.3824	13.8613	13.7098	14.3123	S	2	___1			0.782247	4.73737e-05	60.918	42.138	53.756	1.427	13145000	224	0.178273	0.914263	-0.118686	-0.262042	AT1G08680.2;AT1G08680.1;AT1G08680.4	224;224;224	AT1G08680.2	AT1G08680.2	FSNEDSAPRASDYSVSSAGDPFRSDIQSPNF	4.27452	ARF GAP-like zinc finger-containing protein ZIGA4;ARF GAP-like zinc finger-containing protein ZIGA4;ARF GAP-like zinc finger-containing protein ZIGA4	UID175	1;2	122
16.9901	16.8338	17.1176	16.3325	16.3822	16.9361	S	2	___1			0.962883	9.25708e-10	122.13	91.245	122.13	-2.0094	13995000	225	0.95867	0.296697	-0.430259	-1.0491	AT1G08680.2;AT1G08680.1;AT1G08680.4	225;225;225	AT1G08680.2	AT1G08680.2	SNEDSAPRASDYSVSSAGDPFRSDIQSPNFQ	14.2882	ARF GAP-like zinc finger-containing protein ZIGA4;ARF GAP-like zinc finger-containing protein ZIGA4;ARF GAP-like zinc finger-containing protein ZIGA4	UID176	1;2	122
16.3457	16.0689	16.2902	15.6753	15.7893	16.2379	S	2	___1			0.99875	0.00164166	76.143	63.315	74.698	0.15747	259270000	196	0.807278	0.424064	-0.334113	-0.853577	AT1G08680.2;AT1G08680.1;AT1G08680.4	196;196;196	AT1G08680.2	AT1G08680.2	ASVKGLHAKASSFVYSPGRFSDHMFEDQFSN	26.9924	ARF GAP-like zinc finger-containing protein ZIGA4;ARF GAP-like zinc finger-containing protein ZIGA4;ARF GAP-like zinc finger-containing protein ZIGA4	UID178	1;2	122
14.2715	14.2117	14.6351	14.4848	14.2251	14.7732	S	3	___1			0.979854	2.07145e-05	82.774	65.372	82.774	-0.92851	60025000	236	0.231222	0.895652	0.121621	0.29934	AT1G08680.2;AT1G08680.1;AT1G08680.4;AT1G08680.3	236;236;236;194	AT1G08680.2	AT1G08680.2	YSVSSAGDPFRSDIQSPNFQQEAEFRSPQFQ	16.8698	ARF GAP-like zinc finger-containing protein ZIGA4;ARF GAP-like zinc finger-containing protein ZIGA4;ARF GAP-like zinc finger-containing protein ZIGA4;ARF GAP-like zinc finger-containing protein ZIGA4	UID179	1	122
14.7988	14.3618	14.8193	14.5906	17.0426	15.8551	S	3	___1			0.977535	1.19758e-05	89.747	79.037	89.747	0.10971	30131000	114	0.741569	0.219648	1.16947	1.26634	AT1G08720.1	114	AT1G08720.1	AT1G08720.1	PEKHQIRAATLLSLGSHQRMDSRRDSSEVVA	16.3871	Protein kinase superfamily protein	UID181	1	123
15.889	15.649	15.8205	15.3945	15.3215	15.9061	S	2	___1			1	0.00054529	88.596	51.252	88.596	0.47475	8787100	299	0.550725	0.643663	-0.245452	-0.617825	AT1G08760.1	299	AT1G08760.1	AT1G08760.1	NFVQGIEFGAKALRKSWEGNLDIRGSDRTKS	88.5961	Plant protein of unknown function (DUF936)	UID182	1	124
15.504	15.3482	15.5669	15.5531	15.5578	16.0575	S	2	___1			1	0.000885917	92.838	59.575	92.838	-0.83963	26380000	834	0.626101	0.608899	0.249762	0.658092	AT1G08800.2;AT1G08800.1	834;834	AT1G08800.2	AT1G08800.2	ALLTQISASRGIEFLSPRDVSPKISVNSSDQ	92.8379	Protein of unknown function, DUF593;Protein of unknown function, DUF593	UID183	1	125
14.2057	14.4587	14.6041	13.8996	14.2052	14.6576	S	3	___1			0.840099	4.32375e-08	97.417	78.094	61.524	3.1146	20729000	215	0.271432	0.847785	-0.168724	-0.375738	AT1G08800.2;AT1G08800.1	215;215	AT1G08800.2	AT1G08800.2	TELKIHSDTESEAVFSDTEPKQESSLNHLPP	7.28954	Protein of unknown function, DUF593;Protein of unknown function, DUF593	UID185	1;3	125
16.9571	16.5592	17.0494	16.713	16.7168	17.5101	S	3	___1			0.796983	5.27687e-06	56.623	30.757	56.623	-4.1324	73357000	190	0.152867	0.921349	0.124739	0.247124	AT1G08800.2;AT1G08800.1	190;190	AT1G08800.2	AT1G08800.2	GKIRTGKQSAPKKSVSFNHLPDVGYTELKIH	9.64065	Protein of unknown function, DUF593;Protein of unknown function, DUF593	UID186	1	125
15.5132	14.8978	15.8784	15.3	15.358	15.4036	S	2	___1			0.989057	0.0152078	52.79	41.916	52.79	2.3344	48916000	139	0.0942278	0.957458	-0.075901	-0.155629	AT1G54690.1;AT1G08880.1	139;139	AT1G54690.1	AT1G54690.1	LPSKVGKNKGDIGSASQEF____________	19.5609	gamma histone variant H2AX;Histone superfamily protein	UID190	1	128
15.8485	15.8377	16.0084	15.3813	15.3792	16.1828	S	2	___1			0.999351	0.000217799	99.985	64.159	99.985	-0.30177	6731300	256	0.386042	0.730254	-0.250418	-0.529273	AT1G08930.2;AT1G08930.1	256;256	AT1G08930.2	AT1G08930.2	GRDKECRSSLQRLRGSDVDISREANTIRDTI	31.8777	Major facilitator superfamily protein;Major facilitator superfamily protein	UID192	1	129
14.6399	14.5489	14.9875	16.1952	16.1986	16.6351	S	3	___1	+	dec-man_dec-mock	0.999819	0.000376136	68.171	49.502	68.171	0.077488	8484200	256	2.91303	0	1.61755	4.06447	AT1G09020.1	256	AT1G09020.1	AT1G09020.1	AWKEGKAHISRQYDGSGRPYPRPLVQVGPYD	37.779	homolog of yeast sucrose nonfermenting 4	UID194	1	131
16.6405	16.2508	16.6237	16.9021	16.9965	17.3246	S	3	___1			0.998391	0.000122419	80.469	59.612	80.469	-1.0855	8806900	695	1.46408	0.136565	0.569358	1.49649	AT1G09060.2;AT1G09060.1;AT1G09060.3	695;695;709	AT1G09060.2	AT1G09060.2	PEEPDQKMSENESLLSPEQKLRDGELHDLSL	27.9461	Zinc finger, RING-type;Transcription factor jumonji/aspartyl beta-hydroxylase;Zinc finger, RING-type;Transcription factor jumonji/aspartyl beta-hydroxylase;Zinc finger, RING-type;Transcription factor jumonji/aspartyl beta-hydroxylase	UID195	1	132
16.6767	16.5402	17.0203	17.0592	17.1272	17.651	S	2	___1			1	0.000676842	113.15	86.767	113.15	-3.2531	1326700	80	1.06542	0.234388	0.533363	1.22534	AT1G09090.1;AT1G09090.2	80;80	AT1G09090.1	AT1G09090.1	VKSLSFASRRLDRSKSFGAMFALRGLRFIAK	113.152	respiratory burst oxidase homolog B;respiratory burst oxidase homolog B	UID196	1	133
17.2478	17.0351	17.3941	17.0445	17.1308	17.5553	S	3	___1			0.968911	0.00405515	78.655	29.473	62.271	-0.048602	30848000	87	0.0319195	0.992036	0.0179056	0.0460108	AT1G09140.2;AT1G09140.1	87;87	AT1G09140.2	AT1G09140.2	GCRLRVEIAHGGRRFSPSVDRYSSSYSASRA	14.9368	SERINE-ARGININE PROTEIN 30;SERINE-ARGININE PROTEIN 30	UID197	1	134
15.5226	15.1319	15.652	14.9336	15.2136	15.3799	S	2	___1			1	6.96963e-24	151.7	110.71	151.7	-0.65847	6428700	198	0.567537	0.622791	-0.259802	-0.643963	AT1G09320.1	198	AT1G09320.1	AT1G09320.1	TEEEEDESEEDKLDDSEDEEDILARVDLETT	151.699	agenet domain-containing protein	UID198	1	138
16.0639	15.9234	16.1388	16.2619	16.2491	16.7432	S	2	___1			0.935918	0.000636348	82.008	61.672	82.008	0.27967	2988800	28	1.0115	0.316692	0.376002	1.00416	AT1G57860.1;AT1G57660.1;AT1G09690.1;AT1G09590.1	28;28;28;28	AT1G57860.1	AT1G57860.1	DLFARPFRKKGYIPLSTYLRTFKVGDYVDVK	11.6455	Translation protein SH3-like family protein;Translation protein SH3-like family protein;Translation protein SH3-like family protein;Translation protein SH3-like family protein	UID201	1	144
13.8837	13.8184	14.3095	13.8772	13.5873	14.5936	S	4	___1			0.999843	2.12816e-29	106.11	93.555	106.11	1.3966	17068000	144	0.0152908	0.993713	0.0155233	0.0289409	AT1G09730.2;AT1G09730.1	144;144	AT1G09730.2	AT1G09730.2	TDIDHDNHGLMFGLNSEDDIEETDVDHRVES	38.0358	Cysteine proteinases superfamily protein;Cysteine proteinases superfamily protein	UID205	1	147
14.9465	14.9167	15.1877	15.1799	15.2496	15.6853	S	3	___1			0.99499	5.19501e-05	75.89	62.804	44.662	-0.49289	25064000	32	0.92069	0.360509	0.3546	0.933377	AT1G09730.2;AT1G09730.1	32;32	AT1G09730.2	AT1G09730.2	AESAAGKLLEKFTNPSPCNSPVLQRQRIQSF	22.9777	Cysteine proteinases superfamily protein;Cysteine proteinases superfamily protein	UID206	1;2	147
15.2171	15.321	15.7949	16.2549	16.3868	16.891	S	3	___1	+	dec-man_dec-mock	1	1.73666e-06	90.412	52.986	90.412	-0.013977	4542800	637	1.81205	0.00489401	1.06654	2.30337	AT1G09730.2;AT1G09730.1	637;669	AT1G09730.2	AT1G09730.2	RTLIQKLIFELLENRSREVSNEQNQSCESPV	90.4121	Cysteine proteinases superfamily protein;Cysteine proteinases superfamily protein	UID208	1	147
16.1462	16.1023	16.4111	15.9796	16.0325	16.8553	S	4	___1			0.81517	5.35504e-15	71.656	66.446	56.947	0.080897	564320000	80	0.081725	0.962265	0.0692488	0.13865	AT1G09780.1;AT3G08590.2;AT3G08590.1	80;82;82	AT1G09780.1;AT3G08590.2	AT1G09780.1	HGTAVGLPSEDDMGNSEVGHNALGAGRIFAQ;HGTAVGLPSEDDMGNSEVGHNALGAGRIYAQ	6.44903	Phosphoglycerate mutase, 2,3-bisphosphoglycerate-independent;Phosphoglycerate mutase, 2,3-bisphosphoglycerate-independent;Phosphoglycerate mutase, 2,3-bisphosphoglycerate-independent	UID213	1	151;1674
17.4413	17.0367	17.5722	16.4939	16.5979	17.1006	S	2	___1			1	0.00180617	87.298	34.573	87.298	-0.35469	6730800	734	1.17817	0.181084	-0.619241	-1.38497	AT1G10090.1	734	AT1G10090.1	AT1G10090.1	ENLKADYIWEFQRSKSGLDLEVKSCPSASPI	87.298	Early-responsive to dehydration stress protein (ERD4)	UID215	1	153
14.3608	14.3688	14.6119	14.2321	13.9749	14.8079	S	3	___1			0.893108	4.02507e-18	118.02	103.33	118.02	0.18802	42544000	837	0.157034	0.922884	-0.108868	-0.236837	AT1G10290.1	837	AT1G10290.1	AT1G10290.1	AAAASSYSDNSGTESSPRASGGSSGDDWMNA	9.55564	dynamin-like protein 6	UID218	1	155
17.496	17.2256	17.5978	17.5366	17.5824	18.0298	S	3	___1			0.958095	0.000480066	58.159	39.563	58.159	-0.47206	35525000	529	0.648897	0.559132	0.27647	0.704246	AT1G10290.1	529	AT1G10290.1	AT1G10290.1	GRSSKKGQDAEQSLLSRATSPQPDGPTAGGS	13.5914	dynamin-like protein 6	UID219	1	155
15.104	14.9508	15.0432	14.4619	14.3852	14.7573	S	3	___1			1	0.00721764	57.174	32.32	57.174	-0.21783	13814000	816	1.82318	0.120302	-0.497884	-1.54693	AT1G10290.1;AT1G59610.1	816;823	AT1G10290.1;AT1G59610.1	AT1G10290.1	YQKQSSLLSKLTRQLSIHDNRAAAASSWSDN;YQKQSSLLSKLTRQLSIHDNRAAAASSYSDN	57.1739	dynamin-like protein 6;dynamin-like 3	UID220	1	155;698
18.0946	17.7881	18.2665	18.7786	18.8897	19.2795	S	3	___1	+	dec-man_dec-mock	0.912772	9.4074e-05	94.122	53.394	50.897	-0.19257	286960000	712	1.97149	0.0053544	0.932874	2.29489	AT1G10290.1;AT1G59610.1	712;719	AT1G10290.1;AT1G59610.1	AT1G10290.1	ARGGQVGSASMRQSLSEGSLDKMVRKPVDPE;ARGGQVGSVSMRQSLSEGSLDKMVRKPIDPE	10.4194	dynamin-like protein 6;dynamin-like 3	UID221	1	155;698
12.3542	12.3911	12.8488	13.7229	13.6942	14.3737	S	3	___1	+	dec-man_dec-mock	0.916406	3.49309e-05	48.489	33.334	48.489	0.16645	4754100	877	2.16321	0.00149565	1.39894	2.95747	AT1G10290.1	877	AT1G10290.1	AT1G10290.1	DSLSKYGSGGHSRRYSDPAQNGDAASPGSGS	10.865	dynamin-like protein 6	UID222	1	155
15.4901	15.2812	15.722	15.9817	15.8975	16.5912	S	3	___1			0.84939	4.31003e-07	56.72	39.351	56.72	-0.66563	133810000	887	1.22415	0.153159	0.659091	1.45517	AT1G10290.1	887	AT1G10290.1	AT1G10290.1	HSRRYSDPAQNGDAASPGSGSNRRTTPNRLP	7.85255	dynamin-like protein 6	UID223	1	155
16.5312	16.2824	16.7043	15.3469	15.5321	15.9973	S	2	___1			0.99373	0.000415183	122.44	21.686	122.44	-0.7828	8094800	716	1.73602	0.0114192	-0.880504	-2.05275	AT1G10390.2;AT1G10390.1	716;716	AT1G10390.2	AT1G10390.2	SSMPVVDKPAPVRISSLLTSRHLLHRRVRLP	24.5854	Nucleoporin autopeptidase;Nucleoporin autopeptidase	UID224	1	156
13.1742	12.1878	13.6216	13.4662	12.8078	12.6671	S	3	___1			0.950699	8.39518e-07	97.291	63.029	97.291	-0.13949	46759000	698	0.00952401	0.99416	-0.0141722	-0.0205413	AT1G10450.1	698	AT1G10450.1	AT1G10450.1	NAASVEKHELEEGELSPTASREQSNFEVNGQ	12.8879	SIN3-like 6	UID228	1	158
12.9336	13.1037	13.6699	13.13	12.9218	13.7238	S	3	___1			0.999831	4.33437e-09	61.767	42.935	61.767	-3.508	5296100	189	0.0232905	0.991927	0.022824	0.0432681	AT1G10840.2;AT1G10840.1	189;276	AT1G10840.2	AT1G10840.2	QAWLQKRRTENMARKSAGEEPLPEEDPSNPI	37.7263	translation initiation factor 3 subunit H1;translation initiation factor 3 subunit H1	UID230	1	165
12.002	12.2173	12.4944	12.885	12.3632	13.1024	S	3	___1			0.999924	0.000129437	45.885	31.009	45.885	-1.3501	564960	647	0.977511	0.246328	0.545624	1.18209	AT1G10900.1	647	AT1G10900.1	AT1G10900.1	TAPGPHIRGSTLRAFSVGEQEVDLILPGTAR	41.1755	Phosphatidylinositol-4-phosphate 5-kinase family protein	UID235	1	169
15.8367	15.613	15.9445	15.4249	15.3791	15.9731	S	2	___1			0.992571	0.000195062	88.338	56.844	88.338	0.81354	60639000	224	0.407164	0.75754	-0.205705	-0.496437	AT1G10900.1	224	AT1G10900.1	AT1G10900.1	LEYDDTGKFVLSRSASVNVEELRSLNTVTQS	21.2581	Phosphatidylinositol-4-phosphate 5-kinase family protein	UID236	1	169
16.9029	16.5212	17.1202	16.9799	16.9645	17.3934	S	2	___1			1	3.1396e-05	121.68	89.426	121.68	2.568	3541500	263	0.517251	0.639853	0.264509	0.62319	AT1G10950.1	263	AT1G10950.1	AT1G10950.1	RNDYAKYAREDDDLESLERDVSEESGWKLVH	121.68	transmembrane nine 1	UID237	1	170
16.7334	16.4073	16.8012	16.68	16.6075	16.916	S	3	___1			1	0.00594211	49.472	32.898	49.472	0.20838	10131000	425	0.222183	0.921112	0.0872142	0.246947	AT1G11160.1	425	AT1G11160.1	AT1G11160.1	SSYSERESIPFSRTKSGMLLRPAHVRKTLAK	49.472	Transducin/WD40 repeat-like superfamily protein	UID240	1	173
20.0924	19.598	20.2053	19.0434	19.0938	19.4623	S	3	___1			1	0.000684223	82.417	52.162	78.486	-0.37305	471920000	570	1.54397	0.0530944	-0.765392	-1.78622	AT1G11310.1	570	AT1G11310.1	AT1G11310.1	VELPPIRTSKSLRDFSFKK____________	78.4859	Seven transmembrane MLO family protein	UID241	1;2	174
16.6461	16.3026	16.696	17.5871	17.6269	18.0304	S	3	___1	+	dec-man_dec-mock	1	0.00104308	78.486	54.295	78.486	-0.37305	426580000	565	2.50962	0.00048731	1.19989	3.09241	AT1G11310.1	565	AT1G11310.1	AT1G11310.1	PVLASVELPPIRTSKSLRDFSFKK_______	78.4859	Seven transmembrane MLO family protein	UID242	1;2	174
16.6942	16.384	16.7618	16.0046	16.0247	16.4565	S	2	___1			0.975607	3.40875e-27	161.87	139.29	161.87	0.32554	149250000	512	1.13082	0.251611	-0.451432	-1.16426	AT1G11310.1	512	AT1G11310.1	AT1G11310.1	HNFNNRSVENYPSSPSPRYSGHGHHEHQFWD	16.0331	Seven transmembrane MLO family protein	UID245	1;2	174
17.8193	17.2585	17.9862	18.014	18.1026	18.0737	S	2	___1			0.973876	1.18934e-15	107.74	94.903	76.588	0.3901	335150000	24	0.78111	0.390761	0.375429	0.890409	AT1G11360.4;AT1G11360.3;AT1G11360.2;AT1G11360.1	24;24;24;24	AT1G11360.4	AT1G11360.4	RSDRKSPTVVTVQPSSPRFPISTPTAGAQRK	16.7237	Adenine nucleotide alpha hydrolases-like superfamily protein;Adenine nucleotide alpha hydrolases-like superfamily protein;Adenine nucleotide alpha hydrolases-like superfamily protein;Adenine nucleotide alpha hydrolases-like superfamily protein	UID247	1;2	175
16.2361	15.9253	16.4471	16.0847	16.0546	16.4399	S	3	___1			0.999802	3.95848e-05	66.606	45.653	66.606	-1.3775	108820000	208	0.016641	0.993264	-0.00981108	-0.0247982	AT1G11360.4;AT1G11360.3;AT1G11360.2;AT1G11360.1	208;208;208;208	AT1G11360.4	AT1G11360.4	RFPDDKDGEDEKSGDSGGENLMDSDKLHTVP	37.0294	Adenine nucleotide alpha hydrolases-like superfamily protein;Adenine nucleotide alpha hydrolases-like superfamily protein;Adenine nucleotide alpha hydrolases-like superfamily protein;Adenine nucleotide alpha hydrolases-like superfamily protein	UID249	1;2	175
14.831	14.6336	14.8263	15.6222	15.6654	16.1912	S	2	___1	+	dec-man_dec-mock	1	0.00144085	104.82	67.48	104.82	1.502	4855700	92	2.26629	0.00282686	1.06265	2.69645	AT1G11480.2;AT1G11480.1	92;105	AT1G11480.2	AT1G11480.2	ERKPLDGHSAPRRVVSDDVFRFANNRLEMKA	104.824	eukaryotic translation initiation factor-related;eukaryotic translation initiation factor-related	UID250	1	176
14.4323	14.4002	14.8293	14.2887	14.5087	14.6554	S	3	___1			0.978563	0.00386573	51.726	40.513	51.726	0.33842	137010000	485	0.148744	0.944155	-0.0696351	-0.186019	AT1G11480.2;AT1G11480.1	485;498	AT1G11480.2	AT1G11480.2	SARQQQQTQEKTRHPSPETWRKPVPQKLDSP	17.6393	eukaryotic translation initiation factor-related;eukaryotic translation initiation factor-related	UID252	1	176
16.5291	16.1642	16.6045	16.3525	16.5239	16.8794	S	3	___1			1	7.01288e-05	64.534	52.891	64.534	0.023336	12614000	110	0.30062	0.847735	0.152627	0.37565	AT1G11540.1	110	AT1G11540.1	AT1G11540.1	GVSYWNLESERAKIKSPRDVDGIEVARSPLL	64.5339	Sulfite exporter TauE/SafE family protein	UID254	1	177
16.7702	16.3006	16.7615	16.6409	16.5549	17.0003	S	3	___1			0.973534	0.0010304	63.091	39.772	63.091	0.052369	112520000	333	0.230171	0.895881	0.12128	0.298324	AT1G11650.2;AT4G27000.1	333;350	AT1G11650.2;AT4G27000.1	AT1G11650.2	GTQLGGQSIRLSWGRSPSNKQTQPDQAQYGG;GVQLGGTTVRLSWGRSPSNKQSGDPSQFYYG	16.0293	RNA-binding (RRM/RBD/RNP motifs) family protein;RNA-binding (RRM/RBD/RNP motifs) family protein	UID255	1	179;2636
13.9781	13.7752	14.2412	14.3287	14.4003	14.7672	S	3	___1			0.778527	0.000515468	42.633	19.716	42.633	0.41636	83977000	115	1.22844	0.21649	0.500592	1.27892	AT1G11700.1	115	AT1G11700.1	AT1G11700.1	GGGGGGGRVERQLASSAPVNVPDWSKIYRVN	5.47576	Protein of unknown function, DUF584	UID256	1	180
16.3685	16.1157	16.5246	15.8122	15.9359	16.3331	S	2	___1			0.996425	5.04196e-08	102.26	82.478	102.26	-0.093514	29993000	167	0.716828	0.491237	-0.309218	-0.778497	AT1G11700.1	167	AT1G11700.1	AT1G11700.1	PHEYLAKSQQRRSRKSGGGGSVFEGVGRTLK	24.4519	Protein of unknown function, DUF584	UID257	1	180
16.3726	16.1258	16.4668	16.1387	16.1406	16.5103	S	2	___1			0.998647	6.34317e-08	107.65	81.528	107.65	0.2742	21219000	172	0.134915	0.95697	-0.0585454	-0.162625	AT1G11700.1	172	AT1G11700.1	AT1G11700.1	AKSQQRRSRKSGGGGSVFEGVGRTLKGRELR	28.6815	Protein of unknown function, DUF584	UID258	1	180
15.4992	15.4776	15.9041	15.6267	15.7831	16.3197	S	2	___1			0.888544	1.72453e-10	106.58	90.963	106.58	-0.25242	2441400	85	0.489785	0.638375	0.282839	0.626378	AT1G11700.1	85	AT1G11700.1	AT1G11700.1	RVGGGLSLAFEDASSSPRIVHQIRGGGEGGG	12.0261	Protein of unknown function, DUF584	UID259	1	180
15.6338	15.452	15.6514	15.49	15.6268	15.8545	S	3	___1			0.999995	2.72598e-11	128.74	112.6	128.74	0.057333	8973800	27	0.249313	0.921409	0.0780141	0.240825	AT1G12000.1	27	AT1G12000.1	AT1G12000.1	TAVGSPENAPAKGRASVYSEVQSSRINNTLP	53.2029	Phosphofructokinase family protein	UID262	1	185
14.042	13.7316	14.2482	14.3158	14.3243	15.0124	S	2	___1			0.991392	0.00654034	53.166	41.605	53.166	0.88681	5737800	501	0.922296	0.257853	0.543536	1.14352	AT1G12330.1	501	AT1G12330.1	AT1G12330.1	VKECNKNDKSLISICSPLGG___________	20.6431	unknown protein;INVOLVED IN: biological_process unknown;LOCATED IN: chloroplast;EXPRESSED IN: 21 plant structures;EXPRESSED DURING: 12 growth stages;BEST Arabidopsis thaliana protein match is: unknown protein (TAIR:AT5G12900.1);Has 249 Blast hits to	UID263	1	188
16.4719	15.7107	16.4847	15.8919	16.2082	16.1354	S	2	___1			0.885204	3.20864e-06	78.985	56.511	78.985	0.14543	295250000	582	0.203374	0.893143	-0.143968	-0.30425	AT1G12360.1	582	AT1G12360.1	AT1G12360.1	SMRSRRTPTWAKPRGSDDGYSSDSVLRHASS	12.3213	Sec1/munc18-like (SM) proteins superfamily	UID265	1;2	189
15.6617	15.5931	15.8075	15.3462	15.5257	15.9142	S	3	___1			0.750576	5.04479e-08	102.28	88.507	62.412	-0.2389	161520000	588	0.197627	0.921529	-0.0920645	-0.242817	AT1G12360.1	588	AT1G12360.1	AT1G12360.1	TPTWAKPRGSDDGYSSDSVLRHASSDFRKMG	3.78987	Sec1/munc18-like (SM) proteins superfamily	UID266	1;2	189
15.5191	15.1352	15.6741	15.8274	15.9922	16.4333	S	3	___1			0.936901	0.00381382	41.554	25.665	41.554	-0.12321	23504000	219	1.24673	0.153779	0.641554	1.45279	AT1G12380.1	219	AT1G12380.1	AT1G12380.1	LGPLAMLEDSVKKLKSPKPSQTQSLTRSQIE	17.267	unknown protein;BEST Arabidopsis thaliana protein match is: unknown protein (TAIR:AT1G62870.1);Has 173 Blast hits to 170 proteins in 34 species: Archae - 0;Bacteria - 4;Metazoa - 25;Fungi - 8;Plants - 123;Viruses - 7;Other Eukaryotes - 6 (source:	UID268	1	190
16.1291	15.7082	16.1483	16.3614	16.5505	16.7036	S	3	___1			0.925378	5.92097e-05	78.225	56.393	78.225	-0.25443	2724700	145	1.44736	0.154179	0.543258	1.45101	AT1G12380.1	145	AT1G12380.1	AT1G12380.1	TSSSSSPQTHHRKRNSSGAVTTAIPSRLNPP	10.973	unknown protein;BEST Arabidopsis thaliana protein match is: unknown protein (TAIR:AT1G62870.1);Has 173 Blast hits to 170 proteins in 34 species: Archae - 0;Bacteria - 4;Metazoa - 25;Fungi - 8;Plants - 123;Viruses - 7;Other Eukaryotes - 6 (source:	UID269	1	190
17.1125	16.9012	17.3255	17.0794	17.0793	17.5568	S	3	___1			0.963581	1.44079e-05	85.087	72.921	81.643	0.55308	15088000	807	0.247111	0.889214	0.125435	0.312942	AT1G12460.1	807	AT1G12460.1	AT1G12460.1	GVVLLELVTGRKPVESPSENQVLILRDYVRD	14.2256	Leucine-rich repeat protein kinase family protein	UID270	1	192
15.4256	15.2871	15.5561	14.7014	14.8745	15.7017	S	3	___1			0.88085	2.41888e-10	63.085	52.03	63.085	0.6462	10725000	124	0.446316	0.626256	-0.330417	-0.637529	AT1G12760.2;AT1G12760.1	124;195	AT1G12760.2	AT1G12760.2	SSSSLEEEALGSRRNSGVQDLSLGHLDTESS	9.98769	Zinc finger, C3HC4 type (RING finger) family protein;Zinc finger, C3HC4 type (RING finger) family protein	UID271	1	193
14.5066	14.2545	14.4469	13.8873	13.7454	14.3332	S	3	___1			0.750384	4.17391e-05	51.089	39.649	51.089	-2.0475	6258900	5	1.00792	0.295098	-0.414019	-1.05418	AT1G12910.1	5	AT1G12910.1	AT1G12910.1	___________MGTSSDPIQDGSDEQQKRSE	5.8681	Transducin/WD40 repeat-like superfamily protein	UID275	1	197
13.1521	13.1381	13.5174	14.2444	13.9862	14.5362	S	3	___1	+	dec-man_dec-mock	0.966773	7.94844e-06	53.554	43.086	53.554	-1.7391	4445200	126	2.09191	0.0039337	0.986372	2.45583	AT1G13020.1	126	AT1G13020.1	AT1G13020.1	GPPGRMSRDREDSDGSWGGGGGGRRSYGGFD	14.6384	eukaryotic initiation factor 4B2	UID276	1	198
16.9174	16.8627	16.863	16.7592	16.6829	17.2046	S	3	___1			0.999986	0.000410484	66.708	56.184	66.708	1.578	1809500	489	0.00235316	0.999708	0.00117938	0.00324282	AT1G13020.1	489	AT1G13020.1	AT1G13020.1	GSSASRGGSYSERPHSRAGSIDESRSVESME	49.7654	eukaryotic initiation factor 4B2	UID277	1	198
14.2113	14.3055	14.3567	15.9575	16.1297	16.558	S	2	___1	+	dec-man_dec-mock	0.804016	0.000705207	71.066	54.772	71.066	-0.20137	14780000	103	3.3296	0	1.92389	5.01621	AT1G13020.1	103	AT1G13020.1	AT1G13020.1	SEDEMQPGRLGGGFSSYGGGRSSGPPGRMSR	6.1598	eukaryotic initiation factor 4B2	UID278	1	198
16.6151	16.3318	16.7148	15.3528	15.2378	15.8852	S	2	___1	+	dec-man_dec-mock	0.935408	0.0161553	66.568	54.374	66.568	0.046016	22395000	544	2.00395	0.00361003	-1.06196	-2.46938	AT1G13020.1	544	AT1G13020.1	AT1G13020.1	KERGFFNNRNFDRSSSAREGW__________	14.6186	eukaryotic initiation factor 4B2	UID279	1	198
15.6075	15.6854	15.4522	16.8129	16.7024	17.3667	S	2	___1	+	dec-man_dec-mock	0.9996	0.000363373	85.924	63.094	85.924	4.6521	32728000	136	2.50532	0	1.37898	3.30967	AT1G13020.1	136	AT1G13020.1	AT1G13020.1	EDSDGSWGGGGGGRRSYGGFDDDQRGSNSRV	33.9745	eukaryotic initiation factor 4B2	UID280	1	198
16.0802	16.1582	16.3008	16.6173	16.753	17.1533	S	3	___1			0.981768	1.34363e-05	71.685	57.526	71.685	-0.28025	4372800	147	1.72445	0.056673	0.661463	1.77152	AT1G13020.1	147	AT1G13020.1	AT1G13020.1	GGRRSYGGFDDDQRGSNSRVSDFPQVSRADE	17.3167	eukaryotic initiation factor 4B2	UID281	1	198
12.812	11.4857	13.1211	13.2267	13.1272	13.4624	S	4	___1			0.999728	4.39648e-11	68.942	56.508	68.942	-0.60756	7738300	321	0.714165	0.268105	0.799168	1.12345	AT1G13030.1	321	AT1G13030.1	AT1G13030.1	EKHCETLENQQAEEVSDGFGDEVVPVEVRPG	35.6529	sphere organelles protein-related	UID282	1	199
17.1311	16.7826	17.2656	16.7791	16.9295	17.3857	S	4	___1			0.965447	7.44554e-12	82.486	56.276	61.612	0.51346	432670000	187	0.0415627	0.987373	-0.0283604	-0.0655973	AT1G13030.1	187	AT1G13030.1	AT1G13030.1	QSTKRKKCKLDTTEESPDERENTAVVSNVVK	17.9158	sphere organelles protein-related	UID283	1	199
17.6717	17.3563	17.8571	17.4018	17.4452	17.9137	S	3	___1			1	1.21632e-06	97.797	68.749	97.797	-1.8202	9420000	401	0.0657817	0.981153	-0.0414594	-0.098807	AT1G13170.1;AT1G13170.2	401;401	AT1G13170.1	AT1G13170.1	EAEGNGSIYDKDPFFSDRLQIPARIPQYPYV	97.7971	OSBP(oxysterol binding protein)-related protein 1D;OSBP(oxysterol binding protein)-related protein 1D	UID284	1	201
12.9322	13.0371	13.4995	13.0734	13.5529	13.812	S	3	___1			0.99547	9.90785e-05	47.32	27.996	47.32	-2.5072	28533000	236	0.509492	0.588431	0.323163	0.676341	AT1G13170.1;AT1G13170.2	236;236	AT1G13170.1	AT1G13170.1	VEAFQVAKDLFPRVASGDILPSEDAVVSTEK	23.9894	OSBP(oxysterol binding protein)-related protein 1D;OSBP(oxysterol binding protein)-related protein 1D	UID285	1	201
15.5301	15.2948	15.451	14.748	14.7117	15.5092	S	3	___1			0.995942	1.3236e-05	66.335	30.599	42.172	-0.65052	35145000	505	0.743073	0.362853	-0.435644	-0.928828	AT1G13190.1	505	AT1G13190.1	AT1G13190.1	KPSRDKERATTERDWSENSGDRRHKSHREEK	26.0761	RNA-binding (RRM/RBD/RNP motifs) family protein	UID286	1;2	202
17.1697	16.6695	17.3166	16.8624	16.9557	17.1136	S	3	___1			0.999813	1.44621e-05	66.893	45.692	66.893	-0.05069	73485000	534	0.131378	0.944613	-0.0747064	-0.182603	AT1G13190.1	534	AT1G13190.1	AT1G13190.1	EKDSHREYKQQRDRDSDEFDRGQSSLKSRSR	38.347	RNA-binding (RRM/RBD/RNP motifs) family protein	UID288	1	202
18.5655	18.0987	18.7188	18.1578	18.257	18.7194	S	3	___1			1	0.00506238	50.46	23.05	50.46	0.94297	4541100	1189	0.118671	0.944603	-0.0828889	-0.18241	AT1G13210.1	1189	AT1G13210.1	AT1G13210.1	TTVGFTARRAASVRRSGRFHDQLNKNFIAF_	50.4595	autoinhibited Ca2+/ATPase II	UID289	1	203
16.4069	15.993	16.5223	16.6468	16.6727	16.9586	S	4	___1			1	1.18827e-13	109.83	91.414	109.83	0.089246	25856000	29	1.12354	0.253315	0.451967	1.16133	AT1G13210.1	29	AT1G13210.1	AT1G13210.1	IYAFKGRKSNFQEDHSHIGGPGFSRVVYCNE	66.4991	autoinhibited Ca2+/ATPase II	UID290	1	203
18.3475	17.6532	18.3265	17.137	17.5384	17.6597	S	2	___1			0.860393	3.51455e-06	113.93	76.368	113.93	-0.29682	7702200	935	1.12582	0.178517	-0.664017	-1.39097	AT1G13220.2	935	AT1G13220.2	AT1G13220.2	RGRPRKAKPALNPTSSVKHASLEESSKDELS	7.95128	nuclear matrix constituent protein-related	UID292	1	204
15.7157	15.5568	15.9439	15.5065	15.5509	16.1264	S	3	___1			0.871302	5.42395e-13	105.57	89.08	105.57	0.38388	32149000	887	0.0157302	0.992954	-0.0108693	-0.0253328	AT1G13220.2	887	AT1G13220.2	AT1G13220.2	GEKPLPVDLRLRPSSSSIPEEDEEYTDSRVQ	11.2964	nuclear matrix constituent protein-related	UID294	1	204
13.7429	12.7283	13.8609	13.2722	13.1735	13.7441	S	3	___1			0.997709	8.33926e-09	63.46	47.153	63.46	-4.5987	6162200	355	0.0403109	0.984937	-0.0474463	-0.0790411	AT1G13350.1;AT1G13350.2	355;382	AT1G13350.1	AT1G13350.1	AVDGEVAKLSSAVGESPAQLVISDSDRTLAS	29.2059	Protein kinase superfamily protein;Protein kinase superfamily protein	UID299	1	206
17.6161	17.4061	17.8403	17.1205	17.3269	17.7709	S	3	___1			0.999996	1.08336e-15	80.96	61.884	80.96	-4.3414	48652000	31	0.395851	0.755465	-0.214722	-0.500256	AT1G13360.3;AT1G13360.2;AT1G13360.1	31;31;31	AT1G13360.3	AT1G13360.3	KKRVRDESFDEAVLDSPEVKRLRDDLFDVLD	53.6885	unknown protein;FUNCTIONS IN: molecular_function unknown;INVOLVED IN: biological_process unknown;LOCATED IN: cellular_component unknown;BEST Arabidopsis thaliana protein match is: unknown protein (TAIR:AT3G25870.1).;unknown protein;FUNCTIONS IN: mo	UID300	1	207
16.8669	16.5427	17.0624	18.3956	18.4957	18.672	S	2	___1	+	dec-man_dec-mock	0.999979	1.68525e-06	123.67	102.28	123.67	0.48303	106070000	291	3.23003	0	1.6971	4.56498	AT1G13420.1	291	AT1G13420.1	AT1G13420.1	SGLEINKTGSLSEGVSFKSFFRKGEVGDWKS	46.7437	sulfotransferase 4B	UID301	1	208
16.2746	15.9331	16.2914	15.9038	15.9809	16.4537	S	2	___1			0.999999	0.00235823	93.143	38.367	93.143	-0.39612	48806000	236	0.091946	0.966561	-0.0535901	-0.131419	AT1G13440.1;AT3G04120.1;AT1G13440.2	236;236;208	AT1G13440.1	AT1G13440.1	VGKVLPSLNGKLTGMSFRVPTVDVSVVDLTV	58.9707	glyceraldehyde-3-phosphate dehydrogenase C2;glyceraldehyde-3-phosphate dehydrogenase C subunit 1;glyceraldehyde-3-phosphate dehydrogenase C2	UID304	1	209
12.0347	12.0253	12.0511	12.7994	12.788	13.2002	S	3	___1	+	dec-man_dec-mock	0.850345	8.96145e-07	61.648	47.295	61.648	-5.5566	1445300	213	2.55692	0.00273973	0.892162	2.65724	AT1G13920.1	213	AT1G13920.1	AT1G13920.1	RSEPRAPPPPPPPLLSPSPLRLPPRETKRQS	7.54503	Remorin family protein	UID305	1	210
17.2637	17.0376	17.4172	17.3535	17.4437	17.7873	S	3	___1			0.95765	0.000238689	64.675	36.705	45.614	0.27013	13573000	160	0.772633	0.493656	0.288675	0.775776	AT1G13920.1	160	AT1G13920.1	AT1G13920.1	LKSPMRKSSSVKKTFSMNLMGDHTKQNQDSE	13.9995	Remorin family protein	UID310	1	210
16.1863	15.8186	16.5087	16.1734	16.2065	16.7052	S	3	___1			0.987974	9.99933e-06	54.805	33.174	54.805	3.3892	15262000	139	0.292998	0.819049	0.190547	0.411271	AT1G13930.3;AT1G13930.2;AT1G13930.1	139;139;139	AT1G13930.3	AT1G13930.3	PASQPEPAAKKDDEESGGGLGGYAKMAQGFL	19.1464	Involved in response to salt stress. Knockout mutants are hypersensitive to salt stress.;Involved in response to salt stress. Knockout mutants are hypersensitive to salt stress.;Involved in response to salt stress. Knockout mutants are hypersensiti	UID311	1	211
13.6099	13.2813	13.9246	14.3851	14.2475	14.8891	S	3	___1			1	0.000137863	53.565	33.183	53.565	-1.038	5581200	71	1.54373	0.0275283	0.901936	1.92184	AT1G13930.3;AT1G13930.2;AT1G13930.1	71;71;71	AT1G13930.3	AT1G13930.3	RNESDKLDKGKVAGASADILDAAEKYGKFDE	53.5645	Involved in response to salt stress. Knockout mutants are hypersensitive to salt stress.;Involved in response to salt stress. Knockout mutants are hypersensitive to salt stress.;Involved in response to salt stress. Knockout mutants are hypersensiti	UID312	1	211
14.6227	14.2566	14.7967	14.2103	14.1257	14.5743	S	3	___1			0.911362	8.52954e-06	104.24	82.687	104.24	0.035855	6920000	182	0.534849	0.640794	-0.255257	-0.621934	AT1G13960.2;AT1G13960.1	182;209	AT1G13960.2	AT1G13960.2	AQIPTSAPLPAQRETSDVTIIEHRSQQPLNV	10.1225	WRKY DNA-binding protein 4;WRKY DNA-binding protein 4	UID313	1	212
14.9038	14.9243	15.1104	16.0415	16.2206	16.676	S	2	___1	+	dec-man_dec-mock	0.999992	7.61195e-11	140.49	121.35	140.49	-0.12571	10057000	69	2.57992	0	1.3332	3.33312	AT1G14040.1	69	AT1G14040.1	AT1G14040.1	LNRKLTLYRAFSGLVSTPRHKRSNSSHDVEE	51.2192	EXS (ERD1/XPR1/SYG1) family protein	UID320	1;2	215
15.9387	15.6898	16.0098	15.699	15.6468	16.3893	S	3	___1			0.999936	5.46169e-06	76.117	63.203	76.117	-0.28512	18201000	212	0.0426141	0.987838	0.03228	0.0704503	AT1G14040.1	212	AT1G14040.1	AT1G14040.1	LSASTPAGAKSMKVRSQEHMEAIQEGGSSRA	42.4869	EXS (ERD1/XPR1/SYG1) family protein	UID321	1	215
14.962	14.6459	15.1663	14.054	14.1815	14.2174	S	3	___1	+	dec-man_dec-mock	1	0.0219255	41.979	22.708	41.979	1.3654	5151600	354	2.08143	0.00870683	-0.773771	-2.15371	AT1G14280.1	354	AT1G14280.1	AT1G14280.1	SVMSECATSPVKKNRSFQIPRIPIMAKSNRE	41.9793	phytochrome kinase substrate 2	UID322	1	217
15.6993	15.4335	15.9725	15.7292	15.85	16.1644	S	3	___1			1	8.4835e-05	82.925	58.543	61.641	5.6463	6534100	239	0.452338	0.730399	0.212733	0.528431	AT1G14280.1	239	AT1G14280.1	AT1G14280.1	KIHQQQQEAMLEQRKSLEIFGSPLIEKRIIQ	61.6409	phytochrome kinase substrate 2	UID323	1;2	217
17.3437	17.0025	17.5109	17.0882	17.1967	17.6839	S	3	___1			1	4.96718e-06	117.79	89.588	61.641	5.6463	5434000	245	0.0542941	0.983244	0.0372467	0.0853327	AT1G14280.1	245	AT1G14280.1	AT1G14280.1	QEAMLEQRKSLEIFGSPLIEKRIIQKKFPWE	61.6409	phytochrome kinase substrate 2	UID324	1;2	217
18.2611	18.0272	18.3544	16.894	16.8527	17.4427	S	2	___1	+	dec-man_dec-mock	0.998016	0.0025647	74.415	52.284	73.841	0.33356	49096000	564	2.24159	0.00224906	-1.1511	-2.78316	AT1G14380.2;AT1G14380.3;AT1G14380.1	564;626;626	AT1G14380.2	AT1G14380.2	SLPSPANGKLSTTTMSPRAQKLLLASAKGSM	27.4348	IQ-domain 28;IQ-domain 28;IQ-domain 28	UID325	1	219
17.0243	16.7229	17.207	16.3614	16.3535	16.9896	S	2	___1			0.883898	0.000223894	101.35	62.531	101.35	0.21747	11732000	424	0.754918	0.36942	-0.416555	-0.918319	AT1G14390.1	424	AT1G14390.1	AT1G14390.1	SKTVPDLRRVPQTMRSAVIGLSPYRVFSLEE	10.5725	Leucine-rich repeat protein kinase family protein	UID326	1	220
15.9982	15.7837	15.9463	16.7048	16.6351	17.2506	S	3	___1	+	dec-man_dec-mock	0.875138	1.50814e-05	91.961	75.123	91.961	0.23526	19750000	292	2.01603	0.00462069	0.954116	2.3556	AT1G14570.4;AT1G14570.3;AT1G14570.2;AT1G14570.1	292;292;313;313	AT1G14570.4	AT1G14570.4	EHFASLSKKRPRGSFSLTPHSKPKEDVAKDE	8.91616	UBX domain-containing protein;UBX domain-containing protein;UBX domain-containing protein;UBX domain-containing protein	UID329	1	224
15.5733	15.4026	15.8245	15.7981	15.7542	16.125	S	3	___1			1	0.000554441	40.81	30.581	40.81	0.24998	36903000	72	0.797251	0.477939	0.292311	0.791327	AT1G14580.2;AT1G14580.1	72;72	AT1G14580.2	AT1G14580.2	NQPGNPNPDAEVIALSPKTIMATNRFLCEVC	40.81	C2H2-like zinc finger protein;C2H2-like zinc finger protein	UID330	1	225
12.7822	11.9363	12.722	12.2748	12.4307	12.9971	S	3	___1			0.999595	2.4413e-05	47.38	35.94	47.38	-1.4032	2171000	112	0.0888	0.958575	0.0873852	0.158915	AT1G14610.1	112	AT1G14610.1	AT1G14610.1	NVPKKSAKKSSKRDASEENPEDFVDPETPLG	33.9244	valyl-tRNA synthetase / valine--tRNA ligase (VALRS)	UID331	1	226
16.6899	16.6106	16.9278	16.7002	16.6027	17.1724	S	2	___1			0.999995	2.87633e-20	154.36	121.27	144.28	4.7532	8339300	259	0.153852	0.933544	0.0823549	0.205858	AT1G14650.2;AT1G14650.1	259;259	AT1G14650.2	AT1G14650.2	EVLMPPKDLKEKLRKSAADLTTVLERCLHRL	54.3814	SWAP (Suppressor-of-White-APricot)/surp domain-containing protein / ubiquitin family protein;SWAP (Suppressor-of-White-APricot)/surp domain-containing protein / ubiquitin family protein	UID332	1	227
16.281	15.9987	16.439	16.8629	16.8952	17.4649	S	4	___1			0.855272	2.09991e-06	58.848	38.112	58.848	-1.1163	85245000	463	1.62964	0.0271685	0.834765	1.923	AT1G14710.2;AT1G14710.1	463;463	AT1G14710.2	AT1G14710.2	FIKSKPRNSNWGPPPSRSPNQHIRHPTGPPK	7.96568	hydroxyproline-rich glycoprotein family protein;hydroxyproline-rich glycoprotein family protein	UID334	1	229
15.7924	15.7407	16.3602	16.5892	16.583	17.3153	S	3	___1			0.883956	7.21524e-06	70.99	52.158	70.99	1.8727	11876000	301	1.29179	0.08007	0.864714	1.683	AT1G15040.1	301	AT1G15040.1	AT1G15040.1	QVEMKRKTTTLVKSFSQAEFLEANTVLSKQQ	9.28736	Class I glutamine amidotransferase-like superfamily protein	UID338	1	234
16.6542	16.4214	16.7311	17.2893	17.2675	17.7795	S	3	___1	+	dec-man_dec-mock	0.914324	1.37873e-06	59.342	46.716	59.342	0.76459	4727800	341	1.93454	0.00879513	0.843192	2.15471	AT1G15130.1	341	AT1G15130.1	AT1G15130.1	NDRVYLMRVPSPSSLSPLPAFSMVKPMNMTD	11.6544	Endosomal targeting BRO1-like domain-containing protein	UID340	1	235
15.3279	15.1713	15.7144	16.2766	16.3089	16.8133	S	2	___1	+	dec-man_dec-mock	1	0.00370335	66.498	41.061	66.498	1.1959	5563400	43	1.95802	0.00378723	1.06171	2.42872	AT1G15210.1	43	AT1G15210.1	AT1G15210.1	RNMEDIFNTSSRRTKSVNEDEEALKWASIEK	66.4975	pleiotropic drug resistance 7	UID341	1	237
16.5045	15.9989	16.6274	16.7375	16.812	17.3111	S	2	___1			0.953654	0.000501525	110.93	77.066	110.93	0.51744	2468100	617	1.02764	0.227734	0.576645	1.24419	AT1G15290.1	617	AT1G15290.1	AT1G15290.1	TRLHELNEEDDLGQKSIDGLFTELKELLSEE	13.1338	Tetratricopeptide repeat (TPR)-like superfamily protein	UID348	1	240
17.1349	16.812	17.4111	17.2292	17.3073	17.7994	S	3	___1			0.884276	0.00108191	48.467	24.862	48.467	1.9844	6244800	214	0.584888	0.540242	0.325963	0.726534	AT1G15340.1;AT1G15340.2	214;162	AT1G15340.1	AT1G15340.1	EAENKEAEVVRDKKESMEVDTSELEKKAGSG	9.66761	methyl-CPG-binding domain 10;methyl-CPG-binding domain 10	UID349	1	241
13.817	13.6322	14.2097	13.3895	13.3379	14.0968	S	3	___1			0.91338	0.000100154	44.953	35.295	44.953	-1.5813	10151000	383	0.394001	0.701523	-0.278223	-0.558448	AT1G15340.1;AT1G15340.2	383;331	AT1G15340.1	AT1G15340.1	EANQVQQQQGAAASVSC______________	10.232	methyl-CPG-binding domain 10;methyl-CPG-binding domain 10	UID350	1	241
14.987	14.7355	15.0812	14.3512	14.465	14.8582	S	2	___1			1	0.000137093	75.02	52.822	54.898	-1.8814	112490000	16	0.952107	0.33206	-0.376406	-0.977614	AT1G15400.2;AT1G15400.1;AT1G15400.3	16;16;16	AT1G15400.2	AT1G15400.2	MEGLQRSTISFRRQGSSGIVFDDRLIAELNK	54.8978	unknown protein;FUNCTIONS IN: molecular_function unknown;INVOLVED IN: biological_process unknown;LOCATED IN: plasma membrane;EXPRESSED IN: 23 plant structures;EXPRESSED DURING: 13 growth stages;BEST Arabidopsis thaliana protein match is: unknown pro	UID351	1;2	242
16.9047	16.7387	17.0214	16.1295	16.3374	16.6991	S	2	___1			1	6.60535e-06	91.093	63.995	54.898	-1.8814	154160000	17	1.2635	0.208927	-0.499593	-1.29581	AT1G15400.2;AT1G15400.1;AT1G15400.3	17;17;17	AT1G15400.2	AT1G15400.2	EGLQRSTISFRRQGSSGIVFDDRLIAELNKS	54.8978	unknown protein;FUNCTIONS IN: molecular_function unknown;INVOLVED IN: biological_process unknown;LOCATED IN: plasma membrane;EXPRESSED IN: 23 plant structures;EXPRESSED DURING: 13 growth stages;BEST Arabidopsis thaliana protein match is: unknown pro	UID352	1;2	242
17.284	16.9855	17.4328	15.8573	15.9532	16.3476	S	2	___1	+	dec-man_dec-mock	0.999991	0.00514936	87.754	43.36	87.754	0.046235	101680000	10	2.38994	0.00148918	-1.1814	-2.95712	AT1G15400.2;AT1G15400.1;AT1G15400.3;AT1G80180.1	10;10;10;10	AT1G15400.2;AT1G80180.1	AT1G80180.1	______MAGLQRSTISFRRQGSSGIVWDDRL;______MEGLQRSTISFRRQGSSGIVFDDRL	50.5952	unknown protein;FUNCTIONS IN: molecular_function unknown;INVOLVED IN: biological_process unknown;LOCATED IN: plasma membrane;EXPRESSED IN: 23 plant structures;EXPRESSED DURING: 13 growth stages;BEST Arabidopsis thaliana protein match is: unknown pro	UID353	1	242;978
16.8378	16.7187	16.9208	16.6221	16.6479	17.1729	S	2	___1			1	3.32113e-06	62.377	48.608	57.567	0.075293	118330000	107	0.0201395	0.99368	-0.0114148	-0.0293603	AT1G15400.2;AT1G15400.1;AT1G15400.3	107;107;107	AT1G15400.2	AT1G15400.2	HHRTTGRVSPAVDPPSPRISSCGCCSAFGKN	57.5673	unknown protein;FUNCTIONS IN: molecular_function unknown;INVOLVED IN: biological_process unknown;LOCATED IN: plasma membrane;EXPRESSED IN: 23 plant structures;EXPRESSED DURING: 13 growth stages;BEST Arabidopsis thaliana protein match is: unknown pro	UID355	1;2	242
17.4972	17.0275	17.6208	18.0657	18.1337	18.5048	S	3	___1			0.852513	3.5143e-05	69.352	50.029	69.352	2.3252	8194800	684	1.70612	0.0173057	0.852875	1.99985	AT1G15750.4;AT1G15750.3;AT1G15750.2;AT1G15750.1	684;684;684;684	AT1G15750.4	AT1G15750.4	ANSDGLRLLHTFENISSESSKPAINSIAAAA	8.18665	Transducin family protein / WD-40 repeat family protein;Transducin family protein / WD-40 repeat family protein;Transducin family protein / WD-40 repeat family protein;Transducin family protein / WD-40 repeat family protein	UID356	1	243
16.8157	16.5641	16.9982	16.5331	16.6957	17.0442	S	3	___1			0.987815	9.03442e-07	88.574	68.134	88.574	-2.0129	5140800	131	0.061833	0.98331	-0.0349763	-0.0882397	AT1G15880.1	131	AT1G15880.1	AT1G15880.1	REFDRTRLDLEDGYGSEQALIKEHMGINRNT	19.0887	golgi snare 11	UID358	1	246
14.5635	14.4183	14.7272	14.3507	14.2824	14.8667	S	3	___1			0.98894	4.88969e-05	75.088	58.062	75.088	-0.26254	10790000	135	0.124509	0.951038	-0.0697231	-0.172207	AT1G15930.2;AT1G15930.1	135;135	AT1G15930.2	AT1G15930.2	SCLVVKDFGEETTALSIVNKHIASQ______	20.2759	Ribosomal protein L7Ae/L30e/S12e/Gadd45 family protein;Ribosomal protein L7Ae/L30e/S12e/Gadd45 family protein	UID359	1	247
17.0133	16.7955	17.1978	17.49	17.5551	17.9464	S	2	___1			0.793666	0.00309576	81.95	22.798	81.95	0.11752	58437000	94	1.64167	0.0698168	0.661628	1.72324	AT1G15930.2;AT1G15930.1;AT2G32060.3;AT2G32060.2;AT2G32060.1	94;94;94;94;94	AT1G15930.2;AT2G32060.3	AT1G15930.2	KALCADHEVRLLTVPSAKTLGEWAGLCKIDS;KALCADHSIKLLTVPSAKTLGEWAGLCKIDS	5.85068	Ribosomal protein L7Ae/L30e/S12e/Gadd45 family protein;Ribosomal protein L7Ae/L30e/S12e/Gadd45 family protein;Ribosomal protein L7Ae/L30e/S12e/Gadd45 family protein;Ribosomal protein L7Ae/L30e/S12e/Gadd45 family protein;Ribosomal protein L7Ae/L30e	UID360	1	247;1303
15.9417	15.6308	16.081	16.3625	16.386	16.8795	S	3	___1			0.779503	5.17907e-06	58.672	39.349	58.672	-0.10938	26874000	290	1.42614	0.108936	0.658152	1.58686	AT1G15940.1	290	AT1G15940.1	AT1G15940.1	EADEKISEGQVVPSDSLEDKLNLGLSRKGTR	5.48442	Tudor/PWWP/MBT superfamily protein	UID361	1	248
15.3124	15.1627	15.5916	14.8094	14.9576	15.2279	S	2	___1			0.834858	1.13173e-09	134.98	99.325	134.98	0.30609	7551000	667	0.952805	0.348033	-0.357261	-0.951447	AT1G15940.1	667	AT1G15940.1	AT1G15940.1	SKKRKIVSKNVEPSSSPEVRSSMQTMKKKDS	7.10917	Tudor/PWWP/MBT superfamily protein	UID362	1	248
16.6885	16.5394	16.8167	15.8585	15.9404	16.5244	S	2	___1			0.954903	1.91968e-05	99.174	76.788	99.174	-0.4664	97140000	9	1.20163	0.192075	-0.573765	-1.35189	AT1G16170.1	9	AT1G16170.1	AT1G16170.1	_______MVLDGLVSSPSRRQQCLKKQWDEL	13.3533	unknown protein;FUNCTIONS IN: molecular_function unknown;INVOLVED IN: biological_process unknown;LOCATED IN: cellular_component unknown;EXPRESSED IN: 24 plant structures;EXPRESSED DURING: 15 growth stages;BEST Arabidopsis thaliana protein match is:	UID363	1	249
15.4492	15.2325	15.6417	15.1265	15.299	15.6744	S	2	___1			1	0.031743	58.596	29.18	58.596	-2.6734	2065000	479	0.137383	0.944418	-0.0745049	-0.186112	AT1G16220.1	479	AT1G16220.1	AT1G16220.1	GLTRVNSLLSIPRFFSGELRSSSWRKWL___	58.596	Protein phosphatase 2C family protein	UID366	1	251
17.2198	16.8407	17.253	16.6364	16.7474	17.1725	S	2	___1			0.995465	0.000357807	112.13	74.785	100.48	-2.4596	45008000	473	0.528611	0.645575	-0.25241	-0.615337	AT1G16220.1;AT1G79630.2;AT1G79630.3;AT1G79630.1	473;376;403;486	AT1G16220.1	AT1G16220.1	EWSALEGLTRVNSLLSIPRFFSGELRSSSWR	23.4143	Protein phosphatase 2C family protein;Protein phosphatase 2C family protein;Protein phosphatase 2C family protein;Protein phosphatase 2C family protein	UID367	1	251
15.6735	15.3746	15.9232	17.2847	17.354	17.8683	S	3	___1	+	dec-man_dec-mock	1	0.000453423	64.878	47.552	64.878	-0.25863	9216200	609	2.79256	0	1.84526	4.16577	AT1G16270.2;AT1G16270.1	609;609	AT1G16270.2	AT1G16270.2	SERIPREQLEMLNRLSKSDDSLGSQFLMSHP	64.8779	Protein kinase superfamily protein with octicosapeptide/Phox/Bem1p domain;Protein kinase superfamily protein with octicosapeptide/Phox/Bem1p domain	UID368	1	252
16.3362	16.0316	16.4841	15.7483	15.9181	16.5567	S	4	___1			0.786261	8.06392e-22	84.478	70.937	84.478	-1.0401	16298000	614	0.304949	0.803054	-0.209585	-0.436794	AT1G16270.2;AT1G16270.1	614;614	AT1G16270.2	AT1G16270.2	REQLEMLNRLSKSDDSLGSQFLMSHPQASTG	9.09445	Protein kinase superfamily protein with octicosapeptide/Phox/Bem1p domain;Protein kinase superfamily protein with octicosapeptide/Phox/Bem1p domain	UID370	1	252
13.6831	13.6902	14.1516	15.6616	15.7785	16.124	S	3	___1	+	dec-man_dec-mock	0.999997	8.57057e-08	94.632	79.47	94.632	1.5843	18156000	765	3.19476	0	2.01308	4.93316	AT1G16270.2;AT1G16270.1	765;765	AT1G16270.2	AT1G16270.2	PKNWSYFRNLADEQFSDRDVAYIDRTPGFPS	54.7221	Protein kinase superfamily protein with octicosapeptide/Phox/Bem1p domain;Protein kinase superfamily protein with octicosapeptide/Phox/Bem1p domain	UID372	1	252
15.4975	15.3197	15.5722	16.6478	16.681	16.8231	S	2	___1	+	dec-man_dec-mock	0.999509	0.0115328	75.213	52.193	75.213	-1.0186	4211200	754	3.77173	0	1.25417	4.29209	AT1G16270.2;AT1G16270.1	754;754	AT1G16270.2	AT1G16270.2	AGVSLNVENHDPKNWSYFRNLADEQFSDRDV	33.0891	Protein kinase superfamily protein with octicosapeptide/Phox/Bem1p domain;Protein kinase superfamily protein with octicosapeptide/Phox/Bem1p domain	UID373	1	252
15.0779	14.7928	15.1309	15.0899	15.2201	15.6646	S	2	___1			1	0.00090273	112.93	71.049	78.903	-1.2144	43787000	1027	0.731112	0.463694	0.324306	0.804319	AT1G16270.2;AT1G16270.1;AT1G04700.1;AT3G24715.1;AT1G79570.1	1027;1027;930;1000;1128	AT1G16270.2;AT1G79570.1	AT1G16270.2	VGDFGLSKIKRNTLVSGGVRGTLPWMAPELL	78.9027	Protein kinase superfamily protein with octicosapeptide/Phox/Bem1p domain;Protein kinase superfamily protein with octicosapeptide/Phox/Bem1p domain;PB1 domain-containing protein tyrosine kinase;Protein kinase superfamily protein with octicosapeptide	UID374	1;2	252;966
15.7674	15.4425	15.8236	16.082	16.2613	16.7559	S	3	___1			0.931983	2.98405e-06	94.281	69.346	94.281	0.097477	52130000	671	1.37428	0.108812	0.688577	1.58685	AT1G16270.2;AT1G16270.1	671;671	AT1G16270.2	AT1G16270.2	GNVVASNETLDKRTVSGGGIETEARNLSHVD	12.7712	Protein kinase superfamily protein with octicosapeptide/Phox/Bem1p domain;Protein kinase superfamily protein with octicosapeptide/Phox/Bem1p domain	UID375	1	252
16.1304	15.9382	16.2578	17.3776	17.4406	17.8846	S	2	___1	+	dec-man_dec-mock	0.997048	2.30592e-05	56.514	45.363	56.514	-0.186	18182000	780	2.85757	0	1.45881	3.79268	AT1G16270.2;AT1G16270.1	780;780	AT1G16270.2	AT1G16270.2	SDRDVAYIDRTPGFPSDMEDGGEIARLHQVA	25.2861	Protein kinase superfamily protein with octicosapeptide/Phox/Bem1p domain;Protein kinase superfamily protein with octicosapeptide/Phox/Bem1p domain	UID380	1	252
16.161	15.9231	16.1373	16.2947	16.3166	16.8914	S	3	___1			0.999997	0.00104558	78.136	50.055	78.136	0.18559	54156000	594	0.954269	0.299579	0.427105	1.043	AT1G16270.2;AT1G16270.1	594;594	AT1G16270.2	AT1G16270.2	LDYPEPLQPTRRVYRSERIPREQLEMLNRLS	55.5568	Protein kinase superfamily protein with octicosapeptide/Phox/Bem1p domain;Protein kinase superfamily protein with octicosapeptide/Phox/Bem1p domain	UID381	1	252
15.3919	15.3508	15.489	15.1234	15.0542	15.6421	S	3	___1			0.879035	2.19992e-07	82.663	58.812	55.302	-0.024531	120110000	245	0.292649	0.861569	-0.137324	-0.35215	AT1G16520.1	245	AT1G16520.1	AT1G16520.1	ATLWYPSSQQSSAANSPPRNRTLPARTPRMD	9.51746	unknown protein;FUNCTIONS IN: molecular_function unknown;INVOLVED IN: biological_process unknown;LOCATED IN: plasma membrane;EXPRESSED IN: 22 plant structures;EXPRESSED DURING: 13 growth stages;BEST Arabidopsis thaliana protein match is: unknown pro	UID383	1	255
18.2575	17.9935	18.4649	18.0832	18.1651	18.6533	S	2	___1			1	4.9283e-31	175.49	151.34	175.49	0.03081	43653000	191	0.098965	0.960048	0.0618896	0.145883	AT1G16520.1	191	AT1G16520.1	AT1G16520.1	ASKYTGNKFSMTSYISPRLTPTATPKIISTS	67.9354	unknown protein;FUNCTIONS IN: molecular_function unknown;INVOLVED IN: biological_process unknown;LOCATED IN: plasma membrane;EXPRESSED IN: 22 plant structures;EXPRESSED DURING: 13 growth stages;BEST Arabidopsis thaliana protein match is: unknown pro	UID384	1;2	255
17.7933	17.5078	17.8289	17.3885	17.4579	17.9189	S	2	___1			0.999995	1.0007e-28	176.33	123.73	176.33	0.1529	128860000	208	0.246489	0.893928	-0.121539	-0.307684	AT1G16520.1	208	AT1G16520.1	AT1G16520.1	RLTPTATPKIISTSVSPRGYSAAGSPKRTSG	52.8222	unknown protein;FUNCTIONS IN: molecular_function unknown;INVOLVED IN: biological_process unknown;LOCATED IN: plasma membrane;EXPRESSED IN: 22 plant structures;EXPRESSED DURING: 13 growth stages;BEST Arabidopsis thaliana protein match is: unknown pro	UID385	1;2	255
16.8957	16.631	16.8556	16.1066	16.2176	16.7195	S	3	___1			0.9899	0.00343042	53.001	37.11	53.001	-0.67331	1431500	77	1.01799	0.276884	-0.446234	-1.09976	AT1G16610.2;AT1G16610.1;AT1G16610.3	77;77;77	AT1G16610.2	AT1G16610.2	PRRGKSPAGPARRGRSPPPPPSKGASSPSKK	19.9127	arginine/serine-rich 45;arginine/serine-rich 45;arginine/serine-rich 45	UID386	1	256
15.6526	15.2839	15.6935	15.2095	15.1576	15.8077	S	2	___1			1	0.0127713	69.825	49.543	69.825	-3.4735	3330200	294	0.243738	0.871927	-0.151779	-0.340373	AT1G16610.2;AT1G16610.1;AT1G16610.3	294;301;301	AT1G16610.2	AT1G16610.2	RYRSPPRGSPRRIRGSPVRRRSPLPLRRRSP	69.8246	arginine/serine-rich 45;arginine/serine-rich 45;arginine/serine-rich 45	UID387	1	256
16.1543	15.9881	16.3347	15.3836	15.4751	15.9235	S	3	___1			1	0.0338749	45.158	24.459	45.158	2.0741	10121000	249	1.35714	0.161827	-0.564978	-1.43196	AT1G16610.2;AT1G16610.1;AT1G16610.3	249;256;256	AT1G16610.2	AT1G16610.2	PRRRSPDSPHRRRPGSPIRRRGDTPPRRRPA	45.1581	arginine/serine-rich 45;arginine/serine-rich 45;arginine/serine-rich 45	UID388	1	256
16.8353	16.5862	16.9083	16.2536	16.3748	16.8267	S	3	___1			1	0.0338688	45.161	8.8272	41.979	1.1582	996190000	300	0.661041	0.538182	-0.29158	-0.729298	AT1G16610.2;AT1G16610.1;AT1G16610.3	300;307;307	AT1G16610.2	AT1G16610.2	RGSPRRIRGSPVRRRSPLPLRRRSPPPRRLR	41.9793	arginine/serine-rich 45;arginine/serine-rich 45;arginine/serine-rich 45	UID389	1	256
18.0616	17.7079	18.23	17.8831	18.028	18.3366	S	3	___1			0.898665	8.40191e-05	62.378	43.598	62.378	-0.055584	755130000	183	0.151511	0.933729	0.0827783	0.204967	AT1G16610.2;AT1G16610.1;AT1G16610.3	183;183;183	AT1G16610.2	AT1G16610.2	VVKATFTLPPRQKVSSPPKPVSAAPKRDAPK	9.55501	arginine/serine-rich 45;arginine/serine-rich 45;arginine/serine-rich 45	UID390	1	256
16.08	15.7069	16.1172	15.6707	15.6797	16.0389	S	2	___1			0.996833	0.0142416	50.275	32.876	50.275	1.1591	8745600	282	0.408005	0.792598	-0.171597	-0.453355	AT1G16610.2;AT1G16610.1;AT1G16610.3	282;289;289	AT1G16610.2	AT1G16610.2	SRGRSPSSPPPRRYRSPPRGSPRRIRGSPVR	24.9785	arginine/serine-rich 45;arginine/serine-rich 45;arginine/serine-rich 45	UID391	1;2	256
17.778	17.4523	17.9343	17.7032	17.7232	18.2165	S	3	___1			0.927717	0.00010742	82.007	52.422	82.007	0.43413	28384000	870	0.293725	0.846391	0.159436	0.379744	AT1G16710.2;AT1G16710.1	870;899	AT1G16710.2	AT1G16710.2	PKKEPGCPKKEELVESPELTSKSRKPKIKGV	11.5947	histone acetyltransferase of the CBP family 12;histone acetyltransferase of the CBP family 12	UID393	1	259
17.0018	16.3726	16.9878	16.4561	16.4655	16.7219	S	3	___1			0.961716	0.00024385	63.682	45.818	63.682	1.6926	844390	119	0.459806	0.696336	-0.239611	-0.563809	AT1G16860.1;AT1G78880.1	125;119	AT1G16860.1;AT1G78880.1	AT1G78880.1	NSGPLSKHGEPLKKSSGPQSGGVTRQNSGPI;NSGPLSKHGEPLKKSSGPQSGGVTRQNSGSI	14.0877	Ubiquitin-specific protease family C19-related protein;Ubiquitin-specific protease family C19-related protein	UID395	1	261;951
18.7244	18.4289	18.8698	18.3122	18.3897	18.9663	S	3	___1			0.779565	7.46602e-05	65.295	45.456	65.295	-0.16057	170430000	174	0.185276	0.911574	-0.118315	-0.266656	AT1G16860.1	174	AT1G16860.1	AT1G16860.1	LNSSGAPRKVSGPLDSSGLMKSHMPTVVHNQ	6.17849	Ubiquitin-specific protease family C19-related protein	UID397	1	261
18.1839	17.9447	18.4779	18.0579	18.1396	18.5732	S	3	___1			0.79244	4.64402e-10	103.88	87.99	103.88	-1.0691	14320000	105	0.0875241	0.966958	0.0547377	0.129673	AT1G16860.1	105	AT1G16860.1	AT1G16860.1	ATGRMSGSLASAGSVSMKKTNSGPLSKHGEP	5.81847	Ubiquitin-specific protease family C19-related protein	UID398	1	261
17.0803	16.7739	17.1827	16.8736	16.8654	17.2865	S	2	___1			0.999007	0.00140239	77.358	55.121	77.358	2.8577	77738000	64	0.00664803	0.995935	-0.00375748	-0.00974715	AT1G16860.1	64	AT1G16860.1	AT1G16860.1	GKMFDIPADGTKSRKSGPIPGAPSRSGSFAG	30.0242	Ubiquitin-specific protease family C19-related protein	UID399	1	261
13.8664	13.2157	13.6714	13.4179	13.6139	13.9179	S	3	___1			0.845301	0.000523902	41.554	28.127	41.554	-0.10438	104910000	553	0.0968953	0.959274	0.0653779	0.148072	AT1G16970.1	553	AT1G16970.1	AT1G16970.1	EQFKQSIYGDDPDEESDSGAKEKSKKRKAGD	7.46044	KU70 homolog	UID401	1	264
17.0769	16.7547	17.2567	16.7199	16.7764	17.2342	S	4	___1			0.987449	2.28048e-10	68.552	59.903	68.552	-0.60073	191330000	522	0.210977	0.90423	-0.119329	-0.284612	AT1G17210.1	522	AT1G17210.1	AT1G17210.1	EGTVVDRDGDEVNDDSAGPSKRTRGSDAHEA	18.9752	IAP-like protein 1	UID403	1	266
17.061	16.7439	17.2507	17.2475	17.2817	17.6955	S	3	___1			0.999931	8.04256e-12	86.453	65.626	76.417	-1.0726	141370000	552	0.879496	0.34442	0.389739	0.959063	AT1G17210.1	552	AT1G17210.1	AT1G17210.1	AYPFLYGRDLSVGGPSHSLDAENEREVNRSD	41.5788	IAP-like protein 1	UID405	1;2	266
16.3372	16.5095	16.3395	16.4084	16.3122	17.3144	S	3	___1			0.999707	6.13915e-14	99.078	83.234	76.417	-1.0726	146650000	554	0.364402	0.718168	0.282993	0.539758	AT1G17210.1	554	AT1G17210.1	AT1G17210.1	PFLYGRDLSVGGPSHSLDAENEREVNRSDPF	35.3335	IAP-like protein 1	UID406	1;2	266
15.8828	15.6969	16.1021	15.1341	15.2091	15.6719	S	2	___1			1	0.000792049	94.309	67.867	94.309	0.82242	2365000	451	1.27179	0.186636	-0.555592	-1.37203	AT1G17210.1	451	AT1G17210.1	AT1G17210.1	SAQLNMSVTRDNYQFSDRGKEVLWRQPSGSE	68.4152	IAP-like protein 1	UID407	1	266
15.5596	15.3014	15.6996	15.3051	15.2808	15.7765	S	3	___1			0.998971	1.10248e-09	118.31	98.184	88.565	0.023225	121800000	767	0.121136	0.954793	-0.0660852	-0.165592	AT1G17210.1	767	AT1G17210.1	AT1G17210.1	EMDREGRLGDSQDRVSQSVVRADSGSKIVDS	29.8722	IAP-like protein 1	UID412	1;2	266
18.1992	17.9308	18.4026	17.6068	17.7155	18.2597	S	3	___1			0.911206	1.75358e-05	89.506	72.137	45.883	-0.1423	13140000	7	0.578999	0.551506	-0.316847	-0.71388	AT1G17210.1	7	AT1G17210.1	AT1G17210.1	_________MKEEDVSSQNVNPRSNRNSVAS	10.1123	IAP-like protein 1	UID414	1	266
17.2573	16.6628	17.3823	16.2882	16.4139	16.6157	S	4	___1			0.812463	0.00125838	78.324	58.485	78.324	0.70515	7841700	950	1.28394	0.135958	-0.661496	-1.49799	AT1G17210.1	950	AT1G17210.1	AT1G17210.1	KDDHRTPSQKLLKRHSFISSHGKK_______	7.14824	IAP-like protein 1	UID417	1	266
12.9642	12.7024	13.1061	12.9209	12.6113	13.248	S	3	___1			0.982134	8.34531e-05	48.053	35.908	48.053	-2.2926	10232000	570	0.00373245	0.997537	0.00249386	0.00595814	AT1G17210.1	570	AT1G17210.1	AT1G17210.1	LDAENEREVNRSDPFSEGNEQVMAFPGARDS	17.4015	IAP-like protein 1	UID419	1	266
15.5696	15.3647	15.7201	15.421	15.6123	16.0159	S	3	___1			0.83816	2.82345e-10	61.801	52.982	61.801	-0.34111	5602600	585	0.257329	0.882627	0.131553	0.32615	AT1G17210.1	585	AT1G17210.1	AT1G17210.1	SEGNEQVMAFPGARDSTRASSVIAMDTICHS	7.14275	IAP-like protein 1	UID420	1	266
15.6723	15.4375	15.9424	15.9478	16.016	16.4002	S	3	___1			0.843972	8.27959e-06	56.215	30.893	56.215	0.48998	3114600	609	1.01205	0.28224	0.437248	1.08565	AT1G17340.1	609	AT1G17340.1	AT1G17340.1	LWELDSDQHNIGRSGSNLDIENMRPLIRRSF	7.33126	Phosphoinositide phosphatase family protein	UID423	1	268
16.735	16.5658	16.8683	15.8306	16.0359	16.3035	S	3	___1			0.87098	0.00414062	64.191	8.3848	64.191	-0.25187	50145000	729	1.82853	0.0411159	-0.666389	-1.83834	AT1G17360.1;AT1G72410.1;AT1G72410.2	619;729;729	AT1G17360.1;AT1G72410.1	AT1G72410.1	KDLLSSTRQRAEKFRSFNSRSSMKKYQSEED;QDSISSTRQRAEKFRSFNSRTSSKKYQHPIS	8.29351	BEST Arabidopsis thaliana protein match is: COP1-interacting protein-related (TAIR:AT1G72410.1);Has 9949 Blast hits to 7480 proteins in 576 species: Archae - 12;Bacteria - 1007;Metazoa - 3636;Fungi - 982;Plants - 444;Viruses - 50;Other Eukaryotes -	UID424	1	269;851
16.2872	15.9911	16.5815	15.8878	16.0804	16.3278	S	4	___1			0.961451	1.67444e-05	81.448	59.849	81.448	1.1294	15729000	638	0.369609	0.790127	-0.187939	-0.455314	AT1G17360.1	638	AT1G17360.1	AT1G17360.1	RTSSKKYQHPISSLQSEEENEKDKLVSGQSI	14.122	BEST Arabidopsis thaliana protein match is: COP1-interacting protein-related (TAIR:AT1G72410.1);Has 9949 Blast hits to 7480 proteins in 576 species: Archae - 12;Bacteria - 1007;Metazoa - 3636;Fungi - 982;Plants - 444;Viruses - 50;Other Eukaryotes -	UID425	1	269
17.0437	16.7311	17.145	16.4871	16.5541	17.0804	S	2	___1			0.984002	0.000651924	105.2	41.461	105.2	2.8376	43626000	706	0.518742	0.638063	-0.266029	-0.625695	AT1G17360.1	706	AT1G17360.1	AT1G17360.1	GRGRKTSEIKLVTQSSLPKFSDLKKENTKPS	17.9372	BEST Arabidopsis thaliana protein match is: COP1-interacting protein-related (TAIR:AT1G72410.1);Has 9949 Blast hits to 7480 proteins in 576 species: Archae - 12;Bacteria - 1007;Metazoa - 3636;Fungi - 982;Plants - 444;Viruses - 50;Other Eukaryotes -	UID426	1	269
17.5088	17.1758	17.7052	17.4997	17.645	17.9817	S	3	___1			0.977395	3.04082e-11	107.33	91.384	107.33	-0.080616	15606000	441	0.511378	0.664925	0.245492	0.598223	AT1G17360.1	441	AT1G17360.1	AT1G17360.1	RKKELFPSDKKQALTSPPKPVSAGSEQRQKS	16.359	BEST Arabidopsis thaliana protein match is: COP1-interacting protein-related (TAIR:AT1G72410.1);Has 9949 Blast hits to 7480 proteins in 576 species: Archae - 12;Bacteria - 1007;Metazoa - 3636;Fungi - 982;Plants - 444;Viruses - 50;Other Eukaryotes -	UID428	1	269
16.2727	16.0484	16.4975	17.3325	17.3596	18.219	S	3	___1	+	dec-man_dec-mock	0.892583	0.000121808	60.134	27.636	60.134	0.19844	13065000	407	1.89151	0.00265781	1.36416	2.63017	AT1G17360.1	407	AT1G17360.1	AT1G17360.1	AQSSVMFPYRHSRSRSAHIAGGIDIKSDERQ	9.19573	BEST Arabidopsis thaliana protein match is: COP1-interacting protein-related (TAIR:AT1G72410.1);Has 9949 Blast hits to 7480 proteins in 576 species: Archae - 12;Bacteria - 1007;Metazoa - 3636;Fungi - 982;Plants - 444;Viruses - 50;Other Eukaryotes -	UID430	1	269
17.8898	17.5588	18.0884	17.8279	17.8559	18.3113	S	3	___1			0.998893	2.87856e-24	152.16	108.56	109.07	-0.33072	177690000	241	0.279093	0.85476	0.152681	0.363513	AT1G17370.1	241	AT1G17370.1	AT1G17370.1	QSSDSKSVVELTSGVSEDGKDTTNGEAPENN	29.7283	oligouridylate binding protein 1B	UID431	1;2	270
14.9996	14.7501	15.2486	15.3522	15.3429	15.6087	S	2	___1			1	0.00378421	55.776	32.859	55.776	-0.38564	15977000	1510	1.21549	0.246146	0.435161	1.1818	AT1G17580.1	1510	AT1G17580.1	AT1G17580.1	VEVAEVDPPPLIRQNSNFMFLLERSD_____	55.7761	myosin 1	UID432	1	272
15.9446	15.3757	16.0921	15.9244	16.0102	16.5183	S	4	___1			0.987689	1.28565e-05	95.631	81.952	95.631	-1.1389	12548000	327	0.533673	0.55164	0.346798	0.712941	AT1G18040.1	327	AT1G18040.1	AT1G18040.1	DGKSSYGKHEAITVQSPPRKLRRVMPERGRV	19.0432	cyclin-dependent kinase D1;3	UID437	1	278
14.8287	14.6707	14.8347	14.7616	15.0167	15.3588	S	2	___1			0.924717	0.000152415	84.17	57.497	84.17	-5.2663	16828000	531	0.670405	0.561133	0.267682	0.702267	AT1G18070.2;AT1G18070.1;AT1G18070.3	531;531;542	AT1G18070.2	AT1G18070.2	TIAVGKVTELLSSVSSA______________	11.1034	Translation elongation factor EF1A/initiation factor IF2gamma family protein;Translation elongation factor EF1A/initiation factor IF2gamma family protein;Translation elongation factor EF1A/initiation factor IF2gamma family protein	UID439	1	279
12.0458	12.0515	12.4825	11.5624	11.2905	11.2543	S	3	___1	+	dec-man_dec-mock	0.9989	3.34361e-10	63.372	48.282	63.372	0.31175	32727000	539	2.04054	0.00711392	-0.824165	-2.20207	AT1G18150.3;AT1G18150.2;AT1G18150.1	539;539;539	AT1G18150.3	AT1G18150.3	ASTLESEEADNGGGYSARNLMKSASISGSKC	34.2462	Protein kinase superfamily protein;Protein kinase superfamily protein;Protein kinase superfamily protein	UID441	1	281
14.3448	14.2504	14.5728	14.4443	14.7325	15.2086	S	3	___1			0.762888	5.02567e-05	75.445	56.715	75.445	-0.22884	6960100	462	0.770671	0.369891	0.405811	0.917074	AT1G18160.1	462	AT1G18160.1	AT1G18160.1	LSSKPTHSFTHARSPSWTEGVSSPAGRRMKV	6.06575	Protein kinase superfamily protein	UID442	1	282
15.1644	14.9762	15.4909	15.1572	15.47	15.7645	S	3	___1			0.830008	1.22566e-05	53.3	36.275	53.3	-1.0076	8495500	637	0.476032	0.673569	0.253423	0.588026	AT1G18390.1;AT1G18390.2	637;643	AT1G18390.1	AT1G18390.1	MDVVDVNKSGPLVAQSPDSVIVKWDSK____	6.89185	Protein kinase superfamily protein;Protein kinase superfamily protein	UID445	1	285
17.2648	17.1843	17.2925	16.2859	16.4148	16.8432	S	2	___1			1	0.00127374	83.438	58.001	83.438	0.47403	3781400	18	1.88805	0.0223077	-0.732554	-1.97177	AT1G18420.1	18	AT1G18420.1	AT1G18420.1	APKLESFRRGSMFDGSFRRGSMFDGSFRQSM	63.9503	Aluminium activated malate transporter family protein	UID446	1	286
16.4195	16.2089	16.7383	16.7815	16.8982	16.7875	S	3	___1			1	0.00512746	50.473	26.091	50.473	-0.53578	3952100	93	1.08807	0.307243	0.366821	1.02321	AT1G18450.1	93	AT1G18450.1	AT1G18450.1	GSQAMSYRRDHMEVLSPIKDGIVSDWDLVDN	50.4729	actin-related protein 4	UID447	1	287
15.7989	15.656	15.9427	15.7085	15.7004	16.1248	S	2	___1			1	0.0250142	55.908	37.53	55.908	1.7307	3091800	171	0.100108	0.968638	0.0453933	0.125138	AT1G18460.1	171	AT1G18460.1	AT1G18460.1	LLRLLARRNSRMQPLSPGRYQHSSRPCFSKA	55.9084	alpha/beta-Hydrolases superfamily protein	UID448	1	288
16.4727	16.0984	16.5852	15.5953	15.6661	16.2247	S	2	___1			0.999043	0.000145624	97.911	70.582	97.911	-1.6197	6947500	671	1.05671	0.227651	-0.556685	-1.24387	AT1G18670.1	671	AT1G18670.1	AT1G18670.1	LGHLGYEDNDEKIEFSGPLLSKSYGVDELLE	30.1857	Protein kinase superfamily protein	UID450	1	291
17.3917	17.0582	17.5731	16.8588	16.9034	17.3731	S	4	___1			0.832106	6.11692e-16	103.63	83.193	103.63	-0.54318	20741000	292	0.592631	0.563844	-0.295923	-0.699305	AT1G18840.2;AT1G18840.1	292;292	AT1G18840.2	AT1G18840.2	EAEFARPKKSVRKVPSSNLDNSSVAQTSSEL	6.95327	IQ-domain 30;IQ-domain 30	UID452	1	293
16.6998	16.4337	16.7738	16.0709	16.2891	16.6967	S	3	___1			0.952351	0.000157774	71.354	48.475	71.354	2.4065	21918000	521	0.603403	0.573229	-0.283507	-0.690688	AT1G18840.2;AT1G18840.1	521;521	AT1G18840.2	AT1G18840.2	SPRQLGTTEKASRRYSLPSSGNSAKITSHSP	14.8775	IQ-domain 30;IQ-domain 30	UID453	1	293
16.932	16.7819	17.0446	16.6776	16.7562	17.0463	S	2	___1			0.999834	0.00796053	60.255	44.593	60.255	0.23732	28095000	586	0.274873	0.909225	-0.0928249	-0.276649	AT1G18880.1	586	AT1G18880.1	AT1G18880.1	KDKDMDKTSAEFDKVSV______________	40.7989	Major facilitator superfamily protein	UID454	1	294
16.2475	16.0468	16.3678	15.9758	16.0543	16.5221	S	4	___1			0.949424	4.93921e-12	80.359	64.767	80.359	-0.089113	13485000	12	0.0655747	0.982421	-0.0366217	-0.0928186	AT1G18950.1	12	AT1G18950.1	AT1G18950.1	____MGSSSDIVPDRSPADDVAPVTDTKIPK	13.1081	DDT domain superfamily	UID455	1	296
17.8772	16.5639	17.9819	17.4039	17.837	17.0518	S	4	___1			1	0.00093148	74.987	68.371	74.987	-2.4986	131320000	432	0.0286533	0.986861	-0.0434488	-0.0612289	AT1G18950.1	432	AT1G18950.1	AT1G18950.1	KSINDAIKITKKKHPSPEHPLHRRESARLDA	74.9873	DDT domain superfamily	UID456	1	296
13.3092	12.4743	13.4944	12.3753	12.9684	13.2687	S	5	___1			0.996249	1.54269e-06	52.465	44.97	52.465	-0.37811	5866200	85	0.210141	0.854596	-0.221846	-0.364241	AT1G18950.1	85	AT1G18950.1	AT1G18950.1	EQHRRREEVVEEDEDSEDDDQEDEENDGDDE	24.2421	DDT domain superfamily	UID459	1	296
14.3449	13.4077	14.1422	13.4411	14.0199	14.2975	S	3	___1			0.998375	0.00191074	49.482	31.565	49.482	-0.17709	12690000	39	0.0406334	0.984305	-0.0454346	-0.0782841	AT1G19000.2;AT1G19000.1	39;39	AT1G19000.2	AT1G19000.2	LFGVRVVVDPMRKCVSLNNLSDYEKSSPEDE	28.1811	Homeodomain-like superfamily protein;Homeodomain-like superfamily protein	UID460	1	297
14.3237	14.0183	14.5174	14.2853	14.3826	14.8448	S	3	___1			0.967243	8.70305e-08	83.106	55.609	83.106	0.37836	10299000	103	0.41003	0.746516	0.217783	0.511719	AT1G19480.2;AT1G19480.1	103;103	AT1G19480.2	AT1G19480.2	GEDYKAEDISSSQVNSPLATDGKSPGKGKLS	14.9323	DNA glycosylase superfamily protein;DNA glycosylase superfamily protein	UID469	1	301
15.9478	15.6957	16.1007	15.7679	15.8492	16.3673	S	2	___1			0.987981	0.000409064	89.561	66.183	89.561	1.2193	4905300	682	0.132924	0.941623	0.0800638	0.189831	AT1G19485.2;AT1G19485.1	682;682	AT1G19485.2	AT1G19485.2	ETGEKQRCLRSLLNESPSRYASNVSDVQPLA	19.1492	Transducin/WD40 repeat-like superfamily protein;Transducin/WD40 repeat-like superfamily protein	UID470	1	302
16.9379	16.491	17.0276	16.7689	16.8669	17.2796	S	3	___1			0.93228	8.08041e-05	63.923	51.562	63.923	0.97549	5292200	115	0.268264	0.857977	0.152959	0.357315	AT1G19700.3;AT1G19700.2;AT1G19700.1	115;115;115	AT1G19700.3	AT1G19700.3	LGFTSQNPSISVKETSPFHVDEMSVKSKEMI	11.5026	BEL1-like homeodomain 10;BEL1-like homeodomain 10;BEL1-like homeodomain 10	UID471	1	304
17.3413	17.0364	17.6602	16.7275	16.9473	17.4244	S	2	___1			0.913983	1.6611e-05	105.65	90.618	105.65	1.5905	17847000	479	0.5	0.605243	-0.312917	-0.661004	AT1G19870.1	479	AT1G19870.1	AT1G19870.1	IAAQSKFEELTSSTGSNKAMTLSSKDDVLGE	10.5551	IQ-domain 32	UID474	1	305
17.885	17.5719	18.0622	17.6131	17.3702	17.9462	S	3	___1			0.878121	9.76813e-06	89.506	69.125	67.416	-2.2918	77158000	180	0.374375	0.781165	-0.196526	-0.46785	AT1G19870.1	180	AT1G19870.1	AT1G19870.1	GPSAADAAKIEEDVTSEVEMASKVEPEESES	8.58664	IQ-domain 32	UID476	1	305
17.9111	17.6121	18.1126	17.3908	17.442	18.0432	S	2	___1			0.992872	3.47937e-06	96.331	77.088	96.331	-0.042125	8430000	186	0.423855	0.703621	-0.253249	-0.556613	AT1G19870.1	186	AT1G19870.1	AT1G19870.1	AAKIEEDVTSEVEMASKVEPEESESDDVIIV	21.871	IQ-domain 32	UID477	1	305
18.3324	18.9988	18.5334	18.3828	18.4852	19.0538	S	4	___1			0.998991	5.82088e-05	80.609	60.228	80.609	0.22096	660200000	459	0.0221374	0.991328	0.0190512	0.0390992	AT1G19870.1	459	AT1G19870.1	AT1G19870.1	EYVDGQIKHSLKRKVSNPSFIAAQSKFEELT	29.9561	IQ-domain 32	UID479	1	305
17.5397	17.1435	17.6899	16.6777	16.7093	17.2185	S	3	___1			1	0.015138	57.55	30.233	57.55	0.26669	181660000	42	1.15771	0.193842	-0.589181	-1.34112	AT1G19870.1	42	AT1G19870.1	AT1G19870.1	STALENKSSGDKRGWSFRKKSGKQRGLITSV	57.5496	IQ-domain 32	UID480	1	305
15.6713	15.4649	15.6923	15.6549	15.8474	16.1612	S	2	___1			0.933653	7.70166e-05	79.875	58.116	68.548	-0.59415	361240000	706	0.78061	0.504529	0.278352	0.763818	AT1G19870.1	706	AT1G19870.1	AT1G19870.1	TEQEEGKEQKSGRRTSFGYDQEARESSGGKN	11.5452	IQ-domain 32	UID481	1	305
17.1955	16.7642	17.2903	16.8355	16.8766	17.2397	S	2	___1			0.951324	2.57979e-09	130.1	87.989	130.1	-0.33036	13248000	142	0.183331	0.921971	-0.0993913	-0.244424	AT1G19870.1	142	AT1G19870.1	AT1G19870.1	ELLSVEEQIDHRTEVSPVIVESKGTETEEDD	15.334	IQ-domain 32	UID483	1	305
16.1961	15.9114	16.5005	15.7217	15.7599	16.3454	S	2	___1			1	1.60766e-06	96.464	74.418	58.37	2.7919	263230000	193	0.42038	0.698378	-0.260322	-0.561088	AT1G19870.1	193	AT1G19870.1	AT1G19870.1	VTSEVEMASKVEPEESESDDVIIVRKESDEK	58.3699	IQ-domain 32	UID484	1;2	305
16.9433	16.5312	17.0468	16.5881	16.6308	17.0249	S	2	___1			1	1.97693e-15	126.84	109.21	58.37	2.7919	41634000	195	0.165911	0.927694	-0.0924861	-0.225543	AT1G19870.1	195	AT1G19870.1	AT1G19870.1	SEVEMASKVEPEESESDDVIIVRKESDEKVD	58.3699	IQ-domain 32	UID485	1;2	305
17.805	17.3983	18	16.4291	16.401	16.9744	S	3	___1	+	dec-man_dec-mock	1	0.00363995	58.274	36.042	58.274	-0.55735	23449000	341	1.93271	0.00363025	-1.13293	-2.47696	AT1G19870.1	341	AT1G19870.1	AT1G19870.1	PTKPSSAWNWLERWMSVPKPEKTSKANLTTE	58.2738	IQ-domain 32	UID489	1	305
15.7149	15.6155	16.0108	15.2782	15.2392	15.8733	S	2	___1			1	2.94348e-05	102.4	70.338	102.4	1.1208	7678300	430	0.59804	0.541243	-0.316837	-0.724937	AT1G19880.1	430	AT1G19880.1	AT1G19880.1	LEQLEVYDGKGSLEESVEEVKEETLAPKQQA	64.3794	Regulator of chromosome condensation (RCC1) family protein	UID490	1	306
14.7673	13.361	15.1358	14.6296	14.6165	13.526	S	2	___1			0.999998	6.84419e-09	102.36	88.552	102.36	0.62755	151490000	235	0.0893647	0.939287	-0.163998	-0.192305	AT1G19990.1	235	AT1G19990.1	AT1G19990.1	KPTTKKRKKNSDDDDSDDDFLASRVSKKARA	57.5727	unknown protein;FUNCTIONS IN: molecular_function unknown;INVOLVED IN: biological_process unknown;LOCATED IN: cellular_component unknown;EXPRESSED IN: cultured cell;BEST Arabidopsis thaliana protein match is: unknown protein (TAIR:AT5G11600.1);Has 11	UID493	1;2	310
16.2359	16.2734	15.9759	17.1342	17.1879	17.4698	S	3	___1	+	dec-man_dec-mock	0.976728	3.45274e-06	113.43	92.696	113.43	0.11617	39026000	530	2.85247	0	1.10223	3.24243	AT1G20110.1	530	AT1G20110.1	AT1G20110.1	SQRLSNAKETTGRNVSLQSHEDLARKLQEEM	16.2293	RING/FYVE/PHD zinc finger superfamily protein	UID494	1	313
13.6897	13.4213	14.1092	14.5821	14.4788	15.0769	S	3	___1			0.994511	0.000395204	59.673	38.422	59.673	-0.095273	16041000	533	1.63203	0.0110292	0.97255	2.05932	AT1G20110.1	533	AT1G20110.1	AT1G20110.1	LSNAKETTGRNVSLQSHEDLARKLQEEMERN	22.581	RING/FYVE/PHD zinc finger superfamily protein	UID495	1	313
17.5221	16.9387	17.4868	16.6616	17.0543	17.1503	S	2	___1			1	4.92501e-38	167.03	140.49	167.03	0.65197	184010000	147	0.680218	0.452284	-0.360465	-0.817663	AT1G20220.1	147	AT1G20220.1	AT1G20220.1	MVKPLAEIDYEGQDGSPRGRGGRRGRGGRGR	87.0545	Alba DNA/RNA-binding protein	UID508	1	315
18.3092	18.0127	18.3572	17.8069	17.9317	18.4169	S	3	___1			1	9.23651e-11	107.78	84.642	107.78	-0.2793	225130000	64	0.334971	0.814256	-0.174538	-0.420593	AT1G20440.1	64	AT1G20440.1	AT1G20440.1	ETTTLESEFDHKAQISEPELAAEHEEVKENK	107.78	cold-regulated 47	UID512	1	318
15.2557	14.8523	15.2397	14.7571	14.842	15.439	S	4	___1			0.960489	1.68652e-05	50.757	39.446	50.757	-0.051459	142250000	279	0.153093	0.925677	-0.103214	-0.228431	AT1G20670.1	279	AT1G20670.1	AT1G20670.1	IQELAKKDFENLRQDSDDEEPQSQQQQQQQP	13.8577	DNA-binding bromodomain-containing protein	UID516	1	320
14.0782	13.7508	14.1186	14.0517	14.0087	14.8385	S	3	___1			0.799357	3.00727e-08	65.887	50.407	65.887	0.50313	4920700	317	0.467003	0.62325	0.317087	0.64215	AT1G20670.1	317	AT1G20670.1	AT1G20670.1	PPKKHPEPSSIDRTASEISADALIPGDSSNK	6.03082	DNA-binding bromodomain-containing protein	UID517	1	320
14.9203	14.7444	15.183	14.8421	14.74	15.2261	S	3	___1			0.993507	8.75077e-08	83.063	69.963	83.063	-1.4068	9399400	320	0.0224391	0.993836	-0.0131248	-0.0332023	AT1G20670.1	320	AT1G20670.1	AT1G20670.1	KHPEPSSIDRTASEISADALIPGDSSNKFSG	23.5941	DNA-binding bromodomain-containing protein	UID518	1	320
16.1608	15.9416	16.279	15.5173	15.4522	15.9461	S	2	___1			0.999216	0.002255	78.759	44.196	78.759	0.17036	6624900	968	1.24816	0.21731	-0.488603	-1.27313	AT1G20760.1	968	AT1G20760.1	AT1G20760.1	SRFDSINSSKDFGGPSLSRFDSMNSTKDFSG	31.0529	Calcium-binding EF hand family protein	UID519	1	321
16.1973	15.8453	16.2437	15.657	15.6503	15.9769	S	2	___1			1	0.000185486	58.596	45.298	58.596	-0.066086	42312000	878	0.943542	0.373053	-0.334071	-0.913697	AT1G20760.1	878	AT1G20760.1	AT1G20760.1	FDDSVPSTPLSRFGNSPPRFSDASARDNNFD	58.596	Calcium-binding EF hand family protein	UID527	1;2	321
17.3768	16.6607	17.4594	17.1588	17.1742	17.2696	S	2	___1			0.999538	0.000159636	78.401	55.927	78.401	0.82593	94375000	957	0.0471031	0.985009	0.035216	0.0772354	AT1G20760.1	957	AT1G20760.1	AT1G20760.1	SSRDVTGAEKFSRFDSINSSKDFGGPSLSRF	33.8905	Calcium-binding EF hand family protein	UID530	1;2	321
18.5955	18.0995	18.6643	18.6838	18.6424	19.0897	S	3	___1			0.933185	0.000481483	63.682	39.3	63.682	-0.0083404	46809000	922	0.704627	0.448187	0.352209	0.822766	AT1G20760.1	922	AT1G20760.1	AT1G20760.1	GAGFSSQPERLSRFDSINSSKDFGGAAFSRF	12.6693	Calcium-binding EF hand family protein	UID532	1	321
15.1228	14.6905	15.4637	15.3963	15.3656	15.7487	S	3	___1			0.945925	0.000199941	51.546	38.133	51.546	0.47187	125100000	788	0.738715	0.378569	0.411162	0.903156	AT1G20760.1	788	AT1G20760.1	AT1G20760.1	SPRDSPVSRNATEVPSPDYSQGKNSEFFDDS	14.5336	Calcium-binding EF hand family protein	UID535	1	321
15.6723	15.5233	15.8427	16.0696	16.1265	16.6443	S	3	___1			0.989986	1.8519e-06	59.281	50.117	50.945	1.6757	29121000	826	1.36987	0.141081	0.600704	1.48401	AT1G20760.1	826	AT1G20760.1	AT1G20760.1	TNDDVDSVWGFDASKSQDGDYFGSGDDFGGN	20.3587	Calcium-binding EF hand family protein	UID536	1	321
12.2028	11.8497	12.2874	12.9739	12.7936	13.6622	S	3	___1			0.998534	5.7857e-10	97.49	88.075	88.684	1.9261	36077000	135	1.59281	0.0107933	1.02998	2.07383	AT1G20770.1	135	AT1G20770.1	AT1G20770.1	KDFSTDTDSEIGSPLSPQLRHRGVSEEKPSA	28.4375	unknown protein;Has 59 Blast hits to 59 proteins in 24 species: Archae - 0;Bacteria - 0;Metazoa - 26;Fungi - 4;Plants - 29;Viruses - 0;Other Eukaryotes - 0 (source: NCBI BLink).	UID540	1;2	322
17.3189	17.0267	17.7277	16.98	17.1982	17.6275	S	3	___1			1	7.34836e-05	73.279	31.07	73.279	-2.9976	5008100	305	0.116526	0.9442	-0.0892073	-0.186477	AT1G20840.1	305	AT1G20840.1	AT1G20840.1	NQSMILKDPLVNLFGSLHEKMPEAGGNTRSG	73.2794	tonoplast monosaccharide transporter1	UID541	1	323
18.3992	18.1378	18.5575	18.2839	18.4025	18.8313	S	3	___1			0.999857	0.000266815	62.287	41.417	62.287	1.2839	5561000	292	0.274208	0.864677	0.141095	0.347146	AT1G20840.1	292	AT1G20840.1	AT1G20840.1	SSLGLRSRHGSLANQSMILKDPLVNLFGSLH	38.4561	tonoplast monosaccharide transporter1	UID542	1	323
16.1541	15.9235	16.3973	15.2562	15.334	15.8596	S	3	___1			0.999411	1.02181e-22	107.75	88.371	90.689	-0.60589	33873000	266	1.35025	0.117438	-0.675026	-1.55637	AT1G20840.1	266	AT1G20840.1	AT1G20840.1	DEDGQMRLYGTHENQSYLARPVPEQNSSLGL	32.5164	tonoplast monosaccharide transporter1	UID543	1	323
17.1439	16.6575	17.1128	15.2878	15.8225	15.7381	S	2	___1	+	dec-man_dec-mock	0.77532	5.44742e-27	158.34	134.13	158.34	0.10594	31313000	277	2.3917	0.000507937	-1.35522	-3.16188	AT1G20840.1	277	AT1G20840.1	AT1G20840.1	HENQSYLARPVPEQNSSLGLRSRHGSLANQS	5.37917	tonoplast monosaccharide transporter1	UID544	1	323
16.5891	16.4322	16.7564	17.056	17.1482	17.5881	S	2	___1			1	0.00439407	82.287	36.29	82.287	0.26135	14353000	77	1.6247	0.0693212	0.671544	1.72635	AT1G20910.1	77	AT1G20910.1	AT1G20910.1	VVDHSERKTRRVQMLSPKTEGENAKKRKTWL	82.2868	ARID/BRIGHT DNA-binding domain-containing protein	UID546	1	324
16.5125	15.969	16.5334	16.0525	15.9887	16.49	S	3	___1			0.999769	3.18499e-13	108.45	79.31	108.45	-0.01349	209570000	324	0.265229	0.854478	-0.161233	-0.364128	AT1G20920.1	324	AT1G20920.1	AT1G20920.1	GNEPKAGKAWTLEGESDDEEGHPEEKSETEM	36.3554	P-loop containing nucleoside triphosphate hydrolases superfamily protein	UID547	1	325
15.0587	14.8184	15.2119	15.3179	15.2542	15.7792	S	4	___1			0.998642	3.86096e-21	124.2	105.61	124.2	0.89998	8297300	100	0.980309	0.296124	0.420749	1.04883	AT1G20960.2;AT1G20960.1	100;100	AT1G20960.2	AT1G20960.2	MVNIRQSKRRRLREESVLTDTDDAVYQPKTK	28.7024	U5 small nuclear ribonucleoprotein helicase, putative;U5 small nuclear ribonucleoprotein helicase, putative	UID554	1	327
17.3992	16.1153	17.5231	16.9763	17.1206	16.5945	S	3	___1			0.982458	8.1785e-08	94.885	79.464	94.885	-0.65708	6688700	242	0.0858396	0.951467	-0.115356	-0.170492	AT1G20970.1	242	AT1G20970.1	AT1G20970.1	QDLKLNENVEKHPVDSDEVRESELVSAKVSP	17.4938	FUNCTIONS IN: molecular_function unknown;INVOLVED IN: biological_process unknown;LOCATED IN: plasma membrane, vacuole;EXPRESSED IN: guard cell, cultured cell;BEST Arabidopsis thaliana protein match is: proton pump interactor 1 (TAIR:AT4G27500.1);Has	UID555	1	328
14.8324	14.3595	14.7739	15.1015	15.1652	15.6978	S	3	___1			0.999979	1.34477e-10	68.074	53.912	68.074	-0.41686	14574000	101	1.29768	0.12997	0.666236	1.51206	AT1G20970.1	101	AT1G20970.1	AT1G20970.1	EKDLKEGENVKVDAPSIADDDVLGVSQDSQT	47.5955	FUNCTIONS IN: molecular_function unknown;INVOLVED IN: biological_process unknown;LOCATED IN: plasma membrane, vacuole;EXPRESSED IN: guard cell, cultured cell;BEST Arabidopsis thaliana protein match is: proton pump interactor 1 (TAIR:AT4G27500.1);Has	UID559	1	328
15.5511	15.3203	15.6469	15.5769	15.5191	15.9865	S	2	___1			0.926515	0.00208299	73.9	59.234	73.9	-0.073685	3848500	32	0.461056	0.754636	0.18807	0.499946	AT1G21060.2;AT1G21060.1	32;32	AT1G21060.2	AT1G21060.2	SSPRNSEKKQNVIVASPSRFSTYTKPDSNCN	11.0065	Protein of unknown function, DUF547;Protein of unknown function, DUF547	UID561	1	330
16.407	15.703	16.5942	18.0965	18.1286	18.0394	S	4	___1	+	dec-man_dec-mock	0.895373	1.33199e-05	88.087	54.401	88.087	0.64569	12075000	320	2.61218	0	1.85347	3.92231	AT1G21070.1	320	AT1G21070.1	AT1G21070.1	LEKQRKSKVIPHGKHSMTEDEIKLLKEGIEH	9.32358	Nucleotide-sugar transporter family protein	UID562	1	331
16.9874	16.5256	17.1683	16.8202	16.8269	17.3332	S	3	___1			1	5.7746e-06	65.225	47.944	65.225	0.17719	20494000	413	0.144592	0.930976	0.0996463	0.218575	AT1G21160.1	413	AT1G21160.1	AT1G21160.1	EDVWDAKTNFTIKGDSDDEEEKPQPVFKKGL	65.2255	eukaryotic translation initiation factor 2 (eIF-2) family protein	UID564	1	333
16.9639	16.7677	17.1245	16.5045	16.5802	17.0292	S	2	___1			0.982745	0.000842236	61.932	47.266	61.932	0.34766	29627000	1081	0.568232	0.635028	-0.24741	-0.628689	AT1G21170.1	1081	AT1G21170.1	AT1G21170.1	TDSPSRNYRESQPMGSPVQARPRRR______	17.5552	Exocyst complex component SEC5	UID565	1	334
15.6058	15.4906	15.8331	14.7851	14.8116	15.5621	S	2	___1			0.99999	3.16624e-15	147.91	127.12	147.91	-2.3183	41103000	179	1.01141	0.227406	-0.590239	-1.2456	AT1G21170.1	179	AT1G21170.1	AT1G21170.1	KVSGADKKVVLTSLQSFPRGMECIDPLKLGI	50.1747	Exocyst complex component SEC5	UID566	1	334
16.256	16.1441	16.2956	17.0799	17.1065	17.5419	S	2	___1	+	dec-man_dec-mock	0.999997	2.53423e-09	120.6	98.547	120.6	-5.1705	4125300	18	2.52912	0.00184375	1.01088	2.83568	AT1G21370.2;AT1G21370.1	18;18	AT1G21370.2	AT1G21370.2	SYPIGSSKAFHAYSRSGDFDLESGGTIRKSR	55.0095	unknown protein;CONTAINS InterPro DOMAIN/s: Protein of unknown function DUF218 (InterPro:IPR003848);Has 35333 Blast hits to 34131 proteins in 2444 species: Archae - 798;Bacteria - 22429;Metazoa - 974;Fungi - 991;Plants - 531;Viruses - 0;Other Euka	UID570	1	336
14.8252	15.0261	15.0764	15.6647	15.4025	16.0327	S	3	___1			0.900621	0.000535585	41.521	24.033	41.521	0.47225	4385100	455	1.66319	0.0444965	0.724122	1.81832	AT1G21380.1	455	AT1G21380.1	AT1G21380.1	SESSYDDLLGQSRNLSLNPTASAAPVTPPKK	12.7082	Target of Myb protein 1	UID571	1	337
16.3405	15.8452	16.2642	15.6977	15.7893	16.0953	S	3	___1			0.995894	0.0149288	44.82	27.434	44.82	0.3509	262250000	383	0.671934	0.535942	-0.289206	-0.731534	AT1G21380.1	383	AT1G21380.1	AT1G21380.1	DYSAPIFDEPVPQSKSPEHALFTKPVYDQTE	23.8478	Target of Myb protein 1	UID572	1	337
16.137	15.8377	16.4007	15.7841	15.9145	16.2207	S	3	___1			0.994233	0.000749826	54.004	26.906	54.004	0.013564	46449000	378	0.296616	0.851252	-0.151995	-0.372692	AT1G21580.1	378	AT1G21580.1	AT1G21580.1	LGHSDRGLVEKQRGRSPVDLDISFKSNVLVA	22.3652	Zinc finger C-x8-C-x5-C-x3-H type family protein	UID574	1	339
16.0404	15.7106	16.1121	15.5602	15.7018	16.0497	S	2	___1			0.976783	5.23544e-13	136.52	110.94	136.52	-0.83995	5110500	708	0.408841	0.779095	-0.18379	-0.470227	AT1G21580.1	708	AT1G21580.1	AT1G21580.1	IEDDNKRIDKNVDSLSPENDSSRGRPMGLDS	16.2425	Zinc finger C-x8-C-x5-C-x3-H type family protein	UID575	1	339
16.5594	15.9472	16.3474	15.8124	16.2517	16.2878	S	2	___1			0.942656	3.25869e-05	103.21	77.357	103.21	-0.49761	9796800	398	0.28659	0.841355	-0.167364	-0.384106	AT1G21580.1	398	AT1G21580.1	AT1G21580.1	DISFKSNVLVAKPVASPTSAGIRSGASVTPR	12.1704	Zinc finger C-x8-C-x5-C-x3-H type family protein	UID576	1	339
17.7189	17.3266	17.7127	17.03	17.0532	17.4005	S	2	___1			0.957571	6.8678e-05	117.53	79.714	117.53	0.32342	91573000	1172	1.13123	0.265497	-0.42479	-1.12797	AT1G21630.1;AT1G21630.2	1172;1201	AT1G21630.1	AT1G21630.1	NNASETPKASLTRFDSIGSTRDSDYSHGFGF	13.6537	Calcium-binding EF hand family protein;Calcium-binding EF hand family protein	UID578	1;2	340
15.6466	15.4913	16.0035	15.7804	15.6502	16.3008	S	3	___1			0.962308	0.000150202	59.116	46.903	59.116	0.25776	8346500	817	0.322896	0.802893	0.196671	0.437052	AT1G21630.1;AT1G21630.2	817;846	AT1G21630.1	AT1G21630.1	KEVDVSSKEGEDVSFSDADSKTGKKQSSGEE	14.6904	Calcium-binding EF hand family protein;Calcium-binding EF hand family protein	UID579	1	340
12.0874	11.5895	12.4646	12.3035	11.9057	12.8002	S	3	___1			0.868939	0.000350579	43.696	30.929	43.696	-3.2966	41809000	1105	0.328665	0.744032	0.28929	0.514587	AT1G21630.1;AT1G21630.2	1105;1134	AT1G21630.1	AT1G21630.1	AAHDDFSNNSFSRFDSFNSNNNDAFSLSRTD	8.2237	Calcium-binding EF hand family protein;Calcium-binding EF hand family protein	UID581	1	340
15.8253	15.4103	16.0076	15.6644	15.6967	15.9558	S	3	___1			0.992256	1.83584e-13	112.62	95.56	112.62	-0.40599	26332000	1108	0.0419693	0.987035	0.0245612	0.0615035	AT1G21630.1;AT1G21630.2	1108;1137	AT1G21630.1	AT1G21630.1	DDFSNNSFSRFDSFNSNNNDAFSLSRTDSMR	21.0767	Calcium-binding EF hand family protein;Calcium-binding EF hand family protein	UID582	1	340
16.1069	15.4096	16.2521	15.9038	15.8605	16.1099	S	2	___1			0.984764	0.00215251	85.862	70.78	85.862	0.4285	63290000	1137	0.044291	0.986751	0.0351782	0.0746613	AT1G21630.1;AT1G21630.2	1137;1166	AT1G21630.1	AT1G21630.1	MRSTSEPDPFASRFDSFNYQRYDSFNAQSYD	18.1045	Calcium-binding EF hand family protein;Calcium-binding EF hand family protein	UID583	1	340
15.8797	15.6408	15.9398	15.5515	15.5349	15.9898	S	2	___1			0.771994	0.000477027	89.08	61.308	89.08	-0.21237	4887800	867	0.29729	0.870836	-0.12802	-0.341654	AT1G21630.1;AT1G21630.2	867;896	AT1G21630.1	AT1G21630.1	SLDDSKVRKGIEADSSPRTKDTRSENGHDDG	5.29668	Calcium-binding EF hand family protein;Calcium-binding EF hand family protein	UID584	1	340
14.0352	13.9037	14.3562	13.9579	14.4031	15.0884	S	3	___1			0.956359	6.77538e-12	73.655	57.161	73.655	-1.8158	71356000	896	0.468993	0.572576	0.384756	0.69302	AT1G21630.1;AT1G21630.2	896;925	AT1G21630.1	AT1G21630.1	DGESTASAGKTVNYDSHDETDSVSSVNPDNG	18.1288	Calcium-binding EF hand family protein;Calcium-binding EF hand family protein	UID592	1	340
13.9824	13.9648	14.1614	15.1007	15.0051	15.271	S	3	___1	+	dec-man_dec-mock	0.768568	0.00030873	53.001	36.864	53.001	-1.4527	3280700	153	3.39544	0	1.08943	3.632	AT1G21660.1	153	AT1G21660.1	AT1G21660.1	GSKSSDSVKNDDLFGSFSSSEKQYAAAVDDL	7.21108	Chaperone DnaJ-domain superfamily protein	UID593	1	341
16.6689	16.4155	16.7458	16.3571	16.3316	16.8231	S	3	___1			0.97711	0.000445664	74.611	53.061	74.611	0.031501	8201800	13	0.219491	0.910816	-0.106117	-0.273243	AT1G21730.1	13	AT1G21730.1	AT1G21730.1	___MSATRSQRSSTISPARPRRSPATIPMKR	16.4388	P-loop containing nucleoside triphosphate hydrolases superfamily protein	UID602	1	342
18.0549	17.8962	18.2874	18.3575	18.3641	18.8911	S	2	___1			1	0.00124416	83.647	58.197	83.647	4.494	22084000	615	1.02333	0.270485	0.458078	1.11686	AT1G21980.1;AT1G77740.1	615;617	AT1G21980.1	AT1G21980.1	GVHFRDDNTGEKMGLSPFVLRSGRIDSYQNE	83.647	phosphatidylinositol-4-phosphate 5-kinase 1;phosphatidylinositol-4-phosphate 5-kinase 2	UID604	1	345
14.9288	14.6671	15.2418	14.8947	15.1162	15.3863	S	3	___1			0.99984	3.02166e-07	94.882	80.724	94.882	-0.1868	37710000	261	0.354927	0.797686	0.186524	0.445562	AT1G22060.1	261	AT1G22060.1	AT1G22060.1	SLKSVVSGDLSGLAQSPQKEKDSLGWQHGWG	38.0648	LOCATED IN: vacuole;EXPRESSED IN: 23 plant structures;EXPRESSED DURING: 13 growth stages;BEST Arabidopsis thaliana protein match is: FBD, F-box and Leucine Rich Repeat domains containing protein (TAIR:AT1G22000.1);Has 84739 Blast hits to 38714 protein	UID606	1;2	346
15.487	15.2302	15.6566	15.2295	15.3931	15.5551	S	2	___1			0.853145	9.00315e-10	122.33	102.33	122.33	-0.39764	16022000	118	0.157414	0.945549	-0.0653483	-0.183803	AT1G22280.2;AT1G22280.1;AT1G22280.3	118;118;124	AT1G22280.2	AT1G22280.2	IAKAYEKTDQAILSNSSDLGRGGSTAVTAIL	9.36301	phytochrome-associated protein phosphatase type 2C;phytochrome-associated protein phosphatase type 2C;phytochrome-associated protein phosphatase type 2C	UID607	1	348
16.2938	16.0542	16.3606	15.9925	15.8237	16.5278	S	3	___1			1	8.76117e-05	61.641	39.147	61.641	-0.75859	31336000	103	0.202289	0.905583	-0.121546	-0.281534	AT1G22310.2	103	AT1G22310.2	AT1G22310.2	RLRLARHPQPPEEPPSPQRQRDDSSREEQTQ	61.6409	methyl-CPG-binding domain 8	UID608	1	350
15.2838	15.2361	15.5399	15.6559	15.6299	16.1775	S	2	___1			1	0.00161832	108.74	26.29	108.74	-3.1036	3889100	27	1.09016	0.251704	0.467831	1.16444	AT1G22370.1;AT1G22360.2;AT1G22370.2;AT1G22360.1;AT1G22380.1;AT1G22400.1	27;199;197;199;202;203	AT1G22370.1	AT1G22370.1	NWIPSMKNLGLKDIPSFIRATNTEDIMLNFF	108.743	UDP-glucosyl transferase 85A5;UDP-glucosyl transferase 85A2;UDP-glucosyl transferase 85A5;UDP-glucosyl transferase 85A2;UDP-glucosyl transferase 85A3;UDP-Glycosyltransferase superfamily protein	UID609	1	351
14.6109	14.7144	14.8366	13.8962	13.9898	14.3269	S	2	___1			0.909985	0.00151717	105.36	67.802	105.36	-0.040095	8679900	201	1.94736	0.0333634	-0.649638	-1.87678	AT1G22500.1	201	AT1G22500.1	AT1G22500.1	SLRTPIDDNRKRVLTSPDERLIDSVAWTGNQ	10.0472	RING/U-box superfamily protein	UID610	1	353
13.2396	13.0318	13.0729	12.8586	12.9022	13.2227	S	3	___1			0.995305	3.62174e-08	66.871	46.221	66.871	0.6204	18316000	328	0.386034	0.85525	-0.120267	-0.363146	AT1G22500.1	328	AT1G22500.1	AT1G22500.1	RPFSITPPYHTRSIQSPDEIINASGNYQDRA	23.3479	RING/U-box superfamily protein	UID611	1	353
14.5925	14.2127	14.8479	14.6306	14.3322	15.113	S	2	___1			0.999953	0.0100259	55.314	39.62	55.314	2.2656	21279000	379	0.183403	0.905294	0.140931	0.285925	AT1G22500.1	379	AT1G22500.1	AT1G22500.1	KKNAGERSYLQSGDASPV_____________	47.9167	RING/U-box superfamily protein	UID614	1;2	353
18.8057	18.4005	18.8171	18.3269	18.4207	18.8824	S	2	___1			0.999924	1.98096e-06	135.99	93.651	135.99	-0.19532	52473000	79	0.234485	0.889391	-0.131082	-0.31236	AT1G22530.1	79	AT1G22530.1	AT1G22530.1	KEEEVATGKEILQSESFKEEGYLASELQEAE	41.2193	PATELLIN 2	UID615	1	354
15.282	14.9782	15.4347	15.0061	15.3255	15.6133	S	3	___1			0.865175	8.2175e-06	53.403	40.267	53.403	-1.2211	3551400	403	0.139585	0.93755	0.0833076	0.197969	AT1G22530.1	403	AT1G22530.1	AT1G22530.1	NTVQWRKENKIDDLVSEDLEGSEFEKLVFTH	8.07334	PATELLIN 2	UID616	1	354
13.6324	13.1821	13.8558	13.7104	14.0014	14.5012	S	3	___1			0.976927	0.000270709	45.608	33.693	45.608	0.36087	911660	409	0.779091	0.309434	0.514185	1.01967	AT1G22530.1	409	AT1G22530.1	AT1G22530.1	KENKIDDLVSEDLEGSEFEKLVFTHGVDKQG	16.2677	PATELLIN 2	UID617	1	354
15.8731	15.5792	16.1892	15.6308	15.5945	16.072	S	3	___1			0.941103	2.62184e-06	64.2	50.294	64.2	-4.3872	2930200	51	0.187806	0.913085	-0.114793	-0.264725	AT1G22530.1	51	AT1G22530.1	AT1G22530.1	AVAAPAPEATEEKVVSEVAVPETEVTAVKEE	13.1952	PATELLIN 2	UID619	1	354
15.0298	14.8903	15.0246	15.7443	15.8245	16.3101	S	3	___1	+	dec-man_dec-mock	0.999971	1.49516e-13	97.904	83.485	97.904	1.0306	7800900	472	2.23232	0.00360615	0.978035	2.55653	AT1G22620.1	472	AT1G22620.1	AT1G22620.1	LRDLRAYSAELSRGESANDILSALANREKEM	45.3284	Phosphoinositide phosphatase family protein	UID621	1	355
15.0382	14.7046	15.2349	14.9979	14.9585	15.3517	S	3	___1			1	1.40825e-05	88.092	64.487	88.092	-0.045375	32959000	782	0.215102	0.909741	0.11012	0.276026	AT1G22620.1	782	AT1G22620.1	AT1G22620.1	TERVNDFCNLDWLSKSDRHQGDIFQRYLSIT	88.0923	Phosphoinositide phosphatase family protein	UID622	1	355
12.4401	12.4104	12.8083	12.3895	12.5721	13.2884	S	3	___1			0.991353	5.36558e-05	49.463	45.22	49.463	-2.5592	1452100	199	0.259189	0.834089	0.197052	0.391984	AT1G22790.2;AT1G22790.1	199;199	AT1G22790.2	AT1G22790.2	ELTQVREFEPSEMGLSDEEWEVGRQRTCSCV	20.5936	unknown protein;FUNCTIONS IN: molecular_function unknown;INVOLVED IN: biological_process unknown;LOCATED IN: plasma membrane;EXPRESSED IN: 22 plant structures;EXPRESSED DURING: 13 growth stages;BEST Arabidopsis thaliana protein match is: unknown pro	UID623	1	358
14.1047	13.8027	14.1994	14.0911	14.2768	14.7121	S	3	___1			0.757124	8.36209e-05	57.973	40.947	57.973	-0.39398	12511000	104	0.670679	0.495094	0.324405	0.773352	AT1G22790.2;AT1G22790.1	104;104	AT1G22790.2	AT1G22790.2	PLKVEPVQQQHREISSPESVVVVSEKGKDQI	6.38137	unknown protein;FUNCTIONS IN: molecular_function unknown;INVOLVED IN: biological_process unknown;LOCATED IN: plasma membrane;EXPRESSED IN: 22 plant structures;EXPRESSED DURING: 13 growth stages;BEST Arabidopsis thaliana protein match is: unknown pro	UID624	1	358
12.9846	12.809	12.87	13.5907	13.3032	13.9224	S	3	___1			0.932739	2.41195e-06	57.41	46.752	57.41	-0.51942	21543000	357	1.73917	0.0372901	0.71756	1.85819	AT1G23080.2;AT1G23080.3;AT1G23080.1	357;357;357	AT1G23080.2	AT1G23080.2	NDAKELHMFVWGSNGSPVSDRAGLQVDNGAN	12.6222	Auxin efflux carrier family protein;Auxin efflux carrier family protein;Auxin efflux carrier family protein	UID625	1	360
15.2051	15.1033	15.3685	15.2454	15.2359	15.7269	S	3	___1			0.955719	1.35485e-05	71.601	56.179	71.601	-1.4608	3603000	488	0.420315	0.781668	0.17708	0.466519	AT1G23190.1	488	AT1G23190.1	AT1G23190.1	PEVNKIVKGIRSDVASVASADEFEYKDPVDG	14.0758	Phosphoglucomutase/phosphomannomutase family protein	UID626	1	361
17.019	16.6829	17.3475	16.8728	16.9749	17.6304	S	5	___1			0.999999	6.2173e-30	106.1	92.911	106.1	-1.1773	368650000	247	0.177816	0.905136	0.142891	0.28284	AT1G23280.1	247	AT1G23280.1	AT1G23280.1	GLPSKESYLEGDDHDSDDEDDDDAEEQVVIH	60.5722	MAK16 protein-related	UID627	1	362
16.2931	15.9198	16.4781	16.2176	16.2732	16.4689	S	3	___1			0.763493	9.23795e-05	47.564	31.972	47.564	0.32751	35100000	190	0.189295	0.923641	0.0895672	0.235068	AT1G23710.1	190	AT1G23710.1	AT1G23710.1	FSKLWRFRDLVLRSNSDGRDAFVFLNNSNDK	5.17999	Protein of unknown function (DUF1645)	UID628	1	366
18.9195	18.6568	19.0207	18.1787	18.1874	18.7766	S	3	___1			1	2.07853e-05	124.39	100.23	124.39	0.84978	1600500000	123	1.00794	0.260194	-0.484708	-1.13877	AT1G23860.2;AT1G23860.1;AT1G23860.3	123;123;123	AT1G23860.2	AT1G23860.2	RGSVRRRSPSPRRRRSPDYGYARRSISPRGR	64.3661	RS-containing zinc finger protein 21;RS-containing zinc finger protein 21;RS-containing zinc finger protein 21	UID631	1	368
17.0867	16.8881	17.2381	17.7475	17.8941	18.3357	S	2	___1	+	dec-man_dec-mock	0.859455	1.27056e-09	146.88	102.17	146.88	0.99397	38959000	566	1.97317	0.00530649	0.921478	2.2823	AT1G70290.1;AT1G23870.1	566;571	AT1G70290.1	AT1G70290.1	CWGIGFGLGFRVLSLSPSFRKLSVEHIVPVY	7.8641	trehalose-6-phosphatase synthase S8;trehalose-phosphatase/synthase 9	UID632	1	369
16.8978	16.5008	16.9173	16.4411	16.4334	16.9749	S	3	___1			0.997154	1.26785e-05	91.313	64.799	91.313	-0.30045	98070000	568	0.278073	0.852783	-0.155504	-0.36607	AT1G70290.1;AT1G23870.1	568;573	AT1G70290.1	AT1G70290.1	GIGFGLGFRVLSLSPSFRKLSVEHIVPVYRK	25.4716	trehalose-6-phosphatase synthase S8;trehalose-phosphatase/synthase 9	UID633	1	369
15.4032	15.1331	15.6002	16.514	16.5697	17.1461	S	2	___1	+	dec-man_dec-mock	0.999996	2.23851e-05	110.08	92.691	110.08	0.67244	3580700	64	2.30453	0.000477612	1.36441	3.07848	AT1G24020.2;AT1G24020.1	64;64	AT1G24020.2	AT1G24020.2	GNAPGSIRLITYGEGSPLVKISAERIEAVDL	55.8175	MLP-like protein 423;MLP-like protein 423	UID634	1	370
14.7411	14.4052	14.5958	15.3514	15.334	15.8429	S	2	___1	+	dec-man_dec-mock	0.794678	5.98483e-06	89.911	70.64	89.911	0.52027	1081900	170	2.06607	0.00464356	0.928677	2.36248	AT1G24100.1	170	AT1G24100.1	AT1G24100.1	PADPNSAPFRIRGLPSLSYDELPSFVGRHWL	6.05444	UDP-glucosyl transferase 74B1	UID635	1	371
15.0947	15.0707	15.4033	15.5913	15.7074	16.1091	S	2	___1			0.843445	4.68525e-05	76.01	58.145	76.01	2.4248	885600	172	1.4941	0.113071	0.613041	1.5721	AT1G24100.1	172	AT1G24100.1	AT1G24100.1	DPNSAPFRIRGLPSLSYDELPSFVGRHWLTH	9.34642	UDP-glucosyl transferase 74B1	UID636	1	371
16.4267	16.215	16.7423	15.8456	16.0381	16.696	S	3	___1			0.980004	6.08176e-11	68.074	58.658	41.257	2.1195	13199000	239	0.375301	0.722219	-0.268122	-0.536677	AT1G24160.2;AT1G24160.1	239;239	AT1G24160.2	AT1G24160.2	EKEETEVREEVRDDISLQNDTVDANETTKKV	17.2147	unknown protein;FUNCTIONS IN: molecular_function unknown;INVOLVED IN: biological_process unknown;LOCATED IN: cellular_component unknown;EXPRESSED IN: guard cell;BEST Arabidopsis thaliana protein match is: unknown protein (TAIR:AT1G70100.3).;unknown	UID637	1	372
18.0774	17.7949	18.2197	16.3471	16.4748	16.9431	S	2	___1	+	dec-man_dec-mock	0.75939	0.000228977	80.871	48.541	80.871	4.0603	17240000	417	2.55295	0	-1.44238	-3.43418	AT1G24160.2;AT1G24160.1	417;417	AT1G24160.2	AT1G24160.2	VKRAFKSFQKSFDFKSSVDGLNTAVKQNPAK	5.02109	unknown protein;FUNCTIONS IN: molecular_function unknown;INVOLVED IN: biological_process unknown;LOCATED IN: cellular_component unknown;EXPRESSED IN: guard cell;BEST Arabidopsis thaliana protein match is: unknown protein (TAIR:AT1G70100.3).;unknown	UID638	1	372
17.5465	17.3148	17.9586	16.8065	16.9661	17.5103	S	3	___1			0.822837	7.7016e-06	53.828	41.446	53.828	-1.0811	11251000	418	0.835981	0.29395	-0.512338	-1.05788	AT1G24160.2;AT1G24160.1	418;418	AT1G24160.2	AT1G24160.2	KRAFKSFQKSFDFKSSVDGLNTAVKQNPAKP	6.90274	unknown protein;FUNCTIONS IN: molecular_function unknown;INVOLVED IN: biological_process unknown;LOCATED IN: cellular_component unknown;EXPRESSED IN: guard cell;BEST Arabidopsis thaliana protein match is: unknown protein (TAIR:AT1G70100.3).;unknown	UID639	1	372
18.08	17.7558	18.274	16.8111	16.7856	17.2144	S	3	___1	+	dec-man_dec-mock	0.890555	5.52054e-05	73.597	52.039	51.495	-4.1774	8480400	466	2.23217	0.00289855	-1.09957	-2.71319	AT1G24160.2;AT1G24160.1	466;466	AT1G24160.2	AT1G24160.2	KASSMEKRSGTTAYRSPSHGLKSNETAEKQQ	11.7491	unknown protein;FUNCTIONS IN: molecular_function unknown;INVOLVED IN: biological_process unknown;LOCATED IN: cellular_component unknown;EXPRESSED IN: guard cell;BEST Arabidopsis thaliana protein match is: unknown protein (TAIR:AT1G70100.3).;unknown	UID640	1	372
15.869	15.7658	16.0074	15.5449	15.6579	16.1877	S	2	___1			0.99528	0.00446919	71.268	42.31	71.268	-0.30133	11859000	323	0.148681	0.933	-0.083902	-0.204568	AT1G24160.2;AT1G24160.1	323;323	AT1G24160.2	AT1G24160.2	NMMKATKKPAAPMSKSPQGFATPRVYKPAPT	23.2404	unknown protein;FUNCTIONS IN: molecular_function unknown;INVOLVED IN: biological_process unknown;LOCATED IN: cellular_component unknown;EXPRESSED IN: guard cell;BEST Arabidopsis thaliana protein match is: unknown protein (TAIR:AT1G70100.3).;unknown	UID641	1	372
15.0137	15.3113	15.2693	16.1734	16.5188	16.8008	S	3	___1	+	dec-man_dec-mock	0.925388	4.11208e-05	61.423	53.512	59.728	4.0009	424780000	292	2.5079	0.000539326	1.29961	3.21801	AT1G24180.1;AT1G59900.1	296;292	AT1G24180.1;AT1G59900.1	AT1G59900.1	GPIILEMDTYRYHGHSMSDPGSTYRTRDEIS	11.5114	Thiamin diphosphate-binding fold (THDP-binding) superfamily protein;pyruvate dehydrogenase complex E1 alpha subunit	UID642	1	373;703
15.4995	15.7083	15.6907	16.4019	16.6247	17.2108	S	3	___1	+	dec-man_dec-mock	0.952283	3.694e-05	66.393	56.054	45.28	4.5667	982270000	294	1.94771	0.00362011	1.11296	2.47151	AT1G24180.1;AT1G59900.1	298;294	AT1G24180.1;AT1G59900.1	AT1G59900.1	IILEMDTYRYHGHSMSDPGSTYRTRDEISGV	14.0649	Thiamin diphosphate-binding fold (THDP-binding) superfamily protein;pyruvate dehydrogenase complex E1 alpha subunit	UID643	1	373;703
13.9861	14.2658	14.7659	14.7141	14.7647	15.4474	S	3	___1			0.999923	6.83017e-06	50.857	37.8	50.857	-1.9211	2011200	894	0.90338	0.238829	0.636129	1.20356	AT1G24190.2;AT1G24190.1	894;898	AT1G24190.2	AT1G24190.2	EMAGTSKVEREEGELSPNGDFEEDNFAVYAK	41.1411	SIN3-like 3;SIN3-like 3	UID644	1	374
17.4272	17.1765	17.4759	17.0105	17.0576	17.5047	S	3	___1			0.946138	1.9071e-09	71.08	49.829	71.08	0.33859	45270000	291	0.389707	0.800115	-0.168918	-0.441318	AT1G24267.1;AT1G24267.2	291;292	AT1G24267.1	AT1G24267.1	SNGAQQSRGPLQHTQSMSGLKEISENGTHSG	14.566	Protein of unknown function (DUF1664);Protein of unknown function (DUF1664)	UID645	1	375
17.8347	17.5561	18.0177	18.5991	18.6422	19.1208	S	2	___1	+	dec-man_dec-mock	1	0.000493737	108.1	70.377	108.1	-0.80569	19668000	266	1.99616	0.00470175	0.984536	2.3759	AT1G24267.1;AT1G24267.2	266;267	AT1G24267.1	AT1G24267.1	APMTPSSRTLSLPPASPRESQSPSTSNGAQQ	64.147	Protein of unknown function (DUF1664);Protein of unknown function (DUF1664)	UID646	1	375
14.8488	14.4933	15.167	14.1168	14.2837	14.6931	S	2	___1			0.840224	9.86415e-06	63.037	50.769	63.037	-0.66874	13509000	330	0.845274	0.306038	-0.471807	-1.02753	AT1G24267.1;AT1G24267.2	330;331	AT1G24267.1	AT1G24267.1	GLFSIFSIPRIGRTRSVVNTVPTNSIGPQ__	8.43923	Protein of unknown function (DUF1664);Protein of unknown function (DUF1664)	UID647	1	375
16.1353	16.0688	16.2638	17.24	17.0896	17.6762	S	2	___1	+	dec-man_dec-mock	1	0.000284561	91.658	61.239	85.807	-0.51178	26275000	1234	2.50781	0.000472906	1.17927	3.06313	AT1G24300.2;AT1G24300.1	1234;1239	AT1G24300.2	AT1G24300.2	GGSHNAPSTFGARAFSDEQINRSSGDRNNMG	85.8073	GYF domain-containing protein;GYF domain-containing protein	UID648	1	377
13.7303	13.6084	14.1041	14.4183	14.571	14.7551	S	3	___1			0.863265	0.00017369	43.794	29.18	43.794	1.5792	48527000	33	1.90072	0.013421	0.767239	2.02916	AT1G24300.2;AT1G24300.1;AT1G27430.1	33;33;33	AT1G24300.2;AT1G27430.1	AT1G27430.1	SDQLKELASDNSIPLSPQWLYTKSSESKMDV;SDQLKELASDNSIPLSPQWLYTKSSEYKMDV	9.07292	GYF domain-containing protein;GYF domain-containing protein;GYF domain-containing protein	UID649	1	377;401
13.3809	13.2073	13.8841	13.6735	14.001	14.6648	S	3	___1			0.936669	5.28726e-23	105.03	93.222	105.03	-0.56471	25107000	415	0.810522	0.269267	0.622368	1.12082	AT1G24300.2;AT1G24300.1	415;415	AT1G24300.2	AT1G24300.2	SSVPRLNSVASESYGSFGAGYQVSHGSPEAV	15.0472	GYF domain-containing protein;GYF domain-containing protein	UID650	1	377
18.2187	17.9293	18.257	17.7034	17.7507	18.1983	S	2	___1			1	0.00187707	80.037	64.03	80.037	-0.69734	45826000	1306	0.594762	0.622093	-0.250857	-0.645556	AT1G24300.2;AT1G24300.1	1306;1311	AT1G24300.2	AT1G24300.2	WNNVPPKNEGMGRMMSFEAQDRMGKQAVLDS	80.0371	GYF domain-containing protein;GYF domain-containing protein	UID651	1	377
15.9846	15.6445	16.254	15.9079	15.8803	16.1347	S	2	___1			0.787161	1.50644e-12	132.24	108.82	132.24	-0.89824	46939000	1256	0.0228177	0.993899	0.0132456	0.0336266	AT1G24300.2;AT1G24300.1	1256;1261	AT1G24300.2	AT1G24300.2	SSGDRNNMGSLHRNNSLLSGIIDGGRSTQNE	5.68013	GYF domain-containing protein;GYF domain-containing protein	UID652	1	377
16.2735	15.7997	16.3173	16.2264	16.3071	16.3463	S	2	___1			0.933192	1.77365e-12	131.08	99.661	131.08	2.188	2181400	1259	0.408705	0.800069	0.16312	0.441536	AT1G24300.2;AT1G24300.1	1259;1264	AT1G24300.2	AT1G24300.2	DRNNMGSLHRNNSLLSGIIDGGRSTQNETQA	11.4514	GYF domain-containing protein;GYF domain-containing protein	UID653	1	377
14.4629	14.3979	14.3972	14.8547	14.6508	15.3802	S	3	___1			0.853189	6.5966e-05	72.175	50.618	72.175	-0.26741	22910000	1612	1.16831	0.209038	0.542564	1.29686	AT1G24460.2;AT1G24460.1	1612;1687	AT1G24460.2	AT1G24460.2	DIVQERSIFETPRAPSTSEISEIEDKGALGI	8.28123	unknown protein;FUNCTIONS IN: molecular_function unknown;INVOLVED IN: biological_process unknown;LOCATED IN: cellular_component unknown;EXPRESSED IN: 22 plant structures;EXPRESSED DURING: 14 growth stages;BEST Arabidopsis thaliana protein match is:	UID654	1	379
18.0176	17.7444	18.2101	17.7331	17.8837	18.3302	S	3	___1			0.961776	7.69776e-07	68.41	49.815	68.41	-0.0046899	78084000	1326	0.0123337	0.99474	-0.00838407	-0.0197501	AT1G24706.1;AT1G24706.2	1326;1326	AT1G24706.1	AT1G24706.1	KKSMEQKETDETPRISDENPVKPASKYSEAE	14.042	THO2;THO2	UID658	1	381
16.9052	16.7044	17.1195	16.4206	16.646	17.2306	S	3	___1			0.997983	2.87974e-05	73.21	46.481	73.21	-0.26034	244090000	1646	0.206618	0.893604	-0.144004	-0.306723	AT1G24706.1;AT1G24706.2	1646;1646	AT1G24706.1	AT1G24706.1	SQRLSPRHEEREKRRSEENLSVSVDDAKRRR	27.0787	THO2;THO2	UID659	1	381
16.3189	16.1181	16.5336	16.4439	16.1855	16.8879	S	3	___1			0.999358	1.58623e-06	94.639	77.42	94.639	-0.83191	40220000	1431	0.313406	0.81517	0.182199	0.416351	AT1G24706.1;AT1G24706.2	1431;1431	AT1G24706.1	AT1G24706.1	AEALDAQKQSSRTVHSPRHEIVTSVRSSDRL	32.361	THO2;THO2	UID660	1	381
17.2898	16.9932	17.3364	16.5754	16.6233	17.1983	S	2	___1			0.977473	1.54088e-09	123.95	97.564	123.95	-0.35627	27686000	486	0.831908	0.346	-0.407487	-0.953994	AT1G24764.1	486	AT1G24764.1	AT1G24764.1	SVDRGKALLNGPGNYSFNKATDDSKEAESGN	16.3739	microtubule-associated proteins 70-2	UID661	1	382
16.0342	15.8876	16.0434	16.5338	16.5708	16.9181	S	2	___1			0.978233	0.000852515	68.121	41.159	68.121	-1.592	18367000	610	2.18014	0.0108624	0.685841	2.06334	AT1G24764.1	610	AT1G24764.1	AT1G24764.1	EKDQDARAKRFSNSKSPSNTAQILAGRAAGR	19.5368	microtubule-associated proteins 70-2	UID663	1	382
16.8264	16.5195	16.9432	16.3087	16.2954	16.786	S	3	___1			0.844362	6.38175e-05	85.672	73.232	85.672	-0.5776	8554000	38	0.662538	0.527932	-0.299668	-0.740026	AT1G25280.1	38	AT1G25280.1	AT1G25280.1	DFRLSSLHKGKAQGSSFREYSSSRDLLSPVI	7.3467	tubby like protein 10	UID665	1	384
14.3161	14.213	14.4739	13.6077	13.3849	14.238	S	3	___1			0.805348	0.0138299	45.433	30.766	45.433	-0.16547	3376400	18	1.04124	0.219827	-0.590764	-1.26637	AT1G25280.1	18	AT1G25280.1	AT1G25280.1	FRGIVQDLRDGFGSLSRRSFDFRLSSLHKGK	6.16725	tubby like protein 10	UID666	1	384
19.1964	18.9555	19.1977	18.5603	18.5685	19.3876	S	3	___1			0.999528	7.03026e-05	71.531	57.626	71.531	-0.011074	43803000	606	0.412801	0.688444	-0.277694	-0.571393	AT1G25570.1	606	AT1G25570.1	AT1G25570.1	LTSLAAKRNRYQRQKSLMLLEMESQHAKGMP	33.2609	Di-glucose binding protein with Leucine-rich repeat domain	UID667	1	386
14.231	14.1827	14.246	13.9185	13.9975	14.5155	S	3	___1			0.866632	0.000380674	50.178	36.214	50.178	0.2678	7163000	571	0.150764	0.938358	-0.0760746	-0.195977	AT1G26270.1	571	AT1G26270.1	AT1G26270.1	PGARVESAYASSAHRSADEQIPSSTSFVKLS	12.9297	Phosphatidylinositol 3- and 4-kinase family protein	UID673	1	390
16.5698	16.4536	16.7087	16.1126	16.0735	16.5143	S	2	___1			0.761975	2.37385e-05	100.93	54.773	100.93	-0.15838	8476200	36	1.015	0.345331	-0.343877	-0.957849	AT1G26470.1	36	AT1G26470.1	AT1G26470.1	GLSVHSPCKALPSSASSLSKEQSQVELELRL	7.58591	FUNCTIONS IN: molecular_function unknown;INVOLVED IN: regulation of transcription;LOCATED IN: nucleus, H4/H2A histone acetyltransferase complex;EXPRESSED IN: 23 plant structures;EXPRESSED DURING: 15 growth stages;CONTAINS InterPro DOMAIN/s: CT20 (Int	UID674	1	391
17.2589	16.1653	17.515	16.6087	16.7394	16.4886	S	3	___1			0.997092	1.19895e-06	80.236	65.549	80.236	-0.04776	51623000	2	0.365418	0.672418	-0.367533	-0.592631	AT1G26630.1;AT1G26630.2	2;2	AT1G26630.1	AT1G26630.1	______________MSDDEHHFEASESGASK	26.4074	Eukaryotic translation initiation factor 5A-1 (eIF-5A 1) protein;Eukaryotic translation initiation factor 5A-1 (eIF-5A 1) protein	UID675	1	392
16.8512	15.3486	16.9076	16.6328	16.5811	15.9294	S	3	___1			0.90649	1.87557e-11	79.511	63.875	41.615	-0.1699	4367200	11	0.00702971	0.99615	0.0119572	0.0157647	AT1G26630.1;AT1G26630.2	11;11	AT1G26630.1	AT1G26630.1	_____MSDDEHHFEASESGASKTYPQSAGNI	10.1267	Eukaryotic translation initiation factor 5A-1 (eIF-5A 1) protein;Eukaryotic translation initiation factor 5A-1 (eIF-5A 1) protein	UID676	1	392
18.5637	18.3447	18.7443	18.5415	18.5661	19.0524	S	3	___1			0.871952	2.62889e-21	121.44	97.502	121.44	0.71823	207890000	7	0.346171	0.814036	0.169129	0.420169	AT1G27090.1	7	AT1G27090.1	AT1G27090.1	_________MAATASSEASEGPVMGLINKRL	8.88712	glycine-rich protein	UID678	1;2	394
15.6665	15.3431	15.68	14.8537	14.7686	15.6663	S	3	___1			0.999711	5.80808e-11	105.14	86.999	105.14	0.099082	60705000	295	0.693962	0.367088	-0.467023	-0.921953	AT1G27090.1	295	AT1G27090.1	AT1G27090.1	DASNSKEVESVVNDQSQQDEHQKVELVTEGE	35.3899	glycine-rich protein	UID679	1	394
15.9672	15.7038	16.1614	16.3327	16.4593	16.8465	S	2	___1			0.954092	1.9456e-05	115	92.666	99.34	0.65044	22871000	201	1.37997	0.138585	0.602028	1.4916	AT1G27100.1	201	AT1G27100.1	AT1G27100.1	TKSSISRFASLGLSTSPRWSSKPKSTASSFN	13.7183	Actin cross-linking protein	UID681	1;2	395
15.4971	15.4565	15.6373	15.8041	15.6233	16.284	S	3	___1			0.76422	3.38203e-06	93.495	74.219	93.495	0.27041	9138600	405	0.847636	0.366295	0.373448	0.922978	AT1G27100.1	405	AT1G27100.1	AT1G27100.1	PPKTTSPPPHRRPTSSPLSAESPRTSSSLSD	6.10742	Actin cross-linking protein	UID682	1	395
16.7141	16.4889	16.8895	16.5339	16.5592	16.9856	S	2	___1			1	1.94874e-23	150.29	123.59	150.29	-0.58196	28314000	411	0.0081288	0.994416	-0.00462023	-0.0119433	AT1G27100.1	411	AT1G27100.1	AT1G27100.1	PPPHRRPTSSPLSAESPRTSSSLSDRSDSDS	65.4288	Actin cross-linking protein	UID683	1	395
16.558	14.8912	16.7296	17.2033	17.2145	16.4748	S	3	___1			0.996592	2.27773e-06	71.697	53.78	71.697	-0.9142	31887000	586	0.642821	0.284233	0.904577	1.08291	AT1G27190.1	586	AT1G27190.1	AT1G27190.1	QVYESLKNMADKHGVSEHYDEFPLVFNKQEA	24.6596	Leucine-rich repeat protein kinase family protein	UID686	1	396
15.8263	15.4479	15.7271	15.3566	15.3857	15.8835	S	2	___1			0.876022	7.71848e-42	173.44	135.04	173.44	2.5478	8768700	314	0.240643	0.892121	-0.125183	-0.309024	AT1G27210.1	314	AT1G27210.1	AT1G27210.1	LNLWKEVSTDDEASLSPSRSSTDDGNIGCFS	8.5097	ARM repeat superfamily protein	UID687	1	397
14.8896	14.5252	14.9373	14.9845	14.9992	15.6874	S	3	___1			0.987029	5.73662e-18	88.226	80.329	66.593	0.25611	15852000	558	0.760446	0.353649	0.439669	0.943647	AT1G27430.1	558	AT1G27430.1	AT1G27430.1	SDQKSELEETSLKANSEAGGSVAHVAESNDS	18.8438	GYF domain-containing protein	UID691	1	401
14.8864	14.9078	15.087	16.2005	15.9729	16.595	S	3	___1	+	dec-man_dec-mock	0.819337	4.31413e-08	73.981	60.325	73.981	-2.3025	1119000	865	2.59527	0	1.29575	3.30098	AT1G27430.1	865	AT1G27430.1	AT1G27430.1	PDTRFGQSHDFPRSNSVDQMLLEQQMLNELQ	6.56805	GYF domain-containing protein	UID695	1	401
16.5367	16.376	16.75	16.1046	16.2235	16.7017	S	2	___1			0.997663	4.52424e-13	134.37	112.29	134.37	-1.2777	9881200	18	0.424292	0.747021	-0.21095	-0.511758	AT1G27460.1	18	AT1G27460.1	AT1G27460.1	CACSGEQFRFEDQPGSPESLATRDFSASGLS	26.3111	no pollen germination related 1	UID696	1	403
17.8154	17.5867	18.0168	17.5979	17.6982	18.0632	S	2	___1			0.971268	7.19071e-06	91.469	61.936	91.469	-0.18747	109910000	41	0.0357259	0.992579	-0.0198631	-0.0511658	AT1G27540.1;AT1G27540.2	41;11	AT1G27540.1	AT1G27540.1	LLPKAGSRSTLKRTSSIPDFEPVKSLRSTLI	17.5686	Protein of unknown function (DUF295);Protein of unknown function (DUF295)	UID702	1	405
17.4848	17.1725	17.6371	17.0962	17.1075	17.7523	S	4	___1			0.999995	3.53801e-28	122.39	103.38	122.39	-0.58127	120760000	276	0.165781	0.92175	-0.112792	-0.247155	AT1G27595.1	276	AT1G27595.1	AT1G27595.1	CSYPSKEISSLDVPLSPCRDDEGIRETKYSV	53.9465	CONTAINS InterPro DOMAIN/s: Symplekin tight junction protein C-terminal (InterPro:IPR022075);BEST Arabidopsis thaliana protein match is: HEAT repeat-containing protein (TAIR:AT5G01400.1);Has 593 Blast hits to 297 proteins in 111 species: Archae - 0;Bac	UID703	1	406
16.9916	16.6982	17.0935	16.3172	16.357	16.8503	S	3	___1			0.994461	2.19697e-05	89.747	71.938	89.747	-0.036338	39664000	9	0.94176	0.305844	-0.419612	-1.02744	AT1G27600.2;AT1G27600.1	9;9	AT1G27600.2	AT1G27600.2	_______MASIRRTLSPMYHDRSHENGGSHK	22.6285	Nucleotide-diphospho-sugar transferases superfamily protein;Nucleotide-diphospho-sugar transferases superfamily protein	UID704	1	407
17.977	17.7106	18.0503	17.7851	17.7878	18.2123	S	2	___1			0.98733	3.42256e-08	139.74	83.361	99.136	0.038039	31773000	26	0.030292	0.991742	0.0157941	0.0420587	AT1G27690.1	26	AT1G27690.1	AT1G27690.1	SNSRRPRSKSPVRSVSPIIIRRRKGRYVTQP	18.9168	Protein of unknown function (DUF620)	UID705	1	408
14.8963	15.0689	15.4946	15.5293	15.5702	15.9901	S	3	___1			0.993085	6.98956e-05	69.485	57.952	69.485	1.1885	124090000	464	1.10656	0.220993	0.543271	1.26088	AT1G27750.1	464	AT1G27750.1	AT1G27750.1	GRSSVPRGLLNQHTPSPSARGPSDLRSNSTD	21.5688	nucleic acid binding	UID706	1;2	410
16.1823	16.076	16.2732	14.7398	14.8201	15.212	S	3	___1	+	dec-man_dec-mock	0.99266	2.7689e-05	85.536	64.306	85.536	1.7112	8442400	898	2.87863	0	-1.25323	-3.51431	AT1G27850.1	898	AT1G27850.1	AT1G27850.1	NDVANTVISKGETRESPAHIRSTSDLGASPI	21.311	unknown protein;FUNCTIONS IN: molecular_function unknown;INVOLVED IN: biological_process unknown;LOCATED IN: plasma membrane;EXPRESSED IN: 22 plant structures;EXPRESSED DURING: 13 growth stages;BEST Arabidopsis thaliana protein match is: unknown pro	UID709	1	411
16.8624	16.2587	17.1589	17.3297	17.3305	16.8906	S	3	___1			0.999993	1.50161e-06	118.87	98.659	118.87	-0.18021	48223000	25	0.630391	0.431549	0.423637	0.842749	AT1G27850.1	25	AT1G27850.1	AT1G27850.1	SPGRELPGKKHRRGHSIEYGILFRDKDDDLA	51.5319	unknown protein;FUNCTIONS IN: molecular_function unknown;INVOLVED IN: biological_process unknown;LOCATED IN: plasma membrane;EXPRESSED IN: 22 plant structures;EXPRESSED DURING: 13 growth stages;BEST Arabidopsis thaliana protein match is: unknown pro	UID710	1	411
16.4238	16.2358	16.4227	15.7319	15.7622	16.2055	S	3	___1			0.999469	9.13153e-06	109.1	92.161	109.1	-1.5733	33904000	133	1.30607	0.221229	-0.460909	-1.26162	AT1G27850.1	133	AT1G27850.1	AT1G27850.1	ASVVRRGRPQSQISLSRSSTMEKSRRSSKGS	32.746	unknown protein;FUNCTIONS IN: molecular_function unknown;INVOLVED IN: biological_process unknown;LOCATED IN: plasma membrane;EXPRESSED IN: 22 plant structures;EXPRESSED DURING: 13 growth stages;BEST Arabidopsis thaliana protein match is: unknown pro	UID712	1	411
15.6973	15.5052	15.6963	15.8618	15.9793	16.4446	S	2	___1			0.998275	0.00245034	78.098	63.16	78.098	-3.1216	11060000	365	1.14989	0.244841	0.462288	1.18821	AT1G27850.1	365	AT1G27850.1	AT1G27850.1	SLSPNSRTSRSSKLLSPGSAPRRPFESALRQ	27.6249	unknown protein;FUNCTIONS IN: molecular_function unknown;INVOLVED IN: biological_process unknown;LOCATED IN: plasma membrane;EXPRESSED IN: 22 plant structures;EXPRESSED DURING: 13 growth stages;BEST Arabidopsis thaliana protein match is: unknown pro	UID713	1	411
17.3578	16.8025	17.5286	17.4733	17.6358	17.7442	S	3	___1			0.996069	4.70929e-05	80.859	67.196	80.859	0.061535	19911000	192	0.767032	0.385623	0.388103	0.896482	AT1G27850.1	192	AT1G27850.1	AT1G27850.1	SPASGRRSGTPVRRISPTPGKPSGPVSRSPT	24.0396	unknown protein;FUNCTIONS IN: molecular_function unknown;INVOLVED IN: biological_process unknown;LOCATED IN: plasma membrane;EXPRESSED IN: 22 plant structures;EXPRESSED DURING: 13 growth stages;BEST Arabidopsis thaliana protein match is: unknown pro	UID714	1	411
13.9569	13.6643	14.1129	13.8724	14.1029	14.4409	S	3	___1			0.791083	5.83274e-11	137.95	118.29	137.95	-0.038225	7169700	769	0.465895	0.703605	0.227316	0.55302	AT1G27850.1	769	AT1G27850.1	AT1G27850.1	DYGSSIRKGSHIRQRSGSTLDLETHRYDTNS	5.80422	unknown protein;FUNCTIONS IN: molecular_function unknown;INVOLVED IN: biological_process unknown;LOCATED IN: plasma membrane;EXPRESSED IN: 22 plant structures;EXPRESSED DURING: 13 growth stages;BEST Arabidopsis thaliana protein match is: unknown pro	UID715	1	411
16.2343	16.0646	16.4094	15.5857	15.5709	16.1404	S	2	___1			0.987931	0.0017121	106.38	84.786	106.38	-0.047157	15068000	261	1.0413	0.259056	-0.470429	-1.14125	AT1G27910.1	261	AT1G27910.1	AT1G27910.1	DAHGRAFDRQLSKLSSFNFRSCNNNRRSSQM	19.1304	plant U-box 45	UID718	1	412
17.5806	17.4321	17.6815	17.4479	17.461	17.9489	S	2	___1			0.999918	0.00020683	78.043	64.49	78.043	-0.23878	37327000	16	0.109555	0.960877	0.0545546	0.143531	AT1G28280.2;AT1G28280.1	16;16	AT1G28280.2	AT1G28280.2	MENSPRYREATNLIPSPRCHNSNNSCGMSSS	40.8624	VQ motif-containing protein;VQ motif-containing protein	UID719	1	415
15.6888	15.3154	15.8093	15.7744	15.9386	16.2726	S	2	___1			0.999327	6.62019e-29	144.73	126.42	144.73	0.56912	48217000	155	0.870919	0.346089	0.390741	0.955836	AT1G28280.2;AT1G28280.1	155;155	AT1G28280.2	AT1G28280.2	INPLNPVFNPVNSAFSPRKPEILSPSILDFP	31.7155	VQ motif-containing protein;VQ motif-containing protein	UID721	1	415
16.9139	16.7316	17.0637	16.8397	16.818	17.3301	S	2	___1			0.885976	0.000169411	83.438	63.651	83.438	3.3908	80430000	235	0.183641	0.92292	0.0928777	0.236447	AT1G28280.2;AT1G28280.1	235;235	AT1G28280.2	AT1G28280.2	PMDPEPRLLPLFPVTSPRVSVNKR_______	8.90425	VQ motif-containing protein;VQ motif-containing protein	UID722	1	415
17.1481	16.9899	17.3204	16.126	16.163	16.7179	S	2	___1			0.999999	4.50828e-06	128.08	104.77	128.08	-0.33902	6009600	545	1.72658	0.0222492	-0.817184	-1.97441	AT1G28380.1	545	AT1G28380.1	AT1G28380.1	PNPATTKPQSKIDINSAVYPRGPSPPVKPKL	61.7823	MAC/Perforin domain-containing protein	UID723	1	418
16.4251	16.2732	16.6064	16.5912	16.6035	17.2048	S	2	___1			0.914414	0.000528876	108.98	76.378	108.98	-1.7006	10377000	514	0.747177	0.419568	0.364913	0.860168	AT1G28380.1	514	AT1G28380.1	AT1G28380.1	TRKSCWDNLSTNSRKSGVFSMISTRLSTGLS	13.6321	MAC/Perforin domain-containing protein	UID724	1	418
16.2476	15.9786	16.5988	16.6795	16.7545	17.2763	S	3	___1			1	0.00036753	45.347	26.935	45.347	0.36325	13210000	969	1.13769	0.188033	0.628418	1.36681	AT1G28440.1	969	AT1G28440.1	AT1G28440.1	RVVKMLQEIGGGDEDSLHKIRDDKDGKLTPY	45.3473	HAESA-like 1	UID725	1	420
16.2139	16.083	16.4223	15.9506	15.8657	16.3762	S	2	___1			0.81998	9.52027e-06	76.357	57.146	76.357	-0.18697	8508800	188	0.398611	0.790394	-0.175548	-0.454442	AT1G29025.1	188	AT1G29025.1	AT1G29025.1	SGLRSDDQSITCDISSPRRQVKKSINLLKNL	7.8319	Calcium-binding EF-hand family protein	UID727	1	421
15.5489	15.357	15.6905	15.0634	15.1789	15.6102	S	2	___1			1	0.0408268	45.908	27.177	45.908	0.87614	11653000	201	0.573389	0.632209	-0.247944	-0.631809	AT1G29170.2;AT1G29170.3;AT1G29170.1	201;201;201	AT1G29170.2	AT1G29170.2	KKKTSSRSRDMSRLASLANQNARKTFASFSF	45.9081	SCAR family protein;SCAR family protein;SCAR family protein	UID728	1	423
15.2313	14.9126	15.4552	17.6303	17.6751	18.0679	S	2	___1	+	dec-man_dec-mock	1	0.000675056	96.143	67.416	96.143	-0.36057	16102000	237	3.60555	0	2.59138	6.31981	AT1G29350.1;AT1G29370.1	237;237	AT1G29350.1;AT1G29370.1	AT1G29350.1	EVNANQQAPVKDEWPSIEKPLAPSTSSLSVA;KVSANHQAPVKDEWPSIEKPLAPSTSSLSVA	96.1429	Kinase-related protein of unknown function (DUF1296);Kinase-related protein of unknown function (DUF1296)	UID732	1	427;428
16.8407	16.5777	17.2097	16.5945	16.6568	17.0142	S	3	___1			0.866881	2.14457e-06	71.894	57.448	71.894	-0.024449	8781000	289	0.207772	0.903847	-0.120905	-0.284373	AT1G29350.1;AT1G29370.1	289;289	AT1G29350.1;AT1G29370.1	AT1G29350.1	LKDRLENIHIAESGPSESRGVDHVQADSVQE;LKDRLENIHIAESGPSESRKVDHVQADSVQE	9.10166	Kinase-related protein of unknown function (DUF1296);Kinase-related protein of unknown function (DUF1296)	UID733	1	427;428
16.9564	16.7412	17.0678	17.6184	17.5896	18.1189	S	3	___1	+	dec-man_dec-mock	0.906136	6.16352e-05	80.469	62.308	80.469	1.3458	3001600	21	1.91152	0.00893788	0.853832	2.15197	AT1G29350.1;AT1G29370.1	21;21	AT1G29350.1;AT1G29370.1	AT1G29350.1	VGGGARKGIQDIPSGSRKIVQSLTEIVNSPE	9.84695	Kinase-related protein of unknown function (DUF1296);Kinase-related protein of unknown function (DUF1296)	UID734	1	427;428
17.5567	17.2769	17.7254	17.5957	17.7037	17.7966	S	3	___1			0.999494	5.87161e-06	69.148	52.268	69.148	-0.14171	12137000	267	0.554177	0.73673	0.178986	0.521697	AT1G29350.1	267	AT1G29350.1	AT1G29350.1	APAESEVRNGLADFQSDRGDQYLKDRLENIH	32.9551	Kinase-related protein of unknown function (DUF1296)	UID735	1	427
15.3212	14.9206	15.5269	15.3589	15.3983	16.0962	S	4	___1			0.999999	1.80747e-22	100.36	90.735	100.36	0.3422	21318000	452	0.534214	0.541195	0.361602	0.725529	AT1G29350.1;AT1G29370.1	452;452	AT1G29350.1;AT1G29370.1	AT1G29350.1	DDSLETRREVLKQENSEGAQEHQYTFTQSEQ	61.9889	Kinase-related protein of unknown function (DUF1296);Kinase-related protein of unknown function (DUF1296)	UID741	1	427;428
17.5501	17.2941	17.729	17.3242	17.3073	17.7533	S	3	___1			0.999613	1.81139e-32	164.92	137.04	71.678	3.7268	4810700	53	0.118506	0.958223	-0.0627766	-0.159768	AT1G29400.2;AT1G29400.1	53;53	AT1G29400.2	AT1G29400.2	FPRGKLQLSDNRDGFSLIDDTAVSRTNKFNE	36.839	MEI2-like protein 5;MEI2-like protein 5	UID747	1	429
16.3028	16.0761	16.6177	16.4583	16.6745	16.7978	S	3	___1			0.919337	4.10126e-05	50.255	42.301	50.255	-0.69815	7169300	789	0.772088	0.460529	0.311351	0.807132	AT1G29400.2;AT1G29400.1	789;789	AT1G29400.2	AT1G29400.2	EQVVDEESKNMDLLDSQLSDDDGRERS____	10.5751	MEI2-like protein 5;MEI2-like protein 5	UID748	1	429
17.0192	16.7146	17.2262	16.8292	16.9947	17.1855	S	3	___1			0.949306	0.000391571	44.759	34.478	44.759	0.10629	32342000	792	0.0306753	0.991747	0.016463	0.043239	AT1G29400.2;AT1G29400.1	792;792	AT1G29400.2	AT1G29400.2	VDEESKNMDLLDSQLSDDDGRERS_______	12.7245	MEI2-like protein 5;MEI2-like protein 5	UID749	1	429
15.8118	15.5918	15.9596	15.6404	15.745	16.2051	S	2	___1			0.962941	0.000388108	105.65	65.867	105.46	0.21752	23784000	390	0.137489	0.942916	0.0758152	0.187799	AT1G29400.2;AT1G29400.1	390;390	AT1G29400.2	AT1G29400.2	SPLQSVLSRSPVFGLSPTRNGHLSGLASALN	14.147	MEI2-like protein 5;MEI2-like protein 5	UID751	1;2	429
15.7705	15.4339	15.986	15.7495	15.7614	16.3719	S	3	___1			0.965734	1.07349e-06	59.884	49.274	59.884	-1.6756	2233800	771	0.370266	0.755451	0.230766	0.500733	AT1G29900.1	771	AT1G29900.1	AT1G29900.1	LSGAGPVRIWGTSPDSIDAAEDRERFNAILD	15.0771	carbamoyl phosphate synthetase B	UID759	1	433
17.5879	17.3231	17.5835	17.3353	17.3261	17.6554	S	2	___1			0.877682	0.000573441	76.255	60.117	59.13	-0.183	240550000	46	0.159572	0.950261	-0.0592194	-0.174561	AT2G34420.1;AT1G29930.1;AT1G29920.1;AT1G29910.1	46;48;48;48	AT2G34420.1	AT2G34420.1	VTMRKTVAKPKGPSGSPWYGSDRVKYLGPFS	9.6857	photosystem II light harvesting complex gene B1B2;chlorophyll A/B binding protein 1;chlorophyll A/B-binding protein 2;chlorophyll A/B binding protein 3	UID760	1	434
17.2353	16.9717	17.1646	17.0786	17.0335	17.4101	S	2	___1			0.999625	2.08931e-05	90.412	54.109	90.412	0.0597	34752000	51	0.129377	0.959327	0.0502027	0.146582	AT2G34420.1;AT1G29930.1;AT1G29920.1;AT1G29910.1	51;53;53;53	AT2G34420.1	AT2G34420.1	TVAKPKGPSGSPWYGSDRVKYLGPFSGEPPS	34.2896	photosystem II light harvesting complex gene B1B2;chlorophyll A/B binding protein 1;chlorophyll A/B-binding protein 2;chlorophyll A/B binding protein 3	UID761	1	434
14.8681	14.4929	14.9103	14.6855	14.997	15.1806	S	3	___1			0.999611	0.00191074	49.482	33.942	49.482	0.32338	10527000	748	0.430227	0.756146	0.197345	0.49813	AT1G30240.1;AT1G30240.2	748;750	AT1G30240.1	AT1G30240.1	ENGQQADVPEKVPEESLGPVTDKDVTAPKDG	34.0944	FUNCTIONS IN: binding;INVOLVED IN: biological_process unknown;LOCATED IN: cellular_component unknown;EXPRESSED IN: 21 plant structures;EXPRESSED DURING: 13 growth stages;CONTAINS InterPro DOMAIN/s: Armadillo-type fold (InterPro:IPR016024);Has 165 Bl	UID765	1	438
17.2852	16.859	17.3646	17.3862	17.3788	17.7966	S	3	___1			0.987761	0.0186205	44.543	27.073	44.543	-0.14212	4866800	50	0.773363	0.420904	0.350937	0.857922	AT1G30280.1	50	AT1G30280.1	AT1G30280.1	DVFGGPPRSVLTRKFSGDFSRSDCFYDEIFQ	19.069	Chaperone DnaJ-domain superfamily protein	UID766	1	440
17.7012	17.4456	17.8307	17.4305	17.407	17.8563	S	2	___1			0.998227	1.47362e-29	152.7	125.21	152.7	3.7925	105090000	279	0.196832	0.921297	-0.0945797	-0.245853	AT1G30440.1	279	AT1G30440.1	AT1G30440.1	RGGPESSGRFSTPLGSGNVLSEEEQKNLLEE	28.0277	Phototropic-responsive NPH3 family protein	UID769	1;2	442
13.2642	12.7432	13.3593	12.7714	12.9883	13.4715	S	3	___1			0.787496	8.54326e-05	41.65	31.592	41.65	0.36075	9374100	532	0.055272	0.983707	-0.0451654	-0.0937132	AT1G30440.1	532	AT1G30440.1	AT1G30440.1	FLVSDNLDGGSRQLRSGGYVGGPNEGGGGGG	5.70922	Phototropic-responsive NPH3 family protein	UID771	1	442
17.5446	17.457	17.7751	17.3864	17.4235	17.938	S	2	___1			0.991175	2.66041e-129	233.19	200	233.19	0.5649	82665000	111	0.0157288	0.993634	-0.00957044	-0.0238245	AT1G30450.3;AT1G30450.2;AT1G30450.1	111;111;111	AT1G30450.3	AT1G30450.3	LGLKSMTGEQIQAPSSPRDGEDISITQGHPK	20.5046	cation-chloride co-transporter 1;cation-chloride co-transporter 1;cation-chloride co-transporter 1	UID773	1	443
16.316	16.1696	16.6063	16.3276	16.6424	16.9368	S	4	___1			0.971234	1.44654e-06	56.383	41.439	56.383	-1.7822	71341000	692	0.552529	0.616653	0.271638	0.650298	AT1G30470.3;AT1G30470.2;AT1G30470.1	692;733;739	AT1G30470.3	AT1G30470.3	TEKLPDESGVEPTENSPKASGIEPTESSPKA	16.6	SIT4 phosphatase-associated family protein;SIT4 phosphatase-associated family protein;SIT4 phosphatase-associated family protein	UID776	1	445
14.2994	13.9711	14.2192	13.5372	13.5636	14.2281	S	3	___1			1	1.51403e-05	87.863	72.476	87.863	-0.42517	15132000	279	0.717162	0.414015	-0.386974	-0.866326	AT1G30630.1	279	AT1G30630.1	AT1G30630.1	LKLSHPEHVLVKRAASAEDNFERALQSFA__	87.863	Coatomer epsilon subunit	UID779	1	449
15.5372	14.7327	15.8321	15.495	15.5188	15.2479	S	2	___1			0.973385	1.90885e-05	91.62	68.244	91.62	-2.1233	2750400	537	0.0539653	0.98105	0.0532068	0.0985722	AT1G30640.1	537	AT1G30640.1	AT1G30640.1	PYPPSENQALKDLLDSPIYSEGSRGSSGSPF	16.633	Protein kinase family protein	UID780	1	450
16.1872	16.0383	16.2539	15.6117	15.7283	16.094	S	3	___1			0.782203	1.27761e-05	78.794	57.937	78.794	-0.35938	4596400	550	1.03132	0.336603	-0.348458	-0.97155	AT1G30640.1	550	AT1G30640.1	AT1G30640.1	LDSPIYSEGSRGSSGSPFSRPNQSQARR___	7.05215	Protein kinase family protein	UID781	1	450
17.3613	17.1859	17.3856	16.8272	17.0324	17.4823	S	2	___1			0.999954	4.83885e-05	111.52	91.318	111.52	-0.4337	6084700	161	0.411448	0.765457	-0.196948	-0.488212	AT1G30650.1	161	AT1G30650.1	AT1G30650.1	AAAASPRGIINVDTNSPRNCLLVDGTTFSSQ	43.3926	WRKY DNA-binding protein 14	UID782	1	451
17.0879	16.6972	17.3809	16.7758	16.99	17.2414	S	4	___1			0.976405	3.28618e-06	72.876	54.474	72.876	0.48504	7472100	131	0.0778656	0.970182	-0.0529296	-0.120453	AT1G30690.2;AT1G30690.1	131;131	AT1G30690.2	AT1G30690.2	KKEEAAEEKVEEEKKSEAVVTEEAPKAETVE	16.1681	Sec14p-like phosphatidylinositol transfer family protein;Sec14p-like phosphatidylinositol transfer family protein	UID784	1	452
17.3109	16.9284	17.4198	17.0079	16.953	17.2898	S	2	___1			1	0.000629408	110.84	49.058	110.84	-0.04508	7324100	565	0.304767	0.858423	-0.136155	-0.356539	AT1G30755.1	565	AT1G30755.1	AT1G30755.1	LDRVQSIRFGPNLSKSQELVGLKKNKKGFKI	110.838	Protein of unknown function (DUF668)	UID785	1	453
17.5913	17.3972	17.7156	17.3657	17.3579	17.923	S	2	___1			0.970065	1.82268e-05	101.3	78.366	101.3	-0.56542	10679000	36	0.0308512	0.992002	-0.0191205	-0.0467768	AT1G30810.2;AT1G30810.1	36;36	AT1G30810.2	AT1G30810.2	PDKDKDKDTIMEQPSSPRHRKVVARWLPDEA	15.1062	Transcription factor jumonji (jmj) family protein / zinc finger (C5HC2 type) family protein;Transcription factor jumonji (jmj) family protein / zinc finger (C5HC2 type) family protein	UID786	1	454
14.7764	14.7103	15.1724	14.7799	15.0152	15.4733	S	3	___1			0.802512	1.08878e-06	66.152	54.538	66.152	0.32971	51124000	264	0.335901	0.793597	0.203081	0.45175	AT1G31440.1	264	AT1G31440.1	AT1G31440.1	KLHSEMIAEEEAIGSSPKSLPLHIEDSASLP	6.08927	SH3 domain-containing protein	UID792	1	461
17.7052	17.3828	17.7299	17.094	17.131	17.634	S	2	___1			1	0.0224271	65.252	18.826	65.252	-0.040948	15773000	151	0.704756	0.484132	-0.31963	-0.785431	AT1G31460.1	151	AT1G31460.1	AT1G31460.1	GDFSDSGNISESKILSPVKQQTKKKLPKEKR	65.2521	unknown protein;FUNCTIONS IN: molecular_function unknown;INVOLVED IN: biological_process unknown;LOCATED IN: plasma membrane;EXPRESSED IN: 23 plant structures;EXPRESSED DURING: 13 growth stages;BEST Arabidopsis thaliana protein match is: unknown pro	UID796	1	462
15.7302	15.6491	15.9087	15.1788	15.2948	15.8669	S	2	___1			0.823029	0.000120298	85.554	69.301	85.554	-0.68583	5669400	234	0.629015	0.526723	-0.315826	-0.741223	AT1G31460.1	234	AT1G31460.1	AT1G31460.1	PKKSTTNKKNLKNCKSFGAATYSSGRERNVD	7.36248	unknown protein;FUNCTIONS IN: molecular_function unknown;INVOLVED IN: biological_process unknown;LOCATED IN: plasma membrane;EXPRESSED IN: 23 plant structures;EXPRESSED DURING: 13 growth stages;BEST Arabidopsis thaliana protein match is: unknown pro	UID797	1	462
15.8945	15.7724	16.0023	15.1011	14.4546	15.0026	S	2	___1	+	dec-man_dec-mock	1	0.00220624	95.815	31.608	95.815	0.33578	3946200	57	2.09348	0.0038457	-1.03698	-2.51833	AT1G31460.1	57	AT1G31460.1	AT1G31460.1	STLPDDLESRFRRLKSLPAAPRHEPVSSSSS	95.8152	unknown protein;FUNCTIONS IN: molecular_function unknown;INVOLVED IN: biological_process unknown;LOCATED IN: plasma membrane;EXPRESSED IN: 23 plant structures;EXPRESSED DURING: 13 growth stages;BEST Arabidopsis thaliana protein match is: unknown pro	UID798	1	462
16.5111	16.3516	16.7264	16.2588	16.2486	16.6673	S	2	___1			0.996134	7.83336e-48	174.24	152.55	174.24	0.019074	7202800	106	0.322988	0.853568	-0.138135	-0.367825	AT1G31460.1	106	AT1G31460.1	AT1G31460.1	GNRRNPGKKTGSVSLSDEDSSNLSRKKRDLD	24.1157	unknown protein;FUNCTIONS IN: molecular_function unknown;INVOLVED IN: biological_process unknown;LOCATED IN: plasma membrane;EXPRESSED IN: 23 plant structures;EXPRESSED DURING: 13 growth stages;BEST Arabidopsis thaliana protein match is: unknown pro	UID799	1	462
17.3868	17.0548	17.5094	17.4246	17.57	18.0258	S	3	___1			0.999923	6.73491e-05	66.965	49.746	47.568	-0.43631	16836000	18	0.720152	0.437241	0.356428	0.83596	AT1G31470.1	18	AT1G31470.1	AT1G31470.1	PRIRDVSDKLRPNRASFDDGETKFHRKHLPP	41.1306	Major facilitator superfamily protein	UID800	1	463
16.1332	15.6016	16.2413	16.3861	16.3863	16.8494	S	3	___1			1	0.000453031	64.04	43.933	64.04	0.45484	17144000	193	1.02685	0.235868	0.548579	1.21681	AT1G31500.3;AT1G31500.2;AT1G31500.1;AT1G31500.4	193;168;198;227	AT1G31500.3	AT1G31500.3	QKIETSNEGKDSRKDSRDLNDPLVRLKRDCV	64.0395	DNAse I-like superfamily protein;DNAse I-like superfamily protein;DNAse I-like superfamily protein;DNAse I-like superfamily protein	UID803	1	465
17.4973	17.2065	17.6114	16.9017	17.0155	17.5014	S	2	___1			0.872218	0.00038619	82.437	58.316	82.437	-0.17029	17167000	790	0.609591	0.551904	-0.298852	-0.711733	AT1G31730.1	790	AT1G31730.1	AT1G31730.1	PEKQRLAASLFGGSSSRTDKRSSSGGHKPAK	11.3527	Adaptin family protein	UID805	1	466
15.1356	14.9152	15.3127	14.9839	15.1177	15.6669	S	3	___1			1	1.57523e-05	73.279	58.718	73.279	0.59766	14269000	343	0.220722	0.894053	0.135029	0.307924	AT1G31810.1	343	AT1G31810.1	AT1G31810.1	KGFRAEVLFGEVENASPQKVPTPIVNGDETG	73.2794	Formin Homology 14	UID806	1	467
17.47	17.2059	17.5806	16.8255	16.9365	17.4255	S	3	___1			0.996163	7.32296e-05	83.823	52.595	83.823	-4.5208	91354000	244	0.761528	0.420982	-0.356328	-0.858121	AT1G31870.2;AT1G31870.1	244;244	AT1G31870.2	AT1G31870.2	DDDLSPPRRKRDLHGSPVSDVKKKSNDLSPP	24.1434	unknown protein;FUNCTIONS IN: molecular_function unknown;INVOLVED IN: biological_process unknown;LOCATED IN: cytosol, nucleus;EXPRESSED IN: 25 plant structures;EXPRESSED DURING: 15 growth stages;CONTAINS InterPro DOMAIN/s: Protein of unknown functio	UID808	1	469
14.5982	14.076	14.9266	13.7028	13.9801	14.6555	S	3	___1			0.996279	0.000115691	78.814	56.616	78.814	-0.058248	24193000	117	0.487085	0.537518	-0.420778	-0.730507	AT1G31870.2;AT1G31870.1	117;117	AT1G31870.2	AT1G31870.2	WVTLPLNREDTQSNISPPRRQRTRNDSPSPE	24.3429	unknown protein;FUNCTIONS IN: molecular_function unknown;INVOLVED IN: biological_process unknown;LOCATED IN: cytosol, nucleus;EXPRESSED IN: 25 plant structures;EXPRESSED DURING: 15 growth stages;CONTAINS InterPro DOMAIN/s: Protein of unknown functio	UID809	1	469
19.8124	19.1493	19.8404	19.3738	19.6104	19.6834	S	3	___1			0.993364	1.31947e-08	105.46	88.241	58.172	0.43305	72001000	178	0.0638353	0.979079	-0.0448583	-0.100939	AT1G31870.2;AT1G31870.1	178;178	AT1G31870.2	AT1G31870.2	PNRKHTKPVSLDSDMSPPRKRKARNDSPSPE	21.8878	unknown protein;FUNCTIONS IN: molecular_function unknown;INVOLVED IN: biological_process unknown;LOCATED IN: cytosol, nucleus;EXPRESSED IN: 25 plant structures;EXPRESSED DURING: 15 growth stages;CONTAINS InterPro DOMAIN/s: Protein of unknown functio	UID810	1	469
17.614	17.4315	17.7377	17.56	17.5441	18.0078	S	3	___1			0.984135	6.0202e-06	58.487	45.068	58.487	-0.28474	84028000	148	0.246053	0.899888	0.109571	0.29135	AT1G31870.2;AT1G31870.1	148;148	AT1G31870.2	AT1G31870.2	PGPRRSVADRVDTDMSPPRRRKRHNSPSPEP	17.9347	unknown protein;FUNCTIONS IN: molecular_function unknown;INVOLVED IN: biological_process unknown;LOCATED IN: cytosol, nucleus;EXPRESSED IN: 25 plant structures;EXPRESSED DURING: 15 growth stages;CONTAINS InterPro DOMAIN/s: Protein of unknown functio	UID813	1	469
15.1319	15.0812	15.4347	14.9576	15.2248	15.6392	S	2	___1			0.999957	1.83756e-13	98.942	77.392	98.942	0.23911	45447000	286	0.0909828	0.964778	0.0579618	0.135766	AT1G31870.2;AT1G31870.1	286;286	AT1G31870.2	AT1G31870.2	PARRSSKSFGSNADLSPPGRNINMKDSQDSD	43.6507	unknown protein;FUNCTIONS IN: molecular_function unknown;INVOLVED IN: biological_process unknown;LOCATED IN: cytosol, nucleus;EXPRESSED IN: 25 plant structures;EXPRESSED DURING: 15 growth stages;CONTAINS InterPro DOMAIN/s: Protein of unknown functio	UID814	1	469
16.2314	15.8546	16.2717	15.5104	15.3725	15.8625	S	2	___1			0.999749	0.00147277	88.681	70.861	88.681	0.46923	10521000	257	1.2775	0.191804	-0.537415	-1.35264	AT1G31870.2;AT1G31870.1	257;257	AT1G31870.2	AT1G31870.2	HGSPVSDVKKKSNDLSPPRRRRYHSPSPEPA	35.9974	unknown protein;FUNCTIONS IN: molecular_function unknown;INVOLVED IN: biological_process unknown;LOCATED IN: cytosol, nucleus;EXPRESSED IN: 25 plant structures;EXPRESSED DURING: 15 growth stages;CONTAINS InterPro DOMAIN/s: Protein of unknown functio	UID815	1	469
17.6069	17.3151	17.7386	17.1112	17.2463	17.4778	S	2	___1			0.971039	0.000302288	103.31	82.613	103.31	0.40244	27963000	327	0.769407	0.513585	-0.275139	-0.754503	AT1G31870.2;AT1G31870.1	327;327	AT1G31870.2	AT1G31870.2	RRSSENVSRSSNFDSSPPRRPRRDSSPPQIS	15.2553	unknown protein;FUNCTIONS IN: molecular_function unknown;INVOLVED IN: biological_process unknown;LOCATED IN: cytosol, nucleus;EXPRESSED IN: 25 plant structures;EXPRESSED DURING: 15 growth stages;CONTAINS InterPro DOMAIN/s: Protein of unknown functio	UID816	1	469
17.2227	16.9697	17.3984	17.173	17.2132	17.7389	S	2	___1			1	5.89909e-11	141.71	120.18	141.71	-1.5113	57465000	204	0.332587	0.814059	0.178085	0.423309	AT1G31870.2;AT1G31870.1	204;204	AT1G31870.2	AT1G31870.2	SPSPEPEAKYLSEDLSPPRRRHVHSPSRESS	96.5527	unknown protein;FUNCTIONS IN: molecular_function unknown;INVOLVED IN: biological_process unknown;LOCATED IN: cytosol, nucleus;EXPRESSED IN: 25 plant structures;EXPRESSED DURING: 15 growth stages;CONTAINS InterPro DOMAIN/s: Protein of unknown functio	UID818	1;2	469
17.3813	17.0431	17.5901	17.1119	17.1752	17.5727	S	4	___1			0.837305	1.07815e-11	76.889	67.402	76.889	0.086921	5932100	112	0.0850567	0.96909	-0.0515785	-0.12431	AT1G31940.1	112	AT1G31940.1	AT1G31940.1	RKGDLQIVKDEAASESDGSAPKPPRPPQPNR	7.18532	unknown protein;LOCATED IN: plasma membrane;EXPRESSED IN: 22 plant structures;EXPRESSED DURING: 13 growth stages;BEST Arabidopsis thaliana protein match is: unknown protein (TAIR:AT2G35585.1);Has 67 Blast hits to 67 proteins in 17 species: Archae - 0	UID819	1	470
17.4965	17.2405	17.6916	17.7596	17.7054	18.2034	S	3	___1			0.994429	8.2728e-09	89.511	70.121	89.511	-5.5249	13574000	19	0.94396	0.308863	0.413278	1.02092	AT1G31970.1	19	AT1G31970.1	AT1G31970.1	QKQELPVSGEPLAVESPMTNKKKKKSKKNKH	22.6577	DEA(D/H)-box RNA helicase family protein	UID820	1	471
16.5637	16.3105	16.8117	16.6224	16.6804	17.086	S	3	___1			0.999992	1.60669e-05	87.719	66.468	87.719	0.047334	176030000	50	0.498076	0.684397	0.234328	0.577997	AT1G32090.1	50	AT1G32090.1	AT1G32090.1	DRVYFPKWYLTGERNSPRRSDRTLVGKFVNL	51.1343	early-responsive to dehydration stress protein (ERD4)	UID821	1	473
17.1005	16.5097	17.3097	16.7488	16.9051	17.0882	S	5	___1			0.791319	3.13039e-10	66.828	54.151	66.828	-0.54699	487430000	193	0.080823	0.967403	-0.0592435	-0.129115	AT1G32130.2;AT1G32130.1	193;193	AT1G32130.2	AT1G32130.2	GLDPSERYGGDAGDRSPTHYPQAEEGEDEDE	6.6478	Transcription elongation factor (TFIIS) family protein;Transcription elongation factor (TFIIS) family protein	UID822	1	474
18.2778	17.988	18.3463	18.1888	18.1711	18.6744	S	2	___1			1	9.81776e-07	118.13	90.99	43.594	2.3132	22452000	156	0.286749	0.861533	0.14072	0.353477	AT1G32150.1	156	AT1G32150.1	AT1G32150.1	PSDGKEKLPIKRSKGSLGSLNMIIGKNNEAG	43.5943	basic region/leucine zipper transcription factor 68	UID823	1;2	475
17.9694	17.5959	17.9786	17.7788	17.889	18.3249	S	2	___1			1	7.3673e-10	132.5	105.99	43.594	2.3132	18622000	159	0.289163	0.853392	0.149549	0.365631	AT1G32150.1	159	AT1G32150.1	AT1G32150.1	GKEKLPIKRSKGSLGSLNMIIGKNNEAGKNS	43.5943	basic region/leucine zipper transcription factor 68	UID824	1;2	475
16.619	16.3098	16.8359	16.1742	16.4455	16.9426	S	3	___1			0.999997	2.89282e-06	75.773	60.229	75.773	-2.2979	5367400	144	0.0881772	0.960933	-0.0674642	-0.142967	AT1G32340.1	144	AT1G32340.1	AT1G32340.1	SDHSNCEESELKRAESEEIADGVDEYETKED	55.4056	NDR1/HIN1-like 8	UID825	1	476
15.8511	15.4925	15.9396	14.6615	14.8154	15.3288	S	3	___1			0.994754	1.25521e-08	82.593	68.578	82.593	0.29344	15518000	233	1.55963	0.0364089	-0.825788	-1.86115	AT1G32400.3;AT1G32400.2;AT1G32400.1	233;233;233	AT1G32400.3	AT1G32400.3	PVTGVPVAPTLDQRPSRSDPWSARMREKYGL	22.7793	tobamovirus multiplication 2A;tobamovirus multiplication 2A;tobamovirus multiplication 2A	UID826	1	477
16.5655	16.5309	16.7423	15.9052	15.6607	16.6151	S	3	___1			0.986567	4.02993e-11	106.57	94.652	106.57	-0.75017	200530000	260	0.876176	0.270286	-0.552571	-1.11941	AT1G32400.3;AT1G32400.2;AT1G32400.1	260;260;260	AT1G32400.3	AT1G32400.3	KYGLDTSEFTYNPSESHRFQQMPAQPNEEKG	19.7706	tobamovirus multiplication 2A;tobamovirus multiplication 2A;tobamovirus multiplication 2A	UID828	1	477
17.3212	16.9146	17.5866	17.9217	17.9622	18.3184	S	3	___1			0.971352	0.004933	55.37	39.146	55.37	-0.046903	8584400	282	1.56893	0.041883	0.793307	1.83417	AT2G35330.2;AT1G32530.1;AT2G35330.1	282;284;309	AT2G35330.2	AT2G35330.2	LQREIDCPRRFNLSPSMKSLLRENVAAFAAG	15.3028	RING/U-box superfamily protein;RING/U-box superfamily protein;RING/U-box superfamily protein	UID833	1	480
13.513	13.3365	13.4656	12.9119	13.1152	13.6107	S	3	___1			0.803516	2.88742e-06	75.358	59.54	75.358	-0.36006	19823000	403	0.454492	0.714246	-0.225758	-0.545173	AT1G32750.1	403	AT1G32750.1	AT1G32750.1	EPGLEPEGMLVKGTNSETEQESLNVVNSRVQ	6.8684	HAC13 protein (HAC13)	UID836	1	482
15.6568	15.213	15.691	15.6591	15.7445	16.0767	S	3	___1			0.982446	1.44909e-06	56.851	38.713	56.851	0.01875	13545000	70	0.699411	0.502949	0.30653	0.766679	AT1G32790.1;AT1G32790.2	70;70	AT1G32790.1	AT1G32790.1	HDQGLYSKIGSHVARSDGVDGGESFKRDMRE	17.7081	CTC-interacting domain 11;CTC-interacting domain 11	UID837	1	483
16.7132	16.4207	16.911	16.4742	16.5717	16.8669	S	3	___1			0.99999	0.00024145	63.894	44.57	63.894	-0.57743	7621700	78	0.0842597	0.97339	-0.044007	-0.11431	AT1G32790.1;AT1G32790.2	78;78	AT1G32790.1	AT1G32790.1	IGSHVARSDGVDGGESFKRDMRELQELFSKL	49.9301	CTC-interacting domain 11;CTC-interacting domain 11	UID838	1	483
17.1142	16.7193	17.1856	16.3853	16.443	16.7012	S	2	___1			1	0.00711254	72.2	27.337	72.2	-0.62349	25292000	389	1.33151	0.200341	-0.49658	-1.32591	AT1G33050.3;AT1G33050.2;AT1G33050.4;AT1G33050.1	389;389;389;389	AT1G33050.3	AT1G33050.3	KSQGQRRLNPLARQFSLADAKQKPYGYGKNQ	72.2004	unknown protein;FUNCTIONS IN: molecular_function unknown;INVOLVED IN: biological_process unknown;LOCATED IN: cellular_component unknown;EXPRESSED IN: 25 plant structures;EXPRESSED DURING: 15 growth stages;BEST Arabidopsis thaliana protein match is:	UID841	1	486
17.964	17.6603	18.0339	17.7168	17.8409	18.2783	S	2	___1			0.986814	7.48802e-20	160	107.41	147.72	0.62381	82447000	167	0.103935	0.959603	0.0592715	0.146236	AT1G33050.3;AT1G33050.2;AT1G33050.4;AT1G33050.1	167;167;167;167	AT1G33050.3	AT1G33050.3	HKSLASGTKSMTSRRSTDDLSGFRKLNPLAP	18.7495	unknown protein;FUNCTIONS IN: molecular_function unknown;INVOLVED IN: biological_process unknown;LOCATED IN: cellular_component unknown;EXPRESSED IN: 25 plant structures;EXPRESSED DURING: 15 growth stages;BEST Arabidopsis thaliana protein match is:	UID842	1	486
16.0513	15.486	16.2528	16.5421	16.7802	16.8017	S	2	___1			0.876469	4.20882e-07	99.834	82.398	99.834	-0.69498	4551900	67	1.47734	0.0644427	0.777973	1.75172	AT1G33050.3;AT1G33050.2;AT1G33050.4;AT1G33050.1	67;67;67;67	AT1G33050.3	AT1G33050.3	FLSSDDQRSGLDDDDSLSNLSRDVETNKEGL	8.52737	unknown protein;FUNCTIONS IN: molecular_function unknown;INVOLVED IN: biological_process unknown;LOCATED IN: cellular_component unknown;EXPRESSED IN: 25 plant structures;EXPRESSED DURING: 15 growth stages;BEST Arabidopsis thaliana protein match is:	UID843	1	486
16.844	16.6092	16.9876	16.6815	16.7189	17.2006	S	2	___1			1	8.15716e-09	117.2	87.875	117.2	2.0548	40344000	650	0.0953797	0.966195	0.0534242	0.133476	AT1G33240.1	650	AT1G33240.1	AT1G33240.1	LDEDEKSAAFEIAFQSPANRGGNGHTEPPFL	71.181	GT-2-like 1	UID844	1	488
15.0254	14.8516	15.098	14.7002	14.6844	15.4333	S	4	___1			0.782022	7.38937e-16	76.274	65.17	76.274	-0.031941	7848400	1326	0.0711721	0.973451	-0.052372	-0.114438	AT1G33410.2;AT1G33410.1	1326;1317	AT1G33410.2	AT1G33410.2	SPNLMLTSNDEEVTHSPDRSPADQGSKLAGD	6.75158	SUPPRESSOR OF AUXIN RESISTANCE1;SUPPRESSOR OF AUXIN RESISTANCE1	UID846	1	489
15.3429	15.2228	15.6439	15.1353	15.1953	15.9366	S	3	___1			0.861828	1.10043e-05	76.118	64.427	76.118	0.091519	15824000	206	0.0223804	0.991881	0.0192057	0.0394763	AT1G33680.1	206	AT1G33680.1	AT1G33680.1	EANAGGESKEVNGSVSHDEIGDESKEVNGGS	7.9503	KH domain-containing protein	UID848	1	492
18.6648	18.3537	18.9019	18.4711	18.5959	19.096	S	3	___1			1	9.00578e-08	71.592	56.502	68.944	1.0463	19461000	21	0.118653	0.947223	0.0808868	0.18043	AT1G33810.1	21	AT1G33810.1	AT1G33810.1	ELLSKAPWRGDDEDDSDKFSNAKLKVTKDSD	68.9439	unknown protein;FUNCTIONS IN: molecular_function unknown;INVOLVED IN: biological_process unknown;LOCATED IN: chloroplast thylakoid membrane, chloroplast, chloroplast envelope;EXPRESSED IN: 22 plant structures;EXPRESSED DURING: 13 growth stages;Has 3	UID849	1	493
15.3218	15.1063	15.4486	16.5313	16.5535	16.9918	S	2	___1	+	dec-man_dec-mock	0.777	0.0424303	55.461	28.46	55.461	1.0341	2797400	104	2.83004	0	1.39996	3.68242	AT1G33810.1	104	AT1G33810.1	AT1G33810.1	KPLPPSMAFNVSRNLSFFTRIFTQFFDPEGI	5.42117	unknown protein;FUNCTIONS IN: molecular_function unknown;INVOLVED IN: biological_process unknown;LOCATED IN: chloroplast thylakoid membrane, chloroplast, chloroplast envelope;EXPRESSED IN: 22 plant structures;EXPRESSED DURING: 13 growth stages;Has 3	UID850	1	493
16.3639	15.9041	16.4721	15.4076	15.4759	15.5022	S	3	___1			0.943752	3.50158e-14	114.63	84.214	114.63	-0.97067	34355000	324	1.94869	0.0106817	-0.784803	-2.08506	AT1G33980.1;AT1G33980.2	324;326	AT1G33980.1	AT1G33980.1	DVGGRLIKGILLRNDSRPSQSSTFVQSEQRV	13.03	Smg-4/UPF3 family protein;Smg-4/UPF3 family protein	UID851	1	494
15.3837	15.4334	15.5513	15.7157	15.6728	16.2186	S	3	___1			1	3.45388e-05	74.812	66.949	74.812	0.25808	51132000	46	1.06551	0.285075	0.412894	1.08053	AT1G33990.1	46	AT1G33990.1	AT1G33990.1	RKLLADEEMLHRRALSMAIHQAQLSQRFDGS	74.8124	methyl esterase 14	UID853	1;2	495
15.9106	15.8188	15.9124	16.73	16.6461	17.1513	S	3	___1	+	dec-man_dec-mock	1	4.70753e-05	84.195	67.169	74.812	0.25808	127210000	55	2.42075	0.00278746	0.961852	2.67688	AT1G33990.1	55	AT1G33990.1	AT1G33990.1	LHRRALSMAIHQAQLSQRFDGSMSRRVGSTS	74.8124	methyl esterase 14	UID854	1;2	495
17.9397	17.5845	18.0784	17.6726	17.8334	18.2094	S	2	___1			0.971855	0.000508321	108.47	84.619	108.47	0.18958	265540000	77	0.0602031	0.982354	0.0376269	0.0903077	AT1G33990.1	77	AT1G33990.1	AT1G33990.1	MSRRVGSTSTRKRTLSDPFSNGKQVPDFSES	17.6428	methyl esterase 14	UID855	1	495
15.641	15.2875	15.6851	14.9381	15.053	15.3868	S	3	___1			0.9998	6.38138e-05	91.123	56.402	91.123	-0.88346	2754400	313	1.05054	0.288582	-0.411929	-1.0721	AT1G34020.1	313	AT1G34020.1	AT1G34020.1	GNASSKPGGKERRNYSLPTTRQQKLGAASDS	39.396	Nucleotide-sugar transporter family protein	UID856	1	496
14.5015	14.5404	15.0039	15.0135	14.8731	15.3302	S	3	___1			0.988857	1.53296e-10	62.648	57.844	62.648	-0.10009	15457000	254	0.862237	0.348597	0.390316	0.950806	AT1G34190.1	254	AT1G34190.1	AT1G34190.1	PNAPGVPQRCIPQVNSEEELQSTLVNNSARE	20.476	NAC domain containing protein 17	UID857	1	498
14.5621	14.0699	14.5764	13.9311	13.9238	14.5971	S	3	___1			0.759352	3.75909e-09	67.418	57.366	67.418	-0.29995	24157000	469	0.380392	0.732507	-0.252133	-0.526923	AT1G34220.2;AT1G34220.1	469;499	AT1G34220.2	AT1G34220.2	QTHSSMEKPQFDRQNSSFSSYGDLTPQRFHS	5.54716	Regulator of Vps4 activity in the MVB pathway protein;Regulator of Vps4 activity in the MVB pathway protein	UID863	1	500
12.4123	12.4321	12.2249	13.6226	13.8385	14.4486	S	3	___1	+	dec-man_dec-mock	0.782203	0.00499641	40.237	27.611	40.237	5.0107	466580	59	2.4897	0	1.61347	3.53854	AT1G34260.1	59	AT1G34260.1	AT1G34260.1	LTKEVKVDRLERKSKSMPSDILDILDEKSKE	5.55267	FORMS APLOID AND BINUCLEATE CELLS 1A	UID867	1	501
16.5247	16.3365	16.6486	16.2649	16.373	16.9599	S	3	___1			0.999821	0.000216854	66.262	38.641	66.262	1.1718	41788000	533	0.0426444	0.988577	0.0293032	0.0674839	AT1G34320.1	533	AT1G34320.1	AT1G34320.1	HLVTQVRATTGYGLRSPVKSPIRSPNQKTIQ	38.4008	Protein of unknown function (DUF668)	UID868	1	502
16.6979	16.2415	16.7721	16.1483	16.2585	16.5872	S	2	___1			0.923282	0.000581785	88.338	52.686	88.338	0.099853	27293000	586	0.491996	0.681181	-0.239193	-0.580696	AT1G34320.1	586	AT1G34320.1	AT1G34320.1	LRDVSKRRKTPGISKSQEFETVAKARLCKHH	10.8044	Protein of unknown function (DUF668)	UID869	1	502
17.5666	17.0658	17.6847	17.132	17.2827	17.6714	S	3	___1			0.81404	7.83327e-07	92.307	72.468	92.307	0.043553	63289000	584	0.112218	0.950812	-0.0769793	-0.171596	AT1G34320.1	584	AT1G34320.1	AT1G34320.1	EMLRDVSKRRKTPGISKSQEFETVAKARLCK	9.05438	Protein of unknown function (DUF668)	UID870	1	502
15.4743	15.4098	15.8677	15.9669	15.8231	16.2969	S	2	___1			0.902009	0.0105896	68.557	46.453	68.557	0.30022	7757500	54	1.04335	0.273254	0.44505	1.11159	AT1G35160.1;AT1G35160.2;AT1G78300.1;AT3G02520.1;AT5G16050.1;AT4G09000.1;AT4G09000.2;AT5G38480.1;AT5G38480.2;AT5G65430.2;AT5G65430.1;AT5G65430.3;AT5G10450.2;AT5G10450.1;AT5G10450.3;AT5G10450.4	55;55;49;49;51;54;54;48;48;52;52;52;52;52;52;52	AT1G35160.1;AT1G78300.1;AT3G02520.1;AT4G09000.1;AT5G38480.1;AT5G65430.2	AT4G09000.1	ATPAGELTVEERNLLSVAYKNVIGSLRAAWR;AVDGDELTVEERNLLSVAYKNVIGARRASWR;AVDKDELTVEERNLLSVAYKNVIGARRASWR;TVDTDELTVEERNLLSVAYKNVIGARRASWR;TVDVEELSVEERNLLSVAYKNVIGARRASWR	9.64024	GF14 protein phi chain;GF14 protein phi chain;general regulatory factor 2;general regulatory factor 7;general regulatory factor 5;general regulatory factor 1;general regulatory factor 1;general regulatory factor 3;general regulatory factor	UID875	1	505;941;1579;2383;3283;3670
16.1115	15.6966	15.8793	15.4918	15.5677	16.0135	S	2	___1			0.999973	6.30584e-27	163.46	127.85	163.46	-0.93397	210510000	327	0.433608	0.746663	-0.204801	-0.509173	AT1G35220.1	327	AT1G35220.1	AT1G35220.1	SSVLHDKIGSPRAILSDDEDASRASISSTYR	45.6717	unknown protein;FUNCTIONS IN: molecular_function unknown;INVOLVED IN: biological_process unknown;LOCATED IN: cellular_component unknown;EXPRESSED IN: 22 plant structures;EXPRESSED DURING: 13 growth stages;Has 313 Blast hits to 185 proteins in 75 spe	UID876	1;2	506
16.8605	16.6993	17.0409	17.2554	17.2113	17.7169	S	3	___1			0.9399	6.15205e-08	80.752	67.022	80.752	0.44614	26012000	333	1.30524	0.191181	0.527684	1.35508	AT1G35220.1	333	AT1G35220.1	AT1G35220.1	KIGSPRAILSDDEDASRASISSTYRSADGEE	12.9921	unknown protein;FUNCTIONS IN: molecular_function unknown;INVOLVED IN: biological_process unknown;LOCATED IN: cellular_component unknown;EXPRESSED IN: 22 plant structures;EXPRESSED DURING: 13 growth stages;Has 313 Blast hits to 185 proteins in 75 spe	UID877	1;2	506
17.3907	16.9683	17.4242	15.9644	16.1226	16.5072	S	2	___1	+	dec-man_dec-mock	0.999705	0.0317757	52.591	37.092	52.591	0.03506	14959000	880	2.08738	0.00390361	-1.06296	-2.54328	AT1G35220.1	880	AT1G35220.1	AT1G35220.1	QAKEPTRTNKLMNYASGRWNPLVDPSSPISG	35.2977	unknown protein;FUNCTIONS IN: molecular_function unknown;INVOLVED IN: biological_process unknown;LOCATED IN: cellular_component unknown;EXPRESSED IN: 22 plant structures;EXPRESSED DURING: 13 growth stages;Has 313 Blast hits to 185 proteins in 75 spe	UID878	1	506
13.1328	12.6125	12.6768	12.5419	12.3027	12.8964	S	2	___1			0.999831	0.00289656	69.979	59.15	69.979	4.043	2378200	340	0.404621	0.740294	-0.227019	-0.518489	AT1G35560.1	340	AT1G35560.1	AT1G35560.1	VSDHATRDQNPTIDGSP______________	37.7252	TCP family transcription factor	UID883	1	508
14.39	13.7339	14.5177	14.3222	14.1097	14.915	S	2	___1			0.999194	1.23987e-20	122.77	110.48	73.632	-4.1205	490390000	14	0.275995	0.804288	0.235108	0.433719	AT1G35580.2;AT1G35580.1;AT1G35580.3	14;14;14	AT1G35580.2	AT1G35580.2	__MEGVGLRAVGSHCSLSEMDDLDLTRALDK	31.5483	cytosolic invertase 1;cytosolic invertase 1;cytosolic invertase 1	UID885	1;2	509
15.5171	15.0472	15.4716	15.5339	15.6555	16.0181	S	2	___1			0.999533	1.87431e-09	124.16	110.04	60.509	1.569	108700000	66	0.871107	0.346161	0.390537	0.955689	AT1G35580.2;AT1G35580.1;AT1G35580.3	66;66;66	AT1G35580.2	AT1G35580.2	GYSRHDGIHDSPRGRSVLDTPLSSARNSFEP	32.5167	cytosolic invertase 1;cytosolic invertase 1;cytosolic invertase 1	UID887	1;2;3	509
17.1779	16.8879	17.2784	17.0608	17.0766	17.5429	S	2	___1			0.999602	6.99368e-22	158.02	100.81	81.92	1.0258	260470000	73	0.222214	0.90471	0.11205	0.282411	AT1G35580.2;AT1G35580.1;AT1G35580.3	73;73;73	AT1G35580.2	AT1G35580.2	IHDSPRGRSVLDTPLSSARNSFEPHPMMAEA	34.0049	cytosolic invertase 1;cytosolic invertase 1;cytosolic invertase 1	UID888	1;2;3	509
16.1503	16.0092	16.3016	15.8484	15.7419	16.3698	S	2	___1			0.999437	7.00966e-06	118.77	75.348	81.92	1.0258	40471000	74	0.324146	0.822151	-0.166995	-0.405751	AT1G35580.2;AT1G35580.1;AT1G35580.3	74;74;74	AT1G35580.2	AT1G35580.2	HDSPRGRSVLDTPLSSARNSFEPHPMMAEAW	32.4965	cytosolic invertase 1;cytosolic invertase 1;cytosolic invertase 1	UID889	1;2;3	509
14.8515	12.967	14.9613	15.6495	15.3865	14.9049	S	3	___1			1	0.0022341	61.435	45.297	61.435	2.086	4877500	61	0.703909	0.242667	1.05369	1.19337	AT1G35580.2;AT1G35580.1;AT1G35580.3	61;61;61	AT1G35580.2	AT1G35580.2	SELSTGYSRHDGIHDSPRGRSVLDTPLSSAR	61.4352	cytosolic invertase 1;cytosolic invertase 1;cytosolic invertase 1	UID890	1	509
15.8597	15.5841	15.9008	15.8086	15.7477	16.3432	S	2	___1			0.998599	0.00690804	82.287	72.333	82.287	0.56877	1007300000	547	0.360914	0.796279	0.184958	0.447076	AT1G35580.2;AT1G35580.1	547;547	AT1G35580.2	AT1G35580.2	LEEDKLMKPVIKRSASWPQL___________	28.5305	cytosolic invertase 1;cytosolic invertase 1	UID891	1	509
17.8277	17.5308	18.0048	17.7614	17.783	18.244	S	2	___1			0.994833	6.36494e-07	126.48	85.399	66.538	-0.20919	124110000	44	0.270922	0.865668	0.141712	0.346047	AT1G35580.2;AT1G35580.1;AT1G35580.3	44;44;44	AT1G35580.2	AT1G35580.2	KPRLKIERKRSFDERSMSELSTGYSRHDGIH	23.0362	cytosolic invertase 1;cytosolic invertase 1;cytosolic invertase 1	UID892	1;2	509
16.6263	16.4376	16.7502	16.9843	17.0289	17.5108	S	2	___1			0.958743	0.000245425	77.674	60.905	66.538	-0.20919	66557000	49	1.38834	0.15355	0.569956	1.4558	AT1G35580.2;AT1G35580.1;AT1G35580.3	49;49;49	AT1G35580.2	AT1G35580.2	IERKRSFDERSMSELSTGYSRHDGIHDSPRG	13.7474	cytosolic invertase 1;cytosolic invertase 1;cytosolic invertase 1	UID893	1;2	509
16.4086	16.2824	16.6086	15.7169	16.0069	16.4584	S	3	___1			1	0.00408271	62.166	40.072	62.166	-0.56	7035200	289	0.722904	0.423465	-0.372424	-0.854725	AT1G35720.1	289	AT1G35720.1	AT1G35720.1	EIDLKVIGEEYQRRNSIPLEKAITKDTRGDY	62.1662	annexin 1	UID894	1	511
15.7081	15.4817	15.8288	15.651	15.576	16.1609	S	2	___1			0.998088	1.07607e-12	109.99	84.865	109.99	0.19066	2775300	14	0.229703	0.894713	0.123116	0.300256	AT1G35720.1	14	AT1G35720.1	AT1G35720.1	__MATLKVSDSVPAPSDDAEQLRTAFEGWGT	30.1875	annexin 1	UID895	1	511
15.8257	15.8242	16.2218	16.1433	16.389	17.0079	S	2	___1			0.972081	3.6092e-14	119.62	103.42	99.752	-1.3035	56591000	45	0.89669	0.261506	0.55617	1.1368	AT1G36310.2;AT1G36310.1	45;45	AT1G36310.2	AT1G36310.2	RDIKVKSDSKEFLTSSDEEEESVSIRVSSSS	14.9925	S-adenosyl-L-methionine-dependent methyltransferases superfamily protein;S-adenosyl-L-methionine-dependent methyltransferases superfamily protein	UID897	1;2	514
13.6653	13.935	14.1229	13.9054	14.0495	14.3983	S	2	___1			0.999932	1.93456e-10	95.067	82.599	95.067	-2.119	37949000	234	0.458671	0.730464	0.210004	0.528173	AT1G36310.2;AT1G36310.1	234;234	AT1G36310.2	AT1G36310.2	TPLSAKYVEEWVGPGSPMNSPRVRNNPFFSL	41.6897	S-adenosyl-L-methionine-dependent methyltransferases superfamily protein;S-adenosyl-L-methionine-dependent methyltransferases superfamily protein	UID898	1;2	514
14.581	14.7028	14.9436	14.6386	14.706	15.2014	S	2	___1			1	2.29819e-06	95.067	82.599	95.067	-2.119	52371000	238	0.197324	0.914416	0.106212	0.260988	AT1G36310.2;AT1G36310.1	238;238	AT1G36310.2	AT1G36310.2	AKYVEEWVGPGSPMNSPRVRNNPFFSLESIP	66.3401	S-adenosyl-L-methionine-dependent methyltransferases superfamily protein;S-adenosyl-L-methionine-dependent methyltransferases superfamily protein	UID899	1;2	514
16.4823	16.2341	16.5537	17.302	17.3806	17.8469	S	2	___1	+	dec-man_dec-mock	0.943942	0.00254953	117.4	56.717	117.4	-4.797	1668700	140	2.28809	0.00296296	1.08646	2.74567	AT1G36730.1	140	AT1G36730.1	AT1G36730.1	ACGFLSDVDMRDKLTSFILKNPPEQKKSSKD	12.2631	Translation initiation factor IF2/IF5	UID900	1	515
14.5506	14.1268	14.4353	14.8109	14.51	15.0487	S	3	___1			0.838197	1.89319e-05	107.17	82.311	52.265	-0.025048	157260000	534	0.977979	0.298432	0.418978	1.04544	AT1G37130.1	534	AT1G37130.1	AT1G37130.1	LEKSADAPPSLKKSVSTPFMNTTAKMYSMSE	7.80888	nitrate reductase 2	UID903	1	517
15.5667	15.4967	15.7178	15.8225	15.9424	16.2105	S	2	___1			0.998429	0.00732903	81.525	47.603	81.525	0.64759	22584000	78	1.40567	0.239784	0.398084	1.19918	AT1G42550.1	78	AT1G42550.1	AT1G42550.1	RAEDLTVSKPRARRLSLSPWRSRPKLEVEEE	28.0315	plastid movement impaired1	UID909	1	519
16.434	16.2685	16.5208	16.2793	16.3447	16.8045	S	2	___1			1	0.000143903	133.68	31.679	133.68	0.1207	40438000	80	0.139836	0.948212	0.0684204	0.179554	AT1G42550.1	80	AT1G42550.1	AT1G42550.1	EDLTVSKPRARRLSLSPWRSRPKLEVEEEEN	63.7758	plastid movement impaired1	UID910	1	519
18.6307	18.1443	18.7982	17.606	17.6953	18.0739	S	2	___1			0.998357	4.09901e-07	138.22	99.651	138.22	0.84943	5793400	439	1.4052	0.0862946	-0.732662	-1.654	AT1G42550.1	439	AT1G42550.1	AT1G42550.1	NVDDPRHIMRLTELDSIAKQIKALESMMKDE	27.8371	plastid movement impaired1	UID911	1	519
15.9546	15.8307	16.2307	15.5321	15.4588	16.0338	S	2	___1			0.999556	0.000435634	119.34	96.649	119.34	-0.25553	18550000	41	0.697488	0.474377	-0.330441	-0.794464	AT1G42550.1	41	AT1G42550.1	AT1G42550.1	LYQKPQVSVGNRRTNSLALPRSSVPSLVTSA	33.5281	plastid movement impaired1	UID913	1	519
15.2743	14.8137	15.2864	15.1862	14.931	15.5459	S	3	___1			0.972208	3.57449e-09	90.968	81.437	90.968	1.6954	204430000	507	0.151667	0.929503	0.0962054	0.220296	AT1G42550.1	507	AT1G42550.1	AT1G42550.1	FYQHKMDISELRSGESVDDESENYLSDLGKG	15.6097	plastid movement impaired1	UID914	1	519
18.2754	17.9651	18.4831	17.9868	18.1172	18.5058	S	2	___1			0.864356	0.00101211	85.29	58.617	85.29	0.34772	15907000	325	0.0606008	0.982519	-0.0378679	-0.0908781	AT1G42550.1	325	AT1G42550.1	AT1G42550.1	NFANSFGRKQSKTSFSVPSPKMTSRSEAWTP	10.8752	plastid movement impaired1	UID915	1	519
18.9167	18.6535	19.1216	18.9864	19.0794	19.3138	S	2	___1			0.998933	0.000905523	81.525	54.427	80.231	1.0178	149260000	328	0.617118	0.639266	0.229232	0.624837	AT1G42550.1	328	AT1G42550.1	AT1G42550.1	NSFGRKQSKTSFSVPSPKMTSRSEAWTPASG	29.7583	plastid movement impaired1	UID916	1;2	519
14.4665	14.6118	14.9137	13.4437	13.7914	14.1307	S	4	___1			0.876409	8.25607e-05	71.98	51.517	71.98	2.1452	5999500	253	1.67252	0.0172759	-0.875428	-1.99839	AT1G43130.1	253	AT1G43130.1	AT1G43130.1	ISHVDRTTNRTPHQHSLRVPLNRL_______	8.50719	like COV 2	UID917	1	522
14.0479	14.14	14.3202	15.0101	14.8992	15.4593	S	2	___1	+	dec-man_dec-mock	0.931715	0.0142922	59.067	37.767	59.067	-0.97516	1236200	423	2.13938	0.00388011	0.953481	2.45122	AT1G43190.3;AT1G43190.2;AT1G43190.1	423;425;425	AT1G43190.3	AT1G43190.3	VCKHATSLGGSIIRISFSQLQTI________	11.3617	polypyrimidine tract-binding protein 3;polypyrimidine tract-binding protein 3;polypyrimidine tract-binding protein 3	UID919	1	524
15.6504	15.4863	16.0252	17.2295	17.4223	17.9177	S	3	___1	+	dec-man_dec-mock	0.994586	4.09579e-09	90.464	65.671	90.22	-2.4618	15689000	4	2.64536	0	1.80254	3.92115	AT1G43710.1	4	AT1G43710.1	AT1G43710.1	____________MVGSLESDQTLSMATLIEK	22.9698	Pyridoxal phosphate (PLP)-dependent transferases superfamily protein	UID924	1	526
13.4951	12.8513	13.2687	13.5901	13.6975	14.3224	S	2	___1			0.992748	0.0271999	52.579	11.462	52.579	-5.1945	8592500	104	1.0552	0.194493	0.664994	1.34039	AT1G43860.1	104	AT1G43860.1	AT1G43860.1	ILEKGELQVAGKERESQFSSQFRDIATIVMQ	24.3741	sequence-specific DNA binding transcription factors	UID925	1	527
17.4388	16.8573	17.6127	16.9454	16.9848	17.446	S	3	___1			0.778993	9.35667e-09	89.297	72.016	89.297	0.50829	127860000	457	0.252245	0.853505	-0.177564	-0.370496	AT1G43910.1	457	AT1G43910.1	AT1G43910.1	LAEFLENKKLKKGEDSSVEEEGEIEDAETKE	5.4714	P-loop containing nucleoside triphosphate hydrolases superfamily protein	UID926	1	529
16.658	16.4965	16.9481	16.1608	16.22	16.8824	S	2	___1			0.821388	9.46077e-09	94.487	79.611	94.487	3.4735	26301000	458	0.452501	0.663822	-0.279809	-0.599978	AT1G43910.1	458	AT1G43910.1	AT1G43910.1	AEFLENKKLKKGEDSSVEEEGEIEDAETKEA	7.33879	P-loop containing nucleoside triphosphate hydrolases superfamily protein	UID927	1	529
14.7963	14.6711	14.9718	14.8292	14.7417	15.0604	S	3	___1			0.995522	0.00112891	56.527	34.655	56.527	0.081343	24647000	341	0.189916	0.939157	0.0640163	0.194571	AT1G44800.1	341	AT1G44800.1	AT1G44800.1	SKDEVNPLDEKIVAKSQELPITNVVKQTNGH	23.47	nodulin MtN21 /EamA-like transporter family protein	UID928	1	532
18.4505	18.1173	18.6088	18.2676	18.258	18.8456	S	2	___1			1	0.000663048	96.331	53.049	96.331	-0.83615	3767300	242	0.0957088	0.959525	0.0648524	0.146619	AT1G45207.2	242	AT1G45207.2	AT1G45207.2	RTVPSKWEDAERWIVSPLAKEGAARTSFGAS	96.3311	Remorin family protein	UID931	1	534
14.8587	14.6628	14.9734	14.9707	14.8539	15.2215	S	2	___1			1	4.0485e-10	107.74	93.062	107.74	4.5617	1502700	114	0.5793	0.72036	0.183766	0.538338	AT1G45545.1	114	AT1G45545.1	AT1G45545.1	SRNDEYIEDVKILPGSPGGIQDLGLSRLKVP	85.849	Plant protein of unknown function (DUF827)	UID932	1	535
17.3067	17.0291	17.5067	15.7991	15.8749	16.3145	S	3	___1	+	dec-man_dec-mock	0.946471	0.000432549	45.614	31.951	45.614	-0.20631	6672300	77	2.42586	0.000492308	-1.28468	-3.11732	AT1G45688.2;AT1G45688.1	77;77	AT1G45688.2	AT1G45688.2	SSMGRHSRESSSSRFSGSLKPGSRKVNPNDG	15.0506	unknown protein;FUNCTIONS IN: molecular_function unknown;INVOLVED IN: biological_process unknown;LOCATED IN: plasma membrane;EXPRESSED IN: 22 plant structures;EXPRESSED DURING: 13 growth stages;BEST Arabidopsis thaliana protein match is: unknown pro	UID933	1	536
18.9357	18.614	19.1286	18.8482	18.8789	19.4412	S	4	___1			0.985877	2.75056e-17	114.37	90.807	75.773	-1.3804	288030000	30	0.267337	0.853346	0.163351	0.367655	AT1G45688.2;AT1G45688.1	30;30	AT1G45688.2	AT1G45688.2	SSPARSPRRPVYYVQSPSRDSHDGEKTATSF	18.891	unknown protein;FUNCTIONS IN: molecular_function unknown;INVOLVED IN: biological_process unknown;LOCATED IN: plasma membrane;EXPRESSED IN: 22 plant structures;EXPRESSED DURING: 13 growth stages;BEST Arabidopsis thaliana protein match is: unknown pro	UID935	1;2	536
12.8481	13.0759	13.1103	12.4867	13.1289	12.9147	S	3	___1			0.936339	1.65003e-18	119.01	93.198	91.14	-0.80045	158070000	16	0.336897	0.817264	-0.168019	-0.413905	AT1G45688.2;AT1G45688.1	16;16	AT1G45688.2	AT1G45688.2	MHAKTDSEVTSLAASSPARSPRRPVYYVQSP	11.8143	unknown protein;FUNCTIONS IN: molecular_function unknown;INVOLVED IN: biological_process unknown;LOCATED IN: plasma membrane;EXPRESSED IN: 22 plant structures;EXPRESSED DURING: 13 growth stages;BEST Arabidopsis thaliana protein match is: unknown pro	UID938	1;2	536
16.7974	16.6741	17.0638	16.8002	16.8735	17.1998	S	3	___1			0.954819	2.45698e-29	142.43	113.06	142.43	0.068765	257930000	20	0.267945	0.894262	0.11272	0.306095	AT1G45688.2;AT1G45688.1	20;20	AT1G45688.2	AT1G45688.2	TDSEVTSLAASSPARSPRRPVYYVQSPSRDS	14.0489	unknown protein;FUNCTIONS IN: molecular_function unknown;INVOLVED IN: biological_process unknown;LOCATED IN: plasma membrane;EXPRESSED IN: 22 plant structures;EXPRESSED DURING: 13 growth stages;BEST Arabidopsis thaliana protein match is: unknown pro	UID939	1;2	536
14.3933	14.0482	14.3875	14.164	14.216	14.4705	S	4	___1			0.943196	2.39859e-07	51.774	39.831	51.774	-0.3887	11379000	173	0.0159452	0.994025	0.00712935	0.0204717	AT1G47200.1	173	AT1G47200.1	AT1G47200.1	NTDASEVSKDDAGPASEEEKSEA________	17.2458	WPP domain protein 2	UID940	1	538
15.3455	15.0797	15.4138	14.8235	14.8849	15.6616	S	3	___1			0.99943	2.15815e-09	94.61	77.531	94.61	-2.0589	3165200	315	0.210108	0.886003	-0.15635	-0.32017	AT1G47330.1	315	AT1G47330.1	AT1G47330.1	SHIAVVYKDLDEQEQSPETSENGIERRKNKK	33.265	CBS domain-containing protein with a domain of unknown function (DUF21)	UID942	1	541
17.5665	17.2305	17.7466	17.594	17.5705	18.0878	S	4	___1			0.936813	3.1911e-10	95.835	75.985	95.835	-0.018495	30118000	31	0.448777	0.704443	0.236259	0.553938	AT1G47670.1	31	AT1G47670.1	AT1G47670.1	PRVSTPEILTPSGQRSPRPATKPSSATWTPT	13.2417	Transmembrane amino acid transporter family protein	UID948	1	544
15.5224	15.3819	15.7161	14.7474	14.7983	15.3822	S	3	___1			1	0.00264199	55.899	34.436	55.899	0.90223	4647800	948	1.17617	0.200167	-0.564189	-1.32584	AT1G47900.2;AT1G47900.1	948;950	AT1G47900.2	AT1G47900.2	AECQETIFVLGKQLKSFRPQPEQMRSPQTRN	55.8995	Plant protein of unknown function (DUF869);Plant protein of unknown function (DUF869)	UID950	1	546
16.2545	16.0604	16.3362	16.5268	16.5537	17.1133	S	3	___1			0.989209	5.61438e-08	81.89	63.295	81.89	0.72723	18592000	379	1.16292	0.221115	0.514225	1.26057	AT1G47900.2;AT1G47900.1	379;379	AT1G47900.2	AT1G47900.2	ARQKRSPVKVSSPCKSPGGYSSTGSEFSLDN	20.7515	Plant protein of unknown function (DUF869);Plant protein of unknown function (DUF869)	UID951	1	546
19.0621	18.7307	19.1508	18.3395	18.4749	18.9694	S	4	___1			1	4.97059e-22	124.86	105.78	61.102	0.045838	456790000	187	0.773673	0.382665	-0.386565	-0.898581	AT1G47970.1	187	AT1G47970.1	AT1G47970.1	APPKRKRAPEEDEEDSGDEDDDRPPKR____	61.1023	unknown protein;FUNCTIONS IN: molecular_function unknown;INVOLVED IN: biological_process unknown;LOCATED IN: cytosol;EXPRESSED IN: 21 plant structures;EXPRESSED DURING: 11 growth stages;Has 93717 Blast hits to 40765 proteins in 1891 species: Archae	UID952	1	547
15.8276	15.5832	16.0304	15.793	15.8471	16.4293	S	3	___1			1	1.99758e-08	64.454	47.961	57.496	-3.7244	607070000	22	0.362139	0.777737	0.209403	0.474568	AT1G47970.1	22	AT1G47970.1	AT1G47970.1	DDDKNFKEEPEIQVLSDDDSDEEQVKDVGEE	57.4956	unknown protein;FUNCTIONS IN: molecular_function unknown;INVOLVED IN: biological_process unknown;LOCATED IN: cytosol;EXPRESSED IN: 21 plant structures;EXPRESSED DURING: 11 growth stages;Has 93717 Blast hits to 40765 proteins in 1891 species: Archae	UID953	1;2	547
15.8276	15.5832	16.0304	15.793	15.8471	16.4293	S	3	___1			1	1.99758e-08	64.454	47.961	57.496	-3.7244	607070000	26	0.362139	0.777466	0.209403	0.474568	AT1G47970.1	26	AT1G47970.1	AT1G47970.1	NFKEEPEIQVLSDDDSDEEQVKDVGEEVSDE	57.4956	unknown protein;FUNCTIONS IN: molecular_function unknown;INVOLVED IN: biological_process unknown;LOCATED IN: cytosol;EXPRESSED IN: 21 plant structures;EXPRESSED DURING: 11 growth stages;Has 93717 Blast hits to 40765 proteins in 1891 species: Archae	UID954	1;2	547
17.2701	16.9045	17.4799	17.7492	17.7566	18.2687	S	3	___1			1	2.53294e-06	115.1	80.715	115.1	0.053448	54625000	961	1.37218	0.101986	0.706682	1.60436	AT1G48120.1	961	AT1G48120.1	AT1G48120.1	IPECEELKFQPLEAVSPRPKAEAYYDFRRLI	115.101	hydrolases;protein serine/threonine phosphatases	UID956	1	550
18.3901	18.0926	18.6016	18.7738	18.8458	19.271	S	4	___1			0.999924	5.43787e-08	69.922	58.808	52.971	0.053264	317850000	353	1.31667	0.153563	0.602079	1.45384	AT1G48210.2;AT1G48210.1;AT3G17410.1	353;353;354	AT1G48210.2	AT1G48210.2	SIVVKALQPLLNPPRSAPQTPHRNPY_____	41.183	Protein kinase superfamily protein;Protein kinase superfamily protein;Protein kinase superfamily protein	UID957	1;2	551
16.8071	16.4202	16.9274	16.3136	16.4101	16.8888	S	2	___1			1	0.0326747	56.563	24.243	56.563	-0.51314	23117000	353	0.315063	0.815812	-0.180722	-0.415819	AT1G48480.1;AT2G26730.1;AT5G53320.1;AT4G23740.1;AT5G05160.1;AT3G02880.1;AT3G08680.2;AT3G08680.1;AT3G17840.1;AT5G16590.1;AT5G58300.2;AT5G58300.1	373;353;310;339;349;347;343;343;367;345;360;360	AT1G48480.1;AT2G26730.1;AT3G02880.1;AT3G08680.2;AT3G17840.1;AT5G16590.1;AT5G58300.2	AT2G26730.1	EGGVYSFDLEDLLRASAEVLGKGSVGTSYKA;EGSSYNFDLEDLLRASAEVLGKGSYGTTYKA;GNATKVFDLEDLLRASAEVLGKGTFGTAYKA;NGCSYNFDLEDLLRASAEVLGKGSYGTAYKA;VKSFGEFDLDGLLKASAEVLGKGTFGSSYKA;VKSFGEFDLDGLLKASAEVLGKGTVGSSYKA	56.5631	receptor-like kinase 1;Leucine-rich repeat protein kinase family protein;Leucine-rich repeat protein kinase family protein;Leucine-rich repeat protein kinase family protein;Leucine-rich repeat protein kinase family protein;Leucine-rich repeat pr	UID959	1	553;1222;1586;1676;1850;3086;3558
16.4884	16.2001	16.6337	16.6338	16.7334	17.2339	S	2	___1			0.841557	0.000947878	91.867	25.597	91.867	-0.36354	4535200	305	0.881925	0.317486	0.426338	1.00273	AT1G48480.1	305	AT1G48480.1	AT1G48480.1	LCRKKSNKRSRAVDISTIKQQEPEIPGDKEA	7.25209	receptor-like kinase 1	UID960	1	553
17.1737	16.9047	17.2736	16.3919	16.3047	16.6505	S	3	___1			0.844825	0.00262255	60.598	45.918	60.598	5.0127	11541000	298	1.93708	0.030416	-0.668276	-1.90188	AT1G48490.3;AT1G48490.2;AT1G48490.1;AT3G17850.1;AT5G62310.1	241;241;241;298;200	AT1G48490.3;AT3G17850.1	AT3G17850.1	TSAPRKRFPGDIKSFSHELNSKGVRPFPLWK	7.36021	Protein kinase superfamily protein;Protein kinase superfamily protein;Protein kinase superfamily protein;Protein kinase superfamily protein;AGC (cAMP-dependent, cGMP-dependent and protein kinase C) kinase family protein	UID961	1	554;1851
15.7849	15.5584	15.9262	15.1825	15.4965	15.8668	S	2	___1			1	7.00966e-06	118.77	88.957	118.77	-0.1544	3681700	22	0.463595	0.692661	-0.241213	-0.567693	AT1G48880.1	22	AT1G48880.1	AT1G48880.1	SSSFNRRALSSLAIESPRNSSSSVFTSPIGS	71.4783	TRICHOME BIREFRINGENCE-LIKE 7	UID969	1	564
16.9779	16.854	17.1129	16.7659	16.9419	17.3322	S	3	___1			0.999559	6.43782e-09	106.94	87.367	106.94	-0.36427	4681800	50	0.0600039	0.983752	0.0317287	0.0827857	AT1G48880.1	50	AT1G48880.1	AT1G48880.1	IGSAFASPRSQNFGGSPRPSTNRLKEISYLF	36.0029	TRICHOME BIREFRINGENCE-LIKE 7	UID970	1	564
16.5572	16.4644	16.5718	15.8298	16.145	16.5662	S	3	___1			1	6.41217e-05	59.471	47.884	47.726	0.23095	19658000	388	0.745758	0.430606	-0.3508	-0.843409	AT1G48920.1	388	AT1G48920.1	AT1G48920.1	QERGERGERPAFTPQSGNFRSGGDGGDEKKI	47.7264	nucleolin like 1	UID971	1;2	565
17.0083	16.6619	17.102	16.5946	16.6168	17.1536	S	3	___1			0.988022	1.00968e-05	98.105	74.356	67.275	-0.54701	202810000	413	0.235535	0.886343	-0.135703	-0.318169	AT1G48920.1	413	AT1G48920.1	AT1G48920.1	GDEKKIFVKGFDASLSEDDIKNTLREHFSSC	19.1638	nucleolin like 1	UID972	1	565
16.4716	16.4275	16.5681	16.2079	16.2375	16.8322	S	2	___1			0.999418	0.000902333	74.944	62.368	74.944	-4.1392	9150900	454	0.110113	0.957285	-0.0631574	-0.154979	AT1G48920.1	454	AT1G48920.1	AT1G48920.1	DRDTGNSKGIAYLEFSEGKEKALELNGSDMG	32.3456	nucleolin like 1	UID975	1	565
16.5109	16.1309	16.6925	15.9078	16.0896	16.557	S	2	___1			0.985552	0.000559498	88.495	58.31	88.495	0.20882	6933500	81	0.438072	0.688089	-0.259992	-0.572072	AT1G49000.1	81	AT1G49000.1	AT1G49000.1	SSMSSPRPKELFTTLSNKAMTMVRRKNPPEE	18.4391	unknown protein;FUNCTIONS IN: molecular_function unknown;INVOLVED IN: biological_process unknown;LOCATED IN: chloroplast;EXPRESSED IN: stem;BEST Arabidopsis thaliana protein match is: unknown protein (TAIR:AT3G18560.1);Has 105 Blast hits to 105 prot	UID978	1	567
18.1613	17.6968	18.3379	18.5827	18.537	18.9581	S	3	___1			0.999992	5.25854e-09	109.36	90.532	109.36	-0.28138	123280000	770	1.26257	0.155811	0.627258	1.44817	AT1G49040.2;AT1G49040.3;AT1G49040.1	770;770;770	AT1G49040.2	AT1G49040.2	GASSFKQQAISAGLPSPRPKDVSVSDETQQP	51.115	stomatal cytokinesis defective / SCD1 protein (SCD1);stomatal cytokinesis defective / SCD1 protein (SCD1);stomatal cytokinesis defective / SCD1 protein (SCD1)	UID979	1	568
15.8562	15.3561	16.0247	15.293	15.4291	15.9554	S	4	___1			0.789997	3.69139e-06	51.539	43.642	51.539	-0.80443	4101400	90	0.260911	0.841154	-0.186462	-0.384617	AT1G49480.1	90	AT1G49480.1	AT1G49480.1	PNPEEVNSSTPGGDDSENRSKFYESASARKR	11.0843	related to vernalization1 1	UID984	1	570
16.2675	16.0281	16.4312	16.4048	16.4391	16.9561	S	3	___1			1	0.0211015	41.029	21.786	41.029	0.25593	8515600	95	0.772468	0.414538	0.357686	0.865443	AT1G49580.1	95	AT1G49580.1	AT1G49580.1	TSTPLRQLRRAFHPPSPAKHIRAALRRRKGK	41.0291	Calcium-dependent protein kinase (CDPK) family protein	UID985	1	571
14.8951	14.6629	14.9003	14.8932	15.0879	15.5595	S	3	___1			0.805112	3.05808e-05	86.548	75.622	86.548	0.075501	10079000	57	0.78217	0.406123	0.360766	0.874121	AT1G49580.1;AT3G19100.1	58;57	AT1G49580.1;AT3G19100.1	AT3G19100.1	PSAAKASPFFPFYTPSPARHRRNKSRDVGGG;SPAVKASPFFPFYTPSPARHRRNKSRDGGGG	6.16099	Calcium-dependent protein kinase (CDPK) family protein;Protein kinase superfamily protein	UID987	1;2	571;1876
15.8135	15.53	15.979	15.4845	15.5358	15.7563	S	2	___1			0.966819	0.00811675	71.692	52.91	71.692	-0.039991	159920000	354	0.513573	0.746466	-0.181974	-0.512079	AT1G49580.1;AT2G41140.1;AT2G46700.1;AT3G50530.1;AT3G50530.2;AT3G19100.1;AT2G46700.2	360;333;353;358;389;354;129	AT1G49580.1;AT2G41140.1;AT3G19100.1	AT3G19100.1	YILLCGSRPFWARTESGIFRAVLKADPSFDE;YILLCGSRPFWARTESGIFRAVLKAEPNFEE	14.6446	Calcium-dependent protein kinase (CDPK) family protein;CDPK-related kinase 1;CDPK-related kinase 3;CDPK-related kinase;CDPK-related kinase;Protein kinase superfamily protein;CDPK-related kinase 3	UID988	1	571;1440;1876
17.6559	17.2842	17.7927	17.6043	17.7046	18.1348	S	3	___1			0.999976	0.000917908	72.848	48.556	72.848	-0.026752	264490000	399	0.459514	0.698336	0.236948	0.560682	AT1G49600.1;AT5G54900.1;AT3G19130.1	399;332;393	AT1G49600.1	AT1G49600.1	GTVIGKNTVRLSWGRSPNKQWRSDSGNQWNG	46.1411	RNA-binding protein 47A;RNA-binding protein 45A;RNA-binding protein 47B	UID989	1	572
15.6987	15.4181	15.6697	15.1128	15.1362	15.5759	S	3	___1			0.998302	0.000458885	43.534	35.358	43.534	0.17051	20755000	594	0.850827	0.423691	-0.320537	-0.85473	AT1G49730.4;AT1G49730.1	594;664	AT1G49730.4	AT1G49730.4	WDSRKRSNLRIQRGDSRIFGPSSSTTSRSHY	35.1067	Protein kinase superfamily protein;Protein kinase superfamily protein	UID991	1;2	573
17.7785	17.513	17.9245	18.4235	18.4679	19.061	S	2	___1			0.963977	0.00333927	68.069	40.931	68.069	0.71411	10849000	295	1.72966	0.0106417	0.912113	2.08142	AT1G49730.4;AT1G49730.1;AT1G49730.3;AT1G49730.2	295;325;239;295	AT1G49730.4	AT1G49730.4	RELDESESLDRKSTKSVPSSLPVFKIHEDDS	16.9768	Protein kinase superfamily protein;Protein kinase superfamily protein;Protein kinase superfamily protein;Protein kinase superfamily protein	UID995	1	573
15.3658	15.0026	15.5037	17.6824	17.6999	18.1068	S	2	___1	+	dec-man_dec-mock	1	0.00976404	61.344	10.99	61.344	1.6336	6937900	130	3.62168	0	2.53899	6.28696	AT1G49760.2;AT1G49760.1	130;130	AT1G49760.2	AT1G49760.2	AIRVMYSVRDPSLRKSGVGNIFIKNLDKSID	61.3438	poly(A) binding protein 8;poly(A) binding protein 8	UID996	1	574
16.6748	16.4487	16.7511	16.7457	16.7829	17.3232	S	2	___1			0.990511	0.000146524	77.192	47.864	72.34	-0.28227	22775000	83	0.717672	0.469679	0.325734	0.799321	AT1G49890.1	83	AT1G49890.1	AT1G49890.1	SSSSSAILRTSKRYPSPSPLLSRSTTNSASN	20.3615	Family of unknown function (DUF566)	UID997	1	575
16.6405	16.2347	16.7374	16.7268	16.7916	17.3133	S	3	___1			0.800589	0.0262932	43.512	6.0366	43.512	0.46231	45448000	78	0.776493	0.367834	0.406342	0.921041	AT1G49950.3;AT1G49950.2;AT1G49950.1	78;78;78	AT1G49950.3	AT1G49950.3	WGSREKSRLAVKRTFSLPKQEENSLALTNSL	6.0366	telomere repeat binding factor 1;telomere repeat binding factor 1;telomere repeat binding factor 1	UID998	1	576
16.4807	16.2678	16.7338	16.2432	16.2748	16.627	S	2	___1			0.997611	9.48075e-32	159.66	144.12	139.74	0.23333	75147000	267	0.243404	0.897698	-0.112455	-0.29406	AT1G50120.1	267	AT1G50120.1	AT1G50120.1	YPNKSNLNRTFGSSLSLNSGPRLSMKDTSYV	29.4932	FUNCTIONS IN: molecular_function unknown;INVOLVED IN: biological_process unknown;LOCATED IN: cellular_component unknown;EXPRESSED IN: 23 plant structures;EXPRESSED DURING: 13 growth stages;CONTAINS InterPro DOMAIN/s: Rgp1 (InterPro:IPR014848), Immuno	UID1001	1;2;3	578
16.2215	15.8917	16.4177	15.9711	15.8998	16.3156	S	2	___1			1	5.37633e-17	139.74	109.58	139.74	0.23333	25293000	270	0.224133	0.904452	-0.114788	-0.286924	AT1G50120.1	270	AT1G50120.1	AT1G50120.1	KSNLNRTFGSSLSLNSGPRLSMKDTSYVEER	80.5194	FUNCTIONS IN: molecular_function unknown;INVOLVED IN: biological_process unknown;LOCATED IN: cellular_component unknown;EXPRESSED IN: 23 plant structures;EXPRESSED DURING: 13 growth stages;CONTAINS InterPro DOMAIN/s: Rgp1 (InterPro:IPR014848), Immuno	UID1002	1;2;3	578
19.0211	18.5943	19.1967	18.5325	18.7083	19.0233	S	2	___1			0.992484	8.31834e-06	127.17	55.723	127.17	0.24298	103570000	1018	0.327521	0.812914	-0.182672	-0.425429	AT1G50360.1;AT3G19960.1;AT3G19960.2	1010;1018;1028	AT1G50360.1;AT3G19960.1	AT3G19960.1	EEIWQKQMKSLQSSLSIAKKSLEVEDSARNS;EEIWQKQMRSLQSSLSIAKKSLAVEDSARNS	21.8153	P-loop containing nucleoside triphosphate hydrolases superfamily protein;myosin 1;myosin 1	UID1006	1	584;1896
15.1439	14.8833	15.3378	15.966	15.9652	16.4243	S	3	___1	+	dec-man_dec-mock	0.972438	1.46994e-08	110.48	76.618	110.48	-0.96384	17872000	1053	2.10698	0.0036507	0.996833	2.481	AT1G50360.1	1053	AT1G50360.1	AT1G50360.1	DSGGSHYQMGHGRSRSVGVGLSVISRLAEEF	15.4839	P-loop containing nucleoside triphosphate hydrolases superfamily protein	UID1007	1	584
14.9889	14.6504	15.2676	14.5248	14.2183	15.2422	S	3	___1			0.999937	0.000122577	77.593	60.653	77.593	0.60559	9661800	28	0.364496	0.703079	-0.307224	-0.556579	AT1G50620.1	28	AT1G50620.1	AT1G50620.1	LESVEEKRDEETVEESPVKKKKPRFDEEVNR	41.9991	RING/FYVE/PHD zinc finger superfamily protein	UID1008	1	587
15.9242	15.6073	16.027	17.7677	17.7884	18.2502	S	3	___1	+	dec-man_dec-mock	0.977969	7.47452e-07	99.392	76.854	99.392	0.84384	43582000	168	3.3026	0	2.0826	5.1821	AT1G50670.1	168	AT1G50670.1	AT1G50670.1	EGLALNLVKDQQRKRSYTDTANFTLRCGVCQ	16.7294	OTU-like cysteine protease family protein	UID1011	1	589
17.7254	17.4628	17.8226	17.1641	17.208	17.6335	S	4	___1			0.999582	6.74937e-07	55.158	43.201	55.158	0.57228	41038000	568	0.844223	0.408239	-0.335089	-0.871995	AT1G50920.1	568	AT1G50920.1	AT1G50920.1	MDRARSKSRGRKRDRSEDAGNDAMDVDDEQQ	33.7874	Nucleolar GTP-binding protein	UID1012	1	590
16.2388	15.9128	16.0705	15.9884	15.9232	15.9963	S	3	___1			0.973603	0.0240366	42.209	25.985	42.209	-0.83211	1846200	233	0.46788	0.86118	-0.104787	-0.352899	AT1G51170.1	233	AT1G51170.1	AT1G51170.1	KTKSARVNPITRRRLSFSGGERSNSFVGTDE	15.6683	Protein kinase superfamily protein	UID1013	1	591
15.8562	15.7128	16.0676	15.6928	15.7445	16.2507	S	3	___1			1	3.08845e-05	51.348	35.041	44.382	-1.2761	4987800	120	0.0280619	0.991834	0.017182	0.0423568	AT1G51450.1	120	AT1G51450.1	AT1G51450.1	LEKLDVVAMDVDQPGSDLKIESDSFSEEAPT	44.3823	TRAUCO	UID1016	1	593
15.2595	14.7518	15.3747	15.0936	14.9888	15.4134	S	3	___1			0.773119	5.02799e-08	69.122	60.075	69.122	0.017907	8880700	677	0.0548618	0.983416	0.0365899	0.0850854	AT1G51500.1	677	AT1G51500.1	AT1G51500.1	LSSLSSRRHQPLHSLSSQEGLTSPIN_____	6.75957	ABC-2 type transporter family protein	UID1017	1	594
16.4204	16.083	16.4212	16.3336	16.4658	16.8966	S	2	___1			0.985846	0.000305753	73.9	47.837	73.9	0.0074782	155680000	661	0.559348	0.62735	0.257116	0.636592	AT1G51500.1	661	AT1G51500.1	AT1G51500.1	TMKSLKKRPSFKKVPSLSSLSSRRHQPLHSL	20.3036	ABC-2 type transporter family protein	UID1018	1	594
15.5892	15.0872	15.6737	16.2037	16.1519	16.6561	S	3	___1			0.924267	0.00439692	48.351	38.818	48.351	-0.42301	12416000	667	1.66125	0.0171211	0.887174	2.00169	AT1G51500.1	667	AT1G51500.1	AT1G51500.1	KRPSFKKVPSLSSLSSRRHQPLHSLSSQEGL	11.4233	ABC-2 type transporter family protein	UID1019	1	594
16.7633	16.5637	16.9857	16.8391	16.9336	17.3158	S	3	___1			0.998142	1.02459e-05	86.803	70.68	86.803	-0.55997	16127000	82	0.610724	0.602547	0.258582	0.663108	AT1G51510.1	82	AT1G51510.1	AT1G51510.1	DRQRRLSSRDFESLGSDGRPGPQRSVEGWII	27.3008	RNA-binding (RRM/RBD/RNP motifs) family protein	UID1020	1	595
14.0639	13.8854	14.3963	14.3322	14.0955	14.8941	S	4	___1			0.982149	1.71224e-06	54.559	40.596	54.559	0.26409	30514000	472	0.508498	0.587683	0.325371	0.677602	AT1G51580.1	472	AT1G51580.1	AT1G51580.1	YPEPPPPFGPRQYPASPDRYHSPVGPFHERH	19.9103	RNA-binding KH domain-containing protein	UID1021	1	596
15.8783	15.7014	16.0356	15.5329	15.619	16.0433	S	3	___1			0.82854	3.95356e-06	92.575	72.369	92.575	0.75481	15687000	267	0.30888	0.854329	-0.140052	-0.363827	AT1G51600.2;AT1G51600.1	267;267	AT1G51600.2	AT1G51600.2	LMWANKGAFRDLSKASPQTAQNLPLNKNEDA	6.84151	ZIM-LIKE 2;ZIM-LIKE 2	UID1023	1	597
16.566	16.2552	16.7297	16.4811	16.4348	16.7029	S	3	___1			1	1.00533e-05	51.526	39.738	51.526	-0.58104	46379000	125	0.0479058	0.986423	0.0226358	0.0625486	AT1G51600.2;AT1G51600.1	125;125	AT1G51600.2	AT1G51600.2	LGGRELPQAAPPGLGSPHQNNRVSSLPGTPQ	51.5262	ZIM-LIKE 2;ZIM-LIKE 2	UID1024	1	597
15.7298	14.6688	16.0839	16.3826	16.4766	15.3868	S	3	___1			1	0.000643336	55.841	39.587	55.841	0.31589	62621000	561	0.461899	0.485789	0.587849	0.783985	AT1G51800.1	561	AT1G51800.1	AT1G51800.1	LNPNSGTGTTPLHSRSHHGFEPPVIAKNRKL	55.8408	Leucine-rich repeat protein kinase family protein	UID1027	1	601
14.793	14.5885	14.835	14.5814	14.4238	15.0821	S	3	___1			0.850868	6.60711e-08	66.965	54.989	66.965	0.66224	5489600	529	0.0709067	0.978514	-0.0430555	-0.104363	AT1G51850.1	529	AT1G51850.1	AT1G51850.1	KSPKVEGPPPSYMQASDGRSPRSSEPAIVTK	9.44528	Leucine-rich repeat protein kinase family protein	UID1029	1	603
15.4842	15.1621	15.6295	14.9992	14.9277	15.7412	S	3	___1			0.780213	4.09259e-08	73.688	60.651	73.688	-0.29313	63095000	533	0.276276	0.820679	-0.202551	-0.409652	AT1G51850.1	533	AT1G51850.1	AT1G51850.1	VEGPPPSYMQASDGRSPRSSEPAIVTKNRRF	5.52014	Leucine-rich repeat protein kinase family protein	UID1030	1	603
13.3449	13.0881	13.5072	13.4944	13.4214	14.1253	S	3	___1			0.751403	5.91839e-08	85.576	75.455	85.576	-1.9097	16104000	816	0.651859	0.460581	0.367003	0.807285	AT1G51890.2;AT1G51890.1	816;864	AT1G51890.2	AT1G51890.2	KQGSQATYIKESVEFSPSSASDFSPLAR___	5.08816	Leucine-rich repeat protein kinase family protein;Leucine-rich repeat protein kinase family protein	UID1031	1	604
17.7239	17.4884	17.8341	16.8417	16.9984	17.4219	S	2	___1			1	0.00229033	85.29	57.519	53.124	0.34069	55073000	601	1.38076	0.141573	-0.594786	-1.48311	AT1G52190.1	601	AT1G52190.1	AT1G52190.1	ELIDIVGKGFEKEDLSPVVKTN_________	53.1236	Major facilitator superfamily protein	UID1032	1	607
14.8402	14.9176	15.3641	14.5558	14.727	15.4301	S	3	___1			0.966419	2.51092e-07	60.171	52.082	46.353	-0.78925	522050000	12	0.163627	0.912188	-0.136292	-0.265473	AT1G52200.1	12	AT1G52200.1	AT1G52200.1	____MGRVTTPSEEDSNNGLPVQQPGTPNQR	18.277	PLAC8 family protein	UID1033	1	608
16.5537	16.0456	16.7751	16.3374	16.2576	16.6594	S	3	___1			0.999232	8.21789e-12	84.975	77.722	84.975	0.42198	49632000	33	0.0555761	0.982537	-0.0399996	-0.0892033	AT1G52380.1	33	AT1G52380.1	AT1G52380.1	KQLSRDNPGLDDDDDSAELESGTFKKASDEV	31.3901	NUP50 (Nucleoporin 50 kDa) protein	UID1038	1	614
15.9083	15.5903	16.1728	16.1083	16.3367	16.7138	S	3	___1			0.994645	2.96968e-15	73.975	61.297	73.975	0.7142	10293000	21	0.950968	0.270557	0.49581	1.1167	AT1G52380.1	21	AT1G52380.1	AT1G52380.1	NVQQPSKKRGALKQLSRDNPGLDDDDDSAEL	22.7409	NUP50 (Nucleoporin 50 kDa) protein	UID1039	1	614
16.2906	15.7432	16.3414	15.878	15.9019	16.3509	S	3	___1			0.998659	1.07981e-07	81.48	69.83	81.48	-2.3619	13053000	509	0.121037	0.945057	-0.0814699	-0.182826	AT1G52640.1	509	AT1G52640.1	AT1G52640.1	EMRGKRRRLGRRSENSEDDDDDFELERDTI_	28.7254	Pentatricopeptide repeat (PPR) superfamily protein	UID1043	1	617
15.9942	15.7575	16.0011	15.9365	15.9692	16.6193	S	2	___1			0.895508	0.00420036	44.719	20.2	44.719	1.3844	3118400	1043	0.471927	0.673085	0.257364	0.589857	AT1G52780.1	1043	AT1G52780.1	AT1G52780.1	ILPSRSVKYERVMSESEMVSGARVNGNRGDE	9.51953	Protein of unknown function (DUF2921)	UID1045	1	619
15.6817	15.3171	15.8217	14.9557	14.9067	15.579	S	3	___1			0.88578	0.000191848	41.911	33.919	41.911	0.39456	23161000	599	0.806778	0.322947	-0.459682	-0.99172	AT1G53050.1	599	AT1G53050.1	AT1G53050.1	APQQETCRGMTRLPGSFKETSEEANQEENGR	9.76561	Protein kinase superfamily protein	UID1047	1	620
15.7023	15.4572	15.892	15.7072	15.6708	16.1681	S	2	___1			1	4.92357e-10	115.92	70.94	102.87	-1.8026	15853000	39	0.333865	0.821382	0.164832	0.408403	AT1G53300.1	39	AT1G53300.1	AT1G53300.1	TSEINKPDFRELDLGSPVSPLRSQPRGLTTT	102.872	tetratricopetide-repeat thioredoxin-like 1	UID1051	1;2	623
16.1919	16.0324	16.2329	15.3071	15.2469	15.8437	S	2	___1			1	4.92357e-10	114.02	67.127	102.87	-1.8026	31010000	42	1.58193	0.0722371	-0.686535	-1.71929	AT1G53300.1	42	AT1G53300.1	AT1G53300.1	INKPDFRELDLGSPVSPLRSQPRGLTTTTTT	102.872	tetratricopetide-repeat thioredoxin-like 1	UID1052	1;2	623
15.8675	15.7336	16.0246	15.1659	15.2671	15.6533	S	3	___1			1	0.00163041	66.262	51.061	40.533	0.40922	83509000	11	1.40137	0.18125	-0.513126	-1.38432	AT1G53310.3;AT1G53310.2;AT1G53310.1	11;11;11	AT1G53310.3	AT1G53310.3	_____MANRKLEKMASIDVHLRQLVPGKVSE	40.5331	phosphoenolpyruvate carboxylase 1;phosphoenolpyruvate carboxylase 1;phosphoenolpyruvate carboxylase 1	UID1053	1	624
17.6701	17.3783	17.766	15.9877	16.0517	16.4959	S	2	___1	+	dec-man_dec-mock	0.999924	0.00385939	84.615	14.803	84.615	0.54465	30857000	142	2.70736	0	-1.42637	-3.58539	AT5G48620.1;AT5G43470.2;AT5G43470.1;AT1G53350.1	142;142;142;143	AT5G48620.1	AT5G48620.1	QSFGIQQIIDGVRSLSLQERQRVQREIRQTY	41.1726	Disease resistance protein (CC-NBS-LRR class) family;Disease resistance protein (CC-NBS-LRR class) family;Disease resistance protein (CC-NBS-LRR class) family;Disease resistance protein (CC-NBS-LRR class) family	UID1054	1	625
16.5888	16.4073	16.7782	16.3089	16.3635	16.9008	S	3	___1			1	0.000139993	74.769	59.567	46.964	-1.0285	84566000	134	0.111827	0.957869	-0.0670039	-0.16065	AT1G53570.5;AT1G53570.4;AT1G53570.3;AT1G53570.2;AT1G53570.1	134;134;134;134;134	AT1G53570.5	AT1G53570.5	RGRGDVKFNVAAAPRSPERVSPKAATITTRP	46.9641	mitogen-activated protein kinase kinase kinase 3;mitogen-activated protein kinase kinase kinase 3;mitogen-activated protein kinase kinase kinase 3;mitogen-activated protein kinase kinase kinase 3;mitogen-activated protein kinase kinase kinase 3	UID1074	1;2	633
14.3791	13.7412	14.7329	14.1192	14.075	14.2174	S	3	___1			0.851004	2.28777e-06	72.421	61.377	72.421	-1.7951	6209200	692	0.192412	0.896176	-0.147175	-0.298402	AT1G53590.1	692	AT1G53590.1	AT1G53590.1	DDHVDSTTLATAKEDSSGDILEDSTDVEAKE	7.59097	Calcium-dependent lipid-binding (CaLB domain) family protein	UID1076	1	634
16.0608	15.8375	16.3588	16.1553	16.2708	16.6495	S	4	___1			0.999012	1.74455e-17	116.94	107.41	116.94	2.1567	32619000	548	0.571672	0.604151	0.272844	0.661741	AT1G53590.1	548	AT1G53590.1	AT1G53590.1	EEFLIGSIEEESQSQSPRINLKAVNQKDVGL	30.0823	Calcium-dependent lipid-binding (CaLB domain) family protein	UID1078	1	634
16.9362	16.6751	17.0918	16.1991	16.3565	16.5958	S	3	___1			1	0.0147119	50.703	34.549	44.973	0.14541	107470000	524	1.4354	0.17131	-0.517195	-1.4071	AT1G53590.1	524	AT1G53590.1	AT1G53590.1	KNPMKSVGRGLRKIGSMFHRNVKKEEFLIGS	44.973	Calcium-dependent lipid-binding (CaLB domain) family protein	UID1079	1	634
15.9126	15.4096	16.0369	14.5067	14.523	15.042	S	2	___1	+	dec-man_dec-mock	1	4.56648e-05	132.88	93.571	132.88	-0.24472	12195000	483	1.86768	0.00444221	-1.0958	-2.38141	AT1G53590.1	483	AT1G53590.1	AT1G53590.1	SQIWEPRKGKSRRLDSQIQRTPNDESLSNGS	132.875	Calcium-dependent lipid-binding (CaLB domain) family protein	UID1080	1	634
15.4256	15.0655	15.4518	14.9614	15.0812	15.5709	S	3	___1			0.999545	1.3659e-05	71.685	63.301	71.685	-0.22767	14590000	579	0.187079	0.916963	-0.109804	-0.258823	AT1G53590.1	579	AT1G53590.1	AT1G53590.1	NFIVDDNLSGPLSGKSLDGESLDAEENSGKG	33.458	Calcium-dependent lipid-binding (CaLB domain) family protein	UID1081	1	634
15.2881	14.9971	15.5857	15.3638	15.2644	15.9882	S	2	___1			0.997122	2.47688e-06	94.465	76.721	94.465	0.37323	6282500	584	0.36678	0.744151	0.248498	0.514291	AT1G53590.1	584	AT1G53590.1	AT1G53590.1	DNLSGPLSGKSLDGESLDAEENSGKGHMKDV	25.4931	Calcium-dependent lipid-binding (CaLB domain) family protein	UID1082	1	634
13.9484	13.3966	13.7108	14.247	14.0736	14.7377	S	2	___1			0.840007	0.000951394	71.349	64.525	71.349	-0.23507	8741000	711	1.22905	0.148482	0.667516	1.4667	AT1G53730.1;AT1G53730.2	711;712	AT1G53730.1	AT1G53730.1	MSKRTVGVDPSQRAGSADTTSDYM_______	7.30889	STRUBBELIG-receptor family 6;STRUBBELIG-receptor family 6	UID1085	1	635
17.0916	16.6348	17.267	16.9813	17.0779	17.4767	S	4	___1			0.998476	4.05355e-06	79.466	59.375	79.466	-0.074029	26073000	383	0.304276	0.820703	0.180801	0.409188	AT1G53730.1;AT1G53730.2	383;383	AT1G53730.1	AT1G53730.1	RPPPIDRNKSFDDEDSTRKPIAVKKSTVVVP	28.1186	STRUBBELIG-receptor family 6;STRUBBELIG-receptor family 6	UID1087	1;2	635
15.629	15.4357	15.7808	15.1537	15.0763	15.6128	S	2	___1			0.999412	0.000102856	94.767	78.878	94.767	-1.3953	6457700	16	0.79151	0.430006	-0.334205	-0.846201	AT3G14290.1;AT1G53850.2;AT1G53850.1	16;16;16	AT3G14290.1	AT3G14290.1	MFLTRTEYDRGVNTFSPEGRLFQVEYAIEAI	32.3011	20S proteasome alpha subunit E2;20S proteasome alpha subunit E1;20S proteasome alpha subunit E1	UID1088	1	637
16.452	16.1468	16.5588	16.3015	16.2775	16.8221	S	2	___1			0.998103	0.00317323	75.652	46.305	75.652	-0.59029	10795000	202	0.138783	0.938822	0.0812041	0.195037	AT1G53900.1;AT1G53880.1	202;202	AT1G53900.1	AT1G53900.1	TEIFEEFIKMWRESASFILDKHQNNKPISLT	27.2123	Eukaryotic translation initiation factor 2B (eIF-2B) family protein;Eukaryotic translation initiation factor 2B (eIF-2B) family protein	UID1089	1	638
15.606	15.1825	15.7695	14.9679	15.207	15.5869	S	3	___1			0.999902	6.86227e-07	60.621	51.412	60.621	-0.34467	5667400	358	0.455634	0.673906	-0.265376	-0.588241	AT1G54060.1	358	AT1G54060.1	AT1G54060.1	TQLEITQNNQEEEERSRQRGERRIVDDDDDR	40.1819	6B-interacting protein 1-like 1	UID1090	1	641
15.0617	14.6484	15.3124	14.6221	14.8787	15.3311	S	2	___1			0.974607	9.47942e-13	129.54	113.6	129.54	0.4931	14871000	250	0.0789759	0.966448	-0.0635306	-0.131368	AT1G54080.1;AT1G54080.2	250;254	AT1G54080.1	AT1G54080.1	HSSDGKSVVELTNGSSEDGRELSNEDAPENN	15.8434	oligouridylate-binding protein 1A;oligouridylate-binding protein 1A	UID1091	1	642
17.386	17.1066	17.5135	17.1424	17.1104	17.6269	S	2	___1			0.974114	2.00978e-10	128.46	98.918	99.941	-0.029791	55249000	4	0.071669	0.978376	-0.0421041	-0.103759	AT1G54270.1;AT1G54270.2	4;4	AT1G54270.1	AT1G54270.1	____________MAGSAPEGTQFDTRQFDQR	15.7725	eif4a-2;eif4a-2	UID1095	1	646
17.0022	16.6673	17.2152	17.4792	17.5063	18.0702	S	4	___1			0.913204	3.02428e-05	81.692	49.305	81.692	1.2472	45914000	335	1.35267	0.100181	0.723674	1.60788	AT1G54360.4;AT1G54360.5;AT1G54360.3;AT1G54360.1;AT1G54360.2	335;383;404;411;434	AT1G54360.4	AT1G54360.4	TNGKLTSPRQSKRKASSDNLTHQPPLKKIAV	10.6067	TBP-ASSOCIATED FACTOR 6B;TBP-ASSOCIATED FACTOR 6B;TBP-ASSOCIATED FACTOR 6B;TBP-ASSOCIATED FACTOR 6B;TBP-ASSOCIATED FACTOR 6B	UID1097	1	647
16.4087	16.0131	16.4613	16.7244	16.7558	17.293	S	2	___1			0.869833	2.49653e-08	111.66	91.881	111.66	-2.2638	11338000	422	1.27123	0.153085	0.630032	1.4567	AT1G54920.1;AT1G54920.2;AT1G54920.3	422;422;423	AT1G54920.1	AT1G54920.1	VLASDFPVREKTKAPSPTVSISDLISRLYSQ	8.36508	unknown protein;FUNCTIONS IN: molecular_function unknown;INVOLVED IN: biological_process unknown;LOCATED IN: membrane;EXPRESSED IN: 23 plant structures;EXPRESSED DURING: 15 growth stages;Has 30201 Blast hits to 17322 proteins in 780 species: Archae	UID1107	1	656
16.6841	15.8883	16.7087	16.157	16.295	16.3257	S	3	___1			0.99188	4.27174e-08	74.062	67.482	74.062	-0.22041	100370000	757	0.241224	0.861653	-0.16785	-0.353803	AT1G55040.1	757	AT1G55040.1	AT1G55040.1	RGRGGRIGSRRSSFDSDDEDYRGSSSSASRS	24.033	zinc finger (Ran-binding) family protein	UID1110	1	657
18.1209	17.692	18.3724	17.9799	18.0411	18.4051	S	2	___1			0.99998	4.82285e-32	160.18	136.44	160.18	0.29874	57315000	566	0.122757	0.945459	0.0802568	0.182867	AT1G55040.1	566	AT1G55040.1	AT1G55040.1	VPVEGARSSFASDEFSEDEKFPESKSGFNAH	46.9447	zinc finger (Ran-binding) family protein	UID1111	1	657
14.4341	14.0549	14.3637	15.3483	15.2694	15.4614	S	3	___1	+	dec-man_dec-mock	0.999985	0.000116794	104.43	77.545	104.43	1.5726	12802000	179	2.94529	0	1.07542	3.26794	AT1G55110.1;AT5G44160.1;AT3G13810.3;AT1G03840.2;AT1G03840.1;AT3G13810.2;AT2G02070.1;AT3G13810.1;AT3G50700.1;AT5G66730.1	209;182;203;184;186;217;197;216;179;177	AT1G55110.1;AT2G02070.1;AT3G13810.1;AT3G50700.1;AT5G66730.1	AT3G50700.1	KEYKCDCGTLFSRRDSFITHRAFCDALAEEN;KEYKCDCGTLFSRRDSFITHRAFCDALAEES;KEYRCDCGTLFSRRDSFITHRAFCDALAQES;KEYRCDCGTLFSRRDSFITHRAFCEALAEET	48.2318	indeterminate(ID)-domain 7;C2H2-like zinc finger protein;indeterminate(ID)-domain 11;C2H2 and C2HC zinc fingers superfamily protein;C2H2 and C2HC zinc fingers superfamily protein;indeterminate(ID)-domain 11;indeterminate(ID)-domain 5;indeter	UID1112	1	658;1010;1777;2120;3690
17.6228	17.2658	17.7832	17.4292	17.5355	17.95	S	3	___1			1	2.03065e-09	90.534	74.411	90.534	-0.77484	20750000	82	0.135432	0.939647	0.0809587	0.192531	AT1G55110.1	82	AT1G55110.1	AT1G55110.1	NQPGNPDPEAEVMALSPKTLMATNRFICEVC	90.5339	indeterminate(ID)-domain 7	UID1113	1	658
16.2468	15.8595	16.3545	16.3272	16.4229	16.8537	S	3	___1			0.776218	0.000473629	43.164	24.089	43.164	-1.6701	11010000	21	0.796843	0.377728	0.381045	0.905271	AT1G55250.3;AT1G55250.1	21;21	AT1G55250.3	AT1G55250.3	SDEPMQKKPHLLDSVSPNSMARNSSPSHPIA	6.24086	histone mono-ubiquitination 2;histone mono-ubiquitination 2	UID1116	1	661
14.9541	14.8277	15.2704	14.8365	14.4131	15.044	S	3	___1			0.977666	5.43804e-07	54.253	46.164	54.253	-0.28546	6458800	159	0.482928	0.672363	-0.252822	-0.591267	AT1G55535.2;AT1G55535.1	159;159	AT1G55535.2	AT1G55535.2	VDTSLPRETDSDLRNSFLNPPTPAIARQCSG	16.961	unknown protein;FUNCTIONS IN: molecular_function unknown;INVOLVED IN: biological_process unknown;LOCATED IN: cellular_component unknown;EXPRESSED IN: cultured cell;BEST Arabidopsis thaliana protein match is: unknown protein (TAIR:AT3G13420.1);Has 35	UID1119	1	666
17.3728	17.0526	17.5	16.5179	16.7765	17.0532	S	2	___1			0.999979	0.0114179	77.282	16.311	77.282	-0.25653	15670000	63	1.21158	0.208994	-0.525925	-1.30186	AT1G55620.2	63	AT1G55620.2	AT1G55620.2	GVRDLFKHIDRRFSLSGRRLSFKRMENIRVD	46.7788	chloride channel F	UID1120	1	668
15.5619	15.2676	15.5808	16.3227	16.3061	16.7348	S	2	___1	+	dec-man_dec-mock	0.994399	2.71491e-05	122.69	102.4	122.69	-0.80499	5315600	573	2.32672	0.00266667	0.984441	2.63908	AT1G55620.2;AT1G55620.1	573;377	AT1G55620.2	AT1G55620.2	DSSEGRSTGRGYSSLSPSERKTEGVWRHTDN	23.4081	chloride channel F;chloride channel F	UID1121	1	668
15.3964	15.0504	15.4522	15.5854	15.5534	16.293	S	3	___1			0.804051	1.9862e-06	61.096	50.864	61.096	0.44917	8335100	2285	0.87396	0.284209	0.510948	1.08218	AT1G55860.2;AT1G55860.1;AT1G70320.1	2265;2514;2285	AT1G55860.2;AT1G70320.1	AT1G70320.1	ERRRQTGRSSFDRSGSEVHGFQHPLFSRPSQ;ERRRQTGRSSLDRSGSEVHGFQHPLFSRPSQ	6.13153	ubiquitin-protein ligase 1;ubiquitin-protein ligase 1;ubiquitin-protein ligase 2	UID1126	1	671;823
16.5377	16.2743	16.6171	15.6371	15.7653	16.013	S	2	___1			0.908828	3.47339e-32	162.31	122.68	162.31	-0.0043399	6730400	308	1.94393	0.0290667	-0.671246	-1.91046	AT1G56020.1	308	AT1G56020.1	AT1G56020.1	NASGKIVFHGLERSSSSPGSFTGGPRMKQHH	10.6067	unknown protein;BEST Arabidopsis thaliana protein match is: unknown protein (TAIR:AT3G12970.1);Has 3011 Blast hits to 958 proteins in 192 species: Archae - 0;Bacteria - 193;Metazoa - 479;Fungi - 286;Plants - 158;Viruses - 8;Other Eukaryotes - 1887	UID1128	1	672
16.5052	16.3521	16.6451	16.3255	16.3779	16.6841	S	2	___1			0.99989	1.964e-08	143.45	101.88	143.45	-0.45589	31063000	486	0.0977767	0.974669	-0.0382811	-0.112509	AT1G56070.1;AT3G12915.1	486;464	AT1G56070.1;AT3G12915.1	AT1G56070.1	KEVDAHPIRAMKFSVSPVVRVAVQCKVASDL;KEVDAHPLRAMKFSVSPVVRVAVKCKLASDL	39.5793	Ribosomal protein S5/Elongation factor G/III/V family protein;Ribosomal protein S5/Elongation factor G/III/V family protein	UID1129	1	673;1755
15.7961	15.5841	15.8872	15.4749	15.4845	15.8673	S	2	___1			0.999999	0.00310425	81.915	53.517	81.915	-0.020627	4197100	563	0.394292	0.819105	-0.146902	-0.411082	AT1G56070.1	563	AT1G56070.1	AT1G56070.1	DFMGGAEIIKSDPVVSFRETVCDRSTRTVMS	58.3925	Ribosomal protein S5/Elongation factor G/III/V family protein	UID1130	1	673
16.0193	15.5939	16.1676	15.9446	16.085	16.429	S	3	___1			0.969718	2.55034e-06	73.722	63.973	73.722	-0.52404	5337100	231	0.431142	0.727411	0.225923	0.532622	AT1G56080.1	231	AT1G56080.1	AT1G56080.1	IRMWSSTSQQSSVANSPPRSHSVSARHPRID	18.1852	unknown protein;FUNCTIONS IN: molecular_function unknown;INVOLVED IN: biological_process unknown;LOCATED IN: plasma membrane;EXPRESSED IN: 12 plant structures;EXPRESSED DURING: 6 growth stages;BEST Arabidopsis thaliana protein match is: unknown prot	UID1133	1	674
13.0626	13.4614	13.6222	14.3877	14.2192	14.775	S	3	___1	+	dec-man_dec-mock	1	3.20916e-08	100.11	78.811	100.11	2.3088	2139500	667	2.00187	0.00367139	1.07863	2.48541	AT1G56145.1;AT1G56145.2	667;667	AT1G56145.1	AT1G56145.1	IRRKRKRAADEEVLNSLHIRPYTFSYSELRT	100.112	Leucine-rich repeat transmembrane protein kinase;Leucine-rich repeat transmembrane protein kinase	UID1134	1	676
18.1483	17.7471	18.2217	17.1612	17.4002	17.7146	S	3	___1			0.991409	0.000408813	79.639	54.847	79.639	-0.79081	109630000	112	1.31932	0.146812	-0.61367	-1.46886	AT1G56220.1;AT1G56220.3	112;115	AT1G56220.1	AT1G56220.1	SPFSGGKEPFRFRRRSTSDAFEKAAGGSETG	21.3702	Dormancy/auxin associated family protein;Dormancy/auxin associated family protein	UID1139	1	678
15.943	15.7402	15.9717	15.4898	15.6118	16.107	S	2	___1			0.999677	7.94534e-21	155.48	113.14	96.371	-0.26998	66254000	21	0.298622	0.853658	-0.148793	-0.369878	AT1G56230.2;AT1G56230.1	21;21	AT1G56230.2	AT1G56230.2	SEFVDGVAARSLSEISEVDAVRIGGDIISSA	33.1904	Protein of unknown function (DUF1399);Protein of unknown function (DUF1399)	UID1141	1;2	679
15.9547	15.7861	16.0822	15.5248	15.4499	16.188	S	4	___1			0.99997	5.02284e-09	69.398	50.34	61.703	-0.73766	10121000	315	0.368572	0.764899	-0.220071	-0.489324	AT1G56290.1	315	AT1G56290.1	AT1G56290.1	KNVSVSPVETRGDHRSDVEQEALPSETNKDD	46.1111	CwfJ-like family protein	UID1142	1	680
12.6314	12.6561	13.0043	14.1541	14.2008	14.6488	S	3	___1	+	dec-man_dec-mock	0.977554	1.92857e-05	75.97	57.868	75.97	-4.3591	1353300	184	2.86102	0	1.57063	3.94258	AT1G56290.1	184	AT1G56290.1	AT1G56290.1	REGLRLEEVAGERYGSLGNLVESVASQRAAP	16.6765	CwfJ-like family protein	UID1143	1	680
15.5688	15.5209	15.569	15.4839	15.4204	16.2329	S	4	___1			0.960805	2.13152e-06	55.128	46.528	55.128	0.26096	8532500	60	0.240529	0.865427	0.159476	0.345648	AT4G02080.1;AT3G62560.1;AT1G56330.1;AT1G09180.1	60;60;60;60	AT4G02080.1	AT4G02080.1	LVQHQPTQHPTSEELSIGKIKFKAFDLGGHQ	16.8612	secretion-associated RAS super family 2;Ras-related small GTP-binding family protein;secretion-associated RAS 1B;secretion-associated RAS super family 1	UID1144	1	681
15.1227	14.7374	15.4461	14.8046	15.0535	15.3114	S	3	___1			1	2.43056e-09	93.909	78.523	93.909	-2.3748	31891000	303	0.062893	0.978976	-0.0455589	-0.100854	AT1G56460.1;AT1G56460.2	303;333	AT1G56460.1	AT1G56460.1	ADYVKDDDEEEEEAVSDVELENKSARTRRGA	93.9091	HIT zinc finger;PAPA-1-like conserved region;HIT zinc finger;PAPA-1-like conserved region	UID1145	1	685
12.4878	12.3889	12.7163	12.8052	12.5923	13.5381	S	3	___1			0.987998	9.70409e-07	51.827	40.721	51.827	2.9474	9513700	336	0.67163	0.390558	0.447524	0.890776	AT1G57680.2;AT1G57680.1	336;336	AT1G57680.2	AT1G57680.2	ALLLAPNSSQTDEGLSLRGRRDSGSSTQERY	21.2419	FUNCTIONS IN: molecular_function unknown;INVOLVED IN: biological_process unknown;LOCATED IN: endomembrane system;EXPRESSED IN: 24 plant structures;EXPRESSED DURING: 15 growth stages;CONTAINS InterPro DOMAIN/s: Uncharacterised conserved protein UCP031	UID1147	1	687
17.2651	16.6249	17.4459	16.7728	16.9146	17.1365	S	3	___1			0.995911	2.48206e-06	91.657	74.714	78.234	0.6941	16892000	61	0.249826	0.855823	-0.170647	-0.362591	AT1G57700.1	61	AT1G57700.1	AT1G57700.1	EATLRLIPDDVKDTFSDEEVEELEEKKESSF	23.866	Protein kinase superfamily protein	UID1148	1	688
16.4531	16.1812	16.5456	16.452	16.5269	17.1271	S	3	___1			0.871895	3.24608e-09	91.583	73.287	91.583	-3.7978	9065500	41	0.572376	0.5617	0.308742	0.701703	AT1G57700.1	41	AT1G57700.1	AT1G57700.1	ENPKASKKQSDSEETSVNGNEATLRLIPDDV	8.33778	Protein kinase superfamily protein	UID1150	1;2	688
16.2596	16.0236	16.3475	14.9405	15.2402	15.5552	S	3	___1	+	dec-man_dec-mock	0.792843	0.00185535	48.899	29.158	48.899	0.90522	4768000	507	2.05501	0.00453333	-0.964945	-2.39976	AT1G57700.1	507	AT1G57700.1	AT1G57700.1	LLASIQKRLGETNRTSISEKFNPEGDSGNGF	5.95179	Protein kinase superfamily protein	UID1151	1	688
13.2916	13.1688	13.1223	13.0465	12.7252	13.983	S	3	___1			0.999996	1.57064e-09	92.913	81.299	92.913	1.5545	6896000	67	0.0517828	0.981103	0.0573177	0.098711	AT1G57720.2;AT1G57720.1	67;67	AT1G57720.2	AT1G57720.2	GKVPVLETPEGPIFESNAIARYVSRKNGDNS	54.1359	Translation elongation factor EF1B, gamma chain;Translation elongation factor EF1B, gamma chain	UID1152	1	689
16.7651	16.4253	16.9596	16.5522	16.69	17.0537	S	3	___1			0.999979	3.5805e-08	81.312	67.657	61.039	0.15757	355320000	25	0.0793138	0.972837	0.0486291	0.116834	AT1G57990.1	25	AT1G57990.1	AT1G57990.1	TTAEGSANPEPDQILSPRRSLELKQKKWWIS	47.4468	purine permease 18	UID1153	1	690
15.5542	15.3276	15.8153	15.9102	15.8373	16.4352	S	3	___1			0.968322	3.87836e-07	56.468	40.876	56.468	-2.6895	5418400	59	0.98704	0.26085	0.495223	1.13787	AT1G58025.1;AT1G58025.3;AT1G58025.2	59;59;59	AT1G58025.1	AT1G58025.1	CENSELESKMEVDAPSPIAGSVDLADNIAAK	14.8526	DNA-binding bromodomain-containing protein;DNA-binding bromodomain-containing protein;DNA-binding bromodomain-containing protein	UID1154	1	691
14.675	13.9559	14.8062	14.0823	14.3318	14.793	S	3	___1			1	9.09091e-06	84.581	67.896	84.581	-5.9881	2268100	440	0.0804069	0.96084	-0.0766328	-0.142857	AT1G58025.1;AT1G58025.3;AT1G58025.2	440;441;441	AT1G58025.1	AT1G58025.1	ENKQEVEEEENVEVESENKTKANVEDKTQSI	84.5811	DNA-binding bromodomain-containing protein;DNA-binding bromodomain-containing protein;DNA-binding bromodomain-containing protein	UID1155	1	691
15.7753	15.3824	15.8728	15.6263	15.8253	16.0437	S	3	___1			0.999457	7.8697e-05	83.499	59.895	83.499	-0.84128	69287000	415	0.331987	0.83205	0.154973	0.394984	AT1G58025.1;AT1G58025.3;AT1G58025.2	415;416;416	AT1G58025.1	AT1G58025.1	DKKPEQEKTEIVELDSPVSKTQRVIENKQEV	32.6564	DNA-binding bromodomain-containing protein;DNA-binding bromodomain-containing protein;DNA-binding bromodomain-containing protein	UID1156	1	691
14.1718	13.8517	14.5302	13.9392	14.2438	14.383	S	3	___1			0.999886	3.56084e-06	89.484	69.907	89.484	4.3885	50464000	599	0.0057796	0.995971	0.00415579	0.00953701	AT1G58200.2;AT1G58200.1	599;599	AT1G58200.2	AT1G58200.2	KESVGDPHKAEKDEVSDDEATIEQTLKSKAK	39.4317	MSCS-like 3;MSCS-like 3	UID1157	1	692
16.658	16.3468	16.83	16.1881	16.2264	16.7312	S	3	___1			0.83038	0.000366647	68.83	45.594	68.83	0.2575	16786000	1767	0.437731	0.717758	-0.229703	-0.540505	AT1G58250.1;AT1G58250.2	1767;1767	AT1G58250.1	AT1G58250.1	EMSRSSASPGRNLPSSPSHSIKIEKSDDIGT	7.61827	Golgi-body localisation protein domain;RNA pol II promoter Fmp27 protein domain;Golgi-body localisation protein domain;RNA pol II promoter Fmp27 protein domain	UID1158	1	693
15.141	14.9298	15.2944	15.0285	15.1105	15.6031	S	2	___1			0.993109	2.65074e-05	131.09	106.89	123.01	0.50327	9911800	474	0.237482	0.893958	0.125659	0.307799	AT1G58350.2;AT1G58350.1	474;474	AT1G58350.2	AT1G58350.2	IVIIERVLNAPRRTLSDNSYLRHMDLLDSSL	21.7123	Putative serine esterase family protein;Putative serine esterase family protein	UID1159	1	695
14.7049	14.3043	14.7642	16.1476	16.1008	16.4793	S	2	___1	+	dec-man_dec-mock	0.994114	0.000888958	110.46	63.27	110.46	-0.016797	2371400	322	3.03999	0	1.65143	4.26456	AT1G59520.3;AT1G59520.1	322;322	AT1G59520.3	AT1G59520.3	SQVVLGPVSPMSSKKSIDLGSIFRKAASVAS	22.2765	CW7;CW7	UID1161	1	697
14.8768	14.8323	15.0358	15.2178	15.2857	15.8474	S	3	___1			0.9966	5.00273e-10	90.545	76.713	90.545	1.9723	72279000	883	1.20464	0.206962	0.535363	1.30939	AT1G59610.1	883	AT1G59610.1	AT1G59610.1	DSLKRYGSGGHSRRYSDPAQNGEDSSGSGGS	27.459	dynamin-like 3	UID1163	1	698
17.1681	16.8593	17.3689	16.5831	16.7907	17.3057	S	3	___1			1	0.00813632	55.567	24.195	55.567	-0.41673	13850000	195	0.385393	0.740047	-0.238932	-0.518309	AT1G59650.1	195	AT1G59650.1	AT1G59650.1	SSSPPSTRKKAAVKLSFKWREGHPTGPLFST	55.5671	Protein of unknown function (DUF1336)	UID1165	1	699
17.9941	17.6211	18.1812	17.7713	17.7934	18.2088	S	3	___1			0.999914	3.51241e-09	95.662	77.066	95.662	-0.021342	155980000	204	0.0115618	0.995651	-0.00762304	-0.0182556	AT1G59710.1	204	AT1G59710.1	AT1G59710.1	DRFFRQESTDSLAVGSPPKSEGRVIYYHVAD	40.8939	Protein of unknown function (DUF569)	UID1170	1;2	700
16.5387	16.2824	16.6206	16.6111	16.832	17.0917	S	2	___1			0.998809	1.87487e-15	148.13	119.04	148.13	1.7088	43789000	40	0.992003	0.330917	0.364342	0.978819	AT1G59870.1	40	AT1G59870.1	AT1G59870.1	VSRASRNIEDIFSSGSRRTQSVNDDEEALKW	29.2633	ABC-2 and Plant PDR ABC-type transporter family protein	UID1173	1	702
18.2532	17.9172	18.453	18.728	18.8518	19.207	S	3	___1			0.94943	8.34974e-10	131.66	99.344	62.813	-0.62626	35180000	45	1.56325	0.0648446	0.721117	1.74926	AT1G59870.1	45	AT1G59870.1	AT1G59870.1	RNIEDIFSSGSRRTQSVNDDEEALKWAAIEK	12.7357	ABC-2 and Plant PDR ABC-type transporter family protein	UID1174	1	702
15.2037	15.0742	15.4735	15.0084	14.9889	15.5786	S	3	___1			0.951344	1.95444e-23	109.44	96.014	109.44	-0.022138	17591000	193	0.0921234	0.963261	-0.0584841	-0.137173	AT1G59910.1	193	AT1G59910.1	AT1G59910.1	SASPSRPSSSSASAASPSRTSYATSAGSDYG	13.3182	Actin-binding FH2 (formin homology 2) family protein	UID1183	1	704
16.8361	16.4327	17.0225	16.3406	16.2912	16.8342	S	2	___1			1	8.14875e-52	184.8	149.13	184.8	1.0753	3945100	203	0.487578	0.644153	-0.275141	-0.617388	AT1G60110.1	203	AT1G60110.1	AT1G60110.1	YVKFDYIKDGQQIYGSPHGVRGRGFTELFEI	95.1945	Mannose-binding lectin superfamily protein	UID1185	1	706
17.1955	16.9097	17.3408	17.1381	17.0598	17.5398	S	2	___1			0.999999	0.000460221	113.42	66.6	113.42	0.19905	20044000	47	0.190663	0.921221	0.0972436	0.246001	AT1G60160.1	47	AT1G60160.1	AT1G60160.1	DSETPLFSEIRDRDYSFGNLRRRLMKKPKRA	62.3058	Potassium transporter family protein	UID1186	1	707
16.2922	16.0681	16.53	16.0381	15.7256	16.2789	S	4	___1			0.997341	6.63238e-18	89.773	79.976	89.773	0.96129	3406700	45	0.607889	0.57283	-0.282607	-0.691902	AT1G61040.1	45	AT1G61040.1	AT1G61040.1	REGSYSDGSSDSRDDSDEDRGYASRKPSGSQ	26.2819	plus-3 domain-containing protein	UID1193	1	712
14.025	13.6309	14.1564	14.1577	14.0674	14.8964	S	3	___1			0.816473	7.01899e-06	86.016	59.613	85.737	1.4141	5538800	47	0.643082	0.418417	0.436385	0.86177	AT1G61170.1	47	AT1G61170.1	AT1G61170.1	VKEVLSETTLFTPSSSFRTSTFKDPVKTKIR	6.27075	unknown protein;FUNCTIONS IN: molecular_function unknown;INVOLVED IN: N-terminal protein myristoylation;LOCATED IN: cellular_component unknown;EXPRESSED IN: 19 plant structures;EXPRESSED DURING: 12 growth stages;BEST Arabidopsis thaliana protein mat	UID1194	1;2	713
15.6231	15.468	15.8652	16.0861	16.0729	16.5978	S	3	___1			0.939735	9.85193e-05	50.305	36.341	50.305	-1.5608	27965000	490	1.3496	0.146921	0.600197	1.47138	AT1G61210.2;AT1G61210.1	490;492	AT1G61210.2	AT1G61210.2	IKSITNKFEQALLPESPTDEAKCMLLKPPRV	11.9294	Transducin/WD40 repeat-like superfamily protein;Transducin/WD40 repeat-like superfamily protein	UID1195	1	714
15.8814	15.7288	16.1576	16.0059	16.0517	16.5045	S	2	___1			0.964091	2.74738e-17	140.27	119.57	140.27	0.33982	47741000	441	0.582651	0.609355	0.264746	0.65754	AT1G61560.4;AT1G61560.3;AT1G61560.2;AT1G61560.1	441;441;441;503	AT1G61560.4	AT1G61560.4	SPIHLLRNAPHKRSRSVDESFANSFSPRNSD	14.5613	Seven transmembrane MLO family protein;Seven transmembrane MLO family protein;Seven transmembrane MLO family protein;Seven transmembrane MLO family protein	UID1197	1;2	717
16.1846	15.8411	16.3271	15.717	15.7928	16.1865	S	2	___1			1	0.000164277	99.283	75.963	99.283	0.032419	84265000	251	0.461411	0.718029	-0.218862	-0.540547	AT1G61690.1	251	AT1G61690.1	AT1G61690.1	KGNDDLAADLRELGWSDDEDKKPATISLEGE	99.2826	phosphoinositide binding	UID1201	1	719
16.6224	16.4754	16.7553	16.6647	16.6903	17.2787	S	4	___1			0.967888	6.81557e-08	60.528	48.505	60.528	-0.91605	7229600	549	0.529972	0.638742	0.260195	0.625168	AT1G62050.1	549	AT1G62050.1	AT1G62050.1	SPRFLYSATAGEEDHSDGEKPDARNSISRPS	14.9199	Ankyrin repeat family protein	UID1206	1	723
14.838	14.6728	14.8118	15.3114	15.386	15.8606	S	2	___1			0.993703	0.00744891	71.425	42.264	71.425	4.3732	4787600	4	1.84678	0.0235548	0.745153	1.96381	AT1G63390.1;AT1G62600.1	4;4	AT1G63390.1	AT1G63390.1	____________MAPSLSPIRSHHVAVIGAG	21.9813	FAD/NAD(P)-binding oxidoreductase family protein;Flavin-binding monooxygenase family protein	UID1213	1	728
12.576	12.9631	12.8278	12.7813	12.5497	13.4529	S	4	___1			0.795016	6.20036e-05	46.898	39.946	46.898	-0.35074	12206000	99	0.180013	0.905831	0.138979	0.28154	AT1G62830.1	99	AT1G62830.1	AT1G62830.1	LPLPPPLPVEARISESLGEEESSDLVTEQQS	5.94607	LSD1-like 1	UID1214	1	733
15.703	15.3078	15.7699	16.0219	16.0375	16.7982	S	3	___1			0.82539	1.77391e-05	74.793	52.952	74.793	-0.45288	7168600	102	1.10728	0.173586	0.692252	1.40136	AT1G62960.1	102	AT1G62960.1	AT1G62960.1	SSSPNSGLPDPTRSQSAGHLTELTGLPRSLS	7.36227	ACC synthase 10	UID1215	1	734
16.6042	16.4322	16.6151	16.4484	16.3972	16.9759	S	3	___1			1	3.77442e-05	86.944	65.693	86.944	0.51393	3418000	287	0.10512	0.961185	0.0566521	0.143709	AT1G62970.1	287	AT1G62970.1	AT1G62970.1	RVQSSRRFAEPERPPSRSFEGSSHRTPSTEL	86.9442	Chaperone DnaJ-domain superfamily protein	UID1216	1	735
15.6151	15.0118	15.8731	15.679	15.7358	16.0685	S	3	___1			0.999999	3.56253e-05	73.252	52.299	73.252	0.22839	6643300	41	0.507564	0.585498	0.327752	0.679028	AT1G63010.2;AT1G63010.4;AT1G63010.3;AT1G63010.1;AT1G63010.5	41;41;41;41;41	AT1G63010.2	AT1G63010.2	MKKKVKQYAEQIQGGSQHPRHVLKDFSRMLD	60.5139	Major Facilitator Superfamily with SPX (SYG1/Pho81/XPR1) domain-containing protein;Major Facilitator Superfamily with SPX (SYG1/Pho81/XPR1) domain-containing protein;Major Facilitator Superfamily with SPX (SYG1/Pho81/XPR1) domain-containing protein;	UID1217	1	737
16.4365	16.2205	16.4133	15.1474	14.9676	15.5902	S	2	___1	+	dec-man_dec-mock	0.973263	0.0182279	61.962	10.616	61.962	0.056646	30907000	856	2.32579	0.00231907	-1.12169	-2.82354	AT1G63640.2;AT1G63640.1	856;863	AT1G63640.2	AT1G63640.2	SLKRGLSNLRLVGPTSPRRHSIGASPNARRG	15.6112	P-loop nucleoside triphosphate hydrolases superfamily protein with CH (Calponin Homology) domain;P-loop nucleoside triphosphate hydrolases superfamily protein with CH (Calponin Homology) domain	UID1218	1	738
13.2441	12.5049	13.641	13.3965	13.2475	14.0666	S	3	___1			0.981746	1.47939e-10	62.966	48.95	62.966	0.73737	25574000	194	0.454522	0.551489	0.440192	0.712926	AT1G63680.1	194	AT1G63680.1	AT1G63680.1	VDLDEIDKLTGLTEISDEEDWVDEEGNTRIN	17.4198	acid-amino acid ligases;ligases;ATP binding;ATP binding;ligases	UID1219	1	739
14.9919	14.9698	14.8995	15.8153	15.6157	16.3721	S	3	___1	+	dec-man_dec-mock	0.908118	0.000243994	64.244	43.456	64.244	1.0316	6118500	720	1.89825	0.00534234	0.98066	2.2911	AT1G63700.1	720	AT1G63700.1	AT1G63700.1	QQKGLKHGSGFSISQSPRNMSCPISPVGSPI	11.7437	Protein kinase superfamily protein	UID1220	1	740
16.2046	15.865	16.2167	15.356	15.6081	16.0429	S	2	___1			0.995217	0.0180312	64.207	18.457	64.207	0.49126	54595000	206	0.856675	0.32553	-0.426411	-0.988535	AT1G63700.1	206	AT1G63700.1	AT1G63700.1	EMFKPVPNKNRILSASPRRRPLGTHVKNLQI	23.1825	Protein kinase superfamily protein	UID1221	1	740
14.5022	14.593	14.5599	14.346	14.2481	14.8869	S	3	___1			1	0.000266815	64.454	46.042	64.454	-0.69041	15783000	326	0.104301	0.960624	-0.0580368	-0.14495	AT1G63700.1	326	AT1G63700.1	AT1G63700.1	PSPRMTSPGPSSRIQSGAVTPLHPRAGGSTT	64.4542	Protein kinase superfamily protein	UID1222	1;2	740
15.7747	15.3515	15.9962	16.3402	16.285	16.9707	S	3	___1			0.94195	1.11447e-06	55.734	50.679	55.734	1.6193	7159500	794	1.33014	0.0802797	0.824523	1.68239	AT1G63700.1	794	AT1G63700.1	AT1G63700.1	QTTVNFLHEGIGSSRSPGSGGNFYTNSFFQE	12.9882	Protein kinase superfamily protein	UID1223	1	740
14.5764	13.9924	14.783	14.7626	14.6849	15.195	S	3	___1			1	0.00410827	44.299	22.101	44.299	-0.61098	1195500	952	0.686858	0.39403	0.430234	0.88708	AT1G63810.1	952	AT1G63810.1	AT1G63810.1	HVARGKASRLFNPFMSPGDLKRSHEELKNKL	44.2994	CONTAINS InterPro DOMAIN/s: Nrap protein (InterPro:IPR005554);Has 396 Blast hits to 382 proteins in 182 species: Archae - 3;Bacteria - 2;Metazoa - 142;Fungi - 146;Plants - 43;Viruses - 0;Other Eukaryotes - 60 (source: NCBI BLink).	UID1224	1	742
15.199	15.1109	15.4555	15.2514	15.2694	15.8517	S	3	___1			0.998515	2.99744e-05	51.566	31.185	51.566	-0.68091	26076000	130	0.382244	0.773956	0.202391	0.478886	AT1G63850.1	130	AT1G63850.1	AT1G63850.1	QALAMQRISDLLVIRSPGNQFNDPNSSDVKL	29.6798	BTB/POZ domain-containing protein	UID1225	1	743
16.4678	16.1055	16.5283	16.3975	16.2439	16.7794	S	2	___1			0.999907	0.0126681	70.67	28.441	70.67	-0.043994	3224400	203	0.197871	0.914645	0.106398	0.261536	AT1G63930.1	203	AT1G63930.1	AT1G63930.1	GGGGGGGNKTTERSWSFGRRSGGSSAASKGG	40.3078	from the Czech 'roh' meaning 'corner'	UID1226	1	744
17.532	17.2363	17.6358	17.1626	17.2709	17.7513	S	3	___1			0.999999	6.68403e-05	90.142	68.77	86.911	0.64663	30035000	400	0.12313	0.949923	-0.0730769	-0.175281	AT1G63940.4;AT1G63940.1;AT1G63940.2;AT1G63940.3	400;400;407;400	AT1G63940.4	AT1G63940.4	DYLPYFYSRVFEYEGSPRKVWWQFFGDNVEV	59.5816	monodehydroascorbate reductase 6;monodehydroascorbate reductase 6;monodehydroascorbate reductase 6;monodehydroascorbate reductase 6	UID1227	1	745
14.4236	14.1352	14.5964	14.4357	14.3627	14.8555	S	3	___1			0.999184	1.023e-05	83.792	69.886	83.792	-0.68716	23592000	62	0.336095	0.819312	0.166212	0.411275	AT1G64190.1	62	AT1G64190.1	AT1G64190.1	DRAAVEGNLPVSGQYSPRDFVLSIQRPRSLI	31.0079	6-phosphogluconate dehydrogenase family protein	UID1229	1	748
16.8088	16.562	17.0078	16.8814	16.8073	17.1982	S	3	___1			0.964141	2.75944e-10	97.352	88.256	97.352	0.087441	5389500	166	0.408575	0.793586	0.169432	0.450567	AT1G64500.1	166	AT1G64500.1	AT1G64500.1	RPESDDRTESTQSSYSGPRSVKENIFVKRDR	17.059	Glutaredoxin family protein	UID1231	1	751
16.2359	15.983	16.3267	16.1557	16.247	16.6402	S	3	___1			0.924043	0.00194169	58.474	39.897	58.474	0.13695	88072000	407	0.38616	0.80445	0.16575	0.435336	AT1G64650.2;AT1G64650.1	407;448	AT1G64650.2	AT1G64650.2	LMNVAEIHKSRSQEWSAEKEMTSEADPLNP_	12.0867	Major facilitator superfamily protein;Major facilitator superfamily protein	UID1233	1	754
15.3747	15.3018	15.5337	15.231	15.1197	15.6817	S	2	___1			0.996663	3.02719e-08	63.091	50.865	63.091	0.041017	1393200000	1801	0.116621	0.956895	-0.0593065	-0.154068	AT1G64790.1;AT1G64790.2	1801;1887	AT1G64790.1	AT1G64790.1	FKVAGTSGKALLEGGSDDEGASTEAQGRAII	27.7622	ILITYHIA;ILITYHIA	UID1234	1	756
16.4616	16.1879	16.866	16.1654	16.2118	16.6915	S	3	___1			0.99827	1.18602e-11	82.486	64.083	69.331	3.2901	95170000	1279	0.224692	0.883506	-0.148926	-0.324457	AT1G65010.1	1279	AT1G65010.1	AT1G65010.1	IEKSEVSPERETELDSVEEEVDSKAESSENM	27.6357	Plant protein of unknown function (DUF827)	UID1235	1;2	758
17.4929	17.1938	17.71	17.3432	17.3836	17.8542	S	4	___1			0.921355	0.000128213	48.706	36.433	46.663	-0.68434	73110000	50	0.0991722	0.960019	0.0613912	0.145474	AT1G65010.1	50	AT1G65010.1	AT1G65010.1	NSASPVPNTRLSLDRSPPTVNSKPTPDRRPS	11.4871	Plant protein of unknown function (DUF827)	UID1236	1	758
16.861	16.4835	17.0318	16.8313	16.8104	17.2683	S	2	___1			0.930976	0.00164402	68.132	45.396	68.132	1.2589	61556000	337	0.333005	0.814209	0.177922	0.423363	AT1G65320.1	337	AT1G65320.1	AT1G65320.1	NAKKFSSRSIGFNPTSPTRLSIGRSMYRGRS	13.0204	Cystathionine beta-synthase (CBS) family protein	UID1240	1	761
16.0774	15.7418	16.0577	15.5302	15.6598	16.1163	S	3	___1			1	2.92536e-07	55.994	46.073	55.994	0.28031	134810000	193	0.384119	0.782084	-0.190222	-0.465811	AT1G65660.1	193	AT1G65660.1	AT1G65660.1	KLEEKNNNEKGDDANSDGEEDEDDLRVDEAK	55.994	Pre-mRNA splicing Prp18-interacting factor	UID1241	1	762
16.0906	15.7509	16.1732	15.8404	15.9758	16.3974	S	2	___1			0.992563	1.10513e-15	152.67	116.35	152.67	-0.5828	3826700	119	0.11367	0.958424	0.0663274	0.161102	AT1G66480.1	119	AT1G66480.1	AT1G66480.1	AKERLDMLMLSRRTVSDVTIGRSDGGDGFGP	21.2541	plastid movement impaired 2	UID1242	1	771
16.4987	16.3413	16.4975	16.199	16.2316	16.6454	S	2	___1			0.999298	1.5023e-24	137.21	114.33	137.21	-0.22929	329210000	35	0.222536	0.92125	-0.0871696	-0.247024	AT1G66680.1	35	AT1G66680.1	AT1G66680.1	RAAAAVTTTTTDSLASDDDRSIAADSWSIKS	35.8136	S-adenosyl-L-methionine-dependent methyltransferases superfamily protein	UID1244	1	774
15.7158	15.3601	15.9921	15.4816	15.5918	15.9273	S	3	___1			0.805779	3.66598e-05	66.913	51.022	66.913	0.5117	9203900	70	0.0333363	0.993544	-0.0223856	-0.052454	AT1G66680.1	70	AT1G66680.1	AT1G66680.1	TLDDDQRHADAAEALSSANFRVSSDYSSDKE	6.17919	S-adenosyl-L-methionine-dependent methyltransferases superfamily protein	UID1245	1	774
15.8196	15.5297	16.0039	16.2418	16.3331	16.7917	S	2	___1			0.830575	0.00388365	65.719	40.797	65.719	-0.0078261	6671000	47	1.42554	0.103206	0.671129	1.60141	AT1G66680.1	47	AT1G66680.1	AT1G66680.1	SLASDDDRSIAADSWSIKSEYGSTLDDDQRH	6.90446	S-adenosyl-L-methionine-dependent methyltransferases superfamily protein	UID1246	1	774
16.0178	15.5947	15.9322	15.5452	15.6132	16.1687	S	3	___1			1	0.00134613	74.92	56.14	74.92	-0.087766	10678000	162	0.111388	0.954171	-0.0725718	-0.166463	AT1G66750.1	162	AT1G66750.1	AT1G66750.1	GLLKLADFGLARLFGSPNRRFTHQVFATWYR	74.9199	CDK-activating kinase 4	UID1249	1	775
18.3207	18.0463	18.4799	17.7163	17.711	18.2863	S	4	___1			0.999984	2.89955e-06	85.61	76.03	85.61	0.043072	52257000	545	0.758346	0.400072	-0.377803	-0.880502	AT1G66840.1	545	AT1G66840.1	AT1G66840.1	IQKFKGNSEDNGLINSPKPVRKSVRLSGKFA	47.8405	Plant protein of unknown function (DUF827)	UID1250	1	776
16.5203	16.3359	16.6981	16.6065	16.6657	17.0739	S	3	___1			0.99982	0.00103584	61.212	44.143	61.212	1.0423	3474000	513	0.663261	0.571191	0.263941	0.69397	AT1G66840.1	513	AT1G66840.1	AT1G66840.1	LKRVSGKTMLEEERESFRMQRSLSIKRLVQD	37.458	Plant protein of unknown function (DUF827)	UID1251	1	776
18.4047	18.1585	18.6082	18.4881	18.4895	18.92	S	4	___1			0.964833	3.996e-12	73.341	54.387	73.341	-0.61232	76281000	321	0.553149	0.646446	0.242028	0.614607	AT1G66940.1	321	AT1G66940.1	AT1G66940.1	KSSDALEVPPRPIKESPTLSEDIKART____	14.4635	protein kinase-related	UID1252	1	777
15.0398	14.3748	15.6518	14.9699	15.1881	14.2734	S	3	___1			0.999402	0.000185511	69.258	58.603	69.258	0.32322	118980000	113	0.174137	0.886388	-0.211647	-0.320432	AT1G67090.1	113	AT1G67090.1	AT1G67090.1	EFELEHGFVYREHGNSPGYYDGRYWTMWKLP	32.5791	ribulose bisphosphate carboxylase small chain 1A	UID1255	1	779
13.7641	13.3522	14.1235	14.0106	14.1329	13.5237	S	3	___1			0.998194	8.55768e-07	60.325	49.537	60.325	-0.10995	15899000	5048	0.187552	0.899798	0.142466	0.29057	AT1G67120.1	5048	AT1G67120.1	AT1G67120.1	EQVQEPDTDRTHQENSPIHNFGDGNSRMDSM	27.6193	ATPases;nucleotide binding;ATP binding;nucleoside-triphosphatases;transcription factor binding	UID1256	1	780
11.0122	11.7819	11.5421	11.3196	10.7095	12.222	S	2	___1			0.965468	3.16455e-05	49.765	38.495	40.025	-4.9271	184200000	883	0.0191004	0.992223	-0.0283995	-0.040881	AT1G67230.1	883	AT1G67230.1	AT1G67230.1	DQSDINSKAQEVAADSLSNLDVDGQSRMKGK	14.307	little nuclei1	UID1257	1;2	782
15.1766	15.1118	15.2795	14.6347	14.9094	15.2247	S	3	___1			0.970808	8.98529e-13	102.89	88.811	102.89	0.82434	197680000	885	0.683182	0.556969	-0.266391	-0.706032	AT1G67230.1	885	AT1G67230.1	AT1G67230.1	SDINSKAQEVAADSLSNLDVDGQSRMKGKGK	15.219	little nuclei1	UID1258	1;2	782
15.4462	15.0944	15.5882	15.4064	15.5565	15.9462	S	3	___1			0.806267	1.35322e-14	117.84	94.37	117.84	5.4784	14842000	774	0.525468	0.640218	0.260119	0.622687	AT1G67230.1	774	AT1G67230.1	AT1G67230.1	NILDNEAPRQEMRDISPTAAGLGLPVTGGKV	6.19274	little nuclei1	UID1259	1	782
14.5438	14.5543	14.8791	14.6354	14.8317	15.2734	S	3	___1			0.976251	2.82649e-08	69.188	62.09	40.533	0.43177	269410000	865	0.510381	0.653181	0.254428	0.608107	AT1G67230.1	865	AT1G67230.1	AT1G67230.1	ESETGTKEVEVTNVNSDGDQSDINSKAQEVA	16.0187	little nuclei1	UID1260	1;2;3	782
15.2153	14.9801	15.435	15.2392	15.1373	15.7519	S	3	___1			0.976251	3.508e-08	71.148	60.042	40.533	0.43177	322400000	870	0.290466	0.8408	0.165998	0.385049	AT1G67230.1	870	AT1G67230.1	AT1G67230.1	TKEVEVTNVNSDGDQSDINSKAQEVAADSLS	16.0187	little nuclei1	UID1261	1;2;3	782
18.267	17.9342	18.3734	18.2487	18.2869	18.7405	S	3	___1			1	0.00154502	73.067	8.7694	73.067	-0.010726	48556000	803	0.495279	0.685849	0.233878	0.576032	AT1G67230.1	803	AT1G67230.1	AT1G67230.1	KVSWFRKCTSKMLKLSPIKMTEPSVTWNLAD	73.0667	little nuclei1	UID1263	1	782
17.3453	17.016	17.5517	16.9239	16.9689	17.4357	S	3	___1			0.999795	3.50018e-05	78.244	55.253	78.244	1.4032	80157000	1093	0.359137	0.789065	-0.194826	-0.457272	AT1G67230.1	1093	AT1G67230.1	AT1G67230.1	TDAGSPKRTDESEAMSEDVNKTPLRADSDGE	37.0424	little nuclei1	UID1265	1;2	782
14.9156	14.8446	15.1396	14.7514	14.8907	15.5304	S	4	___1			0.954317	3.29935e-07	56.72	47.19	56.72	-0.36242	27178000	1105	0.130618	0.936707	0.0909039	0.19944	AT1G67230.1	1105	AT1G67230.1	AT1G67230.1	EAMSEDVNKTPLRADSDGEDDESDAEHPGKV	14.2658	little nuclei1	UID1266	1	782
16.1709	15.9979	16.2434	15.3255	15.4449	15.8488	S	2	___1			1	3.99484e-10	127.79	101.12	127.79	-0.24403	8510800	1001	1.57602	0.105295	-0.597713	-1.59697	AT1G67230.1	1001	AT1G67230.1	AT1G67230.1	VTGGAHQRKRRQKVASEQQGEVVGQRYNLRR	127.793	little nuclei1	UID1267	1	782
17.228	17.0107	17.3665	16.885	16.8885	17.3569	S	3	___1			0.966703	4.92251e-08	76.378	55.439	51.147	0.66382	74684000	935	0.349816	0.821578	-0.158276	-0.4081	AT1G67310.1	935	AT1G67310.1	AT1G67310.1	VGLRGFRQDVESTEDSEDEDILKVFRKQKVD	15.3902	Calmodulin-binding transcription activator protein with CG-1 and Ankyrin domains	UID1268	1	784
15.5893	15.2169	15.6397	15.1246	15.13	15.5326	S	2	___1			0.86592	7.49095e-07	126.71	100.59	126.71	-0.73539	8141600	964	0.506181	0.697185	-0.219549	-0.563234	AT1G67310.1	964	AT1G67310.1	AT1G67310.1	VDVAVNEAFSRVLSMSNSPEARQQYHRVLKR	8.10221	Calmodulin-binding transcription activator protein with CG-1 and Ankyrin domains	UID1270	1	784
13.3933	12.7782	13.2686	13.0892	13.1737	13.3347	S	2	___1			0.999873	0.0001487	71.349	47.194	71.349	-1.2106	16622000	747	0.0932008	0.966164	0.0525141	0.130932	AT1G67580.2;AT1G67580.1	747;747	AT1G67580.2	AT1G67580.2	LEEQRRKELTQTELGSGGLFG__________	39.2814	Protein kinase superfamily protein;Protein kinase superfamily protein	UID1276	1	787
17.1463	16.8681	17.2146	16.766	16.8881	17.2671	S	2	___1			1	0.000456592	102.06	85.036	102.06	4.95	29718000	728	0.216395	0.911748	-0.102573	-0.266877	AT1G67580.2;AT1G67580.1	728;728	AT1G67580.2	AT1G67580.2	PAQHAQDRRGRRMVKSPDPLEEQRRKELTQT	102.062	Protein kinase superfamily protein;Protein kinase superfamily protein	UID1278	1	787
16.674	16.2514	16.6513	15.3098	15.2227	15.7899	S	3	___1	+	dec-man_dec-mock	0.99535	6.61882e-05	86.996	45.967	86.996	-2.8189	4497100	95	2.08032	0.00365109	-1.08477	-2.56174	AT1G67590.2;AT1G67590.1	95;95	AT1G67590.2	AT1G67590.2	PRNSNADDLRLIASASQREREGEDQYVEYDD	23.305	Remorin family protein;Remorin family protein	UID1283	1	788
15.7649	15.6426	16.0632	14.9231	14.9372	15.538	S	3	___1			0.997635	7.88494e-06	96.64	68.627	81.632	0.20787	116150000	70	1.35626	0.11176	-0.690827	-1.57705	AT1G67910.2;AT1G67910.1	70;70	AT1G67910.2	AT1G67910.2	FRCRIHRSLSLQRTKSIEAASLLDSPPKPAD	26.2964	unknown protein;FUNCTIONS IN: molecular_function unknown;INVOLVED IN: biological_process unknown;LOCATED IN: chloroplast;EXPRESSED IN: 21 plant structures;EXPRESSED DURING: 12 growth stages;BEST Arabidopsis thaliana protein match is: unknown protein	UID1286	1	791
16.7142	16.4766	16.7058	15.0887	15.2863	15.5395	S	2	___1	+	dec-man_dec-mock	0.999817	0.0095699	82.716	14.814	82.716	-0.28282	4193800	529	3.0245	0	-1.32739	-3.77197	AT1G67910.2;AT1G67910.1;AT3G11590.1	64;64;529	AT1G67910.2;AT3G11590.1	AT3G11590.1	GEENRGRKSTPRKSLSLQRSISDCVDWVVQS;TTHPGSFRCRIHRSLSLQRTKSIEAASLLDS	37.381	unknown protein;FUNCTIONS IN: molecular_function unknown;INVOLVED IN: biological_process unknown;LOCATED IN: chloroplast;EXPRESSED IN: 21 plant structures;EXPRESSED DURING: 12 growth stages;BEST Arabidopsis thaliana protein match is: unknown protein	UID1287	1	791;1732
15.7048	15.5345	16.0175	16.1034	16.0738	16.7637	S	3	___1			0.816232	1.30607e-17	114.76	99.665	114.76	1.7309	21813000	5	0.989789	0.238466	0.561351	1.20482	AT1G68020.1;AT1G68020.2	5;5	AT1G68020.1	AT1G68020.1	___________MVSRSYSNLLELASGDSPTF	6.48805	UDP-Glycosyltransferase / trehalose-phosphatase family protein;UDP-Glycosyltransferase / trehalose-phosphatase family protein	UID1290	1	794
16.9885	16.6122	16.9738	16.0031	16.2147	16.5347	S	2	___1			0.996448	0.00625522	67.726	44.297	67.726	0.39057	360400000	475	1.43045	0.125567	-0.607346	-1.52785	AT1G68060.1	475	AT1G68060.1	AT1G68060.1	SLDRGKALLKGPGNYSFNKACDETKESESPN	24.4793	microtubule-associated proteins 70-1	UID1293	1	795
18.0564	17.7214	18.2324	17.5263	17.646	18.0119	S	3	___1			0.910273	9.30162e-06	74.029	55.197	74.029	0.21158	28370000	435	0.587423	0.590842	-0.275384	-0.672847	AT1G68060.1	435	AT1G68060.1	AT1G68060.1	FASNGFLSKKTPMRNSFTSNSTSVLKNAKGT	13.465	microtubule-associated proteins 70-1	UID1296	1	795
14.9712	14.7108	15.0423	14.9679	14.9664	15.3975	S	3	___1			0.962803	5.80404e-10	98.703	76.05	98.703	-0.052578	21135000	60	0.505537	0.718247	0.20254	0.539691	AT1G68130.1	60	AT1G68130.1	AT1G68130.1	RPAGTPDPEAEVVSLSPRTLLESDRYVCEIC	14.1303	indeterminate(ID)-domain 14	UID1298	1	797
15.1688	14.9867	15.4442	15.05	15.0059	15.3336	S	2	___1			0.999957	3.31682e-09	96.591	87.545	96.591	4.2935	10501000	257	0.156043	0.941516	-0.070042	-0.190325	AT1G68140.2;AT1G68140.3;AT1G68140.1	257;283;283	AT1G68140.2	AT1G68140.2	NDSTTINRGTSELNFSEEEEEEEEEERHSNS	44.3261	Protein of unknown function (DUF1644);Protein of unknown function (DUF1644);Protein of unknown function (DUF1644)	UID1299	1	798
15.0345	14.6695	15.198	14.7741	15.0036	15.5064	S	3	___1			1	1.28617e-16	89.484	79.288	89.484	0.45037	10015000	327	0.181738	0.910998	0.127338	0.272797	AT1G68670.1	327	AT1G68670.1	AT1G68670.1	VANKGGVYAPVAVAQSPKRSLERSCNSPAAS	73.3852	myb-like transcription factor family protein	UID1300	1	801
15.5388	15.1093	15.7485	15.178	15.401	15.8467	S	3	___1			0.843192	5.21126e-06	64.675	45.351	64.675	0.29085	10328000	764	0.0117689	0.99436	0.00970141	0.0205502	AT1G68790.1	764	AT1G68790.1	AT1G68790.1	RFGKQKLKAEEALNISPSAENSKRTSLLGKI	7.34714	little nuclei3	UID1303	1	804
17.2488	16.9619	17.3695	17.0273	17.0541	17.5809	S	3	___1			1	1.38188e-08	106.6	73.616	106.6	-0.69937	4924100	54	0.0430407	0.987701	0.0273908	0.0656841	AT1G68790.1	54	AT1G68790.1	AT1G68790.1	DDWQKFKEVGLLDEASLERKDRDALIEKILK	106.597	little nuclei3	UID1304	1	804
17.7663	17.412	17.9	17.5719	17.4839	18.1094	S	3	___1			1	3.58615e-05	84.468	68.244	54.004	-0.22925	29323000	843	0.0404147	0.98681	0.0289644	0.0652717	AT1G68790.1	843	AT1G68790.1	AT1G68790.1	EQSFTDSRIQEGPEGSLQSEMKSDKPRRGRG	54.0044	little nuclei3	UID1305	1;2	804
13.7061	13.2527	13.4583	13.6235	13.4074	14.0811	S	3	___1			0.993687	1.14126e-10	68.552	54.96	68.552	0.24266	22263000	910	0.414111	0.730167	0.231666	0.528984	AT1G68790.1	910	AT1G68790.1	AT1G68790.1	EQTSRITESEQAAGDSDEGVDSITTGGRRKK	24.0527	little nuclei3	UID1307	1;2	804
19.08	18.799	19.1679	18.5523	18.6533	19.1977	S	2	___1			0.984619	3.12106e-05	127.76	91.34	98.048	0.27754	9736000	785	0.395411	0.75482	-0.214525	-0.499788	AT1G68790.1	785	AT1G68790.1	AT1G68790.1	SKRTSLLGKIASKLLSISPIGKTDKVTDLGI	18.0627	little nuclei3	UID1309	1	804
12.6075	12.6546	12.8036	12.9167	13.0117	13.2793	S	3	___1			1	8.55768e-07	60.325	44.441	60.325	2.2391	4970200	1037	1.43248	0.24861	0.380699	1.17639	AT1G68790.1	1037	AT1G68790.1	AT1G68790.1	TGKNPVEDPQLEVGGSGEIREHGEEDDENIS	60.3249	little nuclei3	UID1311	1	804
16.7487	16.4284	16.901	17.2545	17.3516	17.9041	S	3	___1			1	0.000538295	61.415	33.241	61.415	-0.52128	7957700	26	1.52427	0.0440565	0.810687	1.81938	AT1G68840.2;AT1G68840.1	26;26	AT1G68840.2	AT1G68840.2	SSTSESFSATTAKKLSPPPAAALRLYRMGSG	61.4151	related to ABI3/VP1 2;related to ABI3/VP1 2	UID1313	1	806
16.6177	16.5179	16.838	16.3228	16.3178	16.9853	S	3	___1			0.999409	4.93972e-06	60.564	40.986	60.564	-0.031653	5984000	121	0.183288	0.913983	-0.115892	-0.262799	AT1G68870.1	121	AT1G68870.1	AT1G68870.1	KQVNNQTENRVRDRFSDEGEESELKARTRTT	32.2816	SOB five-like 2	UID1314	1	807
17.6538	17.3961	17.9786	17.4698	17.5212	18.0341	S	3	___1			0.973437	2.70618e-10	62.1	44.884	62.1	0.44967	80333000	305	0.00152628	0.999006	-0.00115395	-0.00258331	AT1G69070.1	305	AT1G69070.1	AT1G69070.1	LEEERKKRMQETEELSDGDEEIGGEESTKRL	15.6968	FUNCTIONS IN: molecular_function unknown;INVOLVED IN: biological_process unknown;LOCATED IN: cellular_component unknown;EXPRESSED IN: 23 plant structures;EXPRESSED DURING: 13 growth stages;CONTAINS InterPro DOMAIN/s: Nop14-like protein (InterPro:IPR0	UID1315	1	808
16.2499	15.8294	16.2574	15.8198	15.9265	16.3265	S	3	___1			1	1.19461e-05	89.911	73.279	89.911	-0.4016	23083000	264	0.157442	0.930813	-0.087931	-0.214858	AT1G69160.1	264	AT1G69160.1	AT1G69160.1	KLKVMESLSENQRIWSDDEDIDDDRRIKREG	89.9108	unknown protein;BEST Arabidopsis thaliana protein match is: unknown protein (TAIR:AT3G13980.1);Has 173 Blast hits to 172 proteins in 54 species: Archae - 0;Bacteria - 0;Metazoa - 25;Fungi - 33;Plants - 84;Viruses - 2;Other Eukaryotes - 29 (source:	UID1316	1	809
15.1499	14.8877	15.3151	15.1261	15.1354	15.7636	S	2	___1			1	0.000746556	98.257	52.659	98.257	-0.94925	8908100	77	0.385204	0.752618	0.224139	0.503764	AT1G69160.1	77	AT1G69160.1	AT1G69160.1	ENPRRWGILGGGRRISLDLPIRCSEQVYHLQ	98.2572	unknown protein;BEST Arabidopsis thaliana protein match is: unknown protein (TAIR:AT3G13980.1);Has 173 Blast hits to 172 proteins in 54 species: Archae - 0;Bacteria - 0;Metazoa - 25;Fungi - 33;Plants - 84;Viruses - 2;Other Eukaryotes - 29 (source:	UID1317	1	809
17.19	16.8369	17.2354	16.0498	16.0651	16.7444	S	2	___1			0.955464	1.65379e-20	152.64	117.84	152.64	0.61869	14373000	133	1.42609	0.0665876	-0.800971	-1.7361	AT1G69200.1	133	AT1G69200.1	AT1G69200.1	KPKKTRTRKKAAAASSDVEEVKTEKKVRRKR	13.315	fructokinase-like 2	UID1318	1	810
16.1692	15.8268	16.4305	16.1595	16.2405	16.6821	S	2	___1			0.905107	0.00171257	57.267	34.24	57.267	-1.9241	7189300	232	0.385592	0.756417	0.218537	0.49826	AT1G69220.1	232	AT1G69220.1	AT1G69220.1	HGEDNRKMQQQNSKMSTTSLPDSITREDPTT	12.3852	Protein kinase superfamily protein	UID1319	1	811
16.794	16.5649	16.9099	16.8686	16.9302	17.3498	S	2	___1			0.968479	2.00813e-14	139.76	106.6	139.76	0.33328	11678000	235	0.738796	0.502015	0.293266	0.767626	AT1G69220.1	235	AT1G69220.1	AT1G69220.1	DNRKMQQQNSKMSTTSLPDSITREDPTTKYE	15.375	Protein kinase superfamily protein	UID1320	1	811
16.9391	16.6471	17.0789	16.587	16.6256	17.1964	S	2	___1			1	0.00448074	80.737	37.193	80.737	-2.9929	21007000	40	0.134107	0.938321	-0.0853494	-0.19642	AT1G69240.1	40	AT1G69240.1	AT1G69240.1	GNSSEKHVRRLSLIPSFRRRTLLPSLSCSGS	80.7371	methyl esterase 15	UID1322	1;2	812
18.3886	18.0973	18.6564	17.9104	17.9813	18.5163	S	3	___1			1	3.94526e-06	90.731	69.501	90.731	1.5938	71810000	56	0.416298	0.7154	-0.24479	-0.543624	AT1G69510.3;AT1G69510.2;AT1G69510.1	56;56;56	AT1G69510.3	AT1G69510.3	KIPLISKDHERAFFDSADWALGKQKGQKPKG	90.7309	cAMP-regulated phosphoprotein 19-related protein;cAMP-regulated phosphoprotein 19-related protein;cAMP-regulated phosphoprotein 19-related protein	UID1327	1	816
16.6009	16.2709	16.8153	17.0255	17.0301	17.4036	S	2	___1			0.897642	0.00693607	72.607	38.22	72.607	-0.035491	7526800	48	1.36668	0.147327	0.590735	1.46989	AT1G70100.2;AT1G70100.1;AT1G70100.4;AT1G70100.3	48;48;48;48	AT1G70100.2	AT1G70100.2	KFENDSLSWEKFSSFSPNKYLEEVEKCATAG	9.53145	unknown protein;BEST Arabidopsis thaliana protein match is: unknown protein (TAIR:AT1G24160.2);Has 3037 Blast hits to 2309 proteins in 344 species: Archae - 6;Bacteria - 672;Metazoa - 1089;Fungi - 230;Plants - 220;Viruses - 37;Other Eukaryotes - 7	UID1329	1	820
16.0963	15.9486	16.0629	15.3609	15.2396	15.6905	S	3	___1			1	4.00999e-05	83.204	54.247	83.204	-0.18107	75100000	99	1.88665	0.0565962	-0.605629	-1.77117	AT1G70100.2;AT1G70100.1;AT1G70100.4;AT1G70100.3	99;99;99;99	AT1G70100.2	AT1G70100.2	ADIIMEQEKLLERNASFRPNIQNRERTDDSD	83.2035	unknown protein;BEST Arabidopsis thaliana protein match is: unknown protein (TAIR:AT1G24160.2);Has 3037 Blast hits to 2309 proteins in 344 species: Archae - 6;Bacteria - 672;Metazoa - 1089;Fungi - 230;Plants - 220;Viruses - 37;Other Eukaryotes - 7	UID1330	1	820
13.7625	13.6941	13.8687	13.5563	13.8866	14.2083	S	3	___1			0.999975	2.6456e-05	88.768	77.863	88.768	-4.1496	5521400	26	0.216718	0.910769	0.108625	0.275023	AT1G70180.1;AT1G70180.2	26;26	AT1G70180.1	AT1G70180.1	TITLGRSGQVVNRAASDIDDGYELPRVGTKR	45.9587	Sterile alpha motif (SAM) domain-containing protein;Sterile alpha motif (SAM) domain-containing protein	UID1331	1	821
16.8008	16.5639	16.9224	16.0691	16.1915	16.6763	S	3	___1			1	0.00055041	72.29	29.692	72.29	-0.061243	34928000	226	0.989776	0.282176	-0.450066	-1.0892	AT1G70180.1;AT1G70180.2	226;226	AT1G70180.1	AT1G70180.1	PPRSDGRIIGSPRDISPPRDAGRRFGPPRDQ	72.2905	Sterile alpha motif (SAM) domain-containing protein;Sterile alpha motif (SAM) domain-containing protein	UID1332	1	821
17.3446	17.0685	17.4188	17.6988	17.713	18.2242	S	2	___1			0.993719	6.70677e-13	132.24	105.27	132.24	0.54074	9083700	73	1.38224	0.1386	0.601339	1.49209	AT1G70180.1;AT1G70180.2	73;73	AT1G70180.1	AT1G70180.1	GEEVVSKRQRGEASFSGNDLQISRNDLRFKL	21.9924	Sterile alpha motif (SAM) domain-containing protein;Sterile alpha motif (SAM) domain-containing protein	UID1333	1	821
16.8694	16.6217	16.9409	16.3909	16.5577	17.0257	S	3	___1			0.956849	3.80391e-05	75.376	62.285	63.681	0.20145	105400000	321	0.289196	0.853672	-0.152555	-0.369207	AT1G70180.1;AT1G70180.2	321;321	AT1G70180.1	AT1G70180.1	SPPRNPRSYMGSSRGSPPRSNIEDFHGRSRM	13.4585	Sterile alpha motif (SAM) domain-containing protein;Sterile alpha motif (SAM) domain-containing protein	UID1334	1	821
15.6665	15.4438	15.775	15.7012	15.531	16.0071	S	2	___1			1	0.0103881	81.784	34.717	81.784	-0.47122	2510900	221	0.279216	0.886838	0.118021	0.318971	AT1G70180.1;AT1G70180.2	221;221	AT1G70180.1	AT1G70180.1	ARDRSPPRSDGRIIGSPRDISPPRDAGRRFG	81.7839	Sterile alpha motif (SAM) domain-containing protein;Sterile alpha motif (SAM) domain-containing protein	UID1335	1	821
16.5836	16.4514	16.7311	16.4544	16.566	16.9521	S	2	___1			1	3.03171e-06	121.29	89.417	121.29	0.36155	15057000	274	0.149877	0.944243	0.0687847	0.185379	AT1G70180.1;AT1G70180.2	274;274	AT1G70180.1	AT1G70180.1	PPRNAGRRMGPPRDQSPPRSTRSFSSNSRAL	121.287	Sterile alpha motif (SAM) domain-containing protein;Sterile alpha motif (SAM) domain-containing protein	UID1336	1	821
17.4229	17.2532	17.5645	17.6396	17.6524	17.9989	S	3	___1			1	4.17437e-10	100.46	86.686	100.46	0.43901	14180000	194	1.11107	0.316248	0.350047	1.00543	AT1G70180.1;AT1G70180.2	194;194	AT1G70180.1	AT1G70180.1	PPRNAGSFIGIPREPSPPRNGRRMIGSARDR	69.3175	Sterile alpha motif (SAM) domain-containing protein;Sterile alpha motif (SAM) domain-containing protein	UID1337	1	821
16.2238	15.8612	16.3869	16.1321	16.3979	16.7499	S	3	___1			1	0.000367131	68.044	47.92	68.044	-1.157	35528000	242	0.496053	0.644924	0.269357	0.616449	AT1G70180.1;AT1G70180.2	242;242	AT1G70180.1	AT1G70180.1	PPRDAGRRFGPPRDQSPPRNAGRVTGSPRDR	68.0444	Sterile alpha motif (SAM) domain-containing protein;Sterile alpha motif (SAM) domain-containing protein	UID1339	1	821
15.7751	15.5551	15.9275	15.4184	15.5846	15.9672	S	2	___1			0.99999	0.00016673	117.14	89.364	117.14	-2.666	4067500	2989	0.187675	0.920923	-0.0958271	-0.242507	AT1G70320.1	2989	AT1G70320.1	AT1G70320.1	EEASSETQKDAESELSVARRKNCAELYNIFL	50.2155	ubiquitin-protein ligase 2	UID1340	1	823
15.281	15.0607	15.3468	14.8687	14.6506	14.9981	S	2	___1			1	7.22331e-10	126.71	103.28	126.71	-5.2988	6306900	2582	1.36775	0.249554	-0.390372	-1.17122	AT1G70320.1	2582	AT1G70320.1	AT1G70320.1	EATQDVRNDEQVDEGSLDGRAPEVNAIDPTF	126.705	ubiquitin-protein ligase 2	UID1343	1	823
16.7145	16.3846	16.739	16.5518	16.6369	17.1215	S	2	___1			0.884151	0.0396742	56.27	30.047	56.27	3.1707	1255800	2725	0.303396	0.84312	0.157379	0.382872	AT1G70320.1	2725	AT1G70320.1	AT1G70320.1	RAMRHYQARSRVFGSSHRLNNRRNGLGYRLT	8.82634	ubiquitin-protein ligase 2	UID1344	1	823
18.7802	19.3515	18.9159	18.4382	18.4823	18.9877	S	3	___1			0.999954	3.80658e-08	109	85.678	69.864	-0.26808	1757500000	87	0.702818	0.426545	-0.379816	-0.850614	AT1G70770.2;AT1G70770.1	87;87	AT1G70770.2	AT1G70770.2	DRRRRILAAKMTAIDSDDDGVVRSKHRSNGY	43.3316	Protein of unknown function DUF2359, transmembrane;Protein of unknown function DUF2359, transmembrane	UID1345	1	826
13.4416	12.7484	13.4865	13.3637	13.2674	13.4617	S	4	___1			0.783342	6.63199e-05	44.953	34.757	44.953	-2.8088	29480000	112	0.220421	0.889517	0.138755	0.311538	AT1G70770.2;AT1G70770.1	112;112	AT1G70770.2	AT1G70770.2	HRSNGYGDDGYDFDGSDDEIATLKVEEVKKP	6.2833	Protein of unknown function DUF2359, transmembrane;Protein of unknown function DUF2359, transmembrane	UID1346	1	826
16.2572	15.9852	16.3516	15.4362	15.546	16.2102	S	3	___1			1	1.28265e-05	49.618	35.577	49.618	-0.50736	24634000	389	0.814356	0.317582	-0.467221	-1.00355	AT1G70940.1	389	AT1G70940.1	AT1G70940.1	LNVFGGAPDNDQGGRSDQGAKEIRMLVPDQS	49.6183	Auxin efflux carrier family protein	UID1347	1	828
16.9261	16.8324	17.2099	17.3683	17.4937	18.0322	S	3	___1			0.999904	1.1884e-11	75.797	66.139	75.797	0.7294	10878000	417	1.29072	0.141809	0.641881	1.48195	AT1G70940.1	417	AT1G70940.1	AT1G70940.1	DQSHNGETKAVAHPASGDFGGEQQFSFAGKE	40.1718	Auxin efflux carrier family protein	UID1348	1	828
16.0336	15.7097	16.1643	15.4559	15.5698	15.9775	S	2	___1			0.944689	0.000409656	116.55	81.983	116.55	-0.62116	34615000	1184	0.655449	0.528533	-0.301495	-0.738673	AT1G71010.1	1184	AT1G71010.1	AT1G71010.1	VNSSLRRLARPIRVQSFDSAIRFQERIQKGL	12.3248	FORMS APLOID AND BINUCLEATE CELLS 1C	UID1354	1	830
16.3214	15.8935	16.3003	15.939	16.0285	16.3429	S	2	___1			0.893812	5.5823e-05	126.39	91.825	126.39	-0.15492	22481000	1187	0.135852	0.949198	-0.0682735	-0.177136	AT1G71010.1	1187	AT1G71010.1	AT1G71010.1	SLRRLARPIRVQSFDSAIRFQERIQKGLPPS	9.2517	FORMS APLOID AND BINUCLEATE CELLS 1C	UID1355	1	830
15.1725	15.1157	15.2123	14.7805	14.8856	15.589	S	4	___1			0.830493	2.23888e-15	76.899	60.098	76.899	-0.15766	61842000	136	0.116488	0.948648	-0.0818036	-0.179649	AT1G71080.1	136	AT1G71080.1	AT1G71080.1	SAAASQSAVPVEHRLSPVGRAAKSPQVNRSL	7.8691	RNA polymerase II transcription elongation factor	UID1356	1	831
17.4712	17.2269	17.6465	17.4146	17.4352	17.9235	S	3	___1			1	0.00610208	60.019	20.477	57.859	0.99048	104390000	282	0.278797	0.862005	0.142862	0.351829	AT1G71710.2;AT1G71710.1	282;291	AT1G71710.2	AT1G71710.2	DPNTGLPVVEIKRQFSIPKKLDRQLCLRADS	57.8586	DNAse I-like superfamily protein;DNAse I-like superfamily protein	UID1359	1	835
15.4056	15.1037	15.5576	15.2536	15.2921	15.9331	S	3	___1			0.999717	0.000847208	52.693	34.532	52.693	-1.4269	3089200	600	0.205975	0.895165	0.137265	0.299978	AT1G71770.2;AT1G71770.1	600;600	AT1G71770.2	AT1G71770.2	TPLTISKLASDLALASPDKHPRMLGDHLYPL	35.481	poly(A)-binding protein 5;poly(A)-binding protein 5	UID1360	1	836
15.6864	15.5354	15.7914	16.4557	16.3801	16.8638	S	2	___1	+	dec-man_dec-mock	0.994861	5.49708e-32	159.12	124.74	159.12	0.78638	12155000	8	2.22828	0.00383827	0.895446	2.43605	AT1G71860.2;AT1G71860.3;AT1G71860.1	8;8;8	AT1G71860.2	AT1G71860.2	________MATGKTSSAANLFTGSTRFDLSS	25.0664	protein tyrosine phosphatase 1;protein tyrosine phosphatase 1;protein tyrosine phosphatase 1	UID1364	1	838
17.2945	17.0148	17.4926	16.9264	16.9152	17.5086	S	2	___1			0.992868	8.63432e-17	109.6	96.363	109.6	1.5285	161540000	20	0.248356	0.870778	-0.150572	-0.342192	AT1G71880.1	20	AT1G71880.1	AT1G71880.1	ETEKPTKDAAALETQSPEDFDQPSPLRKIIS	21.4369	sucrose-proton symporter 1	UID1365	1	839
16.6246	16.3479	16.8746	16.4366	16.4535	17.1665	S	3	___1			0.99277	3.62145e-13	91.889	82.725	47.499	-3.5339	35401000	17	0.0871244	0.960762	0.0698395	0.144116	AT1G71940.1;AT1G71940.2	17;17	AT1G71940.1	AT1G71940.1	APTRILTRDEELGVISDDDDSPSGKRSKLDR	21.1344	SNARE associated Golgi protein family;SNARE associated Golgi protein family	UID1367	1;2	841
15.5608	15.5647	15.8128	15.8022	15.738	16.1996	S	3	___1			0.793532	0.000250001	45.577	37.217	45.577	-4.5866	2120000	347	0.734658	0.538	0.267176	0.728627	AT1G71980.1	347	AT1G71980.1	AT1G71980.1	AYASSSYIRQSFQSSSNRRSPPISVSRSSVD	9.72531	Protease-associated (PA) RING/U-box zinc finger family protein	UID1370	1	843
17.7648	17.4183	17.9504	18.076	18.1487	18.6388	S	3	___1			0.945466	1.0438e-05	68.919	55.506	68.919	-0.11334	21980000	100	1.15058	0.200427	0.576668	1.32355	AT1G72160.1	100	AT1G72160.1	AT1G72160.1	VKDEASQKEVAEEKKSMIPQNLGSFKEESSK	12.3906	Sec14p-like phosphatidylinositol transfer family protein	UID1372	1	846
18.8425	18.4833	19.0491	18.4477	18.6	18.9635	S	3	___1			0.999102	3.4244e-06	65.47	54.365	65.47	-0.26199	1481600000	108	0.20834	0.904228	-0.121238	-0.285103	AT1G72160.1	108	AT1G72160.1	AT1G72160.1	EVAEEKKSMIPQNLGSFKEESSKLSDLSNSE	33.7165	Sec14p-like phosphatidylinositol transfer family protein	UID1373	1	846
16.6423	16.2315	16.7122	15.9248	16.0992	16.5723	S	2	___1			0.989102	0.00121288	83.869	46.71	65.232	2.4701	41409000	5	0.603854	0.525803	-0.329912	-0.741774	AT1G72340.1	5	AT1G72340.1	AT1G72340.1	___________MWRRSPSFILDERRSSNSPP	19.5788	NagB/RpiA/CoA transferase-like superfamily protein	UID1374	1	848
17.823	17.547	17.8745	17.3878	17.4828	17.8771	S	2	___1			0.955777	0.000124028	122.57	87.421	101.5	2.9185	29147000	7	0.38498	0.804909	-0.165612	-0.434605	AT1G72340.1	7	AT1G72340.1	AT1G72340.1	_________MWRRSPSFILDERRSSNSPPMA	13.3471	NagB/RpiA/CoA transferase-like superfamily protein	UID1375	1	848
13.8741	13.419	14.0914	13.7866	13.5365	14.1469	S	2	___1			0.983157	5.63545e-07	71.076	53.243	71.076	-0.67187	35143000	18	0.0363013	0.986698	0.0284818	0.0611522	AT1G72340.1	18	AT1G72340.1	AT1G72340.1	RRSPSFILDERRSSNSPPMADTTRGPFQNPD	21.3445	NagB/RpiA/CoA transferase-like superfamily protein	UID1376	1	848
16.7047	16.442	16.8518	16.5805	16.7743	17.1834	S	2	___1			0.774265	8.63136e-07	99.481	81.968	99.481	-1.1901	8886500	547	0.348163	0.804077	0.179891	0.434145	AT1G72390.1	547	AT1G72390.1	AT1G72390.1	ISAQSPRLSAGGPPQSPLSSKSGEFSGGSMG	5.98689	CONTAINS InterPro DOMAIN/s: Spt20 family (InterPro:IPR021950);Has 8778 Blast hits to 7244 proteins in 477 species: Archae - 6;Bacteria - 326;Metazoa - 4198;Fungi - 1506;Plants - 923;Viruses - 22;Other Eukaryotes - 1797 (source: NCBI BLink).	UID1377	1	850
18.5501	18.1574	18.6903	18.3212	18.4474	18.9251	S	3	___1			0.999444	8.36809e-06	79.805	62.726	79.805	0.032845	253820000	741	0.151155	0.929429	0.0986417	0.222447	AT1G72410.1;AT1G72410.2	741;741	AT1G72410.1	AT1G72410.1	KFRSFNSRSSMKKYQSEEDEDISEQKPRAKD	32.6159	COP1-interacting protein-related;COP1-interacting protein-related	UID1379	1	851
17.4512	17.142	17.5366	18.7023	18.7514	19.1723	S	3	___1	+	dec-man_dec-mock	0.942204	9.95203e-05	77.506	54.28	77.506	-0.47126	68046000	619	2.84303	0	1.49871	3.82942	AT1G72410.1;AT1G72410.2	619;619	AT1G72410.1	AT1G72410.1	HKEPSHSIAATEKRLSLGGGSADFSKLMTPL	12.2805	COP1-interacting protein-related;COP1-interacting protein-related	UID1380	1	851
16.6188	16.2991	16.741	17.4042	17.5433	18.0392	S	2	___1	+	dec-man_dec-mock	0.99192	0.000426133	81.565	58.845	81.565	-0.43	27030000	624	2.04775	0.00362848	1.1093	2.55924	AT1G72410.1;AT1G72410.2	624;624	AT1G72410.1	AT1G72410.1	HSIAATEKRLSLGGGSADFSKLMTPLVGDKD	21.0757	COP1-interacting protein-related;COP1-interacting protein-related	UID1381	1	851
16.3593	16.0332	16.4677	16.3408	16.4611	16.8919	S	3	___1			0.958339	4.19269e-05	87.429	61.563	65.231	0.4435	93263000	649	0.584066	0.590288	0.277874	0.674074	AT1G72410.1;AT1G72410.2	649;649	AT1G72410.1	AT1G72410.1	LVGDKDKGDALRRNLSDLSLTDDSKGKFYEK	11.9309	COP1-interacting protein-related;COP1-interacting protein-related	UID1382	1;2	851
13.134	13.1203	13.6359	14.7005	14.5834	15.2134	S	3	___1	+	dec-man_dec-mock	0.90394	0.00141051	42.382	27.695	42.382	1.549	10217000	820	2.40257	0	1.53569	3.35825	AT1G72410.1;AT1G72410.2	820;820	AT1G72410.1	AT1G72410.1	NTSSGRRRSDKSLAQSVPNFSELIKENTKPS	10.5812	COP1-interacting protein-related;COP1-interacting protein-related	UID1387	1	851
18.0653	17.585	18.1115	17.2337	17.3393	17.7949	S	3	___1			1	0.00999952	54.982	35.375	54.982	0.058556	117130000	19	0.900091	0.294906	-0.46467	-1.05414	AT1G72430.1	19	AT1G72430.1	AT1G72430.1	VGKLTKLKSAMKKWPSFAKNHHHSTSSAAVS	54.9816	SAUR-like auxin-responsive protein family	UID1388	1	852
17.1704	16.8482	17.3669	16.498	16.6701	16.9614	S	3	___1			0.997847	0.00147447	67.385	44.012	67.385	-0.50893	10816000	641	0.966641	0.301138	-0.41866	-1.03923	AT1G72500.1	641	AT1G72500.1	AT1G72500.1	SVKHDEEEKTMARPVSIKEILRNPPYQIHKQ	26.6611	LOCATED IN: plasma membrane;EXPRESSED IN: 23 plant structures;EXPRESSED DURING: 13 growth stages;CONTAINS InterPro DOMAIN/s: von Willebrand factor, type A (InterPro:IPR002035);BEST Arabidopsis thaliana protein match is: inter-alpha-trypsin inhibitor h	UID1389	1	853
13.915	13.3628	14.2073	13.865	13.5967	14.4254	S	3	___1			0.790737	8.17203e-06	53.453	41.661	53.453	4.2571	31336000	84	0.142872	0.92244	0.133968	0.244583	AT1G72640.1	84	AT1G72640.1	AT1G72640.1	KWYGAPELRPKDGSLSGDDDEFEAEEKEDDL	5.77341	NAD(P)-binding Rossmann-fold superfamily protein	UID1390	1	854
16.8659	16.6106	17.1397	16.7539	16.8297	17.075	S	2	___1			0.979833	1.6039e-05	85.837	71.147	85.837	0.64773	38246000	84	0.0262054	0.993055	0.0141417	0.037127	AT1G72640.2	84	AT1G72640.2	AT1G72640.2	KWYGAPELRPKDGSLSGDDDEFEEEKEDDLD	16.8651	NAD(P)-binding Rossmann-fold superfamily protein	UID1391	1	855
17.9313	17.6696	18.0106	17.56	17.5798	17.9274	S	2	___1			1	0.00403538	70.399	42.144	70.399	0.43785	62985000	14	0.50326	0.748404	-0.18142	-0.507295	AT1G72690.1	14	AT1G72690.1	AT1G72690.1	__MADQNRSEEKTVKSPNVFERVKEEIEAMG	70.3986	unknown protein;BEST Arabidopsis thaliana protein match is: unknown protein (TAIR:AT1G17490.1);Has 59 Blast hits to 45 proteins in 9 species: Archae - 0;Bacteria - 0;Metazoa - 0;Fungi - 0;Plants - 59;Viruses - 0;Other Eukaryotes - 0 (source: NCBI	UID1392	1	856
18.7403	18.5081	18.8883	17.6188	17.7265	18.2383	S	2	___1			0.998317	1.50452e-85	210.98	153.39	210.98	-0.014722	69396000	379	1.73906	0.0137113	-0.851028	-2.02239	AT1G72710.1	379	AT1G72710.1	AT1G72710.1	SSDPAISKDVVLSSSSFLRATGSSRRAAVSS	28.0528	casein kinase 1-like protein 2	UID1394	1;2	857
16.2867	15.974	16.4115	16.0915	16.0172	16.5841	S	3	___1			0.893571	5.97069e-06	55.755	40.879	55.755	-0.56794	34558000	429	0.0102366	0.996512	0.00684706	0.0162869	AT1G72710.1	429	AT1G72710.1	AT1G72710.1	EAGSGSNSKIPVSRNSPIVSSEINKLSSPSR	10.0507	casein kinase 1-like protein 2	UID1397	1	857
17.166	16.7498	17.275	17.7515	17.8632	18.242	S	3	___1	+	dec-man_dec-mock	0.97447	0.000134308	53.554	29.052	53.554	-1.1696	4908800	347	1.81785	0.0094375	0.888594	2.12442	AT1G72710.1	347	AT1G72710.1	AT1G72710.1	EARPSGWSSGIPRRNSGQIFNSGSLAKQKAP	16.7437	casein kinase 1-like protein 2	UID1398	1	857
15.7171	15.485	15.8928	15.4592	15.3436	15.8464	S	2	___1			0.796322	0.000271096	102.53	77.676	102.53	-0.1741	5354400	116	0.31569	0.847866	-0.148553	-0.378453	AT1G72790.1	116	AT1G72790.1	AT1G72790.1	SNHHKEEDIRNKFSTSPSIIDRRSRVSNSGT	6.35955	hydroxyproline-rich glycoprotein family protein	UID1400	1	859
17.0275	16.6983	17.0999	15.7927	16.0699	16.4837	S	2	___1			0.991294	6.78742e-16	150.46	118.1	150.46	0.25369	10372000	118	1.60616	0.0304663	-0.826482	-1.89671	AT1G72790.1	118	AT1G72790.1	AT1G72790.1	HHKEEDIRNKFSTSPSIIDRRSRVSNSGTTP	20.5678	hydroxyproline-rich glycoprotein family protein	UID1401	1	859
16.009	15.7516	16.1087	15.6401	15.7742	16.1733	S	2	___1			0.975619	0.000841476	111.06	81.912	111.06	-0.26559	79984000	161	0.186576	0.921397	-0.0939086	-0.239418	AT1G72790.1	161	AT1G72790.1	AT1G72790.1	DQTVYKRFSRLRSVSSYPDLRLREYEADERW	16.7511	hydroxyproline-rich glycoprotein family protein	UID1404	1	859
14.415	14.4839	14.1843	14.7412	14.7214	14.8808	S	2	___1			0.850887	0.00090464	67.08	44.605	67.08	-2.3752	3591200	1052	1.81258	0.181259	0.420067	1.3838	AT1G72860.1	1052	AT1G72860.1	AT1G72860.1	LSYLDLSSHEFEKLPSSIEVLSSLRTLCLNK	7.66179	Disease resistance protein (TIR-NBS-LRR class) family	UID1405	1	861
15.7639	15.5188	15.9275	15.0321	15.054	15.7423	S	2	___1			1	0.00100983	75.788	51.012	75.788	-0.3761	22547000	73	0.814769	0.319789	-0.460608	-0.997663	AT1G73030.1	73	AT1G73030.1	AT1G73030.1	AIRKRSEQMNYLRLASRLDAVVARLDTQAKM	75.7881	SNF7 family protein	UID1407	1	863
17.3346	17.2125	17.6391	16.9626	17.0675	17.5853	S	3	___1			0.998203	1.27761e-05	78.794	56.954	78.794	-0.56679	6340300	303	0.341432	0.800482	-0.190231	-0.441882	AT1G73150.1	303	AT1G73150.1	AT1G73150.1	PAVLPVVPEKLVEEASANRDLTFDEKRQLSE	27.4467	global transcription factor group E3	UID1408	1	864
15.7669	15.5018	15.8361	15.4266	15.6715	15.9274	S	2	___1			0.889657	2.88537e-08	110.38	85.037	110.38	-0.0018457	16881000	103	0.0513524	0.988119	-0.02642	-0.0701056	AT1G73350.3;AT1G73350.1;AT1G73350.2	103;139;141	AT1G73350.3	AT1G73350.3	VVEVKPKRPKISTPSSPSLSPPVRSDRGPTE	10.1567	unknown protein;FUNCTIONS IN: molecular_function unknown;INVOLVED IN: biological_process unknown;EXPRESSED IN: 25 plant structures;EXPRESSED DURING: 15 growth stages;Has 30201 Blast hits to 17322 proteins in 780 species: Archae - 12;Bacteria - 1396;	UID1414	1;2	867
16.4352	16.2413	16.7295	16.118	16.0861	16.7309	S	2	___1			0.999835	7.08995e-07	97.273	81.794	87.99	-3.7227	32747000	621	0.244883	0.865433	-0.156982	-0.346297	AT1G73450.1;AT1G73460.1	616;621	AT1G73450.1;AT1G73460.1	AT1G73460.1	AADFGSEVRDSLAGGSSEGDFEYSRDHDPVA	40.7856	Protein kinase superfamily protein;Protein kinase superfamily protein	UID1418	1;2	869;870
16.4352	16.2413	16.7295	16.118	16.0861	16.7309	S	2	___1			0.999484	7.08995e-07	97.273	81.794	87.99	-3.7227	32747000	622	0.244883	0.865176	-0.156982	-0.346297	AT1G73450.1;AT1G73460.1	617;622	AT1G73450.1;AT1G73460.1	AT1G73460.1	ADFGSEVRDSLAGGSSEGDFEYSRDHDPVAS	33.6213	Protein kinase superfamily protein;Protein kinase superfamily protein	UID1419	1;2	869;870
16.0471	15.4353	16.3392	15.8408	15.9647	16.1161	S	3	___1			0.94617	3.14271e-07	58.342	48.797	58.342	-3.6344	9284800	488	0.040799	0.988198	0.0333312	0.0697358	AT1G73460.1	488	AT1G73460.1	AT1G73460.1	PDHHERDANKDADDQSYAEEASYISGEQYLQ	14.3854	Protein kinase superfamily protein	UID1420	1	870
18.5243	18.2923	18.6254	18.383	18.4393	18.6333	S	3	___1			0.982416	1.99128e-05	70.944	51.246	70.944	-0.56146	22268000	11	0.0119758	0.995422	0.00451152	0.0139085	AT1G73600.2	11	AT1G73600.2	AT1G73600.2	_____MAHSHTNGAISPSFSKDLCEEREIQK	20.0058	S-adenosyl-L-methionine-dependent methyltransferases superfamily protein	UID1425	1	872
18.1218	17.7217	18.3411	18.1674	18.2998	18.6816	S	2	___1			0.999997	2.68026e-05	101.72	72.56	101.72	0.35289	39883000	103	0.60508	0.533278	0.321372	0.733721	AT1G73660.1	103	AT1G73660.1	AT1G73660.1	GLSNWLSSVGHRKIPSPPNSFNAKNRAATVD	56.0604	protein tyrosine kinase family protein	UID1427	1	874
13.6707	13.0518	13.3238	13.8696	13.9072	14.3902	S	3	___1			0.817081	1.6039e-05	73.498	60.871	73.498	-0.27009	19668000	492	1.34749	0.108635	0.706922	1.58753	AT1G73660.1	492	AT1G73660.1	AT1G73660.1	LSSRPIHSFTHMRSPSWTEGVSSPAAQRMKV	7.54837	protein tyrosine kinase family protein	UID1428	1	874
15.3782	15.1629	15.5341	15.6408	15.7225	16.1399	S	2	___1			1	0.0100817	69.905	11.619	69.905	-0.68676	4121300	160	1.18796	0.2342	0.475988	1.22564	AT1G73690.1	160	AT1G73690.1	AT1G73690.1	GQLKLADFGLARIFGSPGRKFTHQVFARWYR	69.9045	cyclin-dependent kinase D1;1	UID1429	1	876
15.5247	15.255	15.5866	15.4116	15.3749	16.0464	S	2	___1			1	1.33134e-09	134.3	115.56	134.3	0.18326	18871000	10	0.257174	0.861139	0.155553	0.353069	AT1G73980.1	10	AT1G73980.1	AT1G73980.1	______MALDSSVALSPRRRHGLLRDQVQLI	74.4647	Phosphoribulokinase / Uridine kinase family	UID1430	1	877
15.4467	15.1256	15.5683	15.118	15.2876	15.6346	S	3	___1			0.864074	2.47331e-05	88.552	71.227	88.552	-0.065651	26904000	437	0.0574485	0.984278	-0.0334613	-0.0833642	AT1G73980.1	437	AT1G73980.1	AT1G73980.1	DDLKTKLSLDDDTVSSPKEALSRASVDSRMK	8.08372	Phosphoribulokinase / Uridine kinase family	UID1431	1	877
16.0831	15.2113	16.5649	16.3602	16.5894	16.016	S	3	___1			1	1.27784e-21	110.77	96.156	110.77	2.1078	233730000	292	0.357388	0.675765	0.368808	0.58566	AT1G74250.1	292	AT1G74250.1	AT1G74250.1	EWAKAHEGEDEGAGLSELEEEDDDAKRKNEQ	110.769	DNAJ heat shock N-terminal domain-containing protein	UID1432	1	882
17.0736	16.873	17.3174	16.9234	16.9677	17.5586	S	3	___1			1	0.000138394	74.789	51.553	74.789	-0.49532	4574400	437	0.0911886	0.96198	0.0618744	0.14007	AT1G74470.1	437	AT1G74470.1	AT1G74470.1	KMTFDSYLYKRVAPGSPLEDIKLAVNTIGSL	74.7892	Pyridine nucleotide-disulphide oxidoreductase family protein	UID1433	1	884
14.6893	14.6689	14.9859	14.0766	14.1918	14.5528	S	3	___1			0.919435	8.13161e-09	70.533	57.604	70.533	-2.0045	6017100	93	1.3466	0.19222	-0.507656	-1.34915	AT1G74690.1	93	AT1G74690.1	AT1G74690.1	ISDDEIELPEGKSTDSQNVAPVQDHSLSDAE	13.586	IQ-domain 31	UID1434	1	886
12.5577	12.6225	13.3137	13.5341	13.1639	13.1842	S	3	___1			0.933891	1.12867e-08	74.876	63.565	74.876	-1.1687	43788000	105	0.790787	0.327184	0.462718	0.984224	AT1G74690.1	105	AT1G74690.1	AT1G74690.1	STDSQNVAPVQDHSLSDAERIQREIAATSVQ	11.5004	IQ-domain 31	UID1435	1	886
18.6543	18.1963	18.924	18.6192	18.7742	18.9487	S	5	___1			0.999618	2.58443e-24	135.73	108.76	110.41	-0.37001	213820000	356	0.33535	0.803023	0.189168	0.437105	AT1G74690.1	356	AT1G74690.1	AT1G74690.1	KVHNPVVESSIQPQRSPRKEVEKPKLGVEKT	34.2602	IQ-domain 31	UID1438	1	886
17.4401	17.1744	17.5439	18.3651	18.3785	18.7875	S	3	___1	+	dec-man_dec-mock	0.801964	1.31227e-07	124.51	96.31	82.601	0.12154	1688300000	217	2.50203	0.000422907	1.12425	2.98214	AT1G74910.3;AT1G74910.2;AT1G74910.1	217;217;217	AT1G74910.3	AT1G74910.3	DVSTQRKDRATLKRVSSFEALQPATRIPTDF	6.0741	ADP-glucose pyrophosphorylase family protein;ADP-glucose pyrophosphorylase family protein;ADP-glucose pyrophosphorylase family protein	UID1443	1	889
16.9888	16.7169	17.0965	16.78	16.8352	17.4272	S	2	___1			0.948305	4.62866e-11	131.79	108.37	131.79	0.38021	336350000	218	0.124029	0.945726	0.0800139	0.183542	AT1G74910.3;AT1G74910.2;AT1G74910.1	218;218;218	AT1G74910.3	AT1G74910.3	VSTQRKDRATLKRVSSFEALQPATRIPTDFV	12.6365	ADP-glucose pyrophosphorylase family protein;ADP-glucose pyrophosphorylase family protein;ADP-glucose pyrophosphorylase family protein	UID1444	1	889
15.7108	15.5065	15.7817	14.9436	15.0646	15.5116	S	2	___1			0.99825	0.000663071	81.625	17.522	81.625	-0.34543	13182000	169	1.21025	0.221424	-0.493025	-1.25954	AT1G75100.1	169	AT1G75100.1	AT1G75100.1	RSLNKNKETVSSSPLSRTSSKADVVSTAKSY	28.4548	J-domain protein required for chloroplast accumulation response 1	UID1446	1	893
17.1718	16.9253	17.1804	15.8164	15.8743	16.3908	S	2	___1	+	dec-man_dec-mock	0.882115	3.5812e-22	139.21	114.36	139.21	0.29458	8676400	437	2.21695	0.00274914	-1.06534	-2.65783	AT1G75100.1	437	AT1G75100.1	AT1G75100.1	SKGASVGAGGESLGQSSRWRAKETPKTDIIH	8.74216	J-domain protein required for chloroplast accumulation response 1	UID1447	1	893
17.1857	17.007	17.3835	17.1568	17.2228	17.7054	S	3	___1			0.786668	0.000326507	43.611	31.483	43.611	-4.2522	13340000	547	0.343855	0.813002	0.169605	0.419536	AT1G75140.1	547	AT1G75140.1	AT1G75140.1	TRRNDDHMDLRRRYVSPSRYPPGAATGAYRS	5.75485	unknown protein;LOCATED IN: endoplasmic reticulum;EXPRESSED IN: 24 plant structures;EXPRESSED DURING: 13 growth stages;BEST Arabidopsis thaliana protein match is: unknown protein (TAIR:AT1G19370.1);Has 51 Blast hits to 49 proteins in 18 species: Arch	UID1448	1	894
13.8634	13.4221	13.9035	13.4556	13.4803	14.065	S	3	___1			1	1.00589e-08	62.684	51.393	62.684	1.9025	4330300	420	0.0884876	0.962332	-0.0627054	-0.138763	AT1G75150.1	420	AT1G75150.1	AT1G75150.1	PVRKFIDEDAEEEDDSDNDLLRFEDEDDDED	62.6838	unknown protein;Has 38228 Blast hits to 24529 proteins in 1168 species: Archae - 169;Bacteria - 4103;Metazoa - 14594;Fungi - 5866;Plants - 1861;Viruses - 317;Other Eukaryotes - 11318 (source: NCBI BLink).	UID1450	1	895
17.3529	17.1256	17.5341	16.6658	16.7725	17.3398	S	2	___1			0.967306	1.62899e-55	177.3	157.86	177.3	4.1074	3452100	20	0.79078	0.359278	-0.41151	-0.934737	AT1G75190.2;AT1G75190.1	20;20	AT1G75190.2	AT1G75190.2	RFQKAKETSSVAEASSPTESQATRRRRGRPR	16.5086	unknown protein;FUNCTIONS IN: molecular_function unknown;INVOLVED IN: biological_process unknown;EXPRESSED IN: 22 plant structures;EXPRESSED DURING: 13 growth stages;Has 678 Blast hits to 539 proteins in 82 species: Archae - 0;Bacteria - 8;Metazoa	UID1452	1	896
18.4692	18.0832	18.5276	18.1153	18.1784	18.6768	S	2	___1			0.994079	1.01836e-09	130.1	92.918	130.1	0.45324	65707000	60	0.0558107	0.982892	-0.0365028	-0.0857295	AT1G75240.1	60	AT1G75240.1	AT1G75240.1	RVSCNSQTLDHHQSKSPSSFSISAAAKPTVR	24.4495	homeobox protein 33	UID1455	1	898
16.531	16.198	16.7263	16.1806	16.2474	16.8248	S	2	___1			1	0.000264361	115.33	79.367	115.33	0.7586	8855600	133	0.0941324	0.958885	-0.0675112	-0.148005	AT1G75260.1	133	AT1G75260.1	AT1G75260.1	EKPPGETEKIAEENISPVKEKPPIGARPEEH	115.327	oxidoreductases, acting on NADH or NADPH	UID1459	1	899
16.7563	16.6082	16.9853	16.7236	16.8413	17.3325	S	3	___1			0.993748	1.86424e-07	98.292	77.435	98.292	-1.1464	8206200	517	0.350404	0.803423	0.182557	0.43848	AT1G75370.1;AT1G75370.2	517;517	AT1G75370.1	AT1G75370.1	ESSVDGPNARESRPPSPAFATIAERNVFSSV	23.9671	Sec14p-like phosphatidylinositol transfer family protein;Sec14p-like phosphatidylinositol transfer family protein	UID1463	1	904
16.2405	15.8823	16.3558	16.0764	16.1687	16.5796	S	2	___1			0.993919	1.5411e-05	96.745	65.148	96.745	1.788	4501400	186	0.212828	0.905455	0.115357	0.281115	AT1G75400.1	186	AT1G75400.1	AT1G75400.1	RRARRSPGHQLFRQVSDSQILGLKSPINNYS	22.1337	RING/U-box superfamily protein	UID1464	1	905
15.63	15.3728	15.6594	15.4245	15.335	15.7437	S	3	___1			0.967596	0.000124284	54.501	40.821	54.501	0.54338	7755000	217	0.126176	0.958352	-0.0529903	-0.149755	AT1G76070.1	217	AT1G76070.1	AT1G76070.1	KHEEESPADHHRGYYSDDDTRGAYLRYDDDE	15.0762	unknown protein;FUNCTIONS IN: molecular_function unknown;INVOLVED IN: biological_process unknown;LOCATED IN: plasma membrane;EXPRESSED IN: 8 plant structures;EXPRESSED DURING: LP.04 four leaves visible, 4 anthesis, petal differentiation and expansion	UID1468	1	909
15.8262	15.5622	16.0206	16.5106	16.5362	17.0245	S	2	___1	+	dec-man_dec-mock	0.990743	1.46514e-06	124.39	92.542	124.39	0.9302	5596000	144	1.84785	0.00911332	0.88742	2.14587	AT1G76070.1	144	AT1G76070.1	AT1G76070.1	DEKGRLSKIKSIFSFSPASGRNTSRKSHPTA	20.3152	unknown protein;FUNCTIONS IN: molecular_function unknown;INVOLVED IN: biological_process unknown;LOCATED IN: plasma membrane;EXPRESSED IN: 8 plant structures;EXPRESSED DURING: LP.04 four leaves visible, 4 anthesis, petal differentiation and expansion	UID1470	1	909
16.9713	16.5224	17.1526	16.9196	16.9739	17.1367	S	2	___1			1	2.85996e-10	75.825	57.446	75.825	-2.8063	21727000	36	0.256492	0.886595	0.127951	0.321209	AT1G76070.1	36	AT1G76070.1	AT1G76070.1	MLPKAMSFGHRVPPFSPGRDLHHNNHHNYTA	75.825	unknown protein;FUNCTIONS IN: molecular_function unknown;INVOLVED IN: biological_process unknown;LOCATED IN: plasma membrane;EXPRESSED IN: 8 plant structures;EXPRESSED DURING: LP.04 four leaves visible, 4 anthesis, petal differentiation and expansion	UID1471	1	909
16.9217	16.6983	17.1259	16.3999	16.7177	17.0396	S	3	___1			1	3.85258e-05	83.617	64.886	49.423	1.4099	174820000	59	0.369619	0.782632	-0.196209	-0.464812	AT1G76180.2;AT1G76180.1	59;59	AT1G76180.2	AT1G76180.2	EETPIASEFEQKVHISEPEPEVKHESLLEKL	49.4231	Dehydrin family protein;Dehydrin family protein	UID1473	1	911
15.6704	15.2838	15.8208	15.3357	15.4149	16.0162	S	4	___1			0.953085	2.58168e-12	88.573	65.011	88.573	-0.041431	22206000	248	0.00337616	0.997386	-0.00276566	-0.00591137	AT1G76380.3;AT1G76380.1;AT1G76380.2	248;248;249	AT1G76380.3	AT1G76380.3	MLELAKKDFGNLRQESDGEEPVSLSQQPKVV	13.3581	DNA-binding bromodomain-containing protein;DNA-binding bromodomain-containing protein;DNA-binding bromodomain-containing protein	UID1474	1	913
15.6013	15.133	15.7312	14.9425	15.0807	15.7165	S	3	___1			0.75242	8.13329e-05	58.159	43.283	53.395	-0.26266	140250000	112	0.33277	0.768608	-0.241914	-0.484159	AT1G76510.2;AT1G76510.1;AT1G76510.3	112;112;112	AT1G76510.2	AT1G76510.2	ETTLGESNPLKGDPSSPHVPEESVKKWKTWL	4.84807	ARID/BRIGHT DNA-binding domain-containing protein;ARID/BRIGHT DNA-binding domain-containing protein;ARID/BRIGHT DNA-binding domain-containing protein	UID1476	1	914
15.551	15.0819	15.7203	15.5089	15.5962	15.9519	S	2	___1			0.94571	2.70629e-08	115.92	90.624	115.92	4.7822	12399000	152	0.428245	0.717538	0.234603	0.540395	AT1G76660.1	152	AT1G76660.1	AT1G76660.1	PFTPPPELARLTAPSSPDVPYARFLTSSMDL	12.4902	FUNCTIONS IN: molecular_function unknown;INVOLVED IN: biological_process unknown;LOCATED IN: plasma membrane;EXPRESSED IN: 22 plant structures;EXPRESSED DURING: 13 growth stages;BEST Arabidopsis thaliana protein match is: hydroxyproline-rich glycopro	UID1478	1	915
15.3452	15.2108	15.3807	15.1608	15.0391	15.7719	S	3	___1			0.99941	4.9526e-06	67.645	58.084	67.645	3.7301	4811000	367	0.0166971	0.993166	0.0117006	0.0270507	AT1G76660.1	367	AT1G76660.1	AT1G76660.1	PKSEADLDSQVVDFQSPKSSNSYKDHKQRNR	32.2958	FUNCTIONS IN: molecular_function unknown;INVOLVED IN: biological_process unknown;LOCATED IN: plasma membrane;EXPRESSED IN: 22 plant structures;EXPRESSED DURING: 13 growth stages;BEST Arabidopsis thaliana protein match is: hydroxyproline-rich glycopro	UID1479	1	915
15.5728	15.4156	15.592	16.5836	16.5991	17.6802	S	4	___1	+	dec-man_dec-mock	0.777826	1.49451e-05	56.527	37.204	56.527	1.3258	10486000	319	1.75118	0.00382301	1.42747	2.51654	AT1G76670.1	319	AT1G76670.1	AT1G76670.1	IEKQRNAKSTPHGKHSMTEDEIKLLKEGVEH	5.72135	Nucleotide-sugar transporter family protein	UID1480	1	916
16.7504	16.715	17.0297	15.7903	15.9744	16.3151	S	4	___1			0.999984	6.99863e-05	83.106	69.905	83.106	1.554	12779000	641	1.93096	0.0101176	-0.805096	-2.10141	AT1G76810.1	641	AT1G76810.1	AT1G76810.1	VVKKELKDAISKAHDSEPEAEKPTAKPAGTG	47.9018	eukaryotic translation initiation factor 2 (eIF-2) family protein	UID1481	1	917
18.6857	18.3318	18.9216	18.5747	18.7106	18.931	S	4	___1			0.999977	1.53312e-11	74.274	60.259	66.383	0.19435	129290000	131	0.174787	0.923399	0.0923888	0.230766	AT1G76810.1	131	AT1G76810.1	AT1G76810.1	SFALLDDEDEKEDNESDGDKDDEPVISFTGK	47.4789	eukaryotic translation initiation factor 2 (eIF-2) family protein	UID1482	1	917
15.6083	15.5556	15.7597	16.1073	16.0476	16.5383	S	2	___1			0.962485	1.27753e-12	113.25	80.44	113.25	0.15305	6889900	696	1.62271	0.0994346	0.58988	1.61058	AT1G76810.1	696	AT1G76810.1	AT1G76810.1	AKDASKKGKGLAPSESIEGEENLRSPICCIM	14.0919	eukaryotic translation initiation factor 2 (eIF-2) family protein	UID1485	1	917
17.1352	16.9214	17.1752	16.0889	16.3343	16.7644	S	2	___1			0.989211	0.00225978	94.874	83.225	94.874	-0.5409	9496300	1061	1.48528	0.0872983	-0.681421	-1.65175	AT1G76850.1	1061	AT1G76850.1	AT1G76850.1	APLESTPPLPKATYSSFRGSMDSPSRNYRGS	19.6305	exocyst complex component sec5	UID1488	1	918
16.876	16.6655	17.0752	17.9677	17.8314	18.3046	S	3	___1	+	dec-man_dec-mock	0.798173	1.48539e-05	67.234	57.864	67.234	-0.12961	7221800	1065	2.49514	0.000454976	1.1623	3.02862	AT1G76850.1	1065	AT1G76850.1	AT1G76850.1	STPPLPKATYSSFRGSMDSPSRNYRGSQSSG	6.06707	exocyst complex component sec5	UID1489	1	918
16.4137	16.1957	16.4759	14.9402	14.8964	15.3382	S	3	___1	+	dec-man_dec-mock	0.999353	0.00125802	60.161	50.274	60.161	0.95965	51895000	1070	2.86508	0	-1.30346	-3.5787	AT1G76850.1	1070	AT1G76850.1	AT1G76850.1	PKATYSSFRGSMDSPSRNYRGSQSSGSPINA	32.489	exocyst complex component sec5	UID1490	1	918
15.4739	15.175	15.5988	14.156	14.2229	14.5549	S	3	___1	+	dec-man_dec-mock	0.999399	2.44154e-06	91.657	79.491	91.657	-0.14707	10486000	1081	2.48146	0.00144538	-1.10458	-2.93661	AT1G76850.1	1081	AT1G76850.1	AT1G76850.1	MDSPSRNYRGSQSSGSPINARPRRR______	32.827	exocyst complex component sec5	UID1491	1	918
17.8966	17.6163	17.9692	17.4397	17.559	18.0481	S	2	___1			1	4.03927e-35	172.11	139.57	172.11	-0.082163	387810000	180	0.270254	0.863166	-0.145116	-0.349672	AT1G76850.1	180	AT1G76850.1	AT1G76850.1	KAPAPGKKVALTSLQSLPRGMECIDPLKLGI	66.6544	exocyst complex component sec5	UID1493	1	918
16.0421	13.8052	16.0915	15.7702	15.7632	14.2232	S	4	___1			0.98991	5.48811e-15	72.707	66.058	72.707	-0.056165	11099000	262	0.0222302	0.991469	-0.0607869	-0.0546248	AT1G76870.1	262	AT1G76870.1	AT1G76870.1	LDDDDDYEEDHDGALSDRPLKRLRQSQSHED	19.917	BEST Arabidopsis thaliana protein match is: sequence-specific DNA binding transcription factors (TAIR:AT1G21200.1);Has 406 Blast hits to 351 proteins in 76 species: Archae - 0;Bacteria - 2;Metazoa - 137;Fungi - 14;Plants - 127;Viruses - 0;Other Euk	UID1494	1	919
16.0858	15.7421	16.1965	16.5783	16.7301	17.131	S	3	___1			0.812539	1.27929e-05	78.552	69.505	78.552	0.33248	6605800	390	1.70299	0.025071	0.804992	1.94335	AT1G76890.2	390	AT1G76890.2	AT1G76890.2	LLDTTIKMGNYDNNHSVSPSSSRWPKTEVEA	6.70916	Duplicated homeodomain-like superfamily protein	UID1495	1	920
14.8251	14.6578	14.8827	14.6157	14.4159	14.9697	S	3	___1			1	0.00449127	51.013	28.273	51.013	-0.072625	2071400	225	0.27838	0.884485	-0.121448	-0.323521	AT1G76900.2;AT1G76900.1	225;225	AT1G76900.2	AT1G76900.2	AYNSNIARAVQPVGLSRRFYSKRVSPKVPSG	51.013	tubby like protein 1;tubby like protein 1	UID1496	1	921
16.0118	15.8203	16.2648	15.8529	15.8947	16.4442	S	2	___1			0.88246	0.0156976	65.88	12.125	65.88	0.037072	58384000	800	0.0471054	0.986814	0.0316343	0.0735829	AT1G76950.1	800	AT1G76950.1	AT1G76950.1	PKLAQAPSGISSRSVSPFSRRSSPPRSATPM	10.0075	Regulator of chromosome condensation (RCC1) family with FYVE zinc finger domain	UID1500	1	922
13.933	13.6986	13.8413	13.7911	13.6694	14.5679	S	3	___1			1	1.10921e-08	61.45	56.29	61.45	-1.0867	254670000	291	0.253901	0.848146	0.185162	0.378219	AT1G76970.1	291	AT1G76970.1	AT1G76970.1	PVQIVDINHDDEDDESDDEFARLAHRSSTPT	61.4498	Target of Myb protein 1	UID1501	1	923
14.9946	14.8076	15.1321	14.3467	14.3937	14.7119	S	3	___1			0.974729	7.87543e-05	104.2	65.633	104.2	-1.0793	4193300	13	1.53629	0.166902	-0.494016	-1.41827	AT1G76980.2;AT1G76980.1	13;13	AT1G76980.2	AT1G76980.2	___MAIFDLSSKSFDSHLNFPRTFDDHSDSG	15.8627	FUNCTIONS IN: molecular_function unknown;INVOLVED IN: biological_process unknown;LOCATED IN: cellular_component unknown;BEST Arabidopsis thaliana protein match is: embryo defective 2170 (TAIR:AT1G21390.1);Has 61 Blast hits to 61 proteins in 18 species	UID1502	1	924
19.8219	19.1778	19.9242	18.7642	18.9257	19.1201	S	3	___1			0.889008	5.40362e-05	118.76	84.975	118.76	-0.29089	127850000	15	1.29392	0.120421	-0.704639	-1.54777	AT1G77130.1	15	AT1G77130.1	AT1G77130.1	_MIPSSSPMESRHRLSFSNEKTSRRRFQRIE	9.03614	plant glycogenin-like starch initiation protein 2	UID1503	1	926
16.9147	16.7075	17.1132	16.6519	16.745	17.3374	S	4	___1			0.998782	7.06307e-09	84.404	71.216	84.404	0.69402	462540000	243	0.000493121	0.999838	-0.000370026	-0.000832357	AT1G77180.3;AT1G77180.2;AT1G77180.1	243;243;243	AT1G77180.3	AT1G77180.3	RVPRASGSPPVPVMHSPPRPVTVKDQQDWKI	31.3149	chromatin protein family;chromatin protein family;chromatin protein family	UID1505	1;2	927
15.4501	15.3565	15.4187	15.0663	14.982	15.8176	S	3	___1			0.940751	7.66768e-08	73.459	58.369	73.459	-0.36548	7627600	364	0.169516	0.916991	-0.119828	-0.256582	AT1G77180.3;AT1G77180.2;AT1G77180.1	364;364;364	AT1G77180.3	AT1G77180.3	AAMSMPVSSDRGRSESVDPRGDYDNYDQDRG	14.189	chromatin protein family;chromatin protein family;chromatin protein family	UID1506	1	927
14.2783	13.9899	14.4341	13.5694	13.4972	14.4648	S	3	___1			0.920206	2.33563e-10	67.744	59.847	67.744	0.049668	11887000	460	0.506393	0.539848	-0.390309	-0.726424	AT1G77220.1	460	AT1G77220.1	AT1G77220.1	EFSDVHENLYDGGSVSDSGLGSTNRHHQSRV	12.0818	Protein of unknown function (DUF300)	UID1508	1	928
16.4514	16.0978	16.5382	15.7105	15.7638	16.1883	S	3	___1			0.998137	0.00528725	50.108	25.109	50.108	0.80986	1719700	1549	1.10309	0.246704	-0.474954	-1.18012	AT1G77300.1	1549	AT1G77300.1	AT1G77300.1	KPWRINREERSESMRSPINRRFRASQEPRYD	27.4214	histone methyltransferases(H3-K4 specific);histone methyltransferases(H3-K36 specific)	UID1511	1	929
17.4353	17.1296	17.5546	17.8212	17.8408	18.3693	S	2	___1			0.815549	8.95568e-06	116.03	89.642	116.03	0.057775	30470000	538	1.35591	0.127413	0.637248	1.51853	AT1G77760.1	538	AT1G77760.1	AT1G77760.1	EISSESNNTLKKSVSSPFMNTASKMYSISEV	9.42638	nitrate reductase 1	UID1521	1	936
14.6352	14.7052	15.2186	14.9323	14.9724	15.7415	S	3	___1			0.886593	1.32265e-11	78.428	72.268	78.428	4.1967	5129100	243	0.491772	0.569313	0.362408	0.695344	AT1G77770.2;AT1G77770.1	243;243	AT1G77770.2	AT1G77770.2	DMESSDFASSSSSPASPSRSLHRLLFPRNQR	9.98338	Protein of unknown function (DUF1644);Protein of unknown function (DUF1644)	UID1522	1	937
16.323	16.0863	16.4064	15.9222	15.9933	16.5766	S	2	___1			0.945198	0.000388518	113.03	93.783	113.03	-0.1225	29595000	80	0.179556	0.919587	-0.107855	-0.251767	AT1G78150.2;AT1G78150.1;AT1G78150.3	80;80;109	AT1G78150.2	AT1G78150.2	RRKPCSEHKMKEITGSGIFSRNEKDDASEPL	12.4416	unknown protein;BEST Arabidopsis thaliana protein match is: unknown protein (TAIR:AT1G35780.1);Has 35333 Blast hits to 34131 proteins in 2444 species: Archae - 798;Bacteria - 22429;Metazoa - 974;Fungi - 991;Plants - 531;Viruses - 0;Other Eukaryote	UID1523	1	938
16.5593	16.1337	16.67	16.5049	16.3904	16.8297	S	3	___1			1	2.70815e-06	96.464	89.336	96.464	-1.314	1594900	629	0.224701	0.897714	0.120661	0.294413	AT1G78230.1	629	AT1G78230.1	AT1G78230.1	VLKDSVARAAFGGGDSLHHRRKRTSTKSVVG	96.4641	Outer arm dynein light chain 1 protein	UID1524	1	939
16.1532	15.9701	16.3992	16.2288	16.2759	16.7885	S	3	___1			0.967663	0.00520267	40.725	28.094	40.725	-0.26403	166320000	24	0.516742	0.646646	0.256868	0.614303	AT1G78240.2;AT1G78240.1	24;24	AT1G78240.2	AT1G78240.2	ISGVRVSDSSDDLRDSQMKDKTERARSTENN	16.7332	S-adenosyl-L-methionine-dependent methyltransferases superfamily protein;S-adenosyl-L-methionine-dependent methyltransferases superfamily protein	UID1528	1	940
16.0676	15.7465	16.1159	15.6365	15.7855	16.234	S	2	___1			0.999581	3.16984e-05	121.61	85.955	121.61	-0.12735	26579000	124	0.160453	0.929383	-0.0913525	-0.220789	AT1G78610.1	124	AT1G78610.1	AT1G78610.1	GMDELQSRGLTPVSESPRVSTKRDPVGRRDS	33.8187	mechanosensitive channel of small conductance-like 6	UID1532	1	947
16.9355	16.5117	17.0928	16.3115	16.4327	16.9239	S	3	___1			0.855706	8.32266e-06	100.02	82.174	50.178	-0.41063	50815000	169	0.496845	0.625474	-0.290602	-0.638282	AT1G78880.1	169	AT1G78880.1	AT1G78880.1	NSSGAPRKISGPLDYSGSMKTHMPSVVHNQA	6.96969	Ubiquitin-specific protease family C19-related protein	UID1534	1;2	951
19.1891	18.8477	19.343	18.5041	18.6344	18.9975	S	3	___1			0.896824	2.4078e-06	69.747	46.511	69.747	-0.74808	24589000	99	0.932253	0.310415	-0.414595	-1.01642	AT1G78880.1	99	AT1G78880.1	AT1G78880.1	ATGRMSGNLASAGSNSMKKTNSGPLSKHGEP	9.41293	Ubiquitin-specific protease family C19-related protein	UID1536	1	951
10.1687	NaN	10.056	NaN	11.8731	NaN	S	3	___1			0.986227	1.87491e-05	43.041	35.848	43.041	-0.10344	5794300	131	0	1	1.76074	0	AT1G78880.1	131	AT1G78880.1	AT1G78880.1	KKSSGPQSGGVTRQNSGPIPILPTTGLITSG	24.9395	Ubiquitin-specific protease family C19-related protein	UID1537	1	951
16.5375	16.3108	16.7636	15.4933	15.6053	16.0139	S	2	___1			0.994527	2.18671e-08	112.68	89.16	112.68	0.17606	8003700	78	1.81381	0.0112145	-0.833109	-2.05597	AT1G78880.1	78	AT1G78880.1	AT1G78880.1	KSGPITGGSSRSGAQSGPVPNATGRMSGNLA	22.936	Ubiquitin-specific protease family C19-related protein	UID1538	1	951
17.1643	16.8474	17.1028	16.6734	16.7599	17.2514	S	2	___1			1	0.000894925	110.38	81.655	110.38	-0.50441	10067000	126	0.282242	0.861048	-0.143257	-0.354204	AT1G78900.2;AT1G78900.1	126;126	AT1G78900.2	AT1G78900.2	TIARISGDVYIPRGVSVPALDKDCLWEFQPN	110.382	vacuolar ATP synthase subunit A;vacuolar ATP synthase subunit A	UID1540	1	953
16.2357	15.918	16.3235	15.5839	15.9264	16.4443	S	2	___1			0.999224	0.00249672	90.709	77.666	90.709	0.82871	22071000	387	0.24727	0.854459	-0.174227	-0.363893	AT1G78900.2;AT1G78900.1	387;387	AT1G78900.2	AT1G78900.2	PADSGYPAYLAARLASFYERAGKVKCLGGPE	31.0996	vacuolar ATP synthase subunit A;vacuolar ATP synthase subunit A	UID1541	1	953
15.471	15.1985	15.6202	15.4115	15.3486	15.8172	S	2	___1			0.971974	2.61064e-08	104.7	84.686	104.7	-1.9767	2401100	81	0.191432	0.922623	0.0958611	0.244643	AT1G79020.1	81	AT1G79020.1	AT1G79020.1	PTPQFVIVDTYERDYSPTFGQPASYLRARGA	15.4362	Enhancer of polycomb-like transcription factor protein	UID1542	1	954
14.8265	14.891	14.7728	16.0711	15.8209	16.5785	S	3	___1	+	dec-man_dec-mock	0.958904	2.02704e-06	71.309	50.941	71.309	0.26582	21030000	103	2.37988	0.000494845	1.32671	3.11819	AT1G79090.2;AT1G79090.1	103;103	AT1G79090.2	AT1G79090.2	LASTFSKLNREPDVYSNTGPITDRRSSQNSL	16.3554	FUNCTIONS IN: molecular_function unknown;INVOLVED IN: biological_process unknown;LOCATED IN: cellular_component unknown;EXPRESSED IN: 25 plant structures;EXPRESSED DURING: 15 growth stages;CONTAINS InterPro DOMAIN/s: Topoisomerase II-associated prote	UID1543	1	956
15.0731	14.636	15.11	14.8522	15.0539	15.356	S	3	___1			0.918599	3.23544e-06	82.765	65.513	82.765	0.99723	42994000	208	0.281613	0.856767	0.147692	0.359188	AT1G79090.2;AT1G79090.1	208;208	AT1G79090.2	AT1G79090.2	VPKSSFVSYPPPGSISPDQRLGHPNIPYQSG	11.3895	FUNCTIONS IN: molecular_function unknown;INVOLVED IN: biological_process unknown;LOCATED IN: cellular_component unknown;EXPRESSED IN: 25 plant structures;EXPRESSED DURING: 15 growth stages;CONTAINS InterPro DOMAIN/s: Topoisomerase II-associated prote	UID1548	1;2	956
16.4763	16.349	16.6351	16.211	16.0303	16.6531	S	3	___1			0.989026	2.59262e-17	109.87	93.375	109.87	0.20101	279610000	2022	0.39295	0.780766	-0.188655	-0.468512	AT1G79280.1;AT1G79280.3;AT1G79280.2	2022;2023;2044	AT1G79280.1	AT1G79280.1	TSSGAPETEDPKRAPSPGGGSSTIVTLADRA	23.0709	nuclear pore anchor;nuclear pore anchor;nuclear pore anchor	UID1555	1	959
16.9426	16.5177	17.1844	17.2434	17.2456	17.591	S	3	___1			0.980508	7.35038e-06	116.74	77.932	46.318	-0.92665	19514000	663	0.990394	0.268617	0.478448	1.12176	AT1G79280.1;AT1G79280.3;AT1G79280.2	663;663;663	AT1G79280.1	AT1G79280.1	EEQKLHSSDSRSSDLSPAVVPGRKNFLHLLE	20.0262	nuclear pore anchor;nuclear pore anchor;nuclear pore anchor	UID1556	1	959
14.686	14.3621	14.9567	16.6594	16.7507	17.2277	S	2	___1	+	dec-man_dec-mock	0.879717	0.000533365	88.681	65.124	88.681	-0.50288	49606000	1659	3.0705	0	2.21096	4.95576	AT1G79280.1;AT1G79280.3;AT1G79280.2	1659;1660;1681	AT1G79280.1	AT1G79280.1	SGIPAAEPSTMTRVPSSTPLIKSPVATTQQL	8.70671	nuclear pore anchor;nuclear pore anchor;nuclear pore anchor	UID1557	1	959
17.4053	17.0319	17.471	18.002	18.0539	18.5351	S	2	___1	+	dec-man_dec-mock	1	0.012621	59.908	40.146	59.908	2.5328	30972000	296	1.82925	0.00902362	0.894294	2.13966	AT1G79340.1	296	AT1G79340.1	AT1G79340.1	NGEEGGLMGMLGKLASGFLEGKLNDEDYVKP	59.9076	metacaspase 4	UID1558	1	960
14.4459	14.3695	14.7141	13.6633	14.0991	14.5832	S	3	___1			0.844186	5.03018e-05	81.185	56.331	81.185	-0.15153	16149000	647	0.621508	0.456012	-0.394609	-0.812833	AT1G79350.1	647	AT1G79350.1	AT1G79350.1	LSEDDSVKELQRKRHSASPGVSIRGRVRKMA	7.35133	RING/FYVE/PHD zinc finger superfamily protein	UID1559	1	961
14.9696	14.4493	14.9985	15.0586	14.927	15.5616	S	3	___1			0.837287	1.01358e-06	53.266	43.367	53.266	-0.35941	10033000	4	0.64679	0.45574	0.376649	0.813306	AT1G79350.1	4	AT1G79350.1	AT1G79350.1	____________MTQSPVQPPPPLPAQPHSA	7.11695	RING/FYVE/PHD zinc finger superfamily protein	UID1560	1	961
16.6174	16.3792	16.5617	16.0926	16.1476	16.6408	S	3	___1			1	0.0053367	59.908	41.683	59.908	0.76048	18347000	268	0.526937	0.6811	-0.22577	-0.581089	AT1G79430.1;AT1G79430.2	268;333	AT1G79430.1	AT1G79430.1	SGDEGNNGGKLLERPSPRRSPLSPMMNPNGG	59.9076	Homeodomain-like superfamily protein;Homeodomain-like superfamily protein	UID1561	1	962
17.9499	18.0531	18.0901	18.2386	18.331	18.8682	S	3	___1			1	0.00109052	56.599	31.745	56.599	1.3433	6363300	201	1.0491	0.270233	0.448205	1.11851	AT1G79550.2;AT1G79550.1	201;201	AT1G79550.2	AT1G79550.2	AVANPKKPFAAIVGGSKVSTKIGVIESLLNT	56.5991	phosphoglycerate kinase;phosphoglycerate kinase	UID1562	1	965
17.3426	16.9402	17.5386	17.7947	17.8371	18.286	S	2	___1			0.88641	0.0012719	55.314	33.082	46.706	0.2217	44939000	155	1.38142	0.102442	0.698806	1.60248	AT1G79570.1	155	AT1G79570.1	AT1G79570.1	NHVQSAPQALLSKDSSVGNLHGYKNTSSSAS	9.02514	Protein kinase superfamily protein with octicosapeptide/Phox/Bem1p domain	UID1564	1	966
16.1438	15.9177	16.3488	17.3547	17.3502	17.9899	S	3	___1	+	dec-man_dec-mock	1	0.00025376	73.156	44.524	73.156	-0.19779	10781000	653	2.35682	0.000527473	1.42814	3.20016	AT1G79570.1	653	AT1G79570.1	AT1G79570.1	SERIPREQLELLNRLSKSDNSLSSQFVTSES	73.1564	Protein kinase superfamily protein with octicosapeptide/Phox/Bem1p domain	UID1567	1	966
15.4662	15.0926	15.4833	16.0421	15.9984	16.3869	S	2	___1	+	dec-man_dec-mock	0.996525	0.00251627	74.841	46.632	68.893	1.0129	7859800	867	1.9624	0.00945802	0.795062	2.10854	AT1G79570.1	867	AT1G79570.1	AT1G79570.1	KDGGESSRLPYVSPLSRDGISTNLANPQLTL	24.5755	Protein kinase superfamily protein with octicosapeptide/Phox/Bem1p domain	UID1568	1	966
15.9717	15.8142	16.2625	17.078	17.2041	17.6919	S	3	___1	+	dec-man_dec-mock	0.981214	1.18088e-22	141.1	102.19	141.1	0.92303	7247800	915	2.33578	0.000463768	1.30854	3.05256	AT1G79570.1	915	AT1G79570.1	AT1G79570.1	SIPPALENEQMKVTESEEFGAMVENLRTPDS	17.1792	Protein kinase superfamily protein with octicosapeptide/Phox/Bem1p domain	UID1575	1	966
16.8818	16.6261	16.9321	17.1255	17.1586	17.6621	S	3	___1			0.999973	6.92865e-05	94.465	72.144	94.465	0.25279	36307000	638	1.19315	0.221185	0.502005	1.26203	AT1G79570.1	638	AT1G79570.1	AT1G79570.1	LNYPEPEQSSQRVYCSERIPREQLELLNRLS	45.6712	Protein kinase superfamily protein with octicosapeptide/Phox/Bem1p domain	UID1576	1	966
16.5387	16.2422	16.6481	14.7574	14.7248	15.1083	S	2	___1	+	dec-man_dec-mock	0.961662	1.98728e-06	122.69	92.298	122.69	0.52426	24412000	9	3.13706	0	-1.61283	-4.32926	AT1G79660.1	9	AT1G79660.1	AT1G79660.1	_______MVLDGIVSSPLRRPHALKKQWDDL	13.9939	unknown protein;BEST Arabidopsis thaliana protein match is: unknown protein (TAIR:AT1G16170.1);Has 30201 Blast hits to 17322 proteins in 780 species: Archae - 12;Bacteria - 1396;Metazoa - 17338;Fungi - 3422;Plants - 5037;Viruses - 0;Other Eukaryot	UID1577	1	968
15.4532	15.248	15.5547	14.8199	14.8436	15.784	S	4	___1			0.965767	8.48846e-08	70.917	48.696	70.917	-0.37941	11474000	362	0.337207	0.747643	-0.269491	-0.508428	AT1G79690.1	362	AT1G79690.1	AT1G79690.1	QKHAATGFFSVIKRRSEANLDASDHLASSTK	14.5104	nudix hydrolase homolog 3	UID1578	1	969
15.0681	14.8615	15.1775	14.7909	14.9033	14.9644	S	2	___1			0.927885	0.00191835	86.833	59.579	86.833	0.40549	16240000	5	0.638467	0.76481	-0.149552	-0.489266	AT1G79760.1	5	AT1G79760.1	AT1G79760.1	___________MGVSSPDFRAPPPSPVASSR	11.0947	downstream target of AGL15-4	UID1581	1	971
15.5445	15.0706	15.6765	15.4643	15.4914	15.7378	S	4	___1			0.996756	0.000154888	83.692	68.065	83.692	0.094534	12060000	221	0.262652	0.878282	0.133999	0.332097	AT1G79830.3;AT1G79830.2;AT1G79830.1;AT1G79830.4	221;221;221;221	AT1G79830.3	AT1G79830.3	SEAKEVTVENKDTVHSPVLDGQHKITYMDET	24.8747	golgin candidate 5;golgin candidate 5;golgin candidate 5;golgin candidate 5	UID1582	1	972
17.5173	17.1049	17.6254	17.0688	17.2322	17.537	S	2	___1			0.81102	8.19695e-10	131.79	114.85	131.79	-0.20844	31090000	799	0.259272	0.879127	-0.136539	-0.333276	AT1G79830.3;AT1G79830.2;AT1G79830.1;AT1G79830.4	799;799;799;819	AT1G79830.3	AT1G79830.3	EQLPIARQNSAFENGSLPRKLSSASSLGSME	6.32616	golgin candidate 5;golgin candidate 5;golgin candidate 5;golgin candidate 5	UID1583	1	972
16.2133	15.8846	16.3016	15.9499	15.9387	16.4583	S	2	___1			1	2.18319e-05	123.96	103.26	123.96	1.0195	16123000	117	0.0276229	0.992158	-0.0175419	-0.0424541	AT1G79850.1	117	AT1G79850.1	AT1G79850.1	DVVRLEKSRPISKTKSFVALPVIARAARKAE	123.957	ribosomal protein S17	UID1584	1	973
16.5082	16.1267	16.5455	16.4654	16.424	17.0733	S	3	___1			0.999553	1.05173e-08	128.76	98.782	128.76	0.26806	6943100	45	0.451105	0.681045	0.260751	0.58089	AT1G79870.2;AT1G79870.1	45;45	AT1G79870.2	AT1G79870.2	WTSPEKSVLLETHRNSIRAVVGNASAGADAQ	33.4987	D-isomer specific 2-hydroxyacid dehydrogenase family protein;D-isomer specific 2-hydroxyacid dehydrogenase family protein	UID1585	1	974
16.6535	16.304	16.5995	16.172	16.2114	16.756	S	2	___1			0.999999	1.85805e-32	161.21	135.09	161.21	-5.6665	22727000	879	0.254148	0.879168	-0.139216	-0.33343	AT1G79950.1	879	AT1G79950.1	AT1G79950.1	VMQGCSSRKAKLVELSDDEETPVERRCEVVD	61.0906	RAD3-like DNA-binding helicase protein	UID1589	1	977
16.8378	16.7187	16.9208	16.6221	16.6479	17.1729	S	2	___1			1	2.24119e-06	61.363	39.317	57.567	0.075293	94347000	105	0.0201395	0.993478	-0.0114148	-0.0293603	AT1G80180.1	105	AT1G80180.1	AT1G80180.1	HHRNTGRVSPAVDPPSPRLSAFGCCSAFGKK	57.5673	unknown protein;FUNCTIONS IN: molecular_function unknown;INVOLVED IN: biological_process unknown;LOCATED IN: plasma membrane;EXPRESSED IN: 21 plant structures;EXPRESSED DURING: 10 growth stages;BEST Arabidopsis thaliana protein match is: unknown pro	UID1591	1;2	978
18.7116	18.383	18.7862	19.1608	19.2589	19.7435	S	2	___1			0.877583	5.12716e-06	131.52	112	131.52	-0.12273	25169000	160	1.59614	0.0444338	0.760805	1.81751	AT1G80210.2;AT1G80210.1;AT3G06820.1;AT3G06820.2	160;160;79;160	AT1G80210.2;AT3G06820.1	AT1G80210.2	IAFQSSDGKPNSIPKSMSLVLANKDSVIDIE;IAFQSSDGKPNSIPKSMSLVLANKDSVIDLE	8.55447	Mov34/MPN/PAD-1 family protein;Mov34/MPN/PAD-1 family protein;Mov34/MPN/PAD-1 family protein;Mov34/MPN/PAD-1 family protein	UID1594	1	979;1647
13.9204	13.4042	14.0717	13.6367	13.548	13.8241	S	3	___1			0.998451	3.04426e-07	59.943	47.462	59.943	4.6864	9515900	70	0.232824	0.892349	-0.129196	-0.309204	AT1G80270.3;AT1G80270.2;AT1G80270.1	70;70;70	AT1G80270.3	AT1G80270.3	SSLSNRALSSSAGTKSDQEEDDLEDGFSELE	28.1248	PENTATRICOPEPTIDE REPEAT 596;PENTATRICOPEPTIDE REPEAT 596;PENTATRICOPEPTIDE REPEAT 596	UID1596	1	981
15.9118	15.3702	16.1825	15.7125	15.6644	15.7774	S	2	___1			0.999115	5.09244e-17	111.79	96.591	111.79	4.2346	1851300	82	0.16112	0.923791	-0.103388	-0.234428	AT1G80270.3;AT1G80270.2;AT1G80270.1	82;82;82	AT1G80270.3	AT1G80270.3	GTKSDQEEDDLEDGFSELEGSKSGQGSTSSD	30.6364	PENTATRICOPEPTIDE REPEAT 596;PENTATRICOPEPTIDE REPEAT 596;PENTATRICOPEPTIDE REPEAT 596	UID1597	1	981
16.4151	16.2175	16.5664	15.212	15.4842	16.0478	S	3	___1			0.999897	0.000903611	65.295	49.007	65.295	-3.139	10121000	92	1.43094	0.0624462	-0.818378	-1.756	AT1G80350.1	92	AT1G80350.1	AT1G80350.1	ERRAFKEAPTGRRAASPPINTKSSFVFQPLD	39.858	P-loop containing nucleoside triphosphate hydrolases superfamily protein	UID1598	1	982
16.2847	16.0699	16.4294	16.1934	16.1163	16.5547	S	2	___1			0.999999	0.00116431	84.213	51.883	84.213	-1.1242	1552900	142	0.0540416	0.986513	0.0267792	0.0722237	AT1G80450.1	142	AT1G80450.1	AT1G80450.1	EEQKAIAEKGFYFLPSPRSGSEPAPELLPLF	62.0647	VQ motif-containing protein	UID1600	1	985
14.9212	14.6742	14.9695	14.7254	14.7837	15.3519	S	3	___1			0.999565	1.54185e-06	68.567	51.078	68.567	0.11524	24018000	523	0.169608	0.923403	0.0986675	0.235059	AT1G80680.1	523	AT1G80680.1	AT1G80680.1	LFSERQSTERLMYAASDNEEDVMQDVKEDSA	33.6577	SUPPRESSOR OF AUXIN RESISTANCE 3	UID1603	1	990
14.7634	14.3933	15.3288	14.7913	14.8655	14.2189	S	3	___1			1	5.98796e-05	78.234	57.867	78.234	4.6439	72964000	213	0.234832	0.848212	-0.203278	-0.376308	AT1G80930.1	213	AT1G80930.1	AT1G80930.1	GGRRESQRKRRDHRASDDDEEGEIRSERRGK	78.2344	MIF4G domain-containing protein / MA3 domain-containing protein	UID1605	1	992
18.0957	17.753	18.1788	16.7566	16.8292	17.2974	S	2	___1	+	dec-man_dec-mock	0.99658	2.3508e-08	136.5	114.47	136.5	1.3011	66096000	80	2.09541	0.00386866	-1.0481	-2.53302	AT1G80930.1	80	AT1G80930.1	AT1G80930.1	DGEGRRGDKVRRKETSDDEELARRSRKDRKE	24.6449	MIF4G domain-containing protein / MA3 domain-containing protein	UID1606	1	992
16.6923	16.4664	16.7252	15.7464	15.7037	16.1568	S	3	___1			1	0.000447798	58.671	36.473	45.33	0.14008	70644000	112	1.99167	0.0108336	-0.759038	-2.07514	AT1G80930.1	112	AT1G80930.1	AT1G80930.1	NSGSEDDRGKRIEVDSDGDGERRVNKGRNTD	45.3301	MIF4G domain-containing protein / MA3 domain-containing protein	UID1607	1	992
19.049	18.5985	19.0618	18.2556	18.4369	18.861	S	4	___1			1	4.2159e-16	128.94	109.65	128.94	0.67521	224470000	187	0.752095	0.3963	-0.385265	-0.884958	AT1G80930.1	187	AT1G80930.1	AT1G80930.1	RERSHRGSRVIADKPSDEEDDRQRSRGGRRE	128.943	MIF4G domain-containing protein / MA3 domain-containing protein	UID1608	1	992
15.9628	15.7826	16.4464	16.2883	16.4544	16.8276	S	2	___1			1	1.03703e-12	110.35	96.92	110.35	-1.359	21704000	29	0.838203	0.312181	0.459522	1.01132	AT2G01130.1	29	AT2G01130.1	AT2G01130.1	HQRLGSDYGFNPVPLSPVRYVSAYDDRVSED	71.4726	DEA(D/H)-box RNA helicase family protein	UID1609	1	993
15.4975	15.1719	15.5818	15.5813	15.7273	16.2939	S	2	___1			0.788002	1.13011e-09	120.59	98.596	120.59	1.1645	5819000	272	0.833313	0.319058	0.450443	0.999442	AT2G01180.2;AT2G01180.1	272;297	AT2G01180.2	AT2G01180.2	AYFKAAQERGVPVTSSQNGDALRAMSLQMDS	5.7206	phosphatidic acid phosphatase 1;phosphatidic acid phosphatase 1	UID1610	1	995
16.0231	15.7496	16.0453	16.6026	16.56	16.9387	S	2	___1	+	dec-man_dec-mock	0.813578	3.55933e-57	193.83	171.5	193.83	0.67621	14207000	220	2.11836	0.00859592	0.761117	2.15655	AT2G01190.1	220	AT2G01190.1	AT2G01190.1	NALNSAGLLNRGFSDSDTNVNRLLGLDDALA	6.41729	Octicosapeptide/Phox/Bem1p family protein	UID1612	1	996
13.5064	13.366	13.9132	15.1192	14.984	15.4067	S	3	___1	+	dec-man_dec-mock	0.775093	6.29089e-05	43.611	35.522	43.611	-2.7381	17429000	238	2.80296	0	1.57475	3.8784	AT2G01190.1	238	AT2G01190.1	AT2G01190.1	NVNRLLGLDDALALRSNSGDNNNRDGDDGSV	5.37352	Octicosapeptide/Phox/Bem1p family protein	UID1613	1	996
15.9757	15.7816	15.887	15.6013	15.4552	16.2635	S	3	___1			0.997246	1.46355e-07	92.913	82.279	92.913	0.35321	582440000	387	0.159044	0.922052	-0.108089	-0.237605	AT2G01190.1	387	AT2G01190.1	AT2G01190.1	VSNEFQARVYSDDERSDHGVQAGYRKPPTPR	25.5878	Octicosapeptide/Phox/Bem1p family protein	UID1615	1;2	996
17.9413	17.547	18.193	17.4519	17.5615	18.125	S	3	___1			0.997672	7.14843e-11	69.435	42.11	69.435	-0.64879	24247000	395	0.256224	0.848737	-0.180953	-0.376392	AT2G01420.1	395	AT2G01420.1	AT2G01420.1	GAKEIRMVVSDQPRKSGGDDIGGLDSGEGER	26.3192	Auxin efflux carrier family protein	UID1619	1	999
16.1611	15.7741	16.3683	15.6804	15.6393	16.1982	S	3	___1			0.985458	5.67238e-08	60.764	44.079	60.764	0.46222	52548000	405	0.450331	0.680749	-0.261884	-0.581536	AT2G01420.1	405	AT2G01420.1	AT2G01420.1	DQPRKSGGDDIGGLDSGEGEREIEKATAGLN	18.31	Auxin efflux carrier family protein	UID1620	1	999
16.588	16.2228	16.654	16.3182	16.2582	16.8185	S	3	___1			1	8.7897e-09	71.54	58.482	71.54	-1.2113	4194600	409	0.0354226	0.991147	-0.0232944	-0.0551288	AT2G01420.2	409	AT2G01420.2	AT2G01420.2	KSNARGGGDDIGGLDSGEGEREIEKATAGLN	71.5397	Auxin efflux carrier family protein	UID1621	1	1000
13.3055	12.9575	13.4679	12.7562	12.6837	12.8874	S	4	___1			1	2.00739e-12	104.84	89.957	104.84	-0.36512	68624000	397	1.35102	0.209795	-0.467886	-1.29286	AT2G01450.4;AT2G01450.3;AT2G01450.2;AT2G01450.1	397;397;397;397	AT2G01450.4	AT2G01450.4	FARLEEHNDDEEEHNSPPHQRKYTSLPRERV	104.837	MAP kinase 17;MAP kinase 17;MAP kinase 17;MAP kinase 17	UID1622	1	1001
16.4337	16.0939	16.5052	15.3842	15.4652	16.0002	S	2	___1			0.977583	0.00303546	95.541	58.566	95.541	0.059421	6415300	406	1.4612	0.0795107	-0.727766	-1.68786	AT2G01450.4;AT2G01450.3;AT2G01450.2;AT2G01450.1	406;406;406;406	AT2G01450.4	AT2G01450.4	DEEEHNSPPHQRKYTSLPRERVCSSEDEGSD	16.3958	MAP kinase 17;MAP kinase 17;MAP kinase 17;MAP kinase 17	UID1623	1	1001
17.1604	16.7633	17.346	16.7658	16.8751	17.2809	S	3	___1			0.999933	1.72049e-16	102.95	90.097	102.95	0.75052	82320000	43	0.191014	0.911212	-0.115999	-0.268151	AT2G01470.1	43	AT2G01470.1	AT2G01470.1	PEVDVRSKIIMDPEKSEDDDESSSSSSSSRS	43.0531	SEC12P-like 2 protein	UID1624	1	1002
16.1892	16.0075	16.3073	16.7549	16.9699	17.3955	S	3	___1	+	dec-man_dec-mock	1	0.000112688	79.346	61.273	79.346	-1.1148	9637500	417	1.86476	0.00904142	0.872092	2.14037	AT2G01750.1;AT2G01750.2	417;417	AT2G01750.1	AT2G01750.1	TPEGRSMSNGPSRRQSLGGADIIPKLTSNGF	79.3463	microtubule-associated proteins 70-3;microtubule-associated proteins 70-3	UID1628	1	1006
16.0612	15.8692	16.1679	15.9246	15.96	16.2774	S	2	___1			0.999241	0.000428473	100.57	50.854	100.57	-1.4459	2884500	1033	0.0512681	0.986323	0.0212065	0.0619744	AT2G01980.1	1033	AT2G01980.1	AT2G01980.1	YAKQQQEINKTTLSLSERAMQLSIFGSMVNV	31.1938	sodium proton exchanger, putative (NHX7) (SOS1)	UID1631	1	1009
17.4639	17.0909	17.6878	17.1865	17.4007	17.646	S	2	___1			0.999995	3.91299e-05	80.534	63.098	80.534	-0.76035	307730000	71	0.00463789	0.996919	-0.00310071	-0.00740168	AT2G02070.1	71	AT2G02070.1	AT2G02070.1	NQPRTPNSDAEVIALSPKTLMATNRFICEVC	56.1906	indeterminate(ID)-domain 5	UID1632	1;2	1010
14.0198	13.7821	13.7785	13.9441	14.2284	14.3534	S	3	___1			1	9.90785e-05	47.32	39.808	47.32	-1.0354	19890000	73	1.02001	0.373043	0.31518	0.913435	AT2G02080.1	73	AT2G02080.1	AT2G02080.1	NQPGNPNPDAEVVALSPKTLMATNRFICDVC	47.3196	indeterminate(ID)-domain 4	UID1633	1	1011
10.4414	10.9789	12.4582	11.7486	11.1105	11.8813	S	3	___1			0.809401	1.10921e-08	61.45	52.552	61.45	3.7971	47793000	266	0.167177	0.873987	0.28734	0.338752	AT2G02160.1	266	AT2G02160.1	AT2G02160.1	SFHNGKDADDVLRESSPGFDVLVDNEAGDSE	6.29217	CCCH-type zinc finger family protein	UID1635	1	1012
14.3723	14.0631	14.4159	13.9289	14.3537	14.8231	S	3	___1			0.89409	2.83282e-05	46.702	31.11	46.702	-1.7092	9434600	306	0.109056	0.949321	0.0848007	0.176263	AT2G02160.1	306	AT2G02160.1	AT2G02160.1	RRSQERGNSEYDPDFSAIADGDKEALREQRF	11.382	CCCH-type zinc finger family protein	UID1636	1	1012
16.2065	15.9336	16.2629	15.8832	15.8477	16.5287	S	3	___1			0.955128	5.40166e-08	69.72	58.471	69.72	-0.32769	4151500	206	0.0686018	0.977552	-0.0478284	-0.107832	AT2G02160.1	206	AT2G02160.1	AT2G02160.1	SAAPRVASTGLRDSRSVEGYIPNHVGYEPVV	13.6808	CCCH-type zinc finger family protein	UID1637	1	1012
14.2662	13.1795	14.3631	13.6914	13.5198	13.9551	S	3	___1			0.795719	2.67644e-06	74.325	60.46	74.325	0.76561	6504600	247	0.207127	0.858337	-0.214188	-0.356997	AT2G02170.2;AT2G02170.1	247;247	AT2G02170.2	AT2G02170.2	SIVESATEVNLSRHDSSVATAFAQPPSTARS	5.91375	Remorin family protein;Remorin family protein	UID1641	1	1013
18.3711	18.0551	18.5527	18.1333	18.2033	18.5692	S	3	___1			0.997448	8.39046e-06	104.24	85.15	104.24	-0.15731	16624000	148	0.0418486	0.986673	-0.0243893	-0.061203	AT2G02170.2;AT2G02170.1	148;148	AT2G02170.2	AT2G02170.2	KPAPSKWDDAQKWIASPTANRPKTGQVQVPG	25.9203	Remorin family protein;Remorin family protein	UID1642	1	1013
17.2733	16.6893	17.5346	16.6453	16.7192	16.9507	S	3	___1			1	0.0205547	43.308	19.879	43.308	0.40793	4486300	845	0.671585	0.430795	-0.394014	-0.845059	AT2G02480.1	845	AT2G02480.1	AT2G02480.1	REVMAYKQRIGGLHFSKSASPASVIKRNGNH	43.3077	AAA-type ATPase family protein	UID1645	1	1015
17.2144	16.9828	17.3815	16.1634	16.3385	16.7588	S	2	___1			0.970263	0.000517388	108.7	72.737	108.7	1.8655	13617000	224	1.66592	0.0329036	-0.772669	-1.87945	AT2G02480.1	224	AT2G02480.1	AT2G02480.1	EELSNSEDLRKVTGASPLLLKLKQKNWSRSS	15.1359	AAA-type ATPase family protein	UID1646	1	1015
15.4735	15.2518	15.702	15.4919	15.5159	16.1208	S	2	___1			0.999987	0.000119828	96.015	80.259	96.015	2.3194	3107800	429	0.407597	0.732051	0.233748	0.527214	AT2G02780.1	429	AT2G02780.1	AT2G02780.1	SKSLPDSRRVPQTMRSAVIGLPPYRVFSLEE	48.9332	Leucine-rich repeat protein kinase family protein	UID1647	1	1016
16.9393	16.6313	16.9457	15.4443	15.4734	15.9116	S	3	___1	+	dec-man_dec-mock	0.934478	0.00014593	63.76	51.134	63.76	-1.7453	5886600	576	2.58895	0.000536313	-1.22898	-3.20609	AT2G02790.1	576	AT2G02790.1	AT2G02790.1	RAHRLLIASAKGSMNSDRSFSSSKDIGGKRF	12.5492	IQ-domain 29	UID1648	1	1017
16.946	16.5839	17.1081	15.4556	15.662	16.1472	S	4	___1	+	dec-man_dec-mock	0.825581	1.39698e-09	102.89	84.756	102.89	4.004	3834200	505	1.92398	0.0036	-1.12443	-2.46069	AT2G02790.1	505	AT2G02790.1	AT2G02790.1	PAKIENHHQDDGLTQSGRKIPSYMAPTASAK	6.75165	IQ-domain 29	UID1649	1	1017
16.5317	16.1736	16.6983	15.9026	15.9695	16.4277	S	3	___1			1	0.000332083	51.888	35.525	51.888	0.1902	10083000	424	0.746692	0.416783	-0.367967	-0.863279	AT2G02790.1	424	AT2G02790.1	AT2G02790.1	PVTISKESDLDKDEKSLVLDKPEQDELRTAE	51.8878	IQ-domain 29	UID1653	1	1017
14.4677	14.3801	14.4409	15.5342	15.2636	15.9073	S	3	___1	+	dec-man_dec-mock	1	7.34515e-05	66.387	49.813	62.203	2.5902	4979500	238	2.42286	0.00143933	1.13882	2.93221	AT2G02950.1	238	AT2G02950.1	AT2G02950.1	ELIKIQKQEELSQRKSLEVFGSPVAIEKKSS	62.2026	phytochrome kinase substrate 1	UID1654	1;2	1018
16.6273	16.4903	16.8628	16.2836	16.2706	16.7946	S	3	___1			1	7.86327e-05	64.65	39.177	62.203	2.5902	11159000	244	0.443191	0.737446	-0.210475	-0.52102	AT2G02950.1	244	AT2G02950.1	AT2G02950.1	KQEELSQRKSLEVFGSPVAIEKKSSVVQKKL	62.2026	phytochrome kinase substrate 1	UID1655	1;2	1018
13.9535	13.8697	14.4573	14.0192	14.0942	14.5761	S	2	___1			0.930548	0.00139657	44.294	36.695	44.294	-2.5891	4904500	547	0.208456	0.894609	0.136353	0.300866	AT2G03140.1;AT2G03140.2	547;547	AT2G03140.1	AT2G03140.1	SPETDLEKNVKIDYGSDETENNIVSTRVESI	14.2356	alpha/beta-Hydrolases superfamily protein;alpha/beta-Hydrolases superfamily protein	UID1656	1	1019
18.0912	17.7464	18.201	17.5186	17.5828	18.2043	S	3	___1			0.900236	8.59083e-11	102.89	84.299	102.89	0.027656	89776000	132	0.400871	0.726562	-0.244306	-0.533411	AT2G03150.1	132	AT2G03150.1	AT2G03150.1	PTLPDSPKFASGSYLSPSSHGYGQKTDDLYS	10.6295	ATP/GTP-binding protein family	UID1657	1	1020
14.1546	12.1135	14.2545	14.2578	14.2263	12.2495	S	2	___1			1	0.0131963	49.813	42.214	49.813	-0.83918	12347000	216	0.0244203	0.986487	0.0703033	0.0604367	AT2G03390.2;AT2G03390.1	216;326	AT2G03390.2	AT2G03390.2	LREKYNRPRHEVPFDSQDED___________	49.8132	uvrB/uvrC motif-containing protein;uvrB/uvrC motif-containing protein	UID1660	1	1022
18.7198	18.3557	18.8545	18.4291	18.5354	18.7167	S	3	___1			1	2.99504e-06	114.21	93.115	114.21	0.51223	21172000	339	0.184991	0.928508	-0.0829182	-0.223486	AT2G03640.1;AT2G03640.2;AT2G03640.4;AT2G03640.3	339;340;339;340	AT2G03640.1	AT2G03640.1	ENGEAVKNVFQAHRESPIRIGNRRASIEEKR	114.208	Nuclear transport factor 2 (NTF2) family protein with RNA binding (RRM-RBD-RNP motifs) domain;Nuclear transport factor 2 (NTF2) family protein with RNA binding (RRM-RBD-RNP motifs) domain;Nuclear transport factor 2 (NTF2) family protein with RNA bindi	UID1661	1	1023
14.837	14.5435	15.0782	16.3076	16.3115	16.8536	S	4	___1	+	dec-man_dec-mock	0.991895	3.97059e-07	59.536	42.458	59.536	-0.24923	30050000	6	2.66228	0	1.67134	3.81323	AT2G03680.2;AT2G03680.1	6;6	AT2G03680.2	AT2G03680.2	__________MGRGNSCGGGQSSLDYLFGGD	23.8879	spiral1;spiral1	UID1662	1	1024
14.7563	14.927	14.9266	14.9647	15.0401	15.3728	S	3	___1			0.838768	8.0241e-06	89.231	73.34	89.231	-0.25231	18346000	447	0.864739	0.508314	0.255876	0.757852	AT2G03730.2;AT2G03730.1	447;447	AT2G03730.2	AT2G03730.2	QDSPTGFLFGVFKSRSFVNFGLIRS______	7.16191	ACT domain repeat 5;ACT domain repeat 5	UID1663	1	1025
14.3347	14.4003	14.8376	15.1955	15.2627	15.8331	S	3	___1			0.777466	1.179e-07	92.679	80.394	92.679	-5.7771	1007400	413	1.61657	0.0202598	0.906218	1.98495	AT2G03810.4;AT2G03810.3;AT2G03810.2;AT2G03810.1	413;413;413;413	AT2G03810.4	AT2G03810.4	GRSFAFPILQSEWNSSPVRMAKADKRRQKGG	5.4398	18S pre-ribosomal assembly protein gar2-related;18S pre-ribosomal assembly protein gar2-related;18S pre-ribosomal assembly protein gar2-related;18S pre-ribosomal assembly protein gar2-related	UID1664	1	1026
16.98	16.8152	17.1154	17.362	17.324	17.8462	S	2	___1			0.999868	0.00767665	72.879	44.746	72.879	0.94929	3399800	465	1.33682	0.178582	0.540545	1.38898	AT2G03820.1	465	AT2G03820.1	AT2G03820.1	FLRDLEENPELRFNISLYRDKDYQASETASM	38.8014	nonsense-mediated mRNA decay NMD3 family protein	UID1665	1	1027
16.9529	16.7085	16.9894	16.2264	16.3539	16.7753	S	2	___1			1	0.00393151	89.142	54.335	77.282	-0.096433	16182000	462	1.08036	0.27256	-0.431695	-1.11306	AT2G03890.1;AT2G03890.2	462;342	AT2G03890.1	AT2G03890.1	VCIEAKRSVTERDVFSPRSDVVGEAEFQFDL	77.2825	phosphoinositide 4-kinase gamma 7;phosphoinositide 4-kinase gamma 7	UID1666	1	1028
16.1065	15.9762	16.1974	16.0422	15.9884	16.4792	S	3	___1			0.999867	6.97828e-05	80.975	66.891	80.975	-0.11703	13491000	593	0.17235	0.933648	0.0765718	0.207999	AT2G03890.1;AT2G03890.2	593;473	AT2G03890.1	AT2G03890.1	PLTRGKSENTSSGHKSANEQLPVSASFVKVA	40.0335	phosphoinositide 4-kinase gamma 7;phosphoinositide 4-kinase gamma 7	UID1667	1	1028
15.9646	15.7128	16.1814	15.4377	15.622	15.7613	S	2	___1			0.992305	1.04493e-06	120.55	97.435	120.55	0.27669	4259500	125	0.984842	0.35029	-0.345938	-0.948648	AT2G03890.1	125	AT2G03890.1	AT2G03890.1	LKRNFMHRSSSTPCLSPTGRDLQQKDRSGPI	21.1138	phosphoinositide 4-kinase gamma 7	UID1669	1	1028
16.4847	16.2025	16.6949	16.1986	16.3937	16.8303	S	3	___1			0.850967	6.8349e-08	72.564	56.258	72.564	-0.45211	26541000	600	0.019139	0.994729	0.0135187	0.0310763	AT2G04235.1	600	AT2G04235.1	AT2G04235.1	ALIPAVDISDVFARRSPEGNTNSEIEGSLLC	9.90129	unknown protein;FUNCTIONS IN: molecular_function unknown;INVOLVED IN: biological_process unknown;LOCATED IN: cellular_component unknown;EXPRESSED IN: cultured cell;Has 713 Blast hits to 345 proteins in 122 species: Archae - 2;Bacteria - 262;Metazoa	UID1670	1	1030
16.9785	16.7721	16.9958	16.9358	17.0504	17.5565	S	3	___1			1	0.000384644	63.966	45.805	59.673	-0.82187	69642000	260	0.580669	0.609185	0.265458	0.657433	AT2G04880.2;AT2G04880.1	260;284	AT2G04880.2	AT2G04880.2	SPTAKRRKKGGNIELSPVERSTNDSRIVVHT	59.6726	zinc-dependent activator protein-1;zinc-dependent activator protein-1	UID1672	1	1034
15.7497	15.7763	15.9022	15.9785	16.0355	16.7534	S	3	___1			0.844582	4.16546e-11	69.27	49.717	69.27	-0.2117	51456000	76	0.814272	0.327457	0.4464	0.983788	AT2G04880.2;AT2G04880.1	76;76	AT2G04880.2	AT2G04880.2	LVPHTVASQSEVDVASPVSEKAPKVSESSGA	8.50583	zinc-dependent activator protein-1;zinc-dependent activator protein-1	UID1673	1	1034
14.3659	14.2403	14.5023	14.2628	14.1429	15.0732	S	3	___1			0.981314	4.02347e-17	106.93	95.406	106.93	0.25828	13079000	98	0.15278	0.921382	0.123466	0.246044	AT2G04880.2;AT2G04880.1	98;98	AT2G04880.2	AT2G04880.2	PKVSESSGALSLQSGSEGNSPFIREKVMEDG	19.4619	zinc-dependent activator protein-1;zinc-dependent activator protein-1	UID1674	1	1034
16.3145	16.2722	16.4345	16.4803	16.6416	17.0025	S	3	___1			0.999097	1.01146e-10	101.53	93.189	101.53	-0.12328	8458700	28	1.06782	0.310444	0.367732	1.01624	AT2G05120.2;AT2G05120.1	28;28	AT2G05120.2	AT2G05120.2	SRNEKTPRNRVPPPDSPVTPATQNRNNFISD	30.5308	Nucleoporin, Nup133/Nup155-like;Nucleoporin, Nup133/Nup155-like	UID1675	1	1036
15.9402	15.6815	16.2902	17.7272	17.7731	18.3739	S	3	___1	+	dec-man_dec-mock	0.978139	6.28864e-07	90.442	80.384	90.442	-0.081386	14505000	25	2.72316	0	1.98743	4.20182	AT2G05590.1;AT2G05590.2	25;25	AT2G05590.1	AT2G05590.1	QKLSNLFADSPSQSASPRYSNSDSPKARLNS	16.6813	TLD-domain containing nucleolar protein;TLD-domain containing nucleolar protein	UID1676	1	1038
18.3632	18.1219	18.4829	17.8738	17.9847	18.46	S	2	___1			0.916443	7.80986e-08	131.17	108.22	131.17	-1.8417	22046000	61	0.445733	0.729701	-0.216536	-0.529669	AT2G05755.1	61	AT2G05755.1	AT2G05755.1	LLNQNQRPRINIFSASYTRRKPSEQVIKVTE	10.4021	Nodulin MtN21 /EamA-like transporter family protein	UID1677	1	1040
14.4701	14.3469	14.7648	16.4427	16.3726	16.9279	S	2	___1	+	dec-man_dec-mock	0.771753	2.67356e-09	102.06	82.667	102.06	1.2921	7671700	397	3.18025	0	2.05382	4.95941	AT2G07180.2;AT2G07180.1	397;397	AT2G07180.2	AT2G07180.2	TNLHSRGKSVTLYEASSDSQGTRDGNGQRRR	5.3965	Protein kinase superfamily protein;Protein kinase superfamily protein	UID1681	1	1047
17.3274	16.8231	17.4401	15.9772	16.1386	16.4294	S	3	___1	+	dec-man_dec-mock	0.992072	8.76039e-05	79.466	65.047	79.466	0.33217	32014000	1125	1.92855	0.00460934	-1.01513	-2.35383	AT2G07360.1;AT2G07360.2	1125;1127	AT2G07360.1	AT2G07360.1	SFENPVAGSGSRSYESDDEEPRKSTGTRFGT	20.9796	SH3 domain-containing protein;SH3 domain-containing protein	UID1682	1	1048
16.7117	16.4223	16.849	15.9775	16.0035	16.3783	S	2	___1			0.905414	2.22014e-08	100.22	85.988	100.22	1.8906	3782300	1027	1.39789	0.164462	-0.541244	-1.42242	AT2G07360.1;AT2G07360.2	1027;1029	AT2G07360.1	AT2G07360.1	SVGYDDMWAKTLLETSELEEEDARSGSSSPD	9.81055	SH3 domain-containing protein;SH3 domain-containing protein	UID1683	1	1048
16.5309	16.4959	16.6971	16.0382	15.9849	16.5147	S	2	___1			0.944049	3.50419e-10	68.277	52.648	68.277	2.0214	142510000	1090	1.03439	0.300503	-0.395352	-1.04178	AT2G07360.1;AT2G07360.2	1090;1092	AT2G07360.1	AT2G07360.1	KSGGSKYQSTYEGYGSPIREEPPPPYSYSEP	16.2059	SH3 domain-containing protein;SH3 domain-containing protein	UID1684	1	1048
14.5146	14.2667	14.5043	14.5668	14.6013	15.036	S	3	___1			0.800811	1.6572e-11	108.45	91.78	108.45	0.68452	25007000	55	0.828537	0.446496	0.30619	0.82462	AT2G10950.1	55	AT2G10950.1	AT2G10950.1	FLAPPPSPPVNERRLSSDNSPTQLGLLGIRN	6.05546	BSD domain-containing protein	UID1685	1;2	1052
16.0438	15.7294	16.0253	15.6763	15.819	16.2795	S	3	___1			0.990705	3.68043e-05	85.576	67.48	85.576	-0.41797	40585000	188	0.0125251	0.994955	-0.0079085	-0.019356	AT2G11520.1	188	AT2G11520.1	AT2G11520.1	PSSEKIPQSPFRAPPSPSRVPQSPSRYAMSP	20.2778	calmodulin-binding receptor-like cytoplasmic kinase 3	UID1689	1;2	1053
16.4226	16.1673	16.7004	16.0691	16.1642	16.664	S	3	___1			0.998612	0.0013107	68.786	52.642	68.786	0.96229	16795000	202	0.21141	0.895616	-0.131001	-0.297537	AT2G11520.1	202	AT2G11520.1	AT2G11520.1	PSPSRVPQSPSRYAMSPRPSRLGPLNLTMSQ	30.032	calmodulin-binding receptor-like cytoplasmic kinase 3	UID1692	1	1053
14.9703	14.7555	14.8461	14.9292	14.8128	15.312	S	3	___1			0.894386	3.35762e-06	65.287	55.236	65.287	0.30885	18638000	65	0.41981	0.799896	0.160704	0.442542	AT2G11890.2;AT2G11890.1	65;65	AT2G11890.2	AT2G11890.2	VLRLRFLQNAAVSAASPSPPRCIVSLKAKPT	11.9602	adenylate cyclases;adenylate cyclases	UID1693	1	1055
17.5011	17.2588	17.633	17.8318	17.7954	18.2863	S	3	___1			0.913597	5.66619e-05	82.707	68.666	82.707	-0.39831	10996000	223	1.23861	0.209709	0.50692	1.29252	AT2G12462.1	223	AT2G12462.1	AT2G12462.1	NERLRLSGPLKGRPPSPSVYVEYNKRDDDTR	10.2603	BEST Arabidopsis thaliana protein match is: Sterile alpha motif (SAM) domain-containing protein (TAIR:AT1G15760.1);Has 35333 Blast hits to 34131 proteins in 2444 species: Archae - 798;Bacteria - 22429;Metazoa - 974;Fungi - 991;Plants - 531;Viruses -	UID1694	1	1056
15.0547	14.8954	15.2991	15.1516	15.2544	15.9566	S	3	___1			0.987489	0.00205269	44.294	27.268	44.294	-1.6043	1345200	535	0.595136	0.494202	0.371161	0.77506	AT2G12550.1	535	AT2G12550.1	AT2G12550.1	IEDEIADEIARVDALSAYDINLDKEIEAINE	18.9725	ubiquitin-associated (UBA)/TS-N domain-containing protein	UID1695	1	1057
17.059	16.7733	17.2828	16.7126	16.9022	17.3725	S	3	___1			0.999973	6.38426e-08	99.044	87.939	99.044	1.5692	71459000	1523	0.0601234	0.983328	-0.0425676	-0.0955701	AT2G13370.1	1523	AT2G13370.1	AT2G13370.1	KTQKAEPLVKEEGEMSDDGEVYEQFKEQKWM	45.744	chromatin remodeling 5	UID1696	1	1058
13.6445	13.2851	13.7437	13.6183	13.6094	13.8523	S	3	___1			0.999979	2.37145e-05	81.346	63.208	81.346	0.42773	8973900	196	0.351033	0.848033	0.135583	0.376174	AT2G14260.2;AT2G14260.1	196;247	AT2G14260.2	AT2G14260.2	ERGSSLVDAYHKRLNSDDLEIQYAAARAWTK	46.7354	proline iminopeptidase;proline iminopeptidase	UID1702	1	1061
15.7948	15.642	15.8418	15.2393	15.36	15.9947	S	3	___1			0.981597	0.000332415	51.875	39.492	51.875	3.9586	64777000	337	0.399128	0.741608	-0.228218	-0.516426	AT2G14520.1	337	AT2G14520.1	AT2G14520.1	NETVNEVRVDVDYERSPQETKLKRRRSLQKW	18.1897	CBS domain-containing protein with a domain of unknown function (DUF21)	UID1703	1	1062
18.2625	18.0598	18.4545	17.526	17.4772	18.0869	S	4	___1			0.96888	7.94484e-19	96.793	87.232	82.342	-0.44085	42660000	233	1.16791	0.202412	-0.562225	-1.31867	AT2G14835.2;AT2G14835.1	233;233	AT2G14835.2	AT2G14835.2	AAAARKGVPAVDRQNSETLYYADDEDGNRKK	15.0117	RING/U-box superfamily protein;RING/U-box superfamily protein	UID1704	1	1063
17.6822	17.009	17.7128	16.8233	17.3094	17.3347	S	2	___1			0.997249	2.08202e-24	153.81	125.94	153.81	1.1004	7121500	377	0.477815	0.621874	-0.312202	-0.645537	AT2G15560.1	377	AT2G15560.1	AT2G15560.1	FVYLRNSKPNIISPSSPVVLLRRERKGKEPN	25.5945	Putative endonuclease or glycosyl hydrolase	UID1706	1	1065
15.5934	15.3718	15.8063	15.6001	15.6058	16.0694	S	2	___1			0.939226	0.00225448	62.166	48.17	62.166	-0.27858	5847200	113	0.348841	0.813326	0.167936	0.420074	AT2G15760.1	113	AT2G15760.1	AT2G15760.1	GKIRPLRTPLTPTVSSPRSRGLEIEDSDDQK	12.7003	Protein of unknown function (DUF1645)	UID1707	1	1067
16.3672	16.0626	16.5118	16.352	16.3355	16.8868	S	3	___1			0.999306	1.86606e-10	107.5	84.855	107.5	5.9718	5075700	128	0.397659	0.757445	0.210931	0.497127	AT2G15860.1	128	AT2G15860.1	AT2G15860.1	NAKLKKSALERLEGASEESLLSQGLKVFDDS	31.5853	unknown protein;FUNCTIONS IN: molecular_function unknown;INVOLVED IN: biological_process unknown;LOCATED IN: cellular_component unknown;EXPRESSED IN: 24 plant structures;EXPRESSED DURING: 13 growth stages;Has 30201 Blast hits to 17322 proteins in 78	UID1709	1	1068
18.0078	17.6865	18.1972	17.47	17.5886	17.7189	S	2	___1			0.778703	4.34108e-05	84.169	63.962	84.169	0.86629	2801100	178	1.05421	0.310472	-0.371327	-1.01594	AT2G15860.1;AT2G15860.2	178;190	AT2G15860.1	AT2G15860.1	TSLVQKLENSVQQGSSPREAGSGAPSLLETG	5.46448	unknown protein;FUNCTIONS IN: molecular_function unknown;INVOLVED IN: biological_process unknown;LOCATED IN: cellular_component unknown;EXPRESSED IN: 24 plant structures;EXPRESSED DURING: 13 growth stages;Has 30201 Blast hits to 17322 proteins in 78	UID1711	1	1068
15.6966	15.8266	15.9699	15.6306	15.4644	16.4169	S	3	___1			0.986562	3.71291e-06	54.974	40.933	54.974	1.6485	20870000	729	0.00677823	0.994573	0.00628153	0.0124587	AT2G15900.1	729	AT2G15900.1	AT2G15900.1	TQGEGRFDSEANGWHSDNELDSKYVPPRVVR	18.7203	Phox-associated domain;Phox-like;Sorting nexin, C-terminal	UID1718	1	1069
15.4019	15.3208	15.5644	16.1681	16.2111	16.7538	S	3	___1	+	dec-man_dec-mock	0.999867	1.15582e-05	69.979	60.573	69.979	-0.26315	7304200	664	2.03266	0.0046321	0.94863	2.36194	AT2G15900.1	664	AT2G15900.1	AT2G15900.1	QFKGVSDGLMRKVVGSPLDEHDHAPTRHLSW	38.7641	Phox-associated domain;Phox-like;Sorting nexin, C-terminal	UID1719	1	1069
16.0474	15.6273	16.0926	15.5351	15.6666	16.1541	S	2	___1			0.993555	6.29874e-11	108.63	98.577	67.08	-1.1156	142670000	64	0.223629	0.889253	-0.137182	-0.312086	AT2G16070.2	64	AT2G16070.2	AT2G16070.2	KSEIIGNQDKDFDSISSEDVDEAEAERLLRI	21.859	plastid division2	UID1720	1;2	1071
14.9618	14.8819	15.1569	14.7571	14.8559	15.2796	S	3	___1			0.974362	4.91602e-06	56.87	50.434	56.87	2.4438	6392500	138	0.0699872	0.982618	-0.0359894	-0.0947448	AT2G16405.1	138	AT2G16405.1	AT2G16405.1	SRDLRSVNQVSSRRASFSSSLSDGDNSYRRG	16.2361	Transducin/WD40 repeat-like superfamily protein	UID1722	1	1072
16.2957	15.9495	16.4115	15.4487	15.6063	16.0072	S	2	___1			0.981976	1.69323e-08	117.41	85.276	117.41	-0.10536	22153000	101	1.15411	0.216596	-0.531514	-1.27592	AT2G16405.1	101	AT2G16405.1	AT2G16405.1	WENLRTPSLLSSPGNSGRWLPSPSPLSHQFE	17.3854	Transducin/WD40 repeat-like superfamily protein	UID1723	1	1072
17.0626	16.733	17.0083	17.0314	16.9886	17.5185	S	2	___1			1	0.000425628	115.23	78.837	115.23	0.059945	135850000	1281	0.546278	0.646044	0.24486	0.614925	AT2G16485.1	1281	AT2G16485.1	AT2G16485.1	ETPARSSRAIAPPELSPRIASEISMAPPAVV	115.232	nucleic acid binding;zinc ion binding;DNA binding	UID1724	1	1074
16.8747	16.6622	17.0936	16.9815	17.0932	17.7229	S	3	___1			1	9.40684e-13	102.45	84.348	102.45	-1.1748	15433000	145	0.673413	0.432561	0.389031	0.841589	AT2G16485.1	145	AT2G16485.1	AT2G16485.1	ASIVKEEDFVAEANLSGDRLEENKEVSMEEE	102.45	nucleic acid binding;zinc ion binding;DNA binding	UID1725	1	1074
18.9971	18.7305	18.9883	18.5488	18.549	18.9495	S	3	___1			1	0.00232832	69.342	52.769	48.004	-0.50203	14867000	1187	0.628609	0.642532	-0.222848	-0.619678	AT2G16485.1	1187	AT2G16485.1	AT2G16485.1	RPRSSSFNRRGRDPISPRKGGFSSNESWTGT	48.0038	nucleic acid binding;zinc ion binding;DNA binding	UID1726	1	1074
16.1301	15.9782	16.3557	16.587	16.7993	17.2477	S	3	___1			0.928409	9.00873e-07	56.766	42.153	56.766	-1.1934	6282100	507	1.49787	0.0744204	0.723311	1.708	AT2G16485.1	507	AT2G16485.1	AT2G16485.1	ETVLGKVDRTKIAEVSEETDTRIEDEDQEKD	11.371	nucleic acid binding;zinc ion binding;DNA binding	UID1727	1	1074
15.8833	15.5591	16.0489	16.1157	16.2365	16.6994	S	2	___1			0.999535	0.000128145	96.626	70.112	96.626	0.20784	9541900	459	1.06851	0.236283	0.520093	1.21298	AT2G16640.1	459	AT2G16640.1	AT2G16640.1	PAALPPARPAGLGRASPLLEPASRAPQQSRV	33.3201	multimeric translocon complex in the outer envelope membrane 132	UID1728	1	1075
15.4461	15.0853	15.7389	14.9479	15.1103	15.4956	S	4	___1			1	1.16821e-22	94.75	88.027	94.75	-4.2878	145480000	54	0.406452	0.728015	-0.238805	-0.531588	AT2G16640.1	54	AT2G16640.1	AT2G16640.1	VRDDNEDEVFEEAIGSENDEQEEEEDPKREL	94.7504	multimeric translocon complex in the outer envelope membrane 132	UID1729	1	1075
16.3737	15.8057	16.7909	17.3519	17.4915	17.4111	S	3	___1	+	dec-man_dec-mock	0.999875	8.76117e-05	61.641	37.654	61.641	-0.9918	27396000	195	1.71748	0.00575055	1.0947	2.24157	AT2G16640.1	195	AT2G16640.1	AT2G16640.1	IENGKTHSFLGNGIASPKNKEVVAEVIPKDD	39.8267	multimeric translocon complex in the outer envelope membrane 132	UID1730	1	1075
17.4539	17.1964	17.4807	17.0793	17.1711	17.5564	S	2	___1			1	9.16591e-06	91.549	72.306	41.996	-0.048242	469290000	274	0.248742	0.899748	-0.108029	-0.290422	AT2G16850.1	274	AT2G16850.1	AT2G16850.1	YILRAAAIKALASFRSNPTN___________	41.9957	plasma membrane intrinsic protein 2;8	UID1732	1;2;3	1076
17.9981	17.6088	18.1433	17.442	17.4553	18.057	S	3	___1			0.993354	0.000530926	110.39	61.964	72.531	-1.1983	19636000	51	0.441286	0.682777	-0.265311	-0.579207	AT2G16900.1	51	AT2G16900.1	AT2G16900.1	KNSKKQGSKILSLPGSFGKKKTESQPPSPLS	21.7452	Arabidopsis phospholipase-like protein (PEARLI 4) family	UID1735	1	1078
16.8825	16.5567	17.1016	17.2402	17.3593	17.5986	S	2	___1			0.999742	7.16071e-07	123.26	97.597	123.26	-1.2475	46586000	63	1.35746	0.167545	0.552445	1.41585	AT2G16900.1	63	AT2G16900.1	AT2G16900.1	LPGSFGKKKTESQPPSPLSTRNYQNGAANTP	37.2824	Arabidopsis phospholipase-like protein (PEARLI 4) family	UID1736	1	1078
16.341	16.1963	16.4588	16.5637	16.5597	16.9471	S	3	___1			0.99998	2.00284e-15	120.71	100.72	120.71	0.85317	8586700	172	1.1289	0.306393	0.358168	1.02566	AT2G16900.1;AT2G16900.3;AT2G16900.2	172;83;83	AT2G16900.1	AT2G16900.1	GKNDTASEISLFNVVSPPRSCANDDDDDDDE	47.0224	Arabidopsis phospholipase-like protein (PEARLI 4) family;Arabidopsis phospholipase-like protein (PEARLI 4) family;Arabidopsis phospholipase-like protein (PEARLI 4) family	UID1737	1	1078
16.2462	17.2497	16.3245	16.4728	16.4274	17.4468	S	2	___1			0.978458	8.59115e-06	99.732	78.268	99.732	0.03817	24154000	135	0.140299	0.912621	0.175495	0.264687	AT2G16900.1;AT2G16900.3;AT2G16900.2	135;46;46	AT2G16900.1	AT2G16900.1	SFNHKQEKPSRTVPLSPNSMADRGKPLSPRP	18.8612	Arabidopsis phospholipase-like protein (PEARLI 4) family;Arabidopsis phospholipase-like protein (PEARLI 4) family;Arabidopsis phospholipase-like protein (PEARLI 4) family	UID1738	1	1078
16.6804	16.4088	16.9099	16.8624	16.9257	17.4151	S	2	___1			0.960929	0.00795019	47.96	26.512	47.96	-0.29706	30111000	138	0.819193	0.356068	0.401331	0.94014	AT2G16900.1;AT2G16900.3;AT2G16900.2	138;49;49	AT2G16900.1	AT2G16900.1	HKQEKPSRTVPLSPNSMADRGKPLSPRPQGH	14.0379	Arabidopsis phospholipase-like protein (PEARLI 4) family;Arabidopsis phospholipase-like protein (PEARLI 4) family;Arabidopsis phospholipase-like protein (PEARLI 4) family	UID1739	1	1078
15.3356	15.2086	15.6604	14.3459	14.3753	14.9444	S	2	___1			0.998391	0.0184396	61.78	34.612	61.78	0.031243	5221800	735	1.63321	0.0261244	-0.846342	-1.93789	AT2G16920.1	735	AT2G16920.1	AT2G16920.1	LALPLAAIEFVTRLASGIFSRARKSVDSSSS	27.9265	ubiquitin-conjugating enzyme 23	UID1740	1	1079
15.2782	14.9183	15.5572	14.9107	15.0809	15.5214	S	3	___1			0.947286	4.08736e-18	132.51	112.12	132.51	0.28464	18748000	744	0.111976	0.950138	-0.080176	-0.174508	AT2G16920.1	744	AT2G16920.1	AT2G16920.1	FVTRLASGIFSRARKSVDSSSSDYTVENVYK	12.5511	ubiquitin-conjugating enzyme 23	UID1746	1	1079
18.3346	17.9108	18.4222	17.7279	17.7911	18.2447	S	2	___1			1	0.00179884	104.2	15.379	104.2	0.23596	602980000	143	0.593948	0.556829	-0.301297	-0.705975	AT2G16940.1;AT2G16940.3;AT2G16940.2	143;143;143	AT2G16940.1	AT2G16940.1	SRSRSERHRSQEREKSLEIEPKERETKDRDR	104.198	Splicing factor, CC1-like;Splicing factor, CC1-like;Splicing factor, CC1-like	UID1747	1	1080
16.2777	16.0175	16.3855	15.8043	15.9049	16.2668	S	3	___1			0.785821	3.84919e-05	62.94	48.064	62.94	-0.038643	14750000	265	0.589797	0.641127	-0.234923	-0.621644	AT2G17110.1	265	AT2G17110.1	AT2G17110.1	GGGGGGKASLYQTRPSVSVEKEEMEHEVHIV	5.98181	Protein of unknown function (DUF630 and DUF632)	UID1748	1	1081
16.7847	16.5319	16.9326	16.6964	16.7017	17.2203	S	4	___1			0.999991	3.78989e-08	97.69	78.615	77.045	0.92215	95932000	762	0.230387	0.894456	0.12311	0.300648	AT2G17150.1	762	AT2G17150.1	AT2G17150.1	ILVAEDADAVLKRAHSEAQLHNVNQEETKCL	50.6842	Plant regulator RWP-RK family protein	UID1752	1	1082
18.2997	18.1225	18.4305	17.9002	17.9491	18.1164	S	2	___1			1	0.000723715	82.85	64.986	82.85	-0.53174	98648000	540	1.25387	0.348089	-0.295661	-0.951647	AT2G17290.1	540	AT2G17290.1	AT2G17290.1	NAGVGRRTMKNSLNISMRDV___________	65.1289	Calcium-dependent protein kinase family protein	UID1755	1	1084
18.8757	18.5121	18.8526	18.781	18.8705	19.3864	S	3	___1			1	6.97535e-05	94.791	66.623	94.791	0.17277	28654000	128	0.526179	0.634022	0.265837	0.629553	AT2G17360.1;AT5G58420.1;AT5G07090.1;AT5G07090.2;AT2G17360.2	128;128;128;110;128	AT2G17360.1	AT2G17360.1	SIKDEEAKFKLCKVRSIQFGQKGIPYLNTYD	94.7913	Ribosomal protein S4 (RPS4A) family protein;Ribosomal protein S4 (RPS4A) family protein;Ribosomal protein S4 (RPS4A) family protein;Ribosomal protein S4 (RPS4A) family protein;Ribosomal protein S4 (RPS4A) family protein	UID1759	1	1085
13.9903	13.7891	14.0867	14.9517	14.9058	15.5545	S	3	___1	+	dec-man_dec-mock	0.815642	2.09277e-05	77.221	57.978	77.221	-1.9721	944400	151	2.19062	0.00264662	1.18197	2.77049	AT2G17380.1	151	AT2G17380.1	AT2G17380.1	SAQDQLVEVAKEEASSISNIIAQATK_____	7.24211	associated protein 19	UID1760	1	1086
14.1607	13.5114	14.449	14.8392	14.9732	15.2929	S	3	___1			1	2.43583e-13	134.25	82.659	134.25	5.6454	5503000	77	1.49415	0.0232841	0.99476	1.95736	AT2G17390.1	77	AT2G17390.1	AT2G17390.1	DPSIKELAEQIAKDPSFNQLAEQLQRSVPTG	134.25	ankyrin repeat-containing 2B	UID1761	1	1087
17.2106	16.8576	17.2174	16.2524	16.4942	16.9076	S	3	___1			1	0.00503288	55.401	30.478	55.401	-0.015403	25969000	241	1.13563	0.216311	-0.543786	-1.27892	AT2G17410.2;AT2G17410.1	241;241	AT2G17410.2	AT2G17410.2	NVMEQDQAAEEREIISPGEHKEIPANPDTKV	55.4006	ARID/BRIGHT DNA-binding domain-containing protein;ARID/BRIGHT DNA-binding domain-containing protein	UID1762	1	1088
16.3294	15.0861	16.3362	16.2985	16.1867	15.5247	S	4	___1			0.999454	2.61013e-35	129.01	116.33	129.01	2.0018	228380000	219	0.0621552	0.969453	0.0860227	0.126388	AT2G17410.2;AT2G17410.1	219;219	AT2G17410.2	AT2G17410.2	EFPVNPDNKHSEENQSPHHHANNVMEQDQAA	32.6249	ARID/BRIGHT DNA-binding domain-containing protein;ARID/BRIGHT DNA-binding domain-containing protein	UID1763	1	1088
19.2681	19.2312	19.3007	18.7728	18.7994	19.8953	S	4	___1			0.886509	1.01224e-09	94.837	72.996	94.837	-0.38368	301870000	176	0.108128	0.93873	-0.110853	-0.194362	AT2G17410.2;AT2G17410.1	176;176	AT2G17410.2	AT2G17410.2	ETANIPESKLSEDTGSPHHHADILMVQEKAA	9.4868	ARID/BRIGHT DNA-binding domain-containing protein;ARID/BRIGHT DNA-binding domain-containing protein	UID1764	1	1088
17.0011	16.8579	17.1432	16.5765	16.5891	17.1707	S	3	___1			0.925345	3.45491e-47	169.52	143.3	44.771	0.39265	116490000	498	0.449249	0.720759	-0.221972	-0.537959	AT2G17480.1	498	AT2G17480.1	AT2G17480.1	GVKATTKRLGGDGSASPTASTVRSTSSVRSL	12.9725	Seven transmembrane MLO family protein	UID1767	1	1091
15.5845	15.4091	15.1909	15.3255	15.2536	15.5977	S	3	___1			0.868516	0.0142096	45.433	30.766	45.433	0.21917	4421600	237	0.00541886	0.996766	-0.00255871	-0.00721264	AT2G17480.1;AT1G42560.1;AT2G33670.1;AT2G17430.1;AT5G65970.1	237;213;206;221;219	AT2G17480.1	AT2G17480.1	EFSTDTSRFRLTHETSFVRAHTSFWTRIPFF	8.25284	Seven transmembrane MLO family protein;Seven transmembrane MLO family protein;Seven transmembrane MLO family protein;Seven transmembrane MLO family protein;Seven transmembrane MLO family protein	UID1768	1	1091
13.7992	13.6724	14.1236	13.6681	13.5709	14.3332	S	3	___1			0.99718	3.91873e-15	73.975	68.314	73.975	3.2279	3844200	294	0.00920957	0.996491	-0.00768471	-0.0161907	AT2G17510.1;AT2G17510.2	294;339	AT2G17510.1	AT2G17510.1	VELLPRDQWQDEKALSIAEEDDEEDDTVHLA	25.4855	ribonuclease II family protein;ribonuclease II family protein	UID1769	1	1092
15.7233	15.3647	15.791	16.0941	15.9592	16.3276	S	2	___1			0.970568	0.00736724	71.614	51.31	71.614	0.76129	28234000	19	1.37115	0.19205	0.50065	1.35127	AT2G17870.1	19	AT2G17870.1	AT2G17870.1	EDQSAARSIGKVSWFSDGKGYGFITPDDGGE	15.1821	cold shock domain protein 3	UID1773	1	1096
15.1315	14.9847	15.4029	15.9905	15.9405	16.45	S	3	___1	+	dec-man_dec-mock	0.985731	6.42187e-14	117.29	107.24	117.29	0.33745	128220000	480	2.02926	0.00466667	0.953939	2.36582	AT2G17980.1	480	AT2G17980.1	AT2G17980.1	KSLNASFAATSANSASRSNIVDWAEKLYGQS	18.4113	Sec1/munc18-like (SM) proteins superfamily	UID1777	1	1098
15.4595	15.2815	15.6956	15.4768	15.2704	15.8241	S	3	___1			0.903156	2.04224e-07	60.464	49.202	60.464	-5.6879	4721500	143	0.0787457	0.974858	0.0449495	0.112036	AT2G18020.1	143	AT2G18020.1	AT2G18020.1	RASGDYAIVIAHNPDSDTTRIKLPSGSKKIV	12.282	Ribosomal protein L2 family	UID1778	1	1099
14.1295	14.2671	14.4259	15.3421	15.3357	15.8129	S	3	___1	+	dec-man_dec-mock	1	0.00233457	56.938	40.74	56.938	0.013747	21470000	80	2.61298	0.000548571	1.22272	3.22016	AT2G18040.1	80	AT2G18040.1	AT2G18040.1	RVSDCSSAKRGGDLGSFGRGQMQKPFEEATY	56.9378	peptidylprolyl cis/trans isomerase, NIMA-interacting 1	UID1779	1	1100
17.2863	17.0677	17.4725	17.4644	17.412	18.0412	S	2	___1			0.994317	0.00264887	78.61	36.272	78.61	-0.24503	17406000	767	0.713055	0.433538	0.363721	0.839901	AT2G18090.1	767	AT2G18090.1	AT2G18090.1	LLAEVEAMESQKRLPSPTSTFRGPEELLIRH	23.3618	PHD finger family protein / SWIB complex BAF60b domain-containing protein / GYF domain-containing protein	UID1781	1	1101
17.1077	16.6352	17.2739	16.6119	16.7598	16.7628	S	3	___1			0.824513	8.47791e-05	50.957	43.592	50.957	-0.26658	4980200	636	0.67565	0.528375	-0.294104	-0.739543	AT2G18220.1	636	AT2G18220.1	AT2G18220.1	IVGENSAVFGKNAPSSDDEDDEDRMEKGAAA	6.71953	Noc2p family	UID1784	1	1103
16.8746	16.6876	17.1469	17.1218	17.2007	17.6991	S	2	___1			0.997354	5.51908e-20	150.14	125.32	150.14	-0.71433	19084000	186	0.909335	0.304869	0.437527	1.03049	AT2G18860.2;AT2G18860.1	186;205	AT2G18860.2	AT2G18860.2	TPGQAEKSVGLRRIWSSPNFNSLRIIVPGGD	25.7653	Syntaxin/t-SNARE family protein;Syntaxin/t-SNARE family protein	UID1786	1	1106
18.2901	17.9884	18.2543	18.2934	18.3478	18.8622	S	3	___1			1	1.42015e-10	124.45	102.58	90.614	-0.36361	263990000	904	0.723396	0.469634	0.323586	0.799594	AT2G18960.1;AT2G07560.1;AT4G30190.1;AT4G30190.2	904;904;904;937	AT2G18960.1;AT4G30190.1	AT4G30190.1	EAVNIFPEKGSYRELSEIAEQAKRRAEIARL;EDVNIFPEKGSYRELSEIAEQAKRRAEIARL	90.6136	H(+)-ATPase 1;H(+)-ATPase 6;H(+)-ATPase 2;H(+)-ATPase 2	UID1787	1	1107;2691
16.161	15.9894	16.3646	16.6769	16.6556	17.104	S	3	___1			0.832617	0.000111112	55.589	35.75	55.589	0.51933	10558000	899	1.61211	0.0815316	0.640506	1.67711	AT2G18960.1;AT4G30190.1;AT4G30190.2	899;899;932	AT2G18960.1;AT4G30190.1	AT4G30190.1	GLQPKEAVNIFPEKGSYRELSEIAEQAKRRA;GLQPKEDVNIFPEKGSYRELSEIAEQAKRRA	7.53574	H(+)-ATPase 1;H(+)-ATPase 2;H(+)-ATPase 2	UID1788	1	1107;2691
17.4895	17.1267	17.6505	17.787	17.9415	18.3821	S	2	___1			1	0.000121413	117.98	77.748	117.98	-0.013525	15930000	30	1.22268	0.170227	0.614651	1.4092	AT3G25580.1;AT2G18990.1	30;30	AT3G25580.1	AT3G25580.1	TVAKAMEDKIDDEIASLEKLDEDDLEVLRER	117.975	Thioredoxin superfamily protein;thioredoxin domain-containing protein 9 homolog	UID1789	1	1108
18.7698	18.2418	18.8004	18.251	18.4021	18.8322	S	3	___1			0.889775	2.83858e-08	110.53	80.549	95.57	-0.031242	494910000	185	0.162863	0.921992	-0.108868	-0.24119	AT2G19385.1	185	AT2G19385.1	AT2G19385.1	SHPEKKRKLETLDETSEGEEAKGSDLKKAKK	9.07316	zinc ion binding	UID1790	1	1109
15.9882	15.6573	16.0588	15.7391	15.8089	16.2677	S	4	___1			0.962828	1.16237e-18	91.113	76.952	91.113	-0.36068	57270000	390	0.0623236	0.982506	0.0371246	0.0912393	AT2G19470.1	390	AT2G19470.1	AT2G19470.1	RRVVDTSSREPFSGGSDNANYETALKGIDGL	14.9513	casein kinase I-like 5	UID1793	1	1111
15.4482	14.9918	15.6312	14.7231	14.9763	15.4567	S	3	___1			0.999127	1.68868e-17	143.42	114.79	55.453	-2.0751	255030000	394	0.458585	0.638239	-0.305065	-0.626289	AT2G19490.1	394	AT2G19490.1	AT2G19490.1	QDKLIADEAADKETESESEEEDSLRVVVSPD	30.5781	recA DNA recombination family protein	UID1794	1;2;3	1113
16.3242	15.9809	16.3363	15.9083	15.7463	16.4833	S	3	___1			1	1.57475e-07	126.95	90.645	109.44	0.11914	24213000	381	0.265878	0.852649	-0.167804	-0.371121	AT2G19710.1	381	AT2G19710.1	AT2G19710.1	DRSNAQRESFSEDHVSPRRNVRMQYEDMDRT	74.9981	Regulator of Vps4 activity in the MVB pathway protein	UID1797	1	1116
16.1716	15.5343	16.4818	16.072	16.1692	16.0069	S	3	___1			0.993897	3.89433e-05	62.203	53.039	62.203	-1.4372	13148000	786	0.023811	0.991825	0.0201432	0.0417154	AT2G19710.1	786	AT2G19710.1	AT2G19710.1	KSDSLYSHSRVNHDDSEEEKLPTRSSSRIQE	22.1179	Regulator of Vps4 activity in the MVB pathway protein	UID1805	1	1116
14.6207	14.3031	14.6238	14.3448	14.3558	14.9105	S	3	___1			1	0.000392864	59.709	40.031	59.709	-1.035	5496900	134	0.0331792	0.992613	0.0211201	0.0509009	AT2G19790.1	134	AT2G19790.1	AT2G19790.1	VMNGCIVETSKANILSPIQLMDKAH______	59.7088	SNARE-like superfamily protein	UID1806	1	1119
15.4841	15.1218	15.8052	15.6904	15.587	16.1406	S	3	___1			0.99997	9.2432e-12	84.318	73.214	84.318	-3.192	3598100	186	0.573303	0.538111	0.335587	0.728761	AT2G19810.1	186	AT2G19810.1	AT2G19810.1	FFAHSPDQIRVLPNQSPDRVDSFDVLSPTIR	45.1947	CCCH-type zinc finger family protein	UID1807	1	1120
15.557	15.3548	15.8045	15.1334	15.338	15.8517	S	3	___1			0.959172	2.13252e-12	89.297	80.251	89.297	-5.2719	3057800	197	0.202142	0.89973	-0.131104	-0.291272	AT2G19810.1	197	AT2G19810.1	AT2G19810.1	LPNQSPDRVDSFDVLSPTIRRAFQFSISPSS	13.7734	CCCH-type zinc finger family protein	UID1808	1	1120
16.5129	16.0918	16.6982	16.3317	16.3972	16.8591	S	3	___1			0.999621	0.000168052	75.911	60.489	75.911	-0.70606	17517000	181	0.144392	0.931503	0.095054	0.213892	AT2G19870.1	181	AT2G19870.1	AT2G19870.1	TRNRDSFRGRRDDRISEVEEESKKGGGNSIW	34.2156	tRNA/rRNA methyltransferase (SpoU) family protein	UID1809	1	1122
16.6519	16.4146	16.7726	16.8336	16.8208	17.3606	S	3	___1			0.988583	9.73905e-05	82.837	70.07	82.837	-0.19785	72700000	613	0.883773	0.341574	0.391961	0.963955	AT2G19950.1;AT2G19950.2	613;616	AT2G19950.1	AT2G19950.1	EAQVEVEKSRVSRRASATWEEDSEIKTLEPL	19.3747	golgin candidate 1;golgin candidate 1	UID1810	1	1123
15.2043	15.1487	15.3037	15.6044	15.738	16.1625	S	2	___1			1	0.00398509	58.223	52.12	58.223	0.16492	23345000	743	1.61767	0.0885125	0.616069	1.64607	AT2G20000.1	743	AT2G20000.1	AT2G20000.1	KAAMEKLHVPDEIDESP______________	58.2232	CDC27 family protein	UID1811	1	1124
15.6929	15.369	15.7692	15.6023	15.6252	16.2238	S	3	___1			0.907513	0.000502257	41.615	28.187	41.615	-0.35574	3403300	65	0.36319	0.778673	0.206722	0.472431	AT2G20010.2	65	AT2G20010.2	AT2G20010.2	DRSNGLTTASLSPSPSLHRSLTSTAASKVKK	10.9633	Protein of unknown function (DUF810)	UID1812	1	1125
18.1093	17.4671	18.2945	18.014	18.0923	18.2126	S	3	___1			0.988963	0.000114698	99.013	53.991	99.013	2.0607	14679000	755	0.227175	0.882332	0.149345	0.326613	AT2G20050.2;AT2G20050.1	755;758	AT2G20050.2	AT2G20050.2	PLTNISDDGPKTRHSSFELSKESAKVTDTTA	19.5239	protein serine/threonine phosphatases;protein kinases;catalytics;cAMP-dependent protein kinase regulators;ATP binding;protein serine/threonine phosphatases;protein serine/threonine phosphatases;protein kinases;catalytics;cAMP-dependent protein kinase re	UID1814	1	1126
15.2986	15.1178	15.4408	16.0128	15.7776	16.3724	S	3	___1			0.898339	1.86353e-05	83.467	68.436	83.467	0.16441	8816500	85	1.75951	0.0261661	0.768564	1.93799	AT2G20050.2;AT2G20050.1	85;85	AT2G20050.2	AT2G20050.2	LSRDQEWGITRLSRVSSQFLPPDGSRVVKVP	10.5346	protein serine/threonine phosphatases;protein kinases;catalytics;cAMP-dependent protein kinase regulators;ATP binding;protein serine/threonine phosphatases;protein serine/threonine phosphatases;protein kinases;catalytics;cAMP-dependent protein kinase re	UID1815	1	1126
17.642	17.3691	17.7383	16.9729	17.105	17.45	S	2	___1			0.961966	2.12451e-05	110.58	85.008	110.58	0.74267	64193000	86	1.06205	0.288901	-0.407169	-1.07103	AT2G20050.2;AT2G20050.1	86;86	AT2G20050.2	AT2G20050.2	SRDQEWGITRLSRVSSQFLPPDGSRVVKVPS	14.0304	protein serine/threonine phosphatases;protein kinases;catalytics;cAMP-dependent protein kinase regulators;ATP binding;protein serine/threonine phosphatases;protein serine/threonine phosphatases;protein kinases;catalytics;cAMP-dependent protein kinase re	UID1816	1	1126
17.2314	16.8964	17.3515	16.6208	16.6191	17.1497	S	3	___1			0.999084	1.01416e-07	78.976	59.138	43.208	-0.38513	62872000	259	0.748031	0.420595	-0.363225	-0.858753	AT2G20190.1	259	AT2G20190.1	AT2G20190.1	PKKSSPRAKAPTRENSLFGGDADITEKPIEP	30.3758	CLIP-associated protein	UID1817	1	1128
16.0325	16.0923	16.1004	16.4073	16.5667	17.567	S	3	___1			0.763555	2.69762e-06	74.428	55.353	74.428	0.68643	6713500	688	0.995851	0.188073	0.771939	1.36979	AT2G20190.1	688	AT2G20190.1	AT2G20190.1	KDSGRSSYRGNLLSESHPTFSSLTAKRGSER	5.85193	CLIP-associated protein	UID1818	1	1128
16.5869	16.1697	16.6993	16.5966	16.5701	16.9596	S	3	___1			0.99976	0.000229337	65.5	38.402	65.5	-0.30033	15436000	263	0.474329	0.70393	0.22348	0.552744	AT2G20230.1	263	AT2G20230.1	AT2G20230.1	ENWSSRIREKYGLNQSPPVNPKG________	36.2015	Tetraspanin family protein	UID1822	1	1129
16.2168	16.0158	16.4624	16.3167	16.5181	16.733	S	2	___1			0.861846	4.31395e-06	97.417	72.563	97.417	0.97571	21267000	371	0.758373	0.495351	0.290948	0.77296	AT2G20280.1	371	AT2G20280.1	AT2G20280.1	SKTSIQIREPNDEGSS_______________	7.95065	Zinc finger C-x8-C-x5-C-x3-H type family protein	UID1823	1	1131
16.1705	15.7763	16.2513	15.6444	15.6817	16.0911	S	3	___1			0.798168	1.42041e-08	65.213	51.787	65.213	0.4014	49721000	151	0.564001	0.623606	-0.260302	-0.642812	AT2G20320.1	151	AT2G20320.1	AT2G20320.1	VLDFVSRDNEESASGSPERDDITLSKEIKEL	6.29303	DENN (AEX-3) domain-containing protein	UID1825	1;2	1132
13.9943	13.6823	13.9813	13.7014	13.5558	14.2403	S	3	___1			1	4.1659e-07	58.858	49.328	58.858	0.86151	10795000	127	0.0814761	0.969203	-0.0534512	-0.123789	AT2G20330.1	127	AT2G20330.1	AT2G20330.1	MGPPPPPKGLGNINDSDDEGDMIGPPPPPPA	58.8579	Transducin/WD40 repeat-like superfamily protein	UID1826	1	1133
18.2843	17.8799	18.5143	18.6451	18.7035	19.1144	S	3	___1			0.989436	3.23387e-06	65.184	52.335	65.184	0.097022	15615000	637	1.17981	0.190506	0.594803	1.36102	AT2G20330.1	637	AT2G20330.1	AT2G20330.1	APAYSQTQPKTIFAKSDDEEEEGDTKK____	20.2582	Transducin/WD40 repeat-like superfamily protein	UID1827	1	1133
14.8113	14.4298	14.9527	14.4876	14.6521	15.0911	S	2	___1			0.999979	1.75297e-12	131.17	107.57	131.17	0.35108	6536100	296	0.0171459	0.992491	0.0123116	0.0280832	AT2G20400.1	296	AT2G20400.1	AT2G20400.1	QKYRTAKYIPVPSEGSPEARLTPLEQITSDD	46.6932	myb-like HTH transcriptional regulator family protein	UID1828	1	1134
12.8391	12.7965	13.1709	13.9158	14.3356	14.8794	S	3	___1	+	dec-man_dec-mock	0.90069	2.602e-15	74.838	65.05	74.838	0.054423	22832000	79	2.04941	0.001888	1.44147	2.86564	AT2G20550.2;AT2G20550.1	79;79	AT2G20550.2	AT2G20550.2	PRDKDDISAEYFGVPSPSGSGSSGGREGGGG	11.2653	HSP40/DnaJ peptide-binding protein;HSP40/DnaJ peptide-binding protein	UID1829	1	1137
16.0272	15.6814	16.282	15.7426	15.8713	16.2588	S	3	___1			1	0.000136172	59.513	24.559	59.513	0.025831	7120900	40	0.0583483	0.982482	-0.0393124	-0.0907595	AT2G20580.1	40	AT2G20580.1	AT2G20580.1	SKDPKKKDEKKDEDLSEEDLELKQNLELYVE	59.5133	26S proteasome regulatory subunit S2 1A	UID1831	1	1138
16.5429	16.2914	16.6563	17.5965	17.6182	18.1066	S	3	___1	+	dec-man_dec-mock	0.997639	1.31559e-08	105.39	77.42	105.39	-1.5998	16617000	449	2.5232	0.000530387	1.27688	3.20507	AT2G20610.1	449	AT2G20610.1	AT2G20610.1	GFCTRHAKKTETETESLQALKLSDNNLEM__	26.376	Tyrosine transaminase family protein	UID1832	1	1139
14.2475	13.0099	13.8258	13.7503	13.8738	13.6369	S	3	___1			0.991916	2.05718e-09	63.398	52.763	63.398	-2.6314	6090700	84	0.0553324	0.978596	0.0592718	0.104053	AT2G20740.3;AT2G20740.2;AT2G20740.1	84;133;174	AT2G20740.3	AT2G20740.3	MLLKALGPHPHRHYDSDDEYNVSTVALLQDA	24.6417	Tetraspanin family protein;Tetraspanin family protein;Tetraspanin family protein	UID1833	1	1142
12.8321	12.1716	13.1589	13.5158	13.6011	14.0611	S	4	___1			0.938258	0.000124809	44.615	31.367	44.615	1.7471	11411000	378	1.3943	0.0338711	1.00512	1.87467	AT2G20790.3;AT2G20790.2;AT2G20790.1	378;378;516	AT2G20790.3	AT2G20790.3	SPLQSRRKGDGDDEESEDESAENVVNVEDFL	11.8175	clathrin adaptor complexes medium subunit family protein;clathrin adaptor complexes medium subunit family protein;clathrin adaptor complexes medium subunit family protein	UID1834	1	1144
16.1294	14.3473	16.3332	16.3892	16.3614	14.9459	S	4	___1			0.966732	1.27563e-16	84.948	79.168	84.948	0.6157	12074000	463	0.138156	0.896102	0.295506	0.29833	AT2G20900.3;AT2G20900.2;AT2G20900.4;AT2G20900.1	463;463;463;463	AT2G20900.3	AT2G20900.3	RHQDGAEDYDDNEDDSVAEGEEFRKFGAADT	14.6328	diacylglycerol kinase 5;diacylglycerol kinase 5;diacylglycerol kinase 5;diacylglycerol kinase 5	UID1835	1	1146
15.0649	14.8653	15.2755	16.4086	16.5041	16.9336	S	2	___1	+	dec-man_dec-mock	0.872224	0.00748914	65.305	48.634	65.305	0.71788	60109000	445	2.82054	0	1.54687	3.86492	AT2G20900.3;AT2G20900.2;AT2G20900.4;AT2G20900.1	445;445;445;445	AT2G20900.3	AT2G20900.3	MLATHDCRSRSVFDPSTPRHQDGAEDYDDNE	8.38947	diacylglycerol kinase 5;diacylglycerol kinase 5;diacylglycerol kinase 5;diacylglycerol kinase 5	UID1836	1	1146
17.6388	17.2682	17.6384	17.2459	17.2615	17.8101	S	3	___1			0.793949	2.37432e-10	130.1	101.77	130.1	2.5548	21692000	276	0.124695	0.948441	-0.0759449	-0.179598	AT2G20950.1;AT2G20950.2;AT2G20950.3	276;259;261	AT2G20950.1	AT2G20950.1	FPEIATGRRSRGVSGSSTPVHYKYQITSVET	7.63921	Arabidopsis phospholipase-like protein (PEARLI 4) family;Arabidopsis phospholipase-like protein (PEARLI 4) family;Arabidopsis phospholipase-like protein (PEARLI 4) family	UID1837	1	1147
15.4845	15.2443	15.5995	15.2942	15.5044	15.9337	S	3	___1			0.99975	5.63664e-06	66.977	55.363	66.977	-0.59562	11229000	145	0.247472	0.883098	0.134654	0.324224	AT2G20950.1	145	AT2G20950.1	AT2G20950.1	TKELYERMYEADANVSPFHPFRSRSPAPYNT	36.0154	Arabidopsis phospholipase-like protein (PEARLI 4) family	UID1838	1	1147
16.7614	16.1727	16.8265	16.0434	16.0783	16.4241	S	3	___1			0.933775	5.73614e-05	88.486	71.319	88.486	-0.059508	57336000	30	0.774763	0.369804	-0.404941	-0.918586	AT2G20950.1;AT2G20950.2;AT2G20950.3;AT2G20950.4	30;30;30;30	AT2G20950.1	AT2G20950.1	AGLFGHKSASKSNPSSPPHLAEGRSQPTTHF	11.3492	Arabidopsis phospholipase-like protein (PEARLI 4) family;Arabidopsis phospholipase-like protein (PEARLI 4) family;Arabidopsis phospholipase-like protein (PEARLI 4) family;Arabidopsis phospholipase-like protein (PEARLI 4) family	UID1843	1;2	1147
14.2348	13.8484	14.2666	13.2634	13.1891	13.8987	S	3	___1			0.794837	0.000204656	67.326	46.944	67.326	-1.0595	52045000	154	1.1942	0.158931	-0.666205	-1.44128	AT2G20950.1	154	AT2G20950.1	AT2G20950.1	EADANVSPFHPFRSRSPAPYNTHERGRDYSR	5.88197	Arabidopsis phospholipase-like protein (PEARLI 4) family	UID1844	1	1147
14.8722	14.4305	14.9171	14.3659	14.4743	15.084	S	4	___1			0.841354	5.60117e-07	89.859	75.497	89.859	0.14672	26695000	89	0.133356	0.932992	-0.09854	-0.208708	AT2G20950.1;AT2G20950.2;AT2G20950.3;AT2G20950.4	89;89;89;89	AT2G20950.1	AT2G20950.1	ERIPNSHQRPPVYRYSTPERPREPDEDVTPR	7.24941	Arabidopsis phospholipase-like protein (PEARLI 4) family;Arabidopsis phospholipase-like protein (PEARLI 4) family;Arabidopsis phospholipase-like protein (PEARLI 4) family;Arabidopsis phospholipase-like protein (PEARLI 4) family	UID1845	1	1147
18.5066	18.2251	18.6574	18.3272	18.3548	18.8592	S	3	___1			0.999403	8.88531e-07	84.493	73.193	84.493	-0.039756	145870000	146	0.0837406	0.970237	0.0507037	0.122368	AT2G20960.1	146	AT2G20960.1	AT2G20960.1	FARRADQRGDEDDDVSPRPFGTQPKTPEHPL	32.2391	Arabidopsis phospholipase-like protein (PEARLI 4) family	UID1846	1	1148
14.013	13.5481	14.6831	15.2729	15.3599	15.6549	S	3	___1	+	dec-man_dec-mock	0.99975	1.90517e-13	93.229	77.836	93.229	4.704	1912300	447	1.74142	0.00392287	1.34784	2.45452	AT2G20960.1	447	AT2G20960.1	AT2G20960.1	EKNEESVLLFPELILSPQERPPSRLITLNHR	36.0188	Arabidopsis phospholipase-like protein (PEARLI 4) family	UID1847	1	1148
17.4613	17.078	17.5641	16.8462	16.8704	17.4297	S	2	___1			0.964944	0.00233494	78.488	43.264	78.488	-0.16652	16534000	66	0.590724	0.542518	-0.319028	-0.722979	AT2G20960.1	66	AT2G20960.1	AT2G20960.1	SRDQTPPASPARGSRSPLASYFAKKKVESSA	15.4126	Arabidopsis phospholipase-like protein (PEARLI 4) family	UID1850	1	1148
16.0095	15.6962	16.2501	15.3518	15.3905	15.6127	S	3	___1			0.998978	0.000210721	66.797	43.918	66.797	0.28808	111310000	400	1.38471	0.173471	-0.533603	-1.40495	AT2G20960.1	400	AT2G20960.1	AT2G20960.1	RIHESRPKTAVYGGRSPDHREKISQEMGQRS	29.95	Arabidopsis phospholipase-like protein (PEARLI 4) family	UID1852	1	1148
16.5013	16.1988	16.8631	16.5896	16.6971	17.2266	S	3	___1			0.999994	1.40689e-08	65.107	54.118	65.107	-2.7415	18375000	132	0.503516	0.598107	0.316683	0.66667	AT2G21150.1	132	AT2G21150.1	AT2G21150.1	KGSSRLSFAEDFENGSDEDDGENKSSGTGNL	51.8767	XAP5 family protein	UID1853	1	1150
14.0355	13.7165	14.1709	14.7773	14.7439	15.3272	S	3	___1	+	dec-man_dec-mock	0.853771	5.87032e-06	65.225	43.996	65.225	-2.47	7065600	176	1.86353	0.00580132	0.975171	2.25648	AT2G21230.2;AT2G21230.1;AT2G21230.3	176;176;176	AT2G21230.2	AT2G21230.2	QNQKSPPLSSLERSISGEDTSDWSNLVKKEP	7.72621	Basic-leucine zipper (bZIP) transcription factor family protein;Basic-leucine zipper (bZIP) transcription factor family protein;Basic-leucine zipper (bZIP) transcription factor family protein	UID1854	1	1152
15.7685	15.3103	15.819	15.6378	15.5297	16.0058	S	2	___1			0.999456	0.00523822	69.721	21.872	69.721	-0.020656	13696000	165	0.158936	0.929749	0.0918198	0.220364	AT2G21230.2;AT2G21230.1;AT2G21230.3	165;165;165	AT2G21230.2	AT2G21230.2	DVTFGFSSMMSQNQKSPPLSSLERSISGEDT	34.6036	Basic-leucine zipper (bZIP) transcription factor family protein;Basic-leucine zipper (bZIP) transcription factor family protein;Basic-leucine zipper (bZIP) transcription factor family protein	UID1856	1	1152
14.7016	14.3633	14.9129	15.0804	14.9253	15.4531	S	3	___1			0.757072	0.0033395	49.423	11.234	49.423	-0.99833	12891000	300	1.03529	0.251797	0.49368	1.16448	AT2G21230.2;AT2G21230.1;AT2G21230.3	300;300;300	AT2G21230.2	AT2G21230.2	AGGDIAPTGRHYRSVSMDSCFMGKLNFGDES	7.32772	Basic-leucine zipper (bZIP) transcription factor family protein;Basic-leucine zipper (bZIP) transcription factor family protein;Basic-leucine zipper (bZIP) transcription factor family protein	UID1857	1	1152
14.2806	13.9646	14.4065	15.1038	15.2409	15.6611	S	3	___1	+	dec-man_dec-mock	0.810397	0.0123305	42.629	27	42.629	-0.37785	16933000	219	2.20032	0.0028777	1.11806	2.70693	AT4G38930.1;AT4G38930.2;AT2G21270.2;AT2G21270.1;AT2G21270.3	219;223;222;222;243	AT4G38930.1	AT4G38930.1	VDVAEAEPKFNPFTGSGRRLDGRPLSYEPQP	6.30853	Ubiquitin fusion degradation UFD1 family protein;Ubiquitin fusion degradation UFD1 family protein;ubiquitin fusion degradation 1;ubiquitin fusion degradation 1;ubiquitin fusion degradation 1	UID1858	1	1154
16.6885	16.4489	16.8049	16.4168	16.4876	16.8536	S	2	___1			0.996954	2.61936e-21	157.77	137.11	157.77	0.41083	58578000	987	0.132111	0.954667	-0.0614516	-0.165568	AT2G21390.1;AT1G62020.1	987;986	AT2G21390.1	AT2G21390.1	PVVPLAIERGWSESSSPNVRGPPALVFDFSQ	25.2119	Coatomer, alpha subunit;Coatomer, alpha subunit	UID1861	1	1156
15.6239	15.3236	15.5831	15.9644	16.0425	16.6528	S	2	___1			0.90642	0.00237523	68.335	52.198	68.335	0.78071	7523300	173	1.39579	0.0948531	0.709723	1.62376	AT2G21390.1	173	AT2G21390.1	AT2G21390.1	TVRVWDIGALKKKSASPADDLMRFSQMNSDL	9.86149	Coatomer, alpha subunit	UID1862	1	1156
16.6713	16.2252	16.8138	16.4271	16.4648	16.7923	S	3	___1			0.999788	8.81533e-07	61.648	49.52	61.648	-0.7031	19371000	137	0.0136064	0.994138	-0.00871595	-0.0211624	AT2G21440.1	137	AT2G21440.1	AT2G21440.1	QSDKDTSIPETDEKVSPPEKKLEKPVERKKV	37.0543	RNA-binding (RRM/RBD/RNP motifs) family protein	UID1863	1	1157
17.419	17.0145	17.4209	17.141	17.2172	17.7435	S	4	___1			0.99903	7.81784e-15	80.439	66.386	80.439	-0.861	36696000	603	0.130167	0.941728	0.0824331	0.190514	AT2G21470.1;AT2G21470.3;AT2G21470.2	603;606;678	AT2G21470.1	AT2G21470.1	ETEASNHKKETENVESEDDDIMEVENPMMVS	30.1454	SUMO-activating enzyme 2;SUMO-activating enzyme 2;SUMO-activating enzyme 2	UID1864	1	1158
14.9136	14.292	15.1264	15.3321	15.2313	15.589	S	2	___1			0.996613	1.49949e-05	104.59	84.497	104.59	-3.1007	2800500	175	1.0478	0.213741	0.606782	1.2854	AT2G21620.1;AT2G21620.2	175;181	AT2G21620.1	AT2G21620.1	SAPVIIVPGKEAGDESIVDWTRSEDPKP___	24.6865	Adenine nucleotide alpha hydrolases-like superfamily protein;Adenine nucleotide alpha hydrolases-like superfamily protein	UID1865	1	1160
13.4273	13.2353	13.7308	14.0116	14.2056	14.4832	S	4	___1			0.999477	4.42771e-05	45.611	35.823	45.611	3.7015	969850	33	1.74398	0.0265063	0.769018	1.92814	AT2G21620.1;AT2G21620.2	33;33	AT2G21620.1	AT2G21620.1	PSLIPVVPEPELERESGERRRGRDVIVAVDH	32.8091	Adenine nucleotide alpha hydrolases-like superfamily protein;Adenine nucleotide alpha hydrolases-like superfamily protein	UID1866	1	1160
16.262	16.1759	16.3641	18.0858	18.044	18.5549	S	3	___1	+	dec-man_dec-mock	0.966265	4.43896e-15	73.109	64.177	73.109	0.87006	138550000	105	3.46587	0	1.9609	5.26312	AT2G21660.1	105	AT2G21660.1	AT2G21660.1	GGGGGHRGGGGGGYRSGGGGGYSGGGGSYGG	15.3061	cold, circadian rhythm, and rna binding 2	UID1868	1	1161
15.6126	15.5504	15.7812	16.816	16.6926	17.1547	S	2	___1	+	dec-man_dec-mock	0.999962	1.16476e-13	108.96	95.79	108.96	0.54265	31222000	117	2.88429	0	1.23971	3.49817	AT2G21660.1	117	AT2G21660.1	AT2G21660.1	GYRSGGGGGYSGGGGSYGGGGGRREGGGGYS	44.9989	cold, circadian rhythm, and rna binding 2	UID1869	1	1161
15.6117	15.4933	15.6101	14.9588	15.0218	15.5413	S	3	___1			0.752305	3.70915e-06	79.383	62.717	79.383	2.793	26724000	189	0.988145	0.307246	-0.397695	-1.02315	AT2G21880.2;AT2G21880.1	189;197	AT2G21880.2	AT2G21880.2	RKQSNDIYPRGQYHDSVTDIIDPDQSRGCAC	5.04481	RAB GTPase homolog 7A;RAB GTPase homolog 7A	UID1871	1	1164
17.75	17.4519	17.8003	17.6248	17.6964	18.1272	S	3	___1			0.906507	0.00447982	56.328	26.269	56.328	-0.98036	1641800	177	0.319274	0.845415	0.148739	0.380498	AT2G21880.2;AT2G21880.1	177;185	AT2G21880.2	AT2G21880.2	FLSVAHIALSNERKQSNDIYPRGQYHDSVTD	9.86594	RAB GTPase homolog 7A;RAB GTPase homolog 7A	UID1872	1	1164
13.9605	13.6068	14.3751	15.0643	15.2224	15.7802	S	3	___1	+	dec-man_dec-mock	0.995853	9.39074e-08	82.267	67.012	82.267	-3.2055	2537800	8	1.94123	0.0028169	1.37482	2.69279	AT2G22300.2;AT2G22300.1	8;8	AT2G22300.2	AT2G22300.2	________MAEARRFSPVHELDVGQILSEAR	23.8051	signal responsive 1;signal responsive 1	UID1873	1	1168
17.324	17.0867	17.4542	16.562	16.5102	17.162	S	2	___1			0.997521	0.000520277	103.08	59.811	47.574	0.46025	122590000	964	1.0864	0.225403	-0.543531	-1.24889	AT2G22300.2;AT2G22300.1;AT5G09410.1;AT5G09410.2;AT5G09410.3	964;964;924;942;1001	AT2G22300.2;AT5G09410.1	AT2G22300.2	KQTEDRLQKALARVKSMVQYPEARDQYRRLL;KQTEERLQKALTRVKSMVQYPEARDQYRRLL	26.0464	signal responsive 1;signal responsive 1;ethylene induced calmodulin binding protein;ethylene induced calmodulin binding protein;ethylene induced calmodulin binding protein	UID1874	1	1168;2965
17.8639	17.6504	18.0973	17.573	17.652	17.6993	S	3	___1			0.948309	0.00020098	67.646	46.274	67.646	-0.1383	7822100	82	0.787852	0.577205	-0.229095	-0.685508	AT2G22425.2;AT2G22425.1	82;82	AT2G22425.2	AT2G22425.2	LDPSEAEKHPKPEVVSVASKKKFSKK_____	12.6354	Microsomal signal peptidase 12 kDa subunit (SPC12);Microsomal signal peptidase 12 kDa subunit (SPC12)	UID1875	1	1169
16.4426	16.3784	16.5283	16.1682	16.12	16.9866	S	3	___1			0.989027	1.38033e-07	61.087	43.974	61.087	0.4806	4023400	73	0.0293793	0.992577	-0.0248534	-0.0512953	AT2G22475.2;AT2G22475.1	73;73	AT2G22475.2	AT2G22475.2	APSRTSSGSKKSVHWSPELVSGSQEPDQKAA	21.44	GRAM domain family protein;GRAM domain family protein	UID1877	1	1171
15.5344	15.3074	15.7838	14.8605	15.01	15.3062	S	2	___1			0.799234	0.00108867	63.401	39.066	63.401	0.21838	5939900	152	1.19509	0.229404	-0.482944	-1.23848	AT2G22475.2;AT2G22475.1	152;152	AT2G22475.2	AT2G22475.2	ESLAGNTWQHLRTAPSFADAAMGRIAQSTKV	5.99983	GRAM domain family protein;GRAM domain family protein	UID1878	1	1171
17.3934	17.0837	17.5541	17.0638	17.1275	17.713	S	2	___1			0.982642	7.3184e-07	126.76	98.752	126.76	1.0605	39253000	894	0.0589275	0.982877	-0.0422929	-0.0942997	AT2G22560.1	894	AT2G22560.1	AT2G22560.1	EVDKTLGKLIDEFALSGSKNKSDLDLQHSDS	17.529	Kinase interacting (KIP1-like) family protein	UID1879	1	1172
16.0069	15.6142	16.0378	15.7946	15.8627	15.9856	S	3	___1			1	0.0249992	44.692	18.583	44.692	-1.5789	3155300	628	0.0118758	0.995486	-0.00530052	-0.0152605	AT2G22660.2	628	AT2G22660.2	AT2G22660.2	HPYGKTVGLVDMRFGSIEAKENWLLLPGIVS	44.6921	Protein of unknown function (duplicated DUF1399)	UID1881	1	1173
16.4125	16.1217	16.3896	15.087	15.2691	15.7887	S	2	___1	+	dec-man_dec-mock	1	0.00681166	75.213	31.966	75.213	-0.21737	13001000	414	1.80218	0.0087596	-0.926353	-2.1542	AT2G22840.1	414	AT2G22840.1	AT2G22840.1	IPMAPSSPVQDKLALSPLRLSREFDPAIHMG	75.2127	growth-regulating factor 1	UID1888	1	1176
17.3364	16.9058	17.5474	16.3994	16.4592	16.6914	S	3	___1			0.989955	0.000767644	94.692	64.437	57.281	0.8397	51605000	500	1.63373	0.0427216	-0.74655	-1.82646	AT2G23140.2;AT2G23140.1	500;503	AT2G23140.2	AT2G23140.2	AATTSAATRRDLSDFSPKFMDRRTRGQFWRR	19.9367	RING/U-box superfamily protein with ARM repeat domain;RING/U-box superfamily protein with ARM repeat domain	UID1893	1	1178
14.9596	14.585	14.9651	14.8479	14.9603	15.4231	S	2	___1			1	0.0001221	91.123	69.659	91.123	0.41859	17310000	396	0.483378	0.68454	0.240538	0.577712	AT2G23140.2;AT2G23140.1	396;399	AT2G23140.2	AT2G23140.2	PGISGNGYGLDARRGSLNDFEDRSNDSRELR	91.1231	RING/U-box superfamily protein with ARM repeat domain;RING/U-box superfamily protein with ARM repeat domain	UID1895	1	1178
16.4167	16.3292	16.2766	15.8795	15.8485	16.3495	S	3	___1			0.999997	1.87856e-24	133.98	115.38	133.98	-0.13208	23594000	465	0.877529	0.42113	-0.314992	-0.857957	AT2G23200.1	465	AT2G23200.1	AT2G23200.1	RGGSSDNRPISQYHNSPLRNLHLGLTIPFTD	56.0204	Protein kinase superfamily protein	UID1898	1	1179
15.6685	15.495	15.9907	15.3629	15.3975	15.863	S	2	___1			1	0.00207385	92.538	52.48	92.538	0.77872	5523100	84	0.336598	0.813363	-0.176912	-0.424248	AT2G23320.2;AT2G23320.1	84;84	AT2G23320.2	AT2G23320.2	NTTADAAVSKFKRVISLLDRTRTGHARFRRA	92.5385	WRKY DNA-binding protein 15;WRKY DNA-binding protein 15	UID1899	1	1180
16.701	16.4247	16.7861	16.5342	16.4982	16.9056	S	2	___1			0.984519	0.016831	54.286	24.869	54.286	1.3895	5969700	663	0.0170487	0.993692	0.00872358	0.0235858	AT2G23520.1	663	AT2G23520.1	AT2G23520.1	LLGLEDEQPSRGTRVSFNMDRVSHSLDQGEA	18.0342	Pyridoxal phosphate (PLP)-dependent transferases superfamily protein	UID1901	1	1182
14.49	14.548	14.759	14.2142	14.1443	14.6785	S	3	___1			0.987037	0.00100592	57.328	36.457	57.328	-1.3159	4160600	30	0.609083	0.609928	-0.253301	-0.655349	AT2G23520.1	30	AT2G23520.1	AT2G23520.1	LILDKSKSRRRDGSDSPIDVRRKASMLRKLY	18.8164	Pyridoxal phosphate (PLP)-dependent transferases superfamily protein	UID1902	1	1182
13.3042	13.37	13.7626	13.2154	13.0741	13.7529	S	3	___1			1	3.76572e-07	96.447	78.646	96.447	0.88004	3283500	76	0.201534	0.899357	-0.131467	-0.2912	AT2G23520.1	76	AT2G23520.1	AT2G23520.1	SLFKSQDVENENQDESLGRSRSLARLHAQRE	73.4393	Pyridoxal phosphate (PLP)-dependent transferases superfamily protein	UID1903	1	1182
15.1258	14.8544	15.3701	14.9058	15.0622	15.4977	S	2	___1			0.999653	1.85695e-21	123.99	100.24	123.99	0.41129	6792100	927	0.0574528	0.982442	0.0384518	0.0891315	AT2G23740.1;AT2G23740.2	927;934	AT2G23740.1	AT2G23740.1	GSKSLGTEGNTEAGVSPPLDDSRNFDGVTDA	34.6089	nucleic acid binding;sequence-specific DNA binding transcription factors;zinc ion binding;nucleic acid binding;sequence-specific DNA binding transcription factors;zinc ion binding	UID1905	1	1185
12.7873	14.2391	12.1109	12.0334	12.1602	14.2144	S	4	___1			0.969003	6.25511e-15	72.603	62.091	72.603	-1.2314	11128000	253	0.091649	0.930771	-0.243099	-0.212246	AT2G24330.1	253	AT2G24330.1	AT2G24330.1	TNTRGNSAETTPIHHSDNESNHSGTSERITG	17.8705	Protein of unknown function (DUF2296)	UID1906	1	1190
16.7937	16.5836	17.0803	17.1118	17.1804	17.6718	S	3	___1			0.962583	7.27595e-05	65.949	46.111	65.949	0.12665	8938700	57	1.03597	0.248925	0.502099	1.17417	AT2G24400.1	57	AT2G24400.1	AT2G24400.1	SGGGSKSIKFLKRTLSFTDVTAVPKGYLAVS	16.6065	SAUR-like auxin-responsive protein family	UID1907	1	1191
16.7052	16.4948	16.8159	16.543	16.5964	17.0957	S	2	___1			0.991137	0.00362405	49.423	26.89	48.659	-2.2734	4626000	121	0.134986	0.94526	0.0730705	0.182857	AT2G24550.1	121	AT2G24550.1	AT2G24550.1	PIKRGLSNHYVGKSKSFGNLMEAASKAKDLE	20.4856	unknown protein;BEST Arabidopsis thaliana protein match is: unknown protein (TAIR:AT4G31510.1);Has 219 Blast hits to 219 proteins in 33 species: Archae - 0;Bacteria - 0;Metazoa - 16;Fungi - 2;Plants - 184;Viruses - 0;Other Eukaryotes - 17 (source:	UID1908	1	1193
15.8899	15.7994	16.0879	15.8376	15.8998	16.4376	S	4	___1			1	1.20051e-14	118.54	105.37	118.54	0.26998	22397000	48	0.252101	0.883672	0.132621	0.324511	AT2G24590.1	48	AT2G24590.1	AT2G24590.1	VARRPPGYAFLDFEDSRDARDAIREVDGKNG	89.4424	RNA recognition motif and CCHC-type zinc finger domains containing protein	UID1911	1	1194
16.3763	15.987	16.4796	16.2285	16.1837	16.4484	S	3	___1			0.942133	0.000436356	44.089	21.556	44.089	3.1381	3629600	67	0.0114066	0.996232	0.00590674	0.0159275	AT2G24940.1	67	AT2G24940.1	AT2G24940.1	ASRALGKMSKNEEDVSPSLEGLTEKEINTLN	12.464	membrane-associated progesterone binding protein 2	UID1913	1	1196
15.8196	15.3902	15.4466	16.3998	14.9439	15.3809	S	3	___1			0.968087	1.07003e-05	88.706	41.644	88.706	-0.53375	3072800	175	0.0167061	0.993454	0.022747	0.0348962	AT2G25090.1	175	AT2G25090.1	AT2G25090.1	LSALMMPEGLGGRRGSSDDLLHTRCGTPAYV	14.8195	CBL-interacting protein kinase 16	UID1915	1	1198
17.8382	17.2581	17.8838	17.2975	17.5871	17.7565	S	4	___1			0.999902	1.30669e-07	60.278	47.614	60.278	-0.74659	93628000	23	0.177363	0.918384	-0.113	-0.255712	AT2G25170.1	23	AT2G25170.1	AT2G25170.1	LRIRSDRKPVYNLDDSDDDDFVPKKDRTFEQ	40.954	chromatin remodeling factor CHD3 (PICKLE)	UID1916	1	1199
16.2548	15.9556	16.4517	16.1182	16.0577	16.5909	S	2	___1			0.959863	0.000248729	87.568	63.103	87.568	-0.65405	5195300	537	0.0541988	0.983701	0.0348848	0.0826926	AT2G25270.1	537	AT2G25270.1	AT2G25270.1	RERRHRKEALPEFSESKEIVRVNF_______	13.7866	unknown protein;LOCATED IN: plasma membrane;EXPRESSED IN: 18 plant structures;EXPRESSED DURING: 13 growth stages;BEST Arabidopsis thaliana protein match is: unknown protein (TAIR:AT2G12400.1);Has 35333 Blast hits to 34131 proteins in 2444 species: Ar	UID1919	1	1201
17.3961	17.0914	17.262	16.9386	16.8282	17.1279	S	3	___1			1	8.43357e-05	82.261	64.452	67.207	-0.35278	324170000	187	1.07815	0.401936	-0.284896	-0.878722	AT2G25430.1	187	AT2G25430.1	AT2G25430.1	SNNDDRYGRGRDDFRSPPPRSYDYENGGGGG	67.2066	epsin N-terminal homology (ENTH) domain-containing protein / clathrin assembly protein-related	UID1924	1	1204
18.866	18.5265	19.0273	18.5406	18.6027	19.1055	S	4	___1			0.838017	8.03209e-07	56.335	37.011	56.335	0.14246	241030000	221	0.0872891	0.966706	-0.0570037	-0.131986	AT2G25430.1	221	AT2G25430.1	AT2G25430.1	RGDNNGYGGVPKRSRSYGDMTEMGGGGGGGG	7.48053	epsin N-terminal homology (ENTH) domain-containing protein / clathrin assembly protein-related	UID1926	1	1204
15.0071	14.9277	15.013	16.2851	16.3063	17.2398	S	3	___1	+	dec-man_dec-mock	0.790667	8.66298e-18	131.18	115.66	131.18	-0.17101	17821000	340	2.17168	0.000502618	1.62778	3.15495	AT2G25450.1	340	AT2G25450.1	AT2G25450.1	SELNPPKYRDTTSESSNHYVARKPNGNSSLD	5.77842	2-oxoglutarate (2OG) and Fe(II)-dependent oxygenase superfamily protein	UID1929	1	1205
16.6535	16.3467	16.9092	16.3239	16.4938	16.9251	S	2	___1			0.986466	0.000584311	97.565	31.267	97.565	-0.1277	145500000	376	0.081163	0.96876	-0.055556	-0.125753	AT2G25620.1	376	AT2G25620.1	AT2G25620.1	PPNLVAPRLRVHRSFSAEGLKDLQSYLDGLG	18.6264	DNA-binding protein phosphatase 1	UID1930	1	1207
16.2613	15.9215	16.4403	15.8613	15.7599	16.4233	S	2	___1			0.771165	0.00213588	73.632	51.484	73.632	0.82471	15280000	557	0.306576	0.812994	-0.192896	-0.422676	AT2G25640.1	557	AT2G25640.1	AT2G25640.1	ANIDLCTSPVKAEALSPLTAKASSPVNAEDA	5.27626	SPOC domain / Transcription elongation factor S-II protein	UID1931	1	1208
15.5778	15.2046	15.71	15.2658	15.3031	15.8505	S	2	___1			1	3.98595e-05	61.692	43.096	43.282	-0.38567	58927000	233	0.0339991	0.991048	-0.0243581	-0.0550963	AT2G25650.1	233	AT2G25650.1	AT2G25650.1	IRDNDETARKAQQLESESEEEMLKEHEEPFN	43.2819	DNA-binding storekeeper protein-related transcriptional regulator	UID1932	1;2	1209
16.1601	15.9267	16.1789	14.7797	14.8068	15.3693	S	2	___1	+	dec-man_dec-mock	0.998221	2.82806e-10	136.38	112.77	136.38	-0.035123	35746000	1664	2.21261	0.00286738	-1.10332	-2.70043	AT2G25730.1;AT2G25730.2	1664;1698	AT2G25730.1	AT2G25730.1	SRAGPAVKASFTSSLSNFQREARRAFSWAPR	27.6601	unknown protein;Has 157 Blast hits to 144 proteins in 62 species: Archae - 0;Bacteria - 0;Metazoa - 101;Fungi - 0;Plants - 35;Viruses - 0;Other Eukaryotes - 21 (source: NCBI BLink).;unknown protein;LOCATED IN: cellular_component unknown;EXPRESS	UID1935	1	1210
15.7788	15.648	15.9631	15.4791	15.477	16.0101	S	2	___1			1	0.000965325	100.25	80.768	100.25	-0.18532	4946400	1675	0.285597	0.861726	-0.141245	-0.353525	AT2G25730.1;AT2G25730.2	1675;1709	AT2G25730.1	AT2G25730.1	TSSLSNFQREARRAFSWAPRNAENRTTSKDV	100.246	unknown protein;Has 157 Blast hits to 144 proteins in 62 species: Archae - 0;Bacteria - 0;Metazoa - 101;Fungi - 0;Plants - 35;Viruses - 0;Other Eukaryotes - 21 (source: NCBI BLink).;unknown protein;LOCATED IN: cellular_component unknown;EXPRESS	UID1936	1	1210
16.2112	15.8797	16.3745	16.0573	16.0362	16.5429	S	2	___1			0.975892	0.000894925	110.38	72.078	110.38	0.25251	12366000	1119	0.0922537	0.964714	0.0570275	0.135642	AT2G25730.1;AT2G25730.2	1119;1151	AT2G25730.1	AT2G25730.1	VIPTTPCSHSEGKVLSPSIEAKPNCYVRSSA	16.0724	unknown protein;Has 157 Blast hits to 144 proteins in 62 species: Archae - 0;Bacteria - 0;Metazoa - 101;Fungi - 0;Plants - 35;Viruses - 0;Other Eukaryotes - 21 (source: NCBI BLink).;unknown protein;LOCATED IN: cellular_component unknown;EXPRESS	UID1940	1	1210
16.0158	15.8241	15.9712	14.5826	14.6805	14.9769	S	2	___1	+	dec-man_dec-mock	0.800645	0.00755496	73.208	42.467	73.208	0.40686	6460100	142	3.07798	0	-1.19038	-3.58626	AT2G26110.1	142	AT2G26110.1	AT2G26110.1	PASIEQNQPFLSRSPSVLHRIKSFNLYNYIS	6.03813	Protein of unknown function (DUF761)	UID1942	1	1213
15.1616	14.7224	15.1019	16.6506	16.647	17.2137	S	2	___1	+	dec-man_dec-mock	0.999996	0.000214668	88.056	75.48	88.056	-0.1261	13640000	482	2.85706	0	1.84182	4.2518	AT2G26190.1;AT4G33050.3;AT4G33050.2	525;482;520	AT2G26190.1;AT4G33050.3	AT4G33050.3	PKVRVSPRLAYMGIPSPRAVKC_________;PRVRVSPRLAYMGIPSPRVQVNC________	53.6547	calmodulin-binding family protein;calmodulin-binding family protein;calmodulin-binding family protein	UID1945	1	1214;2743
14.1148	14.0237	14.5684	14.0374	14.0638	14.7468	S	2	___1			0.807178	3.93506e-06	60.209	39.828	60.209	1.3453	4425700	28	0.0566801	0.982645	0.0470606	0.0966602	AT2G26250.1	28	AT2G26250.1	AT2G26250.1	EIVNRGIEPSGPNAGSPTFSVRVRRRLPDFL	7.04012	3-ketoacyl-CoA synthase 10	UID1946	1	1215
18.4542	18.1782	18.753	18.8887	18.949	19.3664	S	3	___1			0.990902	9.3943e-05	61.226	40.273	61.226	0.2786	37064000	172	1.27051	0.162271	0.606231	1.43028	AT2G26280.1	172	AT2G26280.1	AT2G26280.1	SSFGEDPQRQSFMQLSPKPWDKQIMNAEQLL	20.3709	CTC-interacting domain 7	UID1950	1	1216
16.8473	16.5489	17.0557	16.6489	16.8418	17.1299	S	2	___1			0.942732	1.31407e-14	142.76	111.89	142.76	-0.090419	43524000	148	0.0994269	0.962328	0.0562312	0.139577	AT2G26570.1	148	AT2G26570.1	AT2G26570.1	GGGSPRTVSSPRFSGSPVSTGTPKNVDSHRG	13.0215	Plant protein of unknown function (DUF827)	UID1954	1	1220
16.0738	15.8252	16.1485	15.2369	15.4376	15.6995	S	3	___1			0.815977	0.00467928	42.785	27.155	42.785	0.55841	8154900	732	1.55009	0.126075	-0.557823	-1.52502	AT2G26650.1	732	AT2G26650.1	AT2G26650.1	VPILKTGIRFLGRFTSEPNIRPASREVSFRI	6.49205	K+ transporter 1	UID1955	1	1221
11.9786	11.7097	12.5907	12.6851	12.9529	13.2382	S	3	___1			0.792138	1.35255e-05	81.51	61.932	81.51	-3.0141	5316200	1512	1.32556	0.0733384	0.865743	1.71193	AT2G26890.1	1512	AT2G26890.1	AT2G26890.1	EGEACKILEISLNNVSSDDLNRTASVELNEE	5.82788	DNAJ heat shock N-terminal domain-containing protein	UID1960	1	1224
18.0171	18.7367	18.0825	16.8814	16.9119	18.6278	S	3	___1			0.918317	1.4314e-07	124.09	101	124.09	0.57196	34998000	798	0.577267	0.329677	-0.805047	-0.980375	AT2G26910.1	798	AT2G26910.1	AT2G26910.1	DEFVVELREYLQHSGSIHGKYFKNRGMVLPF	10.5086	pleiotropic drug resistance 4	UID1962	1	1225
13.6544	13.3551	13.6846	14.0143	13.7727	14.5305	S	3	___1			0.999401	0.00018547	69.261	51.452	69.261	0.32681	4023800	300	1.02866	0.236658	0.541137	1.21057	AT2G26920.1	300	AT2G26920.1	AT2G26920.1	GIGYQNSDVERSEIPSPGLHPTRDDKNFNYT	32.2678	Ubiquitin-associated/translation elongation factor EF1B protein	UID1965	1	1226
12.3525	12.3705	12.4195	11.42	10.6424	12.5197	S	3	___1			0.995675	0.00018108	41.446	26.832	41.446	-1.223	3099900	217	0.715856	0.257446	-0.853462	-1.14568	AT2G27090.1	217	AT2G27090.1	AT2G27090.1	EEDGTPEEEDDGEDFSFQEREESRDSDDDEF	23.6215	Protein of unknown function (DUF630 and DUF632)	UID1969	1	1229
18.004	17.8511	18.1624	17.5693	17.4976	18.1032	S	4	___1			1	2.71976e-06	90.926	75.665	85.554	-0.15245	360840000	76	0.598705	0.576433	-0.282464	-0.687041	AT2G27100.1	76	AT2G27100.1	AT2G27100.1	RDIERPPPNRRERDRSPLPPPRRDYKRRPSL	85.5541	C2H2 zinc-finger protein SERRATE (SE)	UID1970	1	1230
15.5735	15.2846	15.5445	15.9439	15.9703	16.3178	S	2	___1			1	1.01403e-23	148.78	135.12	148.78	-0.76985	33637000	689	1.80128	0.0672273	0.609804	1.73479	AT2G27100.1	689	AT2G27100.1	AT2G27100.1	PFEGSGRGGPAPFLLSPAFRQDPRRLRSYQD	148.784	C2H2 zinc-finger protein SERRATE (SE)	UID1971	1	1230
11.7419	11.7608	12.7721	13.6271	13.5454	14.3402	S	3	___1	+	dec-man_dec-mock	0.89104	4.18358e-06	51.398	40.343	51.398	-1.4815	5982900	701	1.83559	0.00226616	1.74595	2.79942	AT2G27100.1	701	AT2G27100.1	AT2G27100.1	FLLSPAFRQDPRRLRSYQDLDAPEEEVTVID	9.6871	C2H2 zinc-finger protein SERRATE (SE)	UID1972	1	1230
16.3987	16.23	16.62	16.2228	16.2712	16.8654	S	2	___1			0.999912	0.00148147	69.721	55.912	69.721	-2.8992	7319300	175	0.0540433	0.983115	0.0369212	0.0847879	AT2G27210.2;AT2G27210.1	175;175	AT2G27210.2	AT2G27210.2	LSNKWSRLTPYGEPPSPRAAHVATAVGTMVV	41.512	BRI1 suppressor 1 (BSU1)-like 3;BRI1 suppressor 1 (BSU1)-like 3	UID1981	1	1233
15.3893	15.3474	15.5101	15.3143	15.1843	15.838	S	2	___1			0.998701	1.68868e-17	143.42	103.64	143.42	4.4153	40383000	243	0.0498715	0.986912	0.0298796	0.0736557	AT2G27285.1	243	AT2G27285.1	AT2G27285.1	VEKKRKSPEKEVSPDSGEFGSSRSKSLEPLE	29.8154	Coiled-coil domain-containing protein 55 (DUF2040)	UID1982	1	1234
14.1167	13.8282	14.2031	13.7639	13.926	14.1046	S	3	___1			1	4.20151e-05	73.279	53.956	57.009	-1.1744	96663000	253	0.322122	0.875638	-0.117822	-0.336561	AT2G27285.1	253	AT2G27285.1	AT2G27285.1	EVSPDSGEFGSSRSKSLEPLEAEQAVSEKEM	57.0089	Coiled-coil domain-containing protein 55 (DUF2040)	UID1983	1;2	1234
15.4829	15.2105	15.5053	16.256	16.3502	16.8723	S	3	___1	+	dec-man_dec-mock	0.940244	6.6735e-07	54.658	43.601	54.658	-1.1795	9127800	82	2.15984	0.00268456	1.09325	2.6418	AT2G27600.1	82	AT2G27600.1	AT2G27600.1	EEIRAVLDEGGSGPGSNGDAAVATRPKTKPK	13.8481	AAA-type ATPase family protein	UID1985	1	1235
17.812	17.6602	17.8804	17.5543	17.6553	18.0808	S	2	___1			0.999755	9.27842e-93	209.11	178.92	209.11	0.24436	26781000	428	0.0406394	0.991016	-0.0207799	-0.0555693	AT2G27660.1	428	AT2G27660.1	AT2G27660.1	KIVGNGPRGGLQGSNSPIQSPRGPQTRRVQN	36.5361	Cysteine/Histidine-rich C1 domain family protein	UID1988	1	1237
17.973	17.5783	18.1094	17.8851	18.0554	18.4165	S	2	___1			0.999783	0.000274057	69.451	58.927	46.592	2.8779	1478600000	105	0.446708	0.709831	0.232086	0.548161	AT2G27710.3;AT2G27710.2;AT2G27710.1;AT2G27710.4;AT2G27720.1;AT2G27720.3;AT2G27720.2;AT3G44590.2;AT3G44590.1	105;105;105;88;105;117;120;101;101	AT2G27710.3;AT2G27720.1;AT3G44590.2	AT2G27710.3	AAESKKEEKKEEKEESDDDMGFSLFE_____;APAEKKEAKKEEKEESDDDMGFSLFE_____	36.6387	60S acidic ribosomal protein family;60S acidic ribosomal protein family;60S acidic ribosomal protein family;60S acidic ribosomal protein family;60S acidic ribosomal protein family;60S acidic ribosomal protein family;60S acidic ribosomal protei	UID1989	1	1239;1240;2034
16.4069	16.0975	16.5923	16.3897	16.3691	16.9222	S	2	___1			0.970887	2.86277e-06	68.735	54.965	63.408	0.10812	38799000	112	0.349167	0.793493	0.194778	0.451373	AT2G27710.3;AT2G27710.2;AT2G27710.1;AT2G27710.4;AT2G27720.1;AT2G27720.3;AT2G27720.2;AT3G44590.2;AT3G44590.1	112;112;112;95;112;124;127;108;108	AT2G27710.3;AT2G27720.1;AT3G44590.2	AT2G27710.3	AKKEEKEESDDDMGFSLFE____________;EKKEEKEESDDDMGFSLFE____________	15.2308	60S acidic ribosomal protein family;60S acidic ribosomal protein family;60S acidic ribosomal protein family;60S acidic ribosomal protein family;60S acidic ribosomal protein family;60S acidic ribosomal protein family;60S acidic ribosomal protei	UID1990	1	1239;1240;2034
15.0876	14.85	15.3032	15.1112	15.2758	15.124	S	3	___1			1	0.00154437	53.001	39.338	53.001	-2.9128	61421000	90	0.253147	0.913057	0.0900319	0.263901	AT2G28000.1	90	AT2G28000.1	AT2G28000.1	TLGPRGRNVVLDEFGSPKVVNDGVTIARAIE	53.001	chaperonin-60alpha	UID2000	1	1244
16.388	15.9638	16.496	15.9596	16.1328	16.3222	S	2	___1			0.930794	0.00576178	60.754	45.603	60.754	0.20378	7496100	27	0.304112	0.852361	-0.14439	-0.367182	AT2G28070.1	27	AT2G28070.1	AT2G28070.1	RSSSSSASSPTSRVPSSHFFYVRKPGSLRQP	11.2882	ABC-2 type transporter family protein	UID2003	1	1245
15.6574	15.5293	15.9419	15.4154	15.4942	16.0044	S	3	___1			0.982429	1.10987e-05	83.063	66.042	83.063	-0.19592	5036900	560	0.117718	0.951718	-0.0715507	-0.169863	AT2G28120.1	560	AT2G28120.1	AT2G28120.1	FYKGDIYKKFRESPESESELVPDSRKAVEFV	19.4849	Major facilitator superfamily protein	UID2005	1	1246
16.3624	16.0185	16.4434	14.7262	14.7959	15.5417	S	3	___1	+	dec-man_dec-mock	1	0.000703089	68.171	55.616	68.171	1.67	21435000	508	1.89721	0.00393921	-1.25351	-2.54943	AT2G28150.1	508	AT2G28150.1	AT2G28150.1	DACSKRITESLRKPDSFREDEERVIKIDERL	68.1712	Domain of unknown function (DUF966)	UID2008	1	1248
12.986	12.9855	13.4842	12.9861	12.6546	13.9423	S	3	___1			0.985578	3.07627e-12	74.65	64.592	74.65	-0.4238	85842000	1607	0.0341098	0.988573	0.0424185	0.0683854	AT2G28290.2;AT2G28290.3;AT2G28290.1	1607;1607;1607	AT2G28290.2	AT2G28290.2	VPKANEGSTSNPDQVSPVHSATTALRSDKAA	19.0623	P-loop containing nucleoside triphosphate hydrolases superfamily protein;P-loop containing nucleoside triphosphate hydrolases superfamily protein;P-loop containing nucleoside triphosphate hydrolases superfamily protein	UID2010	1	1251
16.185	16.0286	16.4839	16.3013	16.6534	16.5719	S	3	___1			0.766048	3.58902e-06	78.794	60.43	78.794	-0.18745	17191000	3127	0.74258	0.524504	0.276379	0.745408	AT2G28290.2;AT2G28290.3;AT2G28290.1	3127;3127;3127	AT2G28290.2	AT2G28290.2	VDNAKTHLADVVPSSSPTTMEKNIEAQDQDQ	7.05215	P-loop containing nucleoside triphosphate hydrolases superfamily protein;P-loop containing nucleoside triphosphate hydrolases superfamily protein;P-loop containing nucleoside triphosphate hydrolases superfamily protein	UID2012	1	1251
15.4315	15.0661	15.5159	15.1772	15.3331	15.6871	S	4	___1			0.991595	5.98106e-10	61.767	52.237	61.767	2.8207	7360800	1906	0.108341	0.95862	0.0613143	0.15159	AT2G28290.2;AT2G28290.3;AT2G28290.1	1906;1906;1906	AT2G28290.2	AT2G28290.2	GEPSATTRTNVPDAQSPGEMNLHTVETHKAE	23.3938	P-loop containing nucleoside triphosphate hydrolases superfamily protein;P-loop containing nucleoside triphosphate hydrolases superfamily protein;P-loop containing nucleoside triphosphate hydrolases superfamily protein	UID2013	1	1251
15.5406	15.3404	15.8753	15.4007	15.4292	16.0567	S	3	___1			0.827581	4.44339e-06	66.893	43.288	66.893	2.5923	2299100	7	0.0566093	0.983311	0.0434039	0.0933639	AT2G28360.1	7	AT2G28360.1	AT2G28360.1	_________MFWKLASLSASSPVESILDKDS	6.8301	SIT4 phosphatase-associated family protein	UID2014	1	1252
16.8894	16.6264	16.9903	16.1896	16.3567	16.8677	S	3	___1			0.953773	1.45062e-08	79.445	63.139	79.445	0.75795	57698000	154	0.720765	0.430634	-0.36404	-0.844586	AT2G28390.1	154	AT2G28390.1	AT2G28390.1	SEDEIREANVDGDTASQHEAAWLPGKRHVDE	13.1455	SAND family protein	UID2015	1	1253
16.6357	16.3426	16.7503	16.7475	16.7758	17.3328	S	3	___1			0.876095	3.25166e-07	99.055	32.229	99.055	-2.7994	50729000	76	0.765732	0.397928	0.375891	0.88251	AT2G28400.1	76	AT2G28400.1	AT2G28400.1	NRQIHGGSDSGKAASSLPVNVPDWSKILGDE	8.49463	Protein of unknown function, DUF584	UID2016	1	1254
16.4922	16.2338	16.5624	15.8215	16.0301	16.623	S	2	___1			0.831181	0.000345528	104.39	80.196	104.39	-0.3288	20803000	164	0.44883	0.672845	-0.271253	-0.58964	AT2G28890.1	164	AT2G28890.1	AT2G28890.1	PIDGKTGSDQFQRSFSHGLANLRVGSRKGSL	6.92274	poltergeist like 4	UID2020	1	1256
16.9294	16.5527	17.0782	16.8953	16.9855	17.5074	S	4	___1			0.79272	7.44447e-07	59.814	39.615	59.814	0.18665	12207000	226	0.486978	0.643781	0.276001	0.617891	AT2G29190.2;AT2G29190.1	226;226	AT2G29190.2	AT2G29190.2	MGHGHPVTKQPSRPASRNTFDENVDSKNNLS	6.47249	pumilio 2;pumilio 2	UID2022	1	1260
17.797	17.3176	18.0473	18.6548	18.6674	18.9674	S	4	___1	+	dec-man_dec-mock	0.99998	1.65533e-08	72.145	51.52	72.145	0.053656	91030000	202	1.9305	0.00447595	1.04257	2.3846	AT2G29190.2;AT2G29190.1	202;202	AT2G29190.2	AT2G29190.2	GLIGLPGLGIGGKQKSFADIFQADMGHGHPV	46.9784	pumilio 2;pumilio 2	UID2023	1	1260
16.1009	15.8531	16.2419	15.8733	15.8918	16.3874	S	2	___1			0.999955	5.94539e-06	75.012	50.22	60.968	1.0489	294670000	280	0.0238395	0.99288	-0.0144815	-0.0359229	AT2G29190.2;AT2G29190.1;AT2G29140.1;AT2G29200.1	280;280;268;272	AT2G29190.2;AT2G29200.1	AT2G29190.2	SRNGTPDPQAIARVPSPCLTPIGSGRMSSND;SRNGTPDPQAIARVPSPCLTPIGSGRVSSND	43.4223	pumilio 2;pumilio 2;pumilio 3;pumilio 1	UID2024	1;2	1260;1261
14.6719	13.8137	14.8568	14.0668	14.4613	14.8599	S	4	___1			0.999954	1.73729e-05	51.066	43.969	51.066	0.22199	10577000	194	0.0127379	0.992952	0.0152111	0.0255833	AT2G29200.1	194	AT2G29200.1	AT2G29200.1	GLIGLPGLGLGGKQKSFADIFQADMGHGHPV	44.9709	pumilio 1	UID2025	1	1261
16.6436	16.3124	16.6736	16.5885	16.6386	17.0217	S	2	___1			1	0.000651758	91.636	78.128	91.636	-0.96789	45599000	491	0.503795	0.714697	0.206437	0.544411	AT2G29210.1	491	AT2G29210.1	AT2G29210.1	AQRLPSPPPRRAGLPSPMRIGGSHAANHLES	91.6364	splicing factor PWI domain-containing protein	UID2026	1	1262
18.4641	18.2207	18.4986	18.3135	18.3042	18.7675	S	3	___1			1	0.000180554	69.258	43.14	68.751	-5.1896	121700000	472	0.141372	0.948137	0.0672239	0.178713	AT2G29210.1	472	AT2G29210.1	AT2G29210.1	AQRLPSPPPRRAGLPSPPPAQRLPSPPPRRA	68.751	splicing factor PWI domain-containing protein	UID2027	1	1262
15.645	15.4137	15.6799	14.7479	14.5707	15.5255	S	2	___1			1	0.0398732	41.575	18.684	41.575	2.1847	6904000	643	0.970321	0.225275	-0.631498	-1.25079	AT2G29210.1	643	AT2G29210.1	AT2G29210.1	RSPSPRGRKHQRERRSPGRLSEEQDRVQNSK	41.5748	splicing factor PWI domain-containing protein	UID2028	1	1262
17.3325	17.0796	17.413	16.5887	16.8088	17.1577	S	3	___1			1	3.00626e-05	79.713	24.936	50.202	0.43832	88357000	462	1.02603	0.287933	-0.423363	-1.07526	AT2G29210.1	462	AT2G29210.1	AT2G29210.1	IEQRLPSPPVAQRLPSPPPRRAGLPSPPPAQ	50.202	splicing factor PWI domain-containing protein	UID2036	1;2	1262
16.4544	16.2222	16.4402	16.207	16.2889	16.798	S	3	___1			1	3.00626e-05	52.636	33.861	50.202	0.43832	131090000	453	0.106805	0.958646	0.0590668	0.147827	AT2G29210.1	453	AT2G29210.1	AT2G29210.1	TGARLPSPSIEQRLPSPPVAQRLPSPPPRRA	50.202	splicing factor PWI domain-containing protein	UID2037	1;2	1262
16.3914	16.1487	16.476	16.1083	16.227	16.6496	S	2	___1			0.971503	0.00100303	85.355	63.673	85.355	-0.0078534	177390000	444	0.0180074	0.993001	-0.0103677	-0.0264935	AT2G29210.1	444	AT2G29210.1	AT2G29210.1	SPVARLRDPTGARLPSPSIEQRLPSPPVAQR	15.3264	splicing factor PWI domain-containing protein	UID2038	1	1262
14.9271	14.7234	14.9578	14.1997	14.3448	14.843	S	3	___1			1	0.0107858	53.965	42.252	53.965	0.16637	8818700	279	0.91246	0.320277	-0.406972	-0.99692	AT2G29210.1	279	AT2G29210.1	AT2G29210.1	RSVRRSLSPRRRRIHSPFRSRSRSPIRRHRR	53.9653	splicing factor PWI domain-containing protein	UID2041	1	1262
17.8406	17.5875	17.9407	17.8406	17.8152	18.3045	S	3	___1			1	0.000866436	93.143	72.861	52.167	-0.13678	100390000	523	0.444398	0.751145	0.197169	0.504749	AT2G29210.1	523	AT2G29210.1	AT2G29210.1	SPSSLSPPGRKKVLPSPPVRRRRSLTPDEER	52.1672	splicing factor PWI domain-containing protein	UID2042	1	1262
15.3778	15.138	15.5191	14.6003	14.6746	15.1894	S	3	___1			1	0.0180208	45.077	20.224	45.077	-0.09341	4158500	254	1.13964	0.22133	-0.523518	-1.25835	AT2G29620.1	254	AT2G29620.1	AT2G29620.1	GTSEIERNKRLENLISRRRSRRFFLLAAEGS	45.0775	unknown protein;BEST Arabidopsis thaliana protein match is: unknown protein (TAIR:AT1G07330.1);Has 887 Blast hits to 750 proteins in 151 species: Archae - 2;Bacteria - 63;Metazoa - 270;Fungi - 51;Plants - 111;Viruses - 6;Other Eukaryotes - 384 (so	UID2043	1	1265
15.2029	14.8767	15.162	14.7814	14.8512	15.288	S	2	___1			0.99923	1.99655e-06	95.57	83.956	95.57	1.6427	15200000	597	0.220949	0.910759	-0.10699	-0.275169	AT2G29630.3;AT2G29630.2;AT2G29630.1	597;597;597	AT2G29630.3	AT2G29630.3	ITEDIRKYAEENGYGSAEEAIRQGMDAMSEE	31.1312	thiaminC;thiaminC;thiaminC	UID2044	1	1266
12.9658	12.0909	12.6417	12.801	12.6112	13.2234	S	3	___1			0.969456	1.28268e-07	99.927	82.525	99.927	-0.35892	3264400	132	0.426309	0.652637	0.3124	0.608983	AT2G29700.1	132	AT2G29700.1	AT2G29700.1	EWINSIGRSIVQHSRSVTDSEVLDYDHRR__	15.1675	pleckstrin homologue 1	UID2045	1	1268
15.8391	15.4164	15.8894	15.5369	15.5669	16.1495	S	2	___1			0.855245	0.000292305	72.496	53.957	72.496	-0.36023	6110800	132	0.0497027	0.984306	0.0361312	0.0803809	AT2G30070.1	132	AT2G30070.1	AT2G30070.1	NHQEMDEKLSTYATGSPGETRQSAAVKSFFE	7.84555	potassium transporter 1	UID2046	1	1270
14.5049	14.6054	15.1086	15.9079	16.1241	16.8348	S	3	___1	+	dec-man_dec-mock	0.969919	1.09545e-11	83.245	71.1	83.245	4.3714	468130	848	1.99982	0.00191093	1.54929	2.88753	AT2G30110.1	848	AT2G30110.1	AT2G30110.1	AKIVTDEKATTLTTASVDDAAVIDDLIAKID	15.8326	ubiquitin-activating enzyme 1	UID2047	1	1271
15.5818	15.3276	15.8373	15.5049	15.6426	16.1494	S	3	___1			0.998063	1.73676e-05	88.385	68.608	88.385	-1.2771	5569800	317	0.304715	0.818541	0.183408	0.412118	AT2G30200.1;AT2G30200.2	317;317	AT2G30200.1	AT2G30200.1	AVSRLEAALAATEIRSPRIPVISNVDAQPHA	27.1204	catalytics;transferases;[acyl-carrier-protein] S-malonyltransferases;binding;catalytics;transferases;[acyl-carrier-protein] S-malonyltransferases;binding	UID2048	1	1272
12.8567	12.931	13.1585	13.0363	13.3479	12.9999	S	3	___1			0.987585	2.5856e-10	65.155	57.351	65.155	-1.2418	9005400	289	0.437936	0.812566	0.146011	0.425749	AT2G30320.1	289	AT2G30320.1	AT2G30320.1	IEIGEEEEEKEVDGESDEHVVTPDSDNSQVY	19.3706	Pseudouridine synthase family protein	UID2049	1	1273
13.832	13.5124	13.8841	13.5056	13.5519	14.2007	S	3	___1			0.816164	0.00142256	53.828	36.34	53.828	-0.83999	10502000	458	0.0129648	0.993322	0.00991186	0.0218962	AT2G30500.2;AT2G30500.1	458;458	AT2G30500.2	AT2G30500.2	HMEELHMEQVRLRRRSSELTEEVERTRVSAS	6.90274	Kinase interacting (KIP1-like) family protein;Kinase interacting (KIP1-like) family protein	UID2050	1	1276
13.9862	13.5985	14.2067	13.4762	13.449	13.9119	S	3	___1			1	1.7702e-06	62.94	53.092	62.94	0.53585	125850000	131	0.614069	0.53206	-0.318101	-0.735386	AT2G30530.1	131	AT2G30530.1	AT2G30530.1	AKAFLDEDDPNQLPQSPKRMEQSIPSATTSG	62.9405	unknown protein;LOCATED IN: cellular_component unknown;EXPRESSED IN: 25 plant structures;EXPRESSED DURING: 15 growth stages;BEST Arabidopsis thaliana protein match is: unknown protein (TAIR:AT5G01970.1);Has 5513 Blast hits to 872 proteins in 154 spec	UID2052	1	1278
13.946	13.2737	13.817	13.4486	13.747	13.8391	S	3	___1			0.986428	3.03739e-06	51.398	27.599	51.398	1.4439	23281000	2	0.000853342	0.99969	-0.00062116	-0.00142035	AT2G30620.2;AT2G30620.1	2;2	AT2G30620.2	AT2G30620.2	______________MSIEEENVPTTVDSGAA	23.4511	winged-helix DNA-binding transcription factor family protein;winged-helix DNA-binding transcription factor family protein	UID2053	1	1279
15.9646	15.9326	16.3246	16.5961	16.5618	17.1948	S	2	___1			0.952373	7.54584e-06	87.863	60.242	87.863	0.56213	182680000	50	1.37656	0.0992608	0.710344	1.61116	AT2G30710.1	50	AT2G30710.1	AT2G30710.1	KVLLTRRSDPPPYPISPTYQRSLSENDAGRN	13.2145	Ypt/Rab-GAP domain of gyp1p superfamily protein	UID2056	1	1280
17.4009	17.1234	17.4967	17.3892	17.4933	17.8514	S	3	___1			0.995717	0.00381913	51.841	39.695	51.841	-0.032218	361280000	12	0.592465	0.63881	0.23759	0.626522	AT2G30860.1;AT2G30860.2	12;12	AT2G30860.1	AT2G30860.1	____MVLKVYGPHFASPKRALVTLIEKGVAF	23.6639	glutathione S-transferase PHI 9;glutathione S-transferase PHI 9	UID2059	1	1282
18.7012	18.407	18.8057	18.5218	18.6995	19.1279	S	3	___1			0.999999	6.74304e-06	89.471	56.063	89.471	0.36481	13001000	79	0.268851	0.863727	0.145054	0.348785	AT2G30860.1;AT2G30860.2;AT2G30870.1	79;79;79	AT2G30860.1;AT2G30870.1	AT2G30870.1	FESRAIMRYIAEKYRSQGPDLLGKTIEERGQ;FESRAVMRYVAEKYRSQGPDLLGKTVEDRGQ	59.8555	glutathione S-transferase PHI 9;glutathione S-transferase PHI 9;glutathione S-transferase PHI 10	UID2060	1	1282;1283
16.3513	16.2572	16.6962	16.8641	16.8837	17.4414	S	3	___1			0.999993	4.55074e-11	106.05	88.479	106.05	0.075168	149710000	478	1.27267	0.153493	0.62818	1.45565	AT2G30880.1	478	AT2G30880.1	AT2G30880.1	DVREISAETERDRRNSLDIPVVSPEPNVPRN	51.735	Pleckstrin homology (PH) domain-containing protein	UID2061	1	1284
18.4203	17.9966	18.5448	17.0321	17.2245	17.5905	S	2	___1	+	dec-man_dec-mock	0.998576	2.85176e-06	134.75	91.206	134.75	0.61409	16514000	94	1.94987	0.00452174	-1.0382	-2.39679	AT2G30930.1	94	AT2G30930.1	AT2G30930.1	DAVDKAFSRGIEGAKSLLQTFEAKSSDISSK	28.4587	unknown protein;FUNCTIONS IN: molecular_function unknown;INVOLVED IN: biological_process unknown;LOCATED IN: chloroplast, plasma membrane, membrane;EXPRESSED IN: 24 plant structures;EXPRESSED DURING: 14 growth stages;BEST Arabidopsis thaliana protei	UID2065	1	1285
15.847	15.523	15.8985	15.3671	15.2941	15.8603	S	3	___1			0.987766	2.12623e-06	99.161	76.043	99.161	-0.39901	12254000	187	0.511957	0.660971	-0.248984	-0.602643	AT2G30990.3;AT2G30990.2;AT2G30990.1	187;217;217	AT2G30990.3	AT2G30990.3	MMGRFLPAAKALTSESPPHLARKPPKPEEPV	19.2747	Protein of unknown function (DUF688);Protein of unknown function (DUF688);Protein of unknown function (DUF688)	UID2066	1	1289
16.3472	16.1785	16.6405	16.6061	16.4354	17.1959	S	2	___1			0.889438	2.94348e-05	102.4	24.304	102.4	1.6043	2272100	84	0.598444	0.503778	0.357095	0.764629	AT2G43340.1;AT2G31560.2;AT2G31560.1	84;97;97	AT2G43340.1	AT2G43340.1	YVVDSAVNDDLKRTKSLTDDDLEELKGCVDL	9.05512	Protein of unknown function (DUF1685);Protein of unknown function (DUF1685);Protein of unknown function (DUF1685)	UID2073	1	1294
16.1799	16.1622	16.5082	16.701	16.8023	17.3795	S	3	___1			0.997081	7.45694e-08	95.429	77.291	95.429	-2.4342	5862400	202	1.32483	0.121902	0.677532	1.54198	AT2G31670.1	202	AT2G31670.1	AT2G31670.1	EKFPGIDQITVGENFSPARAKGFSIASIAYF	25.3353	Stress responsive alpha-beta barrel domain protein	UID2075	1	1297
16.1331	15.6401	16.0651	15.262	15.3789	16.0018	S	2	___1			1	0.00640039	73.841	49.638	73.841	1.4906	36259000	135	0.651474	0.437235	-0.398522	-0.836133	AT2G31820.1	135	AT2G31820.1	AT2G31820.1	LEKQKSFRVVMERQLSFIGERRKKNESPGKR	73.8411	Ankyrin repeat family protein	UID2077	1	1299
15.7984	15.6023	15.781	15.2693	15.312	15.7536	S	3	___1			0.999169	6.33808e-07	97.579	79.477	59.983	-0.27409	29245000	61	0.779298	0.500753	-0.282268	-0.769145	AT2G31820.1	61	AT2G31820.1	AT2G31820.1	VENQPRKARALEKQVSFQGVNVENYQQSRLG	30.8541	Ankyrin repeat family protein	UID2078	1	1299
14.0261	13.8125	14.2272	13.9098	13.9223	14.61	S	3	___1			1	2.4563e-08	104.16	80.148	104.16	0.62683	161130000	67	0.183614	0.910665	0.125472	0.272468	AT2G32040.1	67	AT2G32040.1	AT2G32040.1	MSSIVSIPELPRRRDSEESLLLDSRISVAEG	84.4337	Major facilitator superfamily protein	UID2082	1;2	1302
14.1409	13.8707	14.3236	14.2509	14.1744	14.7821	S	3	___1			0.911201	0.000111413	48.315	35.115	48.315	0.093275	28746000	206	0.555278	0.590923	0.290722	0.672954	AT2G32080.2;AT2G32080.1	206;207	AT2G32080.2	AT2G32080.2	QQPSSSEHNVDRTIDSPGQEETGMTGVSKVI	12.8937	purin-rich alpha 1;purin-rich alpha 1	UID2085	1	1304
15.4571	15.2756	15.6296	15.5052	15.3701	15.9701	S	2	___1			0.866514	2.75404e-06	91.207	72.149	91.207	-0.14032	17582000	257	0.316103	0.832579	0.161055	0.394266	AT2G32150.1	257	AT2G32150.1	AT2G32150.1	GERIRRSKSELEGMASIAAVGA_________	8.4821	Haloacid dehalogenase-like hydrolase (HAD) superfamily protein	UID2087	1	1305
15.1382	14.9927	15.2808	15.1558	15.0852	15.6087	S	3	___1			0.903418	0.000345088	40.285	31.466	40.285	-2.9691	13072000	3	0.326373	0.8456	0.145992	0.380309	AT2G32170.1;AT2G32170.2	3;3	AT2G32170.1	AT2G32170.1	_____________MVSPSEMTETAPAIMTTE	10.0743	S-adenosyl-L-methionine-dependent methyltransferases superfamily protein;S-adenosyl-L-methionine-dependent methyltransferases superfamily protein	UID2088	1	1306
15.6931	15.3502	15.6562	15.4509	15.4679	15.7729	S	3	___1			0.77976	0.000491258	51.147	24.049	51.147	-0.13578	19388000	1271	0.00565023	0.997092	-0.00259972	-0.00741009	AT2G32240.1	1271	AT2G32240.1	AT2G32240.1	TEAMDVGVKSRDIDLSFSSPTKRKSKKKPEA	8.3582	FUNCTIONS IN: molecular_function unknown;INVOLVED IN: response to cadmium ion;LOCATED IN: plasma membrane;EXPRESSED IN: 25 plant structures;EXPRESSED DURING: 13 growth stages;CONTAINS InterPro DOMAIN/s: Prefoldin (InterPro:IPR009053);BEST Arabidopsi	UID2089	1	1307
15.5488	15.0461	15.7025	15.7569	15.7456	16.1662	S	3	___1			0.81381	0.0012719	55.314	31.564	55.314	0.25553	17034000	1274	0.880823	0.30302	0.457091	1.03484	AT2G32240.1	1274	AT2G32240.1	AT2G32240.1	MDVGVKSRDIDLSFSSPTKRKSKKKPEASLS	7.39897	FUNCTIONS IN: molecular_function unknown;INVOLVED IN: response to cadmium ion;LOCATED IN: plasma membrane;EXPRESSED IN: 25 plant structures;EXPRESSED DURING: 13 growth stages;CONTAINS InterPro DOMAIN/s: Prefoldin (InterPro:IPR009053);BEST Arabidopsi	UID2091	1	1307
18.3186	17.9858	18.425	17.4144	17.5439	17.9611	S	2	___1			1	0.000517575	115.18	64.883	115.18	0.1569	13029000	194	1.33501	0.148715	-0.603308	-1.46635	AT2G32260.1	194	AT2G32260.1	AT2G32260.1	MRNLDRGYSREDLGVSFVKEKRLRVNMRLKK	115.175	phosphorylcholine cytidylyltransferase	UID2092	1	1308
17.1607	16.8687	17.2509	17.8574	17.8143	18.3682	S	3	___1	+	dec-man_dec-mock	0.999998	1.47535e-06	97.291	65.229	97.291	0.23962	35472000	187	1.91134	0.00625217	0.91986	2.23262	AT2G32260.1	187	AT2G32260.1	AT2G32260.1	KDYNQYVMRNLDRGYSREDLGVSFVKEKRLR	57.662	phosphorylcholine cytidylyltransferase	UID2093	1	1308
15.6552	15.5173	15.7468	16.2068	16.1908	16.6082	S	3	___1			1	0.0174807	53.683	15.39	53.683	-3.0956	1852000	53	1.99107	0.0215593	0.695528	1.97612	AT2G32590.1	53	AT2G32590.1	AT2G32590.1	REQARAARAAASRRRSVIFARGSQPETESDP	53.6827	LOCATED IN: chloroplast;EXPRESSED IN: 17 plant structures;EXPRESSED DURING: 9 growth stages;CONTAINS InterPro DOMAIN/s: Barren (InterPro:IPR008418);Has 467 Blast hits to 447 proteins in 202 species: Archae - 0;Bacteria - 4;Metazoa - 147;Fungi - 168	UID2096	1	1311
15.0548	14.8026	15.21	14.8717	15.0735	15.535	S	3	___1			0.945328	9.58272e-12	71.309	55.673	65.855	-0.66957	26470000	339	0.235844	0.886132	0.137597	0.320431	AT2G32700.6;AT2G32700.5;AT2G32700.4;AT2G32700.3;AT2G32700.2;AT2G32700.1;AT2G32700.7	339;339;339;339;339;339;358	AT2G32700.6	AT2G32700.6	NPKDGQQNANDGSIGSPMQSSSSKHISMPPV	12.8218	LEUNIG_homolog;LEUNIG_homolog;LEUNIG_homolog;LEUNIG_homolog;LEUNIG_homolog;LEUNIG_homolog;LEUNIG_homolog	UID2097	1	1312
16.9797	16.6694	17.0853	17.2618	17.3356	17.6385	S	2	___1			0.994246	6.39348e-08	132.55	95.401	132.55	0.07646	77415000	211	1.37527	0.191864	0.500475	1.35303	AT2G32700.6;AT2G32700.5;AT2G32700.4;AT2G32700.3;AT2G32700.2;AT2G32700.1;AT2G32700.7	211;211;211;211;211;211;211	AT2G32700.6	AT2G32700.6	TQQPTEIKTEVNLGTSPRQLPVDPSTVYGQG	22.3755	LEUNIG_homolog;LEUNIG_homolog;LEUNIG_homolog;LEUNIG_homolog;LEUNIG_homolog;LEUNIG_homolog;LEUNIG_homolog	UID2098	1	1312
16.8951	16.6644	17.1749	16.7215	16.6718	17.2882	S	2	___1			0.999638	0.000106788	80.245	62.771	80.245	-1.1211	440990000	896	0.0239781	0.991909	-0.0176894	-0.0395979	AT2G32730.1	896	AT2G32730.1	AT2G32730.1	GKASTEKEGDSMQVDSPAAVEKKAPEPEPAF	34.4158	26S proteasome regulatory complex, non-ATPase subcomplex, Rpn2/Psmd1 subunit	UID2099	1	1314
13.1108	13.2382	13.9839	17.194	17.1091	17.5913	S	3	___1	+	dec-man_dec-mock	1	0.0222792	41.984	21.68	41.984	-2.7319	1793200	814	3.61732	0	3.85388	7.55342	AT2G32730.1;AT1G04810.1	814;814	AT2G32730.1	AT2G32730.1	IGLNYDLKVPKFEFMSHAKPSLFEYPKPTTV	41.9839	26S proteasome regulatory complex, non-ATPase subcomplex, Rpn2/Psmd1 subunit;26S proteasome regulatory complex, non-ATPase subcomplex, Rpn2/Psmd1 subunit	UID2100	1	1314
16.194	15.9481	16.3221	16.2321	16.3074	16.9653	S	4	___1			0.993579	2.78038e-06	58.16	42.905	58.16	1.1757	13707000	336	0.603602	0.508276	0.346868	0.75829	AT2G32850.1;AT2G32850.2	336;336	AT2G32850.1	AT2G32850.1	GSSKSATKPSPAPRRSPPPPPPSSGESDSGG	27.8076	Protein kinase superfamily protein;Protein kinase superfamily protein	UID2103	1	1316
13.6909	13.8298	14.0332	13.586	13.8091	14.2896	S	3	___1			0.997588	6.93453e-05	44.711	32.033	44.711	-5.7146	3013200	26	0.0660268	0.978871	0.0436042	0.101369	AT2G32910.1	26	AT2G32910.1	AT2G32910.1	NEKAPEASVVQNDEVSGNNGDVVVEAEEKDG	26.166	DCD (Development and Cell Death) domain protein	UID2104	1	1317
16.1696	15.9328	16.2876	16.2375	16.2668	16.4006	S	3	___1			0.97016	7.8848e-11	69.47	60.423	60.332	-0.8258	150270000	599	0.672989	0.715163	0.171631	0.543537	AT2G32910.1	599	AT2G32910.1	AT2G32910.1	TYDHLTSRREILVRNSPDPPDSAVTLDSYRR	15.1921	DCD (Development and Cell Death) domain protein	UID2105	1	1317
17.2736	17.0395	17.3706	16.9723	17.0217	17.4205	S	3	___1			0.999541	2.96376e-10	103.17	92.817	103.17	-0.38957	156330000	635	0.20027	0.921648	-0.0897268	-0.240827	AT2G32910.1	635	AT2G32910.1	AT2G32910.1	CERHALERPPRTYMVSPGRQDDDLYSRYVTP	33.4073	DCD (Development and Cell Death) domain protein	UID2106	1	1317
16.4958	15.9821	16.629	15.6395	15.9016	16.0509	S	2	___1			1	0.023639	60.973	31.163	51.346	-0.1494	9071800	788	1.02648	0.249657	-0.504948	-1.17167	AT2G33050.1;AT2G33060.1	788;795	AT2G33050.1	AT2G33050.1	VDPVRLFMNLDSRWDSFNNKDTVEEEVI___	51.3458	receptor like protein 26;receptor like protein 27	UID2107	1	1320
16.3627	16.0715	16.5744	15.7413	15.8304	16.4344	S	2	___1			0.87956	0.00150909	69.451	42.849	69.451	0.11698	8192000	793	0.566649	0.542375	-0.33414	-0.723232	AT2G33435.1	793	AT2G33435.1	AT2G33435.1	YSPRKRREQASTKAASPPNLSSEKKSAKWGL	9.01434	RNA-binding (RRM/RBD/RNP motifs) family protein	UID2108	1	1323
18.4127	18.0358	18.5396	18.1217	18.1376	18.5835	S	3	___1			0.999988	1.97812e-05	93.614	54.349	93.614	-0.15891	15022000	779	0.0798511	0.972895	-0.048432	-0.116985	AT2G33435.1	779	AT2G33435.1	AT2G33435.1	KSRRYSASKSELGGYSPRKRREQASTKAASP	49.2968	RNA-binding (RRM/RBD/RNP motifs) family protein	UID2109	1	1323
16.4316	16.1496	16.5703	15.7512	15.823	16.2527	S	2	___1			0.959464	8.77488e-08	130.23	101.13	130.23	-0.31796	64747000	562	1.03895	0.275067	-0.44151	-1.10489	AT2G33490.1	562	AT2G33490.1	AT2G33490.1	TNSASPLPIPPAITRSFSIPTSNLRASDLDM	16.2394	hydroxyproline-rich glycoprotein family protein	UID2110	1	1324
15.6298	15.2711	15.7827	15.659	15.6244	15.9441	S	3	___1			0.902187	2.43371e-05	81.346	59.473	81.346	1.2864	3331400	281	0.424448	0.777579	0.181313	0.474225	AT2G33610.1	281	AT2G33610.1	AT2G33610.1	FVKLPFGEQFVKESDSEDGLEMFDQIKDSDI	9.64901	switch subunit 3	UID2114	1	1326
14.1847	13.9519	14.3218	14.4722	14.7249	15.1558	S	3	___1			0.883445	7.20581e-06	77.969	68.436	54.511	0.52026	137530000	314	1.30414	0.142627	0.631534	1.47938	AT2G33620.4;AT2G33620.3;AT2G33620.2;AT2G33620.1	314;314;314;314	AT2G33620.4	AT2G33620.4	VLPRVAPTQVLMTPSSPQSRGTMSESSCGGG	10.7009	AT hook motif DNA-binding family protein;AT hook motif DNA-binding family protein;AT hook motif DNA-binding family protein;AT hook motif DNA-binding family protein	UID2117	1	1327
18.3695	18.004	18.5011	18.4227	18.4502	18.9835	S	2	___1			0.988753	1.7037e-09	133.05	75.701	133.05	-0.22832	18553000	365	0.625376	0.518061	0.327243	0.751496	AT2G33700.1	365	AT2G33700.1	AT2G33700.1	QRIEIRMQSRVRRSISAEGLNLLKGVLDGYP	19.4407	Protein phosphatase 2C family protein	UID2118	1	1328
13.6126	13.4647	13.8209	13.5153	13.7013	14.4014	S	3	___1			0.876122	0.000250236	63.709	40.83	63.709	-1.1195	3591500	127	0.344029	0.763012	0.239954	0.490834	AT2G33740.1;AT2G33740.2	127;127	AT2G33740.1	AT2G33740.1	VPGIESVYEWEGKVQSDSEELLIIKTRQSLL	8.49569	Nitrogen regulatory PII-like, alpha/beta;Nitrogen regulatory PII-like, alpha/beta	UID2119	1	1329
14.8605	14.8191	15.0062	15.2852	15.3252	15.7224	S	3	___1			0.885937	3.21315e-05	69.602	57.809	69.602	-0.017223	9703200	6	1.66014	0.11328	0.549051	1.56587	AT2G33845.1	6	AT2G33845.1	AT2G33845.1	__________MASNTSNDNFQHRPRQRNGPP	8.97344	Nucleic acid-binding, OB-fold-like protein	UID2121	1	1332
17.4054	17.1156	17.5922	17.1051	17.1522	17.7664	S	3	___1			0.999998	2.45901e-06	93.623	78.933	93.623	-1.2803	5419600	173	0.0398844	0.987512	-0.0298208	-0.0656612	AT2G33990.1	173	AT2G33990.1	AT2G33990.1	EEATIKRERALAYAFSHQWKADGKTQWLGSY	57.9708	IQ-domain 9	UID2122	1	1333
16.9428	16.5215	17.0203	16.1409	16.3929	16.7212	S	3	___1			0.928138	0.000488035	63.181	45.855	63.181	0.41798	43409000	236	0.831554	0.346243	-0.409863	-0.956391	AT2G33990.1	236	AT2G33990.1	AT2G33990.1	KSSKTDSNSPAKRTVSLSSVPAKTPFPGARN	13.8474	IQ-domain 9	UID2123	1	1333
16.1255	15.8754	16.3456	15.7039	15.7873	16.0863	S	2	___1			0.999765	7.16367e-10	136.38	102.97	136.38	0.49904	6962000	377	0.648471	0.588315	-0.256359	-0.676997	AT2G34170.2;AT2G34170.1	377;377	AT2G34170.2	AT2G34170.2	TSSAMEKTLYVDSENSPRTSNENRSSNVKKL	36.2905	Protein of unknown function (DUF688);Protein of unknown function (DUF688)	UID2126	1	1335
17.5421	17.0338	17.6743	17.0487	17.1246	17.4027	S	2	___1			0.885395	4.47185e-09	142.94	112.02	142.94	0.15008	5686900	37	0.431233	0.728024	-0.224711	-0.531322	AT2G34260.1	37	AT2G34260.1	AT2G34260.1	AAGLIDGHLHLYRYDSDSSLVRERKVRAHKE	9.71365	transducin family protein / WD-40 repeat family protein	UID2127	1	1336
[truncated: 3,932 more rows]
