# Supplementary material for: A RAF-SnRK2 kinase cascade mediates early osmotic stress signaling in higher plants
Source: Nat Commun. 2020 Jan 30;11:613. doi: 10.1038/s41467-020-14477-9 (PMC6992735; doi:10.1038/s41467-020-14477-9)
Supplement: Supplementary file 6 — Supplementary Data 3 [file 41467_2020_14477_MOESM6_ESM.xlsx]

## Sheet: Sheet1
Supplementary Dataset 3. All the identified kinase phosphosites from Col-0 and snrk2-dec mutant Arabidopsis.
WT-con1	WT-con2	WT-con3	WT-man1	WT-man2	WT-man3	Dec-con1	Dec-con2	Dec-con3	Dec-man1	Dec-man2	Dec-man3	Amino acid	Charge	Multiplicity	Student's T-test Significant WT-man_WT-con	Student's T-test significant	Student's T-test Significant Dec-man_Dec-con	Student's T-test significant__	Localization prob	PEP	Score	Delta score	Score for localization	Mass error [ppm]	Intensity	Position	-Log Student's T-test p-value WT-man_WT-con	Student's T-test q-value WT-man_WT-con	Student's T-test Difference WT-man_WT-con	Student's T-test Test statistic WT-man_WT-con	-Log Student's T-test p-value Dec-man_Dec-con	Student's T-test q-value Dec-man_Dec-con	Student's T-test Difference Dec-man_Dec-con	Student's T-test Test statistic Dec-man_Dec-con	Proteins	Positions within proteins	Leading proteins	Protein	Sequence window	Fasta headers	Number of Phospho (STY)	Protein group IDs
16.9168	16.4833	16.5717	16.5726	17.0989	16.6634	NaN	NaN	NaN	NaN	NaN	NaN	S	2	___1					0.947607	1.52e-06	91.024	71.465	91.024	0.5798	22645000	107	0.526992	0.759261	0.121034	0.295594	NaN	1	0	NaN	AT1G01540.1;AT1G01540.2;AT4G01330.1;AT4G01330.2	107;107;117;117	AT1G01540.1	AT1G01540.1	DIGKIEHRVVFSDRVSSGESRGTASASETAS	Protein kinase superfamily protein;Protein kinase superfamily protein;Protein kinase superfamily protein;Protein kinase superfamily protein	1;2	12
17.779	17.2155	17.3373	17.4882	17.9114	17.6014	NaN	NaN	NaN	NaN	NaN	NaN	S	3	___1					0.880042	1.43e-11	101.17	84.863	101.17	-0.96614	3714700	192	0.752296	0.596398	0.223067	0.540312	NaN	1	0	NaN	AT1G01560.1;AT1G01560.2;AT4G01370.1	192;192;195	AT1G01560.1	AT1G01560.1	NCDLKIGDFGLARTKSETDFMTEYVVTRWYR	MAP kinase 11;MAP kinase 11;MAP kinase 4	1	14
15.9557	15.6784	15.5816	14.935	15.5255	14.8227	NaN	NaN	NaN	NaN	NaN	NaN	S	3	___1					0.974494	0.0101785	42.469	29.894	42.469	-0.15139	3222900	614	0.0128492	1	-0.644167	-1.4472	NaN	1	0	NaN	AT1G03740.2;AT1G03740.1	614;614	AT1G03740.2	AT1G03740.2	MQHNRNNQTGVRISHSGPLMSNRNMAKSTMH	Protein kinase superfamily protein;Protein kinase superfamily protein	1	41
15.9338	15.5665	15.6868	14.7307	15.3264	14.544	16.9199	16.7566	16.9779	15.9177	16.0011	16.5476	S	3	___1					0.703834	1.47e-06	56.882	38.287	56.882	-1.2997	18909000	404	0.00641716	1	-0.862	-1.87589	1.60405	0.0533043	-0.729333	-1.78604	AT1G03930.1	404	AT1G03930.1	AT1G03930.1	GSSSRRAIPSSSRPSSAGGPSDSRSSSRLVT	dual specificity kinase 1	1	45
14.6488	14.0509	14.3685	14.138	14.4499	14.262	NaN	NaN	NaN	NaN	NaN	NaN	S	3	___1					0.9901	9.01e-07	85.469	71.023	85.469	0.35521	4117800	428	0.196557	1	-0.0727669	-0.184191	NaN	1	0	NaN	AT1G03930.1	428	AT1G03930.1	AT1G03930.1	SSSRLVTSTGGVGTVSNRASTSQRIQAGNES	dual specificity kinase 1	1	45
16.3673	15.6893	15.8916	15.6561	16.2233	15.7505	16.6803	16.2334	16.742	16.1709	16.1905	16.7469	S	2	___1					0.998311	8.16e-05	131.45	89.562	131.45	0.74007	17965000	463	0.19083	1	-0.106099	-0.227302	0.299187	0.758036	-0.182467	-0.407611	AT1G03930.1	463	AT1G03930.1	AT1G03930.1	FSRAARNTREDPLRRSLELLTLRK_______	dual specificity kinase 1	1	45
18.1784	17.7235	17.7213	17.7374	18.2108	17.8765	15.774	15.6259	15.9534	15.6173	15.8848	16.1808	S	2	___1					1	2.25e-10	141.88	107.96	141.88	0.31474	4771600	78	0.419184	0.822	0.0671666	0.165039	0.22852	0.855631	0.109866	0.282958	AT1G06700.2;AT1G06700.1;AT2G41970.1;AT2G43230.1;AT2G43230.2	78;78;83;121;155	AT1G06700.2	AT1G06700.2	EKTENFGSKALIGEGSYGRVYYATLNDGVAV	Protein kinase superfamily protein;Protein kinase superfamily protein;Protein kinase superfamily protein;Protein kinase superfamily protein;Protein kinase superfamily protein	1	85
16.6158	16.4139	16.3374	16.2095	17.2708	16.5847	17.7179	17.5171	17.713	17.4479	17.413	18.2721	S	3	___1					0.997366	2.57e-07	53.453	41.712	53.453	0.49266	28615000	783	0.59386	0.669592	0.232632	0.445975	0.075128	0.94951	0.0616678	0.126261	AT1G06840.1	783	AT1G06840.1	AT1G06840.1	FGLSRLAPVPDMEGISPQHVSTVVKGTPGYL	Leucine-rich repeat protein kinase family protein	1;2	86
17.7395	17.248	17.3307	17.0091	17.5384	17.2309	NaN	NaN	NaN	NaN	NaN	NaN	S	2	___1					0.915859	5.25e-13	150.81	114.36	150.81	0.044994	133350000	991	0.111144	1	-0.179933	-0.43258	NaN	1	0	NaN	AT1G07650.1;AT1G07650.2	991;997	AT1G07650.1	AT1G07650.1	RNHFWQNELSRSLSFSTSGPRTASANSLVDA	Leucine-rich repeat transmembrane protein kinase;Leucine-rich repeat transmembrane protein kinase	1	97
15.4284	14.7556	14.9586	14.4144	16.7192	15.4683	14.7988	14.3618	14.8193	14.5906	17.0426	15.8551	S	3	___1					0.997835	6.64e-12	129.37	108.53	129.37	0.0029591	22056000	114	0.582754	0.594667	0.486433	0.543314	0.741571	0.192135	1.16947	1.26634	AT1G08720.1	114	AT1G08720.1	AT1G08720.1	PEKHQIRAATLLSLGSHQRMDSRRDSSEVVA	Protein kinase superfamily protein	1	114
15.6216	15.0874	15.2724	16.8032	17.5537	16.9361	NaN	NaN	NaN	NaN	NaN	NaN	S	3	___1	+	WT-man_WT-con			0.768011	0.0156434	50.284	34.03	50.284	-0.25985	4510800	823	2.79999	0	1.77053	3.69421	NaN	1	0	NaN	AT1G08720.1	823	AT1G08720.1	AT1G08720.1	VGDFGLSRLKHNTFLSSKSTAGTPEWMAPEV	Protein kinase superfamily protein	1	114
15.285	14.9645	15.0864	14.7702	15.1961	14.8985	NaN	NaN	NaN	NaN	NaN	NaN	S	3	___1					0.545836	4e-05	57.745	43.055	57.745	3.1864	807730	544	0.0898273	1	-0.157033	-0.439922	NaN	1	0	NaN	AT1G09000.1	544	AT1G09000.1	AT1G09000.1	KREDTARGFLKLPPKSRSPSRGPLGGSPSRA	NPK1-related protein kinase 1	1	120
14.5608	14.4878	14.2771	15.8363	16.0387	15.8262	NaN	NaN	NaN	NaN	NaN	NaN	S	2	___1	+	WT-man_WT-con			1	0.000165874	82.261	54.957	82.261	5.5488	1002700	357	4.03459	0	1.4585	4.71009	NaN	1	0	NaN	AT1G10940.1;AT1G10940.2	357;365	AT1G10940.1	AT1G10940.1	DDEDEYDKTVKEVHASGEVRIS_________	Protein kinase superfamily protein;Protein kinase superfamily protein	1	152
14.0551	13.8703	13.6385	16.5123	16.8958	16.7247	NaN	NaN	NaN	NaN	NaN	NaN	S	2	___1	+	WT-man_WT-con			0.712872	1.09e-24	135.55	114.3	135.55	-1.3982	57545000	158	4.49839	0	2.8563	7.85147	NaN	1	0	NaN	AT1G10940.1;AT1G10940.2;AT1G60940.2;AT1G60940.1;AT5G08590.1;AT5G63650.1	158;166;158;158;158;158	AT1G10940.1;AT1G60940.2	AT1G60940.2	DFGYSKSSLLHSMPKSTVGTPAYIAPEVLSR;DFGYSKSSLLHSRPKSTVGTPAYIAPEVLSR	Protein kinase superfamily protein;Protein kinase superfamily protein;SNF1-related protein kinase 2.10;SNF1-related protein kinase 2.10;SNF1-related protein kinase 2.1;SNF1-related protein kinase 2.5	1	152;620
17.1571	16.6084	16.6962	17.4077	17.878	17.5056	NaN	NaN	NaN	NaN	NaN	NaN	S	3	___1					1	1.72e-07	90.561	75.359	90.561	-1.3244	6095800	270	1.90132	0.0138049	0.776533	1.83819	NaN	1	0	NaN	AT1G11050.1	270	AT1G11050.1	AT1G11050.1	GKAVKGGEVGWEDQGSRPKWRPNTGSIWFKI	Protein kinase superfamily protein	1	154
18.0468	17.5439	17.6451	17.7328	18.0775	17.811	NaN	NaN	NaN	NaN	NaN	NaN	S	3	___1					1	0.00535139	57.175	31.516	57.175	0.28707	2362800	480	0.579266	0.740298	0.1285	0.333193	NaN	1	0	NaN	AT1G11330.1;AT1G11330.2	480;482	AT1G11330.1	AT1G11330.1	LLACRKYKKRPAKDRSAELMFKRMEALTSDN	S-locus lectin protein kinase family protein;S-locus lectin protein kinase family protein	1	157
17.2854	16.879	16.8557	16.6993	17.2848	16.8408	NaN	NaN	NaN	NaN	NaN	NaN	S	3	___1					0.721983	8.15e-18	107.82	86.968	107.82	-0.34191	12127000	497	0.217063	1	-0.0650667	-0.15314	NaN	1	0	NaN	AT1G11330.1;AT1G11330.2	497;499	AT1G11330.1	AT1G11330.1	ELMFKRMEALTSDNESASNQIKLKELPLFEF	S-locus lectin protein kinase family protein;S-locus lectin protein kinase family protein	1	157
18.1218	17.6294	17.7093	17.0791	17.6297	17.3172	17.0243	16.7229	17.207	16.3614	16.3535	16.9896	S	2	___1					0.99282	9.93e-07	126.71	87.491	126.71	0.53319	10638000	424	0.0213958	1	-0.478167	-1.13668	0.754869	0.332719	-0.416567	-0.9183	AT1G14390.1	424	AT1G14390.1	AT1G14390.1	SKTVPDLRRVPQTMRSAVIGLSPYRVFSLEE	Leucine-rich repeat protein kinase family protein	1	201
15.7868	15.366	15.5173	15.6572	16.3157	16.0186	NaN	NaN	NaN	NaN	NaN	NaN	S	3	___1					0.996951	0.000331094	46.15	34.88	46.15	1.2568	6980500	134	1.20775	0.221512	0.440467	1.03226	NaN	1	0	NaN	AT1G16270.2;AT1G16270.1	134;134	AT1G16270.2	AT1G16270.2	NPPVHEFGNKLGHIHSAPEASLCQDRSLGNF	Protein kinase superfamily protein with octicosapeptide/Phox/Bem1p domain;Protein kinase superfamily protein with octicosapeptide/Phox/Bem1p domain	1	232
16.1878	15.7961	15.9025	16.852	17.2145	17.0947	15.4975	15.3197	15.5722	16.6478	16.681	16.8231	S	2	___1	+	WT-man_WT-con	+	Dec-man_Dec-con	0.989623	0.00271812	73.26	48.337	73.26	2.1935	5796100	754	2.93622	0	1.0916	3.04698	3.77207	0	1.25417	4.29234	AT1G16270.2;AT1G16270.1	754;754	AT1G16270.2	AT1G16270.2	AGVSLNVENHDPKNWSYFRNLADEQFSDRDV	Protein kinase superfamily protein with octicosapeptide/Phox/Bem1p domain;Protein kinase superfamily protein with octicosapeptide/Phox/Bem1p domain	1	232
16.243	16.0837	15.8404	16.7444	17.0739	16.8664	15.0779	14.7928	15.1309	15.0899	15.2201	15.6646	S	3	___1	+	WT-man_WT-con			1	4.81e-05	96.756	66.949	43.813	-0.81906	40701000	1128	2.58556	0.001875	0.8392	2.38745	0.731207	0.411837	0.324334	0.804401	AT1G16270.2;AT1G16270.1;AT1G04700.1;AT3G24715.1;AT1G79570.1	1027;1027;930;1000;1128	AT1G16270.2;AT1G79570.1	AT1G79570.1	VGDFGLSKIKRNTLVSGGVRGTLPWMAPELL	Protein kinase superfamily protein with octicosapeptide/Phox/Bem1p domain;Protein kinase superfamily protein with octicosapeptide/Phox/Bem1p domain;PB1 domain-containing protein tyrosine kinase;Protein kinase superfamily protein with octicosapeptide	1;2	232;840
15.6765	15.2864	15.34	16.7144	17.0225	16.624	15.7674	15.4425	15.8236	16.082	16.2613	16.7559	S	3	___1	+	WT-man_WT-con			0.841083	1.87e-10	120.6	97.566	84.035	-0.034523	64736000	671	3.15456	0	1.35267	3.63989	1.37434	0.091082	0.688567	1.58688	AT1G16270.2;AT1G16270.1	671;671	AT1G16270.2	AT1G16270.2	GNVVASNETLDKRTVSGGGIETEARNLSHVD	Protein kinase superfamily protein with octicosapeptide/Phox/Bem1p domain;Protein kinase superfamily protein with octicosapeptide/Phox/Bem1p domain	1	232
15.54	14.9028	14.9462	16.7301	17.2036	16.7381	16.1304	15.9382	16.2578	17.3776	17.4406	17.8846	S	2	___1	+	WT-man_WT-con	+	Dec-man_Dec-con	0.965063	3.72e-06	76.82	54.179	54.198	-0.66002	6908800	780	2.91686	0	1.76093	3.84185	2.85779	0	1.4588	3.79291	AT1G16270.2;AT1G16270.1	780;780	AT1G16270.2	AT1G16270.2	SDRDVAYIDRTPGFPSDMEDGGEIARLHQVA	Protein kinase superfamily protein with octicosapeptide/Phox/Bem1p domain;Protein kinase superfamily protein with octicosapeptide/Phox/Bem1p domain	1	232
17.0707	16.3778	16.644	16.5151	16.8468	16.264	15.9446	15.3757	16.0921	15.9244	16.0102	16.5183	S	4	___1					0.999958	1.36e-07	105	86.222	105	-2.1823	7476300	327	0.150634	1	-0.155533	-0.335868	0.533716	0.492919	0.346833	0.713001	AT1G18040.1	327	AT1G18040.1	AT1G18040.1	DGKSSYGKHEAITVQSPPRKLRRVMPERGRV	cyclin-dependent kinase D1;3	1	251
15.5932	15.1953	15.1563	15.2144	15.5612	15.1407	12.0458	12.0515	12.4825	11.5624	11.2905	11.2543	S	3	___1			+	Dec-man_Dec-con	0.999911	9.65e-52	136.44	111.64	136.44	5.6534	17656000	539	0.285092	0.935323	-0.00949955	-0.0243264	2.04058	0.00413333	-0.8242	-2.20215	AT1G18150.3;AT1G18150.2;AT1G18150.1	539;539;539	AT1G18150.3	AT1G18150.3	ASTLESEEADNGGGYSARNLMKSASISGSKC	Protein kinase superfamily protein;Protein kinase superfamily protein;Protein kinase superfamily protein	1	253
16.9513	16.478	16.5929	16.9582	17.2812	17.1443	NaN	NaN	NaN	NaN	NaN	NaN	S	2	___1					0.850557	1.92e-12	110.25	78.655	110.25	-1.4822	5610700	460	1.55051	0.0995214	0.453834	1.22487	NaN	1	0	NaN	AT1G18160.1	460	AT1G18160.1	AT1G18160.1	QHLSSKPTHSFTHARSPSWTEGVSSPAGRRM	Protein kinase superfamily protein	1	254
16.9829	16.4425	16.6227	16.7647	17.3013	16.9119	14.3448	14.2504	14.5728	14.4443	14.7325	15.2086	S	2	___1					0.95098	1.15e-13	117.48	84.251	117.48	0.85162	14780000	462	0.918428	0.464675	0.309933	0.728359	0.770585	0.328308	0.4058	0.917013	AT1G18160.1	462	AT1G18160.1	AT1G18160.1	LSSKPTHSFTHARSPSWTEGVSSPAGRRMKV	Protein kinase superfamily protein	1	254
15.8423	15.3174	15.5303	15.0863	15.7648	15.5675	NaN	NaN	NaN	NaN	NaN	NaN	S	3	___1					0.999562	1.04e-05	69.024	51.292	51.469	4.9436	18213000	630	0.200106	1	-0.0904668	-0.199858	NaN	1	0	NaN	AT1G18390.1;AT1G18390.2	630;636	AT1G18390.1	AT1G18390.1	NNGFGSEMDVVDVNKSGPLVAQSPDSVIVKW	Protein kinase superfamily protein;Protein kinase superfamily protein	1;2	257
15.4169	14.874	15.0745	15.126	15.5264	15.2734	15.1644	14.9762	15.4909	15.1572	15.47	15.7645	S	3	___1					0.943109	0.00024024	51.469	29.271	51.469	4.9436	12997000	637	0.702669	0.648388	0.1868	0.470585	0.475966	0.620503	0.2534	0.587963	AT1G18390.1;AT1G18390.2	637;643	AT1G18390.1	AT1G18390.1	MDVVDVNKSGPLVAQSPDSVIVKWDSK____	Protein kinase superfamily protein;Protein kinase superfamily protein	1;2	257
16.9711	16.4402	16.5789	16.6811	17.2212	16.8421	NaN	NaN	NaN	NaN	NaN	NaN	S	3	___1					0.624889	4.27e-06	77.037	62.875	77.037	0.36636	4909200	607	0.785693	0.580695	0.251401	0.590673	NaN	1	0	NaN	AT1G25390.1	607	AT1G25390.1	AT1G25390.1	DWGEAALLKNMKFPRSPVSVTDQWTSKSTTP	Protein kinase superfamily protein	1	345
18.1937	16.5851	17.3431	17.8154	18.5537	16.4442	16.558	14.8912	16.7296	17.2033	17.2145	16.4748	S	3	___1					0.985615	2.4e-15	104.2	84.356	104.2	-2.6652	19438000	586	0.408662	0.788703	0.230466	0.236814	0.642842	0.269208	0.9046	1.08294	AT1G27190.1	586	AT1G27190.1	AT1G27190.1	QVYESLKNMADKHGVSEHYDEFPLVFNKQEA	Leucine-rich repeat protein kinase family protein	1	356
18.0419	17.4361	17.5719	18.2377	18.6867	18.3722	16.2476	15.9786	16.5988	16.6795	16.7545	17.2763	S	3	___1					1	6.75e-06	72.421	47.492	72.421	1.1043	7045200	969	1.82639	0.0171905	0.7489	1.75516	1.13781	0.171179	0.628433	1.36691	AT1G28440.1	969	AT1G28440.1	AT1G28440.1	RVVKMLQEIGGGDEDSLHKIRDDKDGKLTPY	HAESA-like 1	1	376
15.9446	14.6852	15.5537	16.045	16.3253	15.3628	15.5372	14.7327	15.8321	15.495	15.5188	15.2479	S	2	___1					0.999264	8.49e-11	103.76	70.673	103.76	-3.5536	2099600	537	0.77886	0.440135	0.516533	0.771806	0.0539958	0.97608	0.0532331	0.0986235	AT1G30640.1	537	AT1G30640.1	AT1G30640.1	PYPPSENQALKDLLDSPIYSEGSRGSSGSPF	Protein kinase family protein	1	400
16.9075	16.5996	16.6217	16.0074	16.5441	16.0879	16.1872	16.0383	16.2539	15.6117	15.7283	16.094	S	3	___1					0.841511	0.000252633	47.726	30.033	47.726	2.7683	4685900	550	0.0138935	1	-0.496466	-1.25908	1.03143	0.30623	-0.348467	-0.971611	AT1G30640.1	550	AT1G30640.1	AT1G30640.1	LDSPIYSEGSRGSSGSPFSRPNQSQARR___	Protein kinase family protein	1	400
17.6609	17.0963	17.1669	17.0341	17.5	17.1183	16.8071	16.4202	16.9274	16.3136	16.4101	16.8888	S	2	___1					1	0.00244	94.409	50.897	94.409	-0.49195	10309000	343	0.191035	1	-0.0905673	-0.21149	0.315101	0.757357	-0.180733	-0.415854	AT1G48480.1;AT2G26730.1;AT5G53320.1;AT4G23740.1;AT5G05160.1;AT3G02880.1;AT3G08680.2;AT3G08680.1;AT3G17840.1;AT5G16590.1;AT5G58300.2;AT5G58300.1	373;353;310;339;349;347;343;343;367;345;360;360	AT1G48480.1;AT2G26730.1;AT3G02880.1;AT3G08680.2;AT3G17840.1;AT5G16590.1;AT5G58300.2	AT3G08680.2	EGGVYSFDLEDLLRASAEVLGKGSVGTSYKA;EGSSYNFDLEDLLRASAEVLGKGSYGTTYKA;GNATKVFDLEDLLRASAEVLGKGTFGTAYKA;NGCSYNFDLEDLLRASAEVLGKGSYGTAYKA;VKSFGEFDLDGLLKASAEVLGKGTFGSSYKA;VKSFGEFDLDGLLKASAEVLGKGTVGSSYKA	receptor-like kinase 1;Leucine-rich repeat protein kinase family protein;Leucine-rich repeat protein kinase family protein;Leucine-rich repeat protein kinase family protein;Leucine-rich repeat protein kinase family protein;Leucine-rich repeat pr	1	477;1061;1381;1460;1613;2701;3106
17.034	16.4325	16.6283	17.0409	17.5372	17.1383	16.4884	16.2001	16.6337	16.6338	16.7334	17.2339	S	2	___1					0.5	0.000710592	109.44	41.876	109.44	0.70568	3889400	305	1.39037	0.0884211	0.540533	1.2475	0.881794	0.302261	0.426301	1.00262	AT1G48480.1	305	AT1G48480.1	AT1G48480.1	LCRKKSNKRSRAVDISTIKQQEPEIPGDKEA	receptor-like kinase 1	1	477
17.0089	16.4508	16.4568	14.8886	15.5721	15.2269	17.1737	16.9047	17.2736	16.3919	16.3047	16.6505	S	3	___1					0.978956	0.00318083	60.598	41.973	60.598	3.3528	4422300	298	0.00140648	1	-1.40963	-2.99601	1.93712	0.0318947	-0.6683	-1.90193	AT1G48490.3;AT1G48490.2;AT1G48490.1;AT3G17850.1;AT5G62310.1	241;241;241;298;200	AT1G48490.3;AT3G17850.1	AT3G17850.1	TSAPRKRFPGDIKSFSHELNSKGVRPFPLWK	Protein kinase superfamily protein;Protein kinase superfamily protein;Protein kinase superfamily protein;Protein kinase superfamily protein;AGC (cAMP-dependent, cGMP-dependent and protein kinase C) kinase family protein	1	478;1614
19.7592	19.1421	19.3006	19.2116	19.6536	19.3004	16.2675	16.0281	16.4312	16.4048	16.4391	16.9561	S	3	___1					1	0.000888063	63.816	44.204	63.816	0.16212	9355200	95	0.284165	0.931725	-0.0120996	-0.0282017	0.772547	0.36829	0.357734	0.865541	AT1G49580.1	95	AT1G49580.1	AT1G49580.1	TSTPLRQLRRAFHPPSPAKHIRAALRRRKGK	Calcium-dependent protein kinase (CDPK) family protein	1	492
14.6511	14.3606	14.238	14.3943	14.6106	14.4164	14.8951	14.6629	14.9003	14.8932	15.0879	15.5595	S	3	___1					0.763385	7.3e-05	59.421	49.417	59.421	1.9826	3737000	58	0.453048	0.821018	0.0572001	0.168014	0.782126	0.369689	0.360767	0.874099	AT1G49580.1;AT3G19100.1	58;57	AT1G49580.1;AT3G19100.1	AT1G49580.1	PSAAKASPFFPFYTPSPARHRRNKSRDVGGG;SPAVKASPFFPFYTPSPARHRRNKSRDGGGG	Calcium-dependent protein kinase (CDPK) family protein;Protein kinase superfamily protein	1	492;1631
16.726	16.2115	16.4305	16.2237	16.6163	16.1943	15.8135	15.53	15.979	15.4845	15.5358	15.7563	S	2	___1					0.8382	0.00222153	88.358	66.068	88.358	-0.057753	142860000	360	0.15828	1	-0.111233	-0.276832	0.513543	0.678448	-0.181967	-0.512055	AT1G49580.1;AT2G41140.1;AT2G46700.1;AT3G50530.1;AT3G50530.2;AT2G46700.2;AT3G19100.1	360;333;353;358;389;129;354	AT1G49580.1;AT2G41140.1;AT3G19100.1	AT1G49580.1	YILLCGSRPFWARTESGIFRAVLKADPSFDE;YILLCGSRPFWARTESGIFRAVLKAEPNFEE	Calcium-dependent protein kinase (CDPK) family protein;CDPK-related kinase 1;CDPK-related kinase 3;CDPK-related kinase;CDPK-related kinase;CDPK-related kinase 3;Protein kinase superfamily protein	1	492;1251;1631
16.0514	15.637	15.6997	15.3471	15.7597	15.5249	15.6987	15.4181	15.6697	15.1128	15.1362	15.5759	S	3	___1					0.999995	6.24e-07	81.807	70.367	81.807	-0.021673	15706000	594	0.0517908	1	-0.252133	-0.670915	0.850918	0.372	-0.320533	-0.854765	AT1G49730.4;AT1G49730.1	594;664	AT1G49730.4	AT1G49730.4	WDSRKRSNLRIQRGDSRIFGPSSSTTSRSHY	Protein kinase superfamily protein;Protein kinase superfamily protein	1;2	495
17.1355	16.5565	16.6234	16.1997	16.5946	16.159	16.1052	15.8655	16.1727	16.0736	16.0593	16.5094	S	2	___1					0.745914	7.64e-07	105.13	69.956	105.13	-0.14306	57071000	602	0.026688	1	-0.454033	-1.05675	0.403466	0.733693	0.1663	0.44387	AT1G49730.4;AT1G49730.1	602;672	AT1G49730.4	AT1G49730.4	LRIQRGDSRIFGPSSSTTSRSHYSRSLPHSP	Protein kinase superfamily protein;Protein kinase superfamily protein	1	495
15.6708	15.624	15.6166	15.0416	15.7791	15.2489	NaN	NaN	NaN	NaN	NaN	NaN	S	3	___1					0.842349	1.01e-05	83.474	71.954	83.474	0.20529	2482100	475	0.0633981	1	-0.2806	-0.667698	NaN	1	0	NaN	AT1G49730.4;AT1G49730.1	475;505	AT1G49730.4	AT1G49730.4	DENFVAKLSDFGLAHSSRDGSVCFEPVNTDI	Protein kinase superfamily protein;Protein kinase superfamily protein	1	495
15.8555	15.5014	15.4918	15.6824	16.3481	15.8541	13.2672	13.158	13.5839	13.1103	13.3582	13.9161	S	2	___1					0.990795	0.00301524	58.487	42.947	58.487	-1.0463	7044600	616	0.974796	0.427697	0.3453	0.798069	0.175581	0.866	0.125166	0.266111	AT1G49730.4;AT1G49730.1	616;686	AT1G49730.4	AT1G49730.4	SSTTSRSHYSRSLPHSPINGFSF________	Protein kinase superfamily protein;Protein kinase superfamily protein	1;2	495
15.8904	15.2981	15.5655	15.7197	16.0091	15.7706	NaN	NaN	NaN	NaN	NaN	NaN	S	3	___1					0.765557	5.66e-07	55.734	40.655	55.734	0.016795	4768700	323	0.873565	0.550112	0.248466	0.632086	NaN	1	0	NaN	AT1G50240.2	323	AT1G50240.2	AT1G50240.2	LADVQSDMKSAVKVNSPPTEDFVGFPTQEEI	Protein kinase family protein with ARM repeat domain	1	502
17.039	15.3147	16.4732	16.8654	17.5299	15.3528	15.7298	14.6688	16.0839	16.3826	16.4766	15.3868	S	3	___1					1	0.000300186	68.972	45.736	68.972	-3.6138	41668000	561	0.43945	0.762667	0.307067	0.301031	0.461871	0.432617	0.587833	0.78395	AT1G51800.1	561	AT1G51800.1	AT1G51800.1	LNPNSGTGTTPLHSRSHHGFEPPVIAKNRKL	Leucine-rich repeat protein kinase family protein	1	518
19.3552	18.7302	18.8748	18.7989	19.3669	18.8287	NaN	NaN	NaN	NaN	NaN	NaN	S	3	___1					0.813791	3.98e-10	84.765	72.972	84.765	0.56236	48166000	528	0.315359	0.917032	0.0114333	0.0246353	NaN	1	0	NaN	AT1G51805.2;AT1G51805.1	528;552	AT1G51805.2	AT1G51805.2	VEGTLPSYMQASDGRSPRSSEPAIVTKNKRF	Leucine-rich repeat protein kinase family protein;Leucine-rich repeat protein kinase family protein	1	519
18.8432	18.4368	18.4106	18.6364	19.098	18.7407	15.4842	15.1621	15.6295	14.9992	14.9277	15.7412	S	3	___1					0.778051	3.07e-10	86.748	73.032	66.644	-0.2047	58491000	533	0.891451	0.535185	0.261499	0.657281	0.276279	0.761351	-0.202566	-0.409667	AT1G51850.1	533	AT1G51850.1	AT1G51850.1	VEGPPPSYMQASDGRSPRSSEPAIVTKNRRF	Leucine-rich repeat protein kinase family protein	1	520
14.087	13.7677	13.3183	13.5631	14.3292	13.7857	13.3449	13.0881	13.5072	13.4944	13.4214	14.1253	S	3	___1					0.823214	1.64e-08	64.327	52.406	47.371	-0.54229	10027000	816	0.505032	0.750393	0.168333	0.324616	0.65183	0.413793	0.366967	0.807231	AT1G51890.2;AT1G51890.1	816;864	AT1G51890.2	AT1G51890.2	KQGSQATYIKESVEFSPSSASDFSPLAR___	Leucine-rich repeat protein kinase family protein;Leucine-rich repeat protein kinase family protein	1;2	522
15.5207	14.9243	15.0022	15.4104	15.8001	15.5027	NaN	NaN	NaN	NaN	NaN	NaN	S	2	___1					0.715475	3.46e-24	118.77	102.13	118.77	1.8949	7428900	818	1.19089	0.249674	0.422	1.00229	NaN	1	0	NaN	AT1G51890.2;AT1G51890.1	818;866	AT1G51890.2	AT1G51890.2	GSQATYIKESVEFSPSSASDFSPLAR_____	Leucine-rich repeat protein kinase family protein;Leucine-rich repeat protein kinase family protein	1	522
16.8867	16.3776	16.4779	16.9362	17.4381	17.1914	NaN	NaN	NaN	NaN	NaN	NaN	S	3	___1					0.769292	0.000716535	45.094	25.003	45.094	-0.49042	5762900	103	1.638	0.03608	0.607834	1.47286	NaN	1	0	NaN	AT1G52290.1	103	AT1G52290.1	AT1G52290.1	KKRKLKKKKKEDIEASINRDSLDPKDDSNNL	Protein kinase superfamily protein	1	525
18.6471	17.9787	18.0966	17.6005	18.131	17.8269	15.6817	15.3171	15.8217	14.9557	14.9067	15.579	S	2	___1					1	7.3e-19	108.4	89.026	57.177	-0.58874	29775000	599	0.0471161	1	-0.388	-0.849017	0.806784	0.310483	-0.4597	-0.991741	AT1G53050.1	599	AT1G53050.1	AT1G53050.1	APQQETCRGMTRLPGSFKETSEEANQEENGR	Protein kinase superfamily protein	1	533
15.2404	14.7048	14.9936	14.28	14.8697	14.5541	15.2933	15.1124	15.692	14.6103	14.6845	15.1619	S	4	___1					0.951922	1.91e-20	75.887	65.539	75.887	-0.68872	55080000	420	0.033439	1	-0.411667	-0.95697	1.05654	0.199284	-0.547	-1.23399	AT1G53165.2;AT1G53165.1;AT1G53165.3	420;420;428	AT1G53165.2	AT1G53165.2	QEEDDSSGSGTVVIRSPRSSQSSSMFRDQSS	Protein kinase superfamily protein;Protein kinase superfamily protein;Protein kinase superfamily protein	1	535
17.9236	17.3909	17.4452	17.5	17.9582	17.5988	16.2403	15.936	16.3312	16.0312	16.0327	16.542	S	2	___1					0.612205	5.9e-36	173.72	153.29	173.72	-0.17131	45318000	653	0.472012	0.785634	0.0991007	0.236434	0.0544166	0.991314	0.0328004	0.08043	AT1G53165.2;AT1G53165.1;AT1G53165.3	653;653;661	AT1G53165.2	AT1G53165.2	NNDAENKRKQASKEFSSNANFSPLARFLFSR	Protein kinase superfamily protein;Protein kinase superfamily protein;Protein kinase superfamily protein	1	535
17.3942	16.9259	17.0372	17.1735	17.6306	17.2549	16.2403	15.936	16.3312	16.0312	16.0327	16.542	S	2	___1					0.959743	8.68e-13	116.9	96.382	116.9	0.15776	2354500	654	0.815417	0.585857	0.2339	0.585594	0.0544166	0.988053	0.0328004	0.08043	AT1G53165.2;AT1G53165.1;AT1G53165.3	654;654;662	AT1G53165.2	AT1G53165.2	NDAENKRKQASKEFSSNANFSPLARFLFSRW	Protein kinase superfamily protein;Protein kinase superfamily protein;Protein kinase superfamily protein	1	535
14.3164	13.7957	13.5454	16.4584	16.9561	16.598	NaN	NaN	NaN	NaN	NaN	NaN	S	3	___1	+	WT-man_WT-con			0.765846	1.69e-22	126.07	105.69	126.07	1.5433	29529000	479	3.59614	0	2.785	5.91075	NaN	1	0	NaN	AT1G53165.2;AT1G53165.1;AT1G53165.3	479;479;487	AT1G53165.2	AT1G53165.2	PRTPRSRLGLQERSSSASEDSISNLAEAKLA	Protein kinase superfamily protein;Protein kinase superfamily protein;Protein kinase superfamily protein	1	535
15.8752	15.1298	15.4259	17.6429	18.0914	17.7507	NaN	NaN	NaN	NaN	NaN	NaN	S	2	___1	+	WT-man_WT-con			0.563074	2.8e-07	83.692	51.718	83.692	1.0921	5331300	481	3.41276	0	2.35137	5.16343	NaN	1	0	NaN	AT1G53165.2;AT1G53165.1;AT1G53165.3	481;481;489	AT1G53165.2	AT1G53165.2	TPRSRLGLQERSSSASEDSISNLAEAKLALE	Protein kinase superfamily protein;Protein kinase superfamily protein;Protein kinase superfamily protein	1	535
15.2155	14.852	15.0255	14.9211	15.4626	15.1056	NaN	NaN	NaN	NaN	NaN	NaN	S	3	___1					0.904293	2.58e-10	87.352	73.042	87.352	-4.1801	3020100	936	0.579926	0.737145	0.1321	0.338306	NaN	1	0	NaN	AT1G53430.2;AT1G53430.1	936;969	AT1G53430.2	AT1G53430.2	AMRFKALELLSQDSESQVSTYARNREQDISS	Leucine-rich repeat transmembrane protein kinase;Leucine-rich repeat transmembrane protein kinase	1	542
16.9181	16.2611	16.4973	16.1285	16.6318	16.02	NaN	NaN	NaN	NaN	NaN	NaN	S	3	___1					0.904549	1.73e-11	126.63	109.95	126.63	0.70951	29169000	787	0.0781195	1	-0.298733	-0.636763	NaN	1	0	NaN	AT1G53430.2;AT1G53430.1	787;820	AT1G53430.2	AT1G53430.2	DFGLAKLNDDENTHISTRIAGTIGYMAPEYA	Leucine-rich repeat transmembrane protein kinase;Leucine-rich repeat transmembrane protein kinase	1	542
15.0831	14.5867	14.5149	14.089	14.8465	14.4041	15.8441	15.443	15.9074	15.2436	15.2978	15.6773	S	3	___1					0.653729	0.000133697	76.311	61.353	76.311	-3.1061	57124000	831	0.0904761	1	-0.2817	-0.583037	0.749191	0.413343	-0.325267	-0.81441	AT1G53440.1;AT3G14840.2	826;831	AT1G53440.1;AT3G14840.2	AT3G14840.2	DFGLAKLDEEENTHISTRIAGTIGYMAPEYA;DFGLAKLDEEENTHISTRVAGTYGYMAPEYA	Leucine-rich repeat transmembrane protein kinase;Leucine-rich repeat transmembrane protein kinase	1	543;1571
16.8355	16.2974	16.3314	16.0827	16.4391	16.2649	16.5888	16.4073	16.7782	16.3089	16.3635	16.9008	S	3	___1					1	0.000162257	74.789	48.672	74.789	0.48574	47495000	134	0.0773745	1	-0.225866	-0.56168	0.111869	0.935518	-0.0670331	-0.160712	AT1G53570.5;AT1G53570.4;AT1G53570.3;AT1G53570.2;AT1G53570.1	134;134;134;134;134	AT1G53570.5	AT1G53570.5	RGRGDVKFNVAAAPRSPERVSPKAATITTRP	mitogen-activated protein kinase kinase kinase 3;mitogen-activated protein kinase kinase kinase 3;mitogen-activated protein kinase kinase kinase 3;mitogen-activated protein kinase kinase kinase 3;mitogen-activated protein kinase kinase kinase 3	1	546
19.3744	18.6536	18.7978	18.5463	19.0151	18.6211	16.9259	16.4495	16.9979	16.1816	16.3577	16.5515	S	3	___1					0.999309	1.12e-14	105.38	90.682	102.58	2.1284	112870000	377	0.114085	1	-0.214433	-0.462257	0.989741	0.271748	-0.427499	-1.06205	AT1G53730.1;AT1G53730.2	377;377	AT1G53730.1	AT1G53730.1	SLSINLRPPPIDRNKSFDDEDSTRKPIAVKK	STRUBBELIG-receptor family 6;STRUBBELIG-receptor family 6	1;2	548
20.3321	19.6429	19.8867	19.9654	20.3964	20.019	17.0916	16.6348	17.267	16.9813	17.0779	17.4767	S	3	___1					0.914466	1.07e-14	105.38	90.682	105.38	0.018797	75323000	383	0.588434	0.719621	0.173033	0.390494	0.304336	0.759408	0.180833	0.409258	AT1G53730.1;AT1G53730.2	383;383	AT1G53730.1	AT1G53730.1	RPPPIDRNKSFDDEDSTRKPIAVKKSTVVVP	STRUBBELIG-receptor family 6;STRUBBELIG-receptor family 6	1;2	548
15.9124	15.4986	15.6532	15.8408	16.3393	16.0455	NaN	NaN	NaN	NaN	NaN	NaN	S	3	___1					0.716383	3.7e-05	54.103	25.571	54.103	2.2469	3587200	1003	1.26314	0.251176	0.387133	0.996687	NaN	1	0	NaN	AT1G56140.1	1003	AT1G56140.1	AT1G56140.1	SSISGFPLRNTQASESFTSFVAPRSEISPRN	Leucine-rich repeat transmembrane protein kinase	1	583
17.8979	17.1406	17.407	17.6337	18.0088	17.4604	17.2651	16.6249	17.4459	16.7728	16.9146	17.1365	S	3	___1					0.996176	2.14e-07	85.636	70.941	85.636	-5.0494	3156800	61	0.629392	0.657596	0.219133	0.461758	0.249877	0.808632	-0.170667	-0.362645	AT1G57700.1	61	AT1G57700.1	AT1G57700.1	EATLRLIPDDVKDTFSDEEVEELEEKKESSF	Protein kinase superfamily protein	1	591
16.5841	16.025	16.147	17.3579	17.7193	17.3512	NaN	NaN	NaN	NaN	NaN	NaN	S	2	___1	+	WT-man_WT-con			1	0.00127437	72.29	53.048	72.29	-0.27107	54840000	354	2.67516	0	1.2241	2.99444	NaN	1	0	NaN	AT1G60940.2;AT1G60940.1	354;354	AT1G60940.2	AT1G60940.2	DEEDEYDKTVKQVHASMGEVRVS________	SNF1-related protein kinase 2.10;SNF1-related protein kinase 2.10	1	620
18.3407	17.6226	17.8966	18.8525	19.5722	19.1026	NaN	NaN	NaN	NaN	NaN	NaN	S	3	___1	+	WT-man_WT-con			0.999891	0.000120372	82.417	59.191	82.417	0.6012	15665000	154	2.13434	0.00116129	1.22247	2.45911	NaN	1	0	NaN	AT1G60940.2;AT1G60940.1	154;154	AT1G60940.2	AT1G60940.2	LKICDFGYSKSSLLHSMPKSTVGTPAYIAPE	SNF1-related protein kinase 2.10;SNF1-related protein kinase 2.10	1	620
15.8617	15.34	15.4974	15.3	15.9066	15.4845	NaN	NaN	NaN	NaN	NaN	NaN	S	2	___1					1	0.000146097	99.5	37.092	88.83	0.94815	10572000	60	0.297378	0.925472	-0.00266679	-0.00610448	NaN	1	0	NaN	AT1G61590.1	60	AT1G61590.1	AT1G61590.1	FSKNHLGPLPSFRRLSFADLSRSSSARINED	Protein kinase superfamily protein	1;2	626
17.8237	17.6504	17.5393	17.5054	18.1128	17.9137	14.9919	14.9698	14.8995	15.8153	15.6157	16.3721	S	3	___1			+	Dec-man_Dec-con	0.994352	8.29e-07	91.024	67.275	91.024	-1.4983	11954000	720	0.667724	0.678384	0.172833	0.435351	1.8982	0.00427586	0.980633	2.29103	AT1G63700.1	720	AT1G63700.1	AT1G63700.1	QQKGLKHGSGFSISQSPRNMSCPISPVGSPI	Protein kinase superfamily protein	1	644
16.1588	15.7552	15.7175	15.8193	16.5101	16.0789	NaN	NaN	NaN	NaN	NaN	NaN	S	3	___1					0.919605	8.27e-08	84.581	74.793	84.581	2.6416	5790900	518	0.754514	0.584424	0.258933	0.580522	NaN	1	0	NaN	AT1G66150.1	518	AT1G66150.1	AT1G66150.1	FCWYKKRQKRFSGSESSNAVVVHPRHSGSDN	transmembrane kinase 1	1	663
16.1546	15.5822	15.8392	15.7911	16.243	15.8451	NaN	NaN	NaN	NaN	NaN	NaN	S	2	___1					0.796388	8.99e-11	146.71	113.49	146.71	-0.15816	6687400	917	0.476514	0.790787	0.101067	0.241551	NaN	1	0	NaN	AT1G66880.1	917	AT1G66880.1	AT1G66880.1	QDAQYTSKSLPITSYSSRDTSRNPTSTTISS	Protein kinase superfamily protein	1	671
13.0885	12.4403	12.2041	12.2241	13.2339	12.7335	13.3933	12.7782	13.2686	13.0892	13.1737	13.3347	S	2	___1					0.999925	3.19e-06	82.749	52.179	82.749	-0.79535	7508400	747	0.445221	0.781355	0.152867	0.257552	0.0931773	0.950007	0.0524998	0.130899	AT1G67580.2;AT1G67580.1	747;747	AT1G67580.2	AT1G67580.2	LEEQRRKELTQTELGSGGLFG__________	Protein kinase superfamily protein;Protein kinase superfamily protein	1	681
18.5377	18.0289	18.1029	17.9402	18.445	17.9833	NaN	NaN	NaN	NaN	NaN	NaN	S	3	___1					1	0.000735644	61.532	43.713	61.532	0.43213	16986000	152	0.180672	1	-0.100334	-0.235261	NaN	1	0	NaN	AT1G67580.2;AT1G67580.1	152;152	AT1G67580.2	AT1G67580.2	VENRAQSPVEKKRKFSPIVWDRDDHERSNLS	Protein kinase superfamily protein;Protein kinase superfamily protein	1	681
19.1587	18.584	18.7127	18.6893	19.1045	18.7663	17.1463	16.8681	17.2146	16.766	16.8881	17.2671	S	2	___1					1	0.000125623	108.47	82.993	108.47	-0.1094	27648000	728	0.356854	0.879477	0.0349	0.0839293	0.216443	0.8683	-0.102599	-0.266938	AT1G67580.2;AT1G67580.1	728;728	AT1G67580.2	AT1G67580.2	PAQHAQDRRGRRMVKSPDPLEEQRRKELTQT	Protein kinase superfamily protein;Protein kinase superfamily protein	1	681
13.6828	13.2191	13.2145	16.673	17.0386	16.6591	NaN	NaN	NaN	NaN	NaN	NaN	S	3	___1	+	WT-man_WT-con			0.98519	6.66e-06	73.918	56.839	73.918	0.83342	3457800	86	4.47307	0	3.4181	8.56845	NaN	1	0	NaN	AT1G67580.2;AT1G67580.1	86;86	AT1G67580.2	AT1G67580.2	KMVSSGFRLSKSNPGSREVFIDLGPKRCGFS	Protein kinase superfamily protein;Protein kinase superfamily protein	1	681
14.6623	14.1827	14.2787	15.0295	15.3944	15.0091	NaN	NaN	NaN	NaN	NaN	NaN	S	3	___1	+	WT-man_WT-con			0.999928	1.48e-06	90.759	71.488	90.759	2.1918	4547000	55	2.09145	0.008	0.769766	1.96019	NaN	1	0	NaN	AT1G67890.2;AT1G67890.1	55;55	AT1G67890.2	AT1G67890.2	RRSHSSSPKRPSRRNSGEGTPLWRKTGAASF	PAS domain-containing protein tyrosine kinase family protein;PAS domain-containing protein tyrosine kinase family protein	1	683
16.2542	15.7123	15.9149	15.6734	15.9713	15.6924	15.6473	15.4789	15.7728	14.9294	14.8368	15.2649	S	2	___1					0.632155	0.00249089	73.208	41.066	73.208	-0.40125	2638800	329	0.0921831	1	-0.181433	-0.471133	1.79442	0.05648	-0.622633	-1.75174	AT1G68690.1	329	AT1G68690.1	AT1G68690.1	SGGDVTPSPMSSTARSDSAFFRMQSSAPVGA	Protein kinase superfamily protein	1	697
17.3427	16.7863	16.8104	17.0128	17.3418	16.8619	16.794	16.5649	16.9099	16.8686	16.9302	17.3498	S	2	___1					0.916707	5.96e-06	89.356	70.253	89.356	-1.183	16221000	235	0.450453	0.795064	0.0923672	0.21465	0.738905	0.442474	0.293267	0.767676	AT1G69220.1	235	AT1G69220.1	AT1G69220.1	DNRKMQQQNSKMSTTSLPDSITREDPTTKYE	Protein kinase superfamily protein	1;2	706
12.1888	11.846	11.2855	12.676	13.9043	12.7534	11.7496	12.0927	11.6387	13.6609	13.6115	13.7063	S	2	___1	+	WT-man_WT-con	+	Dec-man_Dec-con	0.699344	0.00122438	61.235	45.663	61.235	1.4293	1308100	901	1.61586	0.00810127	1.3378	1.97754	3.714	0	1.83257	5.39994	AT1G71410.1	901	AT1G71410.1	AT1G71410.1	RGRGGTGTSTSKPSGSQPSLLDLL_______	ARM repeat superfamily protein	1	724
16.0803	15.3512	15.603	15.4027	15.7833	15.4535	NaN	NaN	NaN	NaN	NaN	NaN	S	2	___1					0.696532	2.5e-11	132.85	95.658	132.85	0.33892	62020000	378	0.160918	1	-0.131666	-0.295988	NaN	1	0	NaN	AT1G72710.1	378	AT1G72710.1	AT1G72710.1	VSSDPAISKDVVLSSSSFLRATGSSRRAAVS	casein kinase 1-like protein 2	1;2	746
13.7711	12.8888	13.0768	13.3764	13.7233	13.4525	NaN	NaN	NaN	NaN	NaN	NaN	S	3	___1					0.835492	8.15e-10	55.588	45.839	55.588	1.8438	5798700	408	0.700041	0.589876	0.271833	0.55678	NaN	1	0	NaN	AT1G72710.1	408	AT1G72710.1	AT1G72710.1	SSSREAAVLGTDSEPSNPQIVEAGSGSNSKI	casein kinase 1-like protein 2	1	746
17.0702	16.4982	16.6362	16.116	16.6755	16.1761	16.2867	15.974	16.4115	16.0915	16.0172	16.5841	S	3	___1					0.985479	9.7e-07	78.78	64.32	78.78	0.40299	44216000	429	0.0387557	1	-0.412333	-0.921871	0.0102668	0.9909	0.00686677	0.0163342	AT1G72710.1	429	AT1G72710.1	AT1G72710.1	EAGSGSNSKIPVSRNSPIVSSEINKLSSPSR	casein kinase 1-like protein 2	1;2	746
17.8937	17.3406	17.3956	18.689	19.158	18.822	17.166	16.7498	17.275	17.7515	17.8632	18.242	S	3	___1	+	WT-man_WT-con	+	Dec-man_Dec-con	0.989127	4.02e-10	98.169	68.111	98.169	-0.18993	43125000	347	2.71082	0	1.34637	3.17129	1.818	0.004	0.888633	2.12458	AT1G72710.1	347	AT1G72710.1	AT1G72710.1	EARPSGWSSGIPRRNSGQIFNSGSLAKQKAP	casein kinase 1-like protein 2	1	746
15.0884	14.2605	14.403	14.6564	15.055	14.8692	11.7764	NaN	11.9241	11.9647	11.8721	10.3565	S	3	___1					0.867478	1.33e-05	46.403	40.622	46.403	-1.7686	12803000	483	0.721053	0.590082	0.276233	0.575131	0.259027	0.684512	-0.452483	-0.516966	AT1G73450.1	483	AT1G73450.1	AT1G73450.1	PDHHDRDANKDEDDQSYAEDESYLSGERYLQ	Protein kinase superfamily protein	1;2	758
15.2242	14.6624	14.9234	14.7779	15.108	14.8118	16.4352	16.2413	16.7295	16.118	16.0861	16.7309	S	2	___1					0.999956	8.15e-15	101.61	86.231	92.445	2.1499	19937000	621	0.242539	0.981017	-0.0374336	-0.0951956	0.244924	0.814448	-0.157	-0.346343	AT1G73450.1;AT1G73460.1	616;621	AT1G73450.1;AT1G73460.1	AT1G73460.1	AADFGSEVRDSLAGGSSEGDFEYSRDHDPVA	Protein kinase superfamily protein;Protein kinase superfamily protein	1;2	758;759
15.2242	14.6624	14.9234	14.7779	15.108	14.8118	16.4352	16.2413	16.7295	16.118	16.0861	16.7309	S	2	___1					0.999958	8.15e-15	101.61	86.231	92.445	2.1499	19937000	622	0.242539	0.97819	-0.0374336	-0.0951956	0.244924	0.810953	-0.157	-0.346343	AT1G73450.1;AT1G73460.1	617;622	AT1G73450.1;AT1G73460.1	AT1G73460.1	ADFGSEVRDSLAGGSSEGDFEYSRDHDPVAS	Protein kinase superfamily protein;Protein kinase superfamily protein	1;2	758;759
16.4333	15.8228	15.8846	15.5538	15.9287	15.6267	NaN	NaN	NaN	NaN	NaN	NaN	S	2	___1					0.980335	0.00900219	66.546	29.016	66.546	-1.3096	3641800	694	0.0462111	1	-0.343833	-0.808216	NaN	1	0	NaN	AT1G73450.1	694	AT1G73450.1	AT1G73450.1	SSQKDGQLMHAESSKSLWSGNRETVTRDRNT	Protein kinase superfamily protein	1	758
14.5765	13.9651	14.3627	14.4477	14.8885	14.0731	16.0471	15.4353	16.3392	15.8408	15.9647	16.1161	S	3	___1					0.937933	1.22e-06	51.963	36.8	51.963	1.801	5231100	488	0.522896	0.739894	0.168333	0.33938	0.0408028	0.989818	0.0333338	0.0697417	AT1G73460.1	488	AT1G73460.1	AT1G73460.1	PDHHERDANKDADDQSYAEEASYISGEQYLQ	Protein kinase superfamily protein	1	759
16.5747	16.2244	16.1903	16.1528	16.554	16.2755	NaN	NaN	NaN	NaN	NaN	NaN	S	3	___1					0.849368	2.62e-05	73.498	52.247	73.498	-0.80111	5221900	693	0.296541	0.923156	-0.00236638	-0.00638153	NaN	1	0	NaN	AT1G73460.1	693	AT1G73460.1	AT1G73460.1	SFHVKIQTDGGFSFGSSQKDGQSMHAESSKS	Protein kinase superfamily protein	1	759
19.3313	18.8152	19.1757	19.6304	19.4086	19.0245	18.1218	17.7217	18.3411	18.1674	18.2998	18.6816	S	3	___1					1	6.44e-09	118.28	85.016	61.212	0.16966	48338000	103	0.756632	0.588948	0.2471	0.569546	0.605171	0.478582	0.3214	0.733803	AT1G73660.1	103	AT1G73660.1	AT1G73660.1	GLSNWLSSVGHRKIPSPPNSFNAKNRAATVD	protein tyrosine kinase family protein	1;2	763
15.8264	15.5012	15.4385	15.9213	16.2661	15.8884	13.6707	13.0518	13.3238	13.8696	13.9072	14.3902	S	3	___1					0.566058	8.54e-06	71.685	59.627	71.685	-0.39665	7856400	492	1.50497	0.1247	0.436567	1.17857	1.34744	0.0926	0.7069	1.58747	AT1G73660.1	492	AT1G73660.1	AT1G73660.1	LSSRPIHSFTHMRSPSWTEGVSSPAAQRMKV	protein tyrosine kinase family protein	1	763
16.6929	16.2734	16.3553	15.6615	16.1765	15.722	NaN	NaN	NaN	NaN	NaN	NaN	S	2	___1					0.999356	0.00251076	93.598	47.646	93.598	-5.0284	3555600	79	0.0103493	1	-0.5872	-1.44235	NaN	1	0	NaN	AT1G74330.2;AT1G74330.1	79;79	AT1G74330.2	AT1G74330.2	GSELGSESGRASDSLSFRLGNVSRYLEAEQV	Protein kinase superfamily protein;Protein kinase superfamily protein	1	771
12.5856	12.5183	11.8603	13.3347	14.1278	13.8122	12.3618	12.5571	12.9639	13.2004	12.9524	13.7347	S	3	___1	+	WT-man_WT-con			0.897323	2.85e-05	42.894	30.092	42.894	4.5323	1090000	891	2.2329	0	1.43683	2.72844	1.07918	0.1698	0.668234	1.36074	AT1G79570.1	891	AT1G79570.1	AT1G79570.1	ANPQLTLGQDYGGNFSEKDGGGTGSIPPALE	Protein kinase superfamily protein with octicosapeptide/Phox/Bem1p domain	1	840
18.0603	17.4372	17.5275	17.7946	18.4425	18.0496	17.3426	16.9402	17.5386	17.7947	17.8371	18.286	S	3	___1					0.98484	5.06e-07	100.38	78.145	100.38	0.3346	39443000	155	1.01033	0.334958	0.420566	0.893405	1.38145	0.0936552	0.698799	1.6025	AT1G79570.1	155	AT1G79570.1	AT1G79570.1	NHVQSAPQALLSKDSSVGNLHGYKNTSSSAS	Protein kinase superfamily protein with octicosapeptide/Phox/Bem1p domain	1	840
13.0168	12.4659	12.482	15.4273	16.1303	15.4708	NaN	NaN	NaN	NaN	NaN	NaN	S	3	___1	+	WT-man_WT-con			0.994731	0.000687411	48.883	34.007	48.883	0.0031884	56829000	144	3.61635	0	3.02123	6.15736	NaN	1	0	NaN	AT1G79570.1	144	AT1G79570.1	AT1G79570.1	NSSLHEFGNKLNHVQSAPQALLSKDSSVGNL	Protein kinase superfamily protein with octicosapeptide/Phox/Bem1p domain	1	840
14.9553	14.7661	14.6261	15.5969	16.0746	15.5077	15.4662	15.0926	15.4833	16.0421	15.9984	16.3869	S	2	___1	+	WT-man_WT-con	+	Dec-man_Dec-con	0.99458	0.000916334	78.098	62.508	78.098	-0.038759	22760000	867	2.33706	0.00270769	0.9439	2.35869	1.96261	0.003875	0.7951	2.10874	AT1G79570.1	867	AT1G79570.1	AT1G79570.1	KDGGESSRLPYVSPLSRDGISTNLANPQLTL	Protein kinase superfamily protein with octicosapeptide/Phox/Bem1p domain	1	840
15.8947	15.2562	15.3541	15.9975	16.5357	16.2422	NaN	NaN	NaN	NaN	NaN	NaN	S	3	___1					0.683838	3.64e-06	43.438	34.931	42.181	1.8709	13853000	658	1.69977	0.0188636	0.7568	1.67347	NaN	1	0	NaN	AT1G79570.1	658	AT1G79570.1	AT1G79570.1	REQLELLNRLSKSDNSLSSQFVTSESPANTA	Protein kinase superfamily protein with octicosapeptide/Phox/Bem1p domain	1	840
16.2161	15.5656	15.7255	16.3784	16.8499	16.4247	16.8818	16.6261	16.9321	17.1255	17.1586	17.6621	S	3	___1					0.999019	0.00307743	60.641	41.543	60.641	-0.42641	27562000	638	1.65661	0.0242609	0.715266	1.60156	1.19327	0.192756	0.502066	1.26217	AT1G79570.1	638	AT1G79570.1	AT1G79570.1	LNYPEPEQSSQRVYCSERIPREQLELLNRLS	Protein kinase superfamily protein with octicosapeptide/Phox/Bem1p domain	1	840
17.6287	17.3117	17.3887	17.4262	17.7112	17.484	NaN	NaN	NaN	NaN	NaN	NaN	S	3	___1					0.999985	0.000293521	57.288	38.213	57.288	-0.22474	917340	62	0.608573	0.762464	0.0974331	0.29602	NaN	1	0	NaN	AT1G80870.1	62	AT1G80870.1	AT1G80870.1	LLNRSRTIPFDVAAASPLKLQLFTYKELKLA	Protein kinase superfamily protein	1	860
15.9628	15.2541	15.5051	14.9815	15.5079	14.7021	13.3055	12.9575	13.4679	12.7562	12.6837	12.8874	S	3	___1					1	4.58e-24	114.02	103.65	114.02	-2.0384	56847000	397	0.0409534	1	-0.510167	-0.991776	1.35078	0.190965	-0.467867	-1.29272	AT2G01450.4;AT2G01450.3;AT2G01450.2;AT2G01450.1	397;397;397;397	AT2G01450.4	AT2G01450.4	FARLEEHNDDEEEHNSPPHQRKYTSLPRERV	MAP kinase 17;MAP kinase 17;MAP kinase 17;MAP kinase 17	1	872
16.2085	16.6881	15.6985	15.0472	15.6179	14.9575	16.4337	16.0939	16.5052	15.3842	15.4652	16.0002	S	2	___1					0.992938	0.0022672	87.284	53.768	87.284	0.021091	5620600	406	0.0106296	1	-0.990833	-1.79268	1.46114	0.0716226	-0.727733	-1.68778	AT2G01450.4;AT2G01450.3;AT2G01450.2;AT2G01450.1	406;406;406;406	AT2G01450.4	AT2G01450.4	DEEEHNSPPHQRKYTSLPRERVCSSEDEGSD	MAP kinase 17;MAP kinase 17;MAP kinase 17;MAP kinase 17	1	872
16.2353	15.7858	15.6813	15.708	16.3555	15.8475	15.4735	15.2518	15.702	15.4919	15.5159	16.1208	S	2	___1					0.999268	0.000107648	85.963	60.226	85.963	1.5129	2180100	429	0.396668	0.819594	0.069533	0.151163	0.407645	0.66398	0.233767	0.527261	AT2G02780.1	429	AT2G02780.1	AT2G02780.1	SKSLPDSRRVPQTMRSAVIGLPPYRVFSLEE	Leucine-rich repeat protein kinase family protein	1	885
15.2961	14.9399	15.1767	15.0732	15.2339	15.0968	NaN	NaN	NaN	NaN	NaN	NaN	S	3	___1					0.565088	0.000493305	45.916	34.224	45.916	-1.2181	2301000	455	0.292875	0.923256	-0.00293318	-0.00928098	NaN	1	0	NaN	AT2G05940.1	455	AT2G05940.1	AT2G05940.1	NHRRTLRNGVNSPLRSEAGGERY________	Protein kinase superfamily protein	1	903
15.8531	15.5932	15.5128	15.4492	15.7548	15.3855	16.0438	15.7294	16.0253	15.6763	15.819	16.2795	S	3	___1					0.997151	4.16e-12	105.28	86.965	105.28	-0.83389	29256000	188	0.115473	1	-0.1232	-0.3486	0.0125121	0.998924	-0.00789992	-0.0193356	AT2G11520.1	188	AT2G11520.1	AT2G11520.1	PSSEKIPQSPFRAPPSPSRVPQSPSRYAMSP	calmodulin-binding receptor-like cytoplasmic kinase 3	1;2	909
16.2538	15.8035	15.7067	15.2654	15.7443	15.3426	NaN	NaN	NaN	NaN	NaN	NaN	S	2	___1					1	0.00219966	93.429	32.992	93.429	-0.35304	27574000	181	0.0232466	1	-0.470567	-1.10822	NaN	1	0	NaN	AT2G11520.1	181	AT2G11520.1	AT2G11520.1	VSSFEMSPSSEKIPQSPFRAPPSPSRVPQSP	calmodulin-binding receptor-like cytoplasmic kinase 3	1;2	909
17.2977	16.8675	16.9483	16.6762	17.0428	16.5835	16.4226	16.1673	16.7004	16.0691	16.1642	16.664	S	3	___1					0.980546	0.0172302	47.869	36.021	47.869	1.5652	9648600	202	0.0538143	1	-0.270333	-0.68859	0.211403	0.839057	-0.131	-0.297532	AT2G11520.1	202	AT2G11520.1	AT2G11520.1	PSPSRVPQSPSRYAMSPRPSRLGPLNLTMSQ	calmodulin-binding receptor-like cytoplasmic kinase 3	1	909
17.6448	17.2826	17.4217	16.7379	16.8231	16.7114	18.2997	18.1225	18.4305	17.9002	17.9491	18.1164	S	2	___1					1	0.000272833	129.28	90.242	129.28	-0.12457	41909000	540	0.000725804	1	-0.692234	-2.22768	1.25395	0.31529	-0.295666	-0.951679	AT2G17290.1	540	AT2G17290.1	AT2G17290.1	NAGVGRRTMKNSLNISMRDV___________	Calcium-dependent protein kinase family protein	1	939
16.6006	16.1328	16.1456	17.667	18.5037	18.1916	NaN	NaN	NaN	NaN	NaN	NaN	S	3	___1	+	WT-man_WT-con			0.755936	5.8e-28	113.71	99.695	113.71	0.47089	9785600	34	2.7986	0	1.82777	3.7412	NaN	1	0	NaN	AT2G17290.1	34	AT2G17290.1	AT2G17290.1	SRPEENSKSTTTTVSSVHSPTTDQDFSKQNT	Calcium-dependent protein kinase family protein	1	939
17.4344	17.023	17.0944	16.7602	17.56	17.1068	16.3192	16.0896	16.2647	15.622	15.5742	16.6039	S	3	___1					0.995289	1.22e-46	147.09	131.45	147.09	-0.37285	4323700	37	0.252764	0.979826	-0.0416005	-0.0896438	0.353253	0.657061	-0.291133	-0.536528	AT2G17290.1	37	AT2G17290.1	AT2G17290.1	EENSKSTTTTVSSVHSPTTDQDFSKQNTNPA	Calcium-dependent protein kinase family protein	1	939
16.0202	15.5679	15.5867	15.2837	15.6974	15.2737	NaN	NaN	NaN	NaN	NaN	NaN	S	2	___1					0.669411	5.11e-08	108.72	73.302	108.72	0.1006	6145900	20	0.0471718	1	-0.306667	-0.76048	NaN	1	0	NaN	AT2G17700.1	20	AT2G17700.1	AT2G17700.1	DESESCGSRAVVASPSQENPRHYRMKLDVYS	ACT-like protein tyrosine kinase family protein	1	948
17.1979	16.1675	15.9745	17.9782	18.486	18.0478	NaN	NaN	NaN	NaN	NaN	NaN	S	3	___1	+	WT-man_WT-con			0.762177	0.000162817	88.24	61.125	88.24	-0.91777	4458200	253	2.16023	0	1.72403	2.8186	NaN	1	0	NaN	AT2G17700.1	253	AT2G17700.1	AT2G17700.1	ILKLKDQPGSKQKSISFFEHDKSSNELIPAC	ACT-like protein tyrosine kinase family protein	1	948
17.9548	17.3862	17.5862	17.7053	18.2468	17.91	15.9882	15.6573	16.0588	15.7391	15.8089	16.2677	S	4	___1					0.862605	5.13e-34	111.2	87.458	111.2	-0.32534	6902100	390	0.910129	0.461205	0.311633	0.72564	0.0623402	0.98652	0.0371335	0.0912617	AT2G19470.1	390	AT2G19470.1	AT2G19470.1	RRVVDTSSREPFSGGSDNANYETALKGIDGL	casein kinase I-like 5	1	967
16.6948	16.2435	16.2517	16.064	16.5094	16.3111	17.3726	17.0937	17.5624	16.0299	15.9915	16.446	S	3	___1			+	Dec-man_Dec-con	0.976404	1.81e-07	107.61	87.512	107.61	-1.666	8853400	82	0.165117	1	-0.101833	-0.256482	2.3996	0	-1.1871	-2.97326	AT2G20050.2;AT2G20050.1	82;82	AT2G20050.2	AT2G20050.2	QLGLSRDQEWGITRLSRVSSQFLPPDGSRVV	protein serine/threonine phosphatases;protein kinases;catalytics;cAMP-dependent protein kinase regulators;ATP binding;protein serine/threonine phosphatases;protein serine/threonine phosphatases;protein kinases;catalytics;cAMP-dependent protein kinase re	1	978
16.6058	16.1253	16.124	16.4868	16.8411	16.591	15.2986	15.1178	15.4408	16.0128	15.7776	16.3724	S	3	___1					0.925415	9.78e-15	101.53	86.183	101.53	0.21376	5984100	85	1.16073	0.328403	0.3546	0.905126	1.75936	0.0227027	0.768534	1.93785	AT2G20050.2;AT2G20050.1	85;85	AT2G20050.2	AT2G20050.2	LSRDQEWGITRLSRVSSQFLPPDGSRVVKVP	protein serine/threonine phosphatases;protein kinases;catalytics;cAMP-dependent protein kinase regulators;ATP binding;protein serine/threonine phosphatases;protein serine/threonine phosphatases;protein kinases;catalytics;cAMP-dependent protein kinase re	1	978
17.7902	17.3119	17.3287	17.1388	17.5809	17.2662	17.642	17.3691	17.7383	16.9729	17.105	17.45	S	2	___1					0.993165	1.01e-09	101.72	77.023	101.38	0.54708	61924000	86	0.127404	1	-0.1483	-0.366625	1.06217	0.272963	-0.407167	-1.07108	AT2G20050.2;AT2G20050.1	86;86	AT2G20050.2	AT2G20050.2	SRDQEWGITRLSRVSSQFLPPDGSRVVKVPS	protein serine/threonine phosphatases;protein kinases;catalytics;cAMP-dependent protein kinase regulators;ATP binding;protein serine/threonine phosphatases;protein serine/threonine phosphatases;protein kinases;catalytics;cAMP-dependent protein kinase re	1	978
15.4666	14.9927	14.9594	14.3487	14.9631	14.3613	NaN	NaN	NaN	NaN	NaN	NaN	S	3	___1					0.692009	0.000339093	49.794	41.08	49.794	1.151	746850	725	0.0198518	1	-0.581867	-1.26318	NaN	1	0	NaN	AT2G20300.1	725	AT2G20300.1	AT2G20300.1	PMRSRRNFFRLRGSMSEHGGPSSSRHLWSGN	Protein kinase superfamily protein	1	984
17.3132	17.2142	17.082	16.2367	16.8683	16.316	16.4167	16.3292	16.2766	15.8795	15.8485	16.3495	S	3	___1					0.999828	1.02e-36	148.01	130.31	148.01	1.8667	65704000	465	0.00554103	1	-0.729467	-1.78081	0.877497	0.370314	-0.315	-0.857956	AT2G23200.1	465	AT2G23200.1	AT2G23200.1	RGGSSDNRPISQYHNSPLRNLHLGLTIPFTD	Protein kinase superfamily protein	1;2	1017
15.0941	14.4974	14.8817	15.4533	15.8017	15.3409	NaN	NaN	NaN	NaN	NaN	NaN	S	3	___1					0.906244	1.97e-05	52.887	31.881	52.887	-0.33594	3638000	314	1.77254	0.0186517	0.707567	1.6727	NaN	1	0	NaN	AT2G23770.1	314	AT2G23770.1	AT2G23770.1	KKTKTQTQEETGNLDSFMGKKPPMSDQEFDP	protein kinase family protein / peptidoglycan-binding LysM domain-containing protein	1	1022
18.0961	17.6138	17.5971	17.38	18.0282	17.4264	NaN	NaN	NaN	NaN	NaN	NaN	S	3	___1					0.848665	3.08e-10	94.882	63.174	94.882	0.053821	6755000	81	0.150175	1	-0.157467	-0.338461	NaN	1	0	NaN	AT2G24360.1	81	AT2G24360.1	AT2G24360.1	DALIGHPGLKPVRHYSLSVGQSVFRPGRVTH	Protein kinase superfamily protein	1	1027
14.7716	14.1928	14.4628	14.5598	14.9332	14.1866	15.8196	15.3902	15.4466	16.3998	14.9439	15.3809	S	3	___1					0.983586	4.97e-07	93.494	71.448	93.494	-1.513	3510000	175	0.412765	0.815333	0.0841335	0.177954	0.0166948	1	0.0227334	0.0348737	AT2G25090.1	175	AT2G25090.1	AT2G25090.1	LSALMMPEGLGGRRGSSDDLLHTRCGTPAYV	CBL-interacting protein kinase 16	1	1035
14.9099	14.5236	14.5291	14.3632	14.8244	14.7592	NaN	NaN	NaN	NaN	NaN	NaN	S	2	___1					0.992836	0.0107007	52.79	40.554	52.79	0.55686	6653200	975	0.292217	0.923212	-0.00526651	-0.0134128	NaN	1	0	NaN	AT2G26330.1	975	AT2G26330.1	AT2G26330.1	DAQLFLRFGQVISQNSE______________	Leucine-rich receptor-like protein kinase family protein	1	1055
15.7472	15.4475	15.6081	15.6547	15.8008	15.6398	NaN	NaN	NaN	NaN	NaN	NaN	S	3	___1					1	0.00172579	65.5	53.851	65.5	-0.73178	1935600	45	0.712571	0.7476	0.0975002	0.324268	NaN	1	0	NaN	AT2G31800.1;AT3G59830.1	45;45	AT2G31800.1	AT2G31800.1	TRQASHDPRRNNMRFSFGRQSSLDPIRRSPD	Integrin-linked protein kinase family;Integrin-linked protein kinase family	1	1121
16.1441	15.6696	15.6459	15.2864	15.7025	15.3987	NaN	NaN	NaN	NaN	NaN	NaN	S	2	___1					0.950314	0.00250503	74.376	34.025	74.376	-0.57804	4359900	51	0.0351107	1	-0.357333	-0.883633	NaN	1	0	NaN	AT2G31800.1;AT3G59830.1;AT2G43850.2;AT2G43850.1	51;51;51;51	AT2G31800.1	AT2G31800.1	DPRRNNMRFSFGRQSSLDPIRRSPDGSNGPQ	Integrin-linked protein kinase family;Integrin-linked protein kinase family;Integrin-linked protein kinase family;Integrin-linked protein kinase family	1	1121
17.7935	17.2396	17.3614	16.9606	17.4139	17.0915	15.7071	15.4352	15.7486	14.9245	14.975	15.5059	S	2	___1					0.910686	0.000516817	111.61	69.512	111.61	0.096182	9636400	511	0.0516024	1	-0.3095	-0.745121	1.10705	0.208612	-0.495166	-1.20675	AT2G32800.1	511	AT2G32800.1	AT2G32800.1	NPYFNYNSRRVMSSKSFVLDTPREISYNDLV	protein kinase family protein	1	1137
16.1082	15.5537	15.7732	16.6548	17.0077	16.5538	NaN	NaN	NaN	NaN	NaN	NaN	S	2	___1	+	WT-man_WT-con			1	1.46e-06	124.67	78.667	124.67	-2.3832	3692700	24	2.22433	0.0035942	0.927067	2.25042	NaN	1	0	NaN	AT2G35050.1	24	AT2G35050.1	AT2G35050.1	HVRYTAPDPRDEGLGSINQRFSHDSSTNVNT	Protein kinase superfamily protein with octicosapeptide/Phox/Bem1p domain	1	1163
18.2452	17.5655	17.717	18.4658	18.8474	18.4926	16.5053	16.2711	16.7504	16.6712	16.8769	17.1494	S	3	___1					0.991707	1.3e-29	127.58	108.03	127.58	-0.80991	85126000	777	1.76929	0.0182118	0.759367	1.72612	0.931771	0.308752	0.390233	0.985999	AT2G35050.1	777	AT2G35050.1	AT2G35050.1	QSEKKNVETNTPEHVSQTETSAKAVPQGHNE	Protein kinase superfamily protein with octicosapeptide/Phox/Bem1p domain	1;2	1163
17.46	16.8396	17.1035	16.9946	17.5804	17.0839	NaN	NaN	NaN	NaN	NaN	NaN	S	3	___1					0.939492	1.99e-16	129.05	110.31	80.488	4.7899	109290000	1012	0.422642	0.810154	0.0852674	0.187006	NaN	1	0	NaN	AT2G35050.1	1012	AT2G35050.1	AT2G35050.1	DVAIKRIKRSCFIGRSSEQERLTSEFWHEAE	Protein kinase superfamily protein with octicosapeptide/Phox/Bem1p domain	1	1163
15.8194	14.7658	15.3624	15.0186	15.4955	14.393	15.9997	15.2058	16.1875	15.1934	15.2703	15.2681	S	3	___1					0.991505	1.91e-05	56.055	37.76	44.925	-0.29571	16660000	555	0.118065	1	-0.346834	-0.54063	0.852123	0.260724	-0.553733	-1.10323	AT2G35050.1	555	AT2G35050.1	AT2G35050.1	PDPSSSTLSEKSLRKSEDHVENNLSAKEPKM	Protein kinase superfamily protein with octicosapeptide/Phox/Bem1p domain	1;2	1163
16.549	15.9343	15.674	16.3595	16.8868	16.5632	NaN	NaN	NaN	NaN	NaN	NaN	S	4	___1					0.937159	3.86e-11	99.508	83.014	99.508	0.24708	79976000	551	1.14963	0.173967	0.550734	1.09832	NaN	1	0	NaN	AT2G35050.1	551	AT2G35050.1	AT2G35050.1	SSSTPDPSSSTLSEKSLRKSEDHVENNLSAK	Protein kinase superfamily protein with octicosapeptide/Phox/Bem1p domain	1	1163
16.0804	15.5739	15.6979	16.4487	16.7788	16.493	16.6176	16.2233	16.7629	16.6307	16.7769	16.9947	S	3	___1	+	WT-man_WT-con			0.721473	0.00257885	46.89	28.057	46.89	-0.65853	7948500	700	2.19406	0.00497297	0.789433	2.05466	0.62062	0.519234	0.266166	0.677621	AT2G35050.1	700	AT2G35050.1	AT2G35050.1	HSERTVRDPTETNRLSKSDDSLASQFVMAQT	Protein kinase superfamily protein with octicosapeptide/Phox/Bem1p domain	1	1163
14.9177	14.4115	14.525	16.481	16.9705	16.646	15.6363	15.4224	15.9201	17.2792	17.2918	17.8453	S	3	___1	+	WT-man_WT-con	+	Dec-man_Dec-con	0.990242	9.04e-06	70.98	56.285	70.98	-0.70522	4784600	147	3.53433	0	2.0811	5.07312	2.81213	0	1.8125	4.15883	AT2G35050.1	147	AT2G35050.1	AT2G35050.1	PPSRIEDKTYHELVQSAPVISSKNDTGQRRH	Protein kinase superfamily protein with octicosapeptide/Phox/Bem1p domain	1	1163
14.3394	14.0993	14.1152	15.4062	15.916	15.6937	NaN	NaN	NaN	NaN	NaN	NaN	S	3	___1	+	WT-man_WT-con			0.718561	1.21e-05	56.719	43.056	56.719	-1.255	7579200	491	3.3604	0	1.48733	4.05611	NaN	1	0	NaN	AT2G35050.1	491	AT2G35050.1	AT2G35050.1	QKVNDHPISTVESNLSAKEPKMRRESSTPRV	Protein kinase superfamily protein with octicosapeptide/Phox/Bem1p domain	1	1163
15.7486	15.3891	15.1484	14.846	15.3949	14.7721	16.2004	15.9043	16.2276	15.4382	15.4342	15.8313	S	2	___1					0.996177	0.00203302	72.275	41.662	72.275	0.17529	30150000	895	0.0413179	1	-0.424367	-0.917185	1.4995	0.11611	-0.542866	-1.47708	AT2G37050.3;AT2G37050.1	895;894	AT2G37050.3	AT2G37050.3	AIRIEKEALAARGGISDEFSRSSAHSSSLNM	Leucine-rich repeat protein kinase family protein;Leucine-rich repeat protein kinase family protein	1	1192
17.4963	17.0559	17.1289	17.0294	17.5299	17.0518	16.6737	16.4211	16.9525	16.4993	16.4212	16.9656	S	2	___1					0.999182	4.48e-20	159.44	102.24	159.44	-0.95211	14755000	309	0.266764	0.954785	-0.0233339	-0.0565485	0.0830223	0.94842	-0.0537338	-0.125258	AT2G37840.2;AT2G37840.1	309;446	AT2G37840.2	AT2G37840.2	SSSSSSSKPYNFPFKSQSPPVELFNRSISST	Protein kinase superfamily protein;Protein kinase superfamily protein	1	1204
14.9276	14.4136	14.5929	14.8524	15.2725	14.8885	13.2094	12.9125	13.5429	13.1371	13.5422	13.6445	S	2	___1					0.969153	6.15e-13	74.776	61.348	74.776	-0.072474	3706500	750	1.1269	0.336284	0.359767	0.895205	0.387027	0.685333	0.219666	0.500297	AT2G40730.1	750	AT2G40730.1	AT2G40730.1	PATTSRPLNVKKTVQSDDEDPWAAIAAPPPT	Protein kinase family protein with ARM repeat domain	1	1248
18.3025	17.6431	17.761	17.8538	18.301	17.9037	19.2209	18.872	19.4226	19.4629	19.5293	19.9662	S	3	___1					1	0.000388244	73.082	48.29	71.176	-0.049006	79082000	76	0.481352	0.781073	0.1173	0.262146	1.00115	0.244549	0.480967	1.13073	AT2G41140.1;AT2G46700.1;AT3G50530.1;AT3G50530.2;AT3G56760.1	76;95;98;98;77	AT2G41140.1	AT2G41140.1	SSTPLRIFKRPFPPPSPAKHIRAFLARRYGS	CDPK-related kinase 1;CDPK-related kinase 3;CDPK-related kinase;CDPK-related kinase;Protein kinase superfamily protein	1	1251
17.6313	17.126	17.1455	16.9514	17.4473	17.1363	NaN	NaN	NaN	NaN	NaN	NaN	S	2	___1					0.72883	7.56e-08	91.076	66.381	91.076	-0.475	4774900	53	0.156929	1	-0.1226	-0.292139	NaN	1	0	NaN	AT2G41140.1	53	AT2G41140.1	AT2G41140.1	FPFYSPSPVPSLFKSSPSVSSSVSSTPLRIF	CDPK-related kinase 1	1	1251
18.1564	17.2677	17.7511	17.4866	17.9864	17.0549	16.3383	15.4588	16.3944	16.3001	16.4391	16.2609	S	3	___1					0.999659	2.49e-06	118.91	94.888	90.689	-0.72078	14107000	24	0.152753	1	-0.215767	-0.377181	0.365973	0.659594	0.269533	0.530854	AT2G45910.1	24	AT2G45910.1	AT2G45910.1	AMGERAGSMRFHGIGSPGSRSSRSGIMDEPV	U-box domain-containing protein kinase family protein	1	1315
16.8946	16.2712	16.3495	16.2092	16.7743	16.1357	15.8789	15.4881	16.064	15.4959	15.7404	16.1066	S	3	___1					0.870946	9.08e-06	84.365	61.486	84.365	-0.47447	3540100	242	0.174983	1	-0.132034	-0.274321	0.0406827	0.986392	-0.0293662	-0.065907	AT2G46340.1	242	AT2G46340.1	AT2G46340.1	DQDLGSKEKKLDISKSPTPHDVLPLKSSPKG	SPA (suppressor of phyA-105) protein family	1	1322
15.1068	14.7236	14.5589	14.7251	15.3017	14.916	15.3342	15.4909	15.3449	15.0709	15.1655	15.9814	S	3	___1					0.992164	7.23e-17	124.5	110.77	123.42	-2.0054	42381000	361	0.623582	0.677115	0.1845	0.424393	0.0180464	1	0.015933	0.0322915	AT3G01090.3;AT3G01090.1;AT3G01090.2	361;361;384	AT3G01090.3	AT3G01090.3	FQETMEGTPRMHPAESVASPVSHRLPGLMEY	SNF1 kinase homolog 10;SNF1 kinase homolog 10;SNF1 kinase homolog 10	1	1352
15.4594	15.5424	15.2593	15.8555	15.8542	16.1783	15.4206	15.6021	15.4751	15.2526	15.3832	16.2007	S	4	___1					0.951639	1.01e-06	83.37	70.603	59.421	0.31504	140010000	364	2.08157	0.0239121	0.5423	1.61068	0.138423	0.888481	0.1129	0.225122	AT3G01090.3;AT3G01090.1;AT3G01090.2	364;364;387	AT3G01090.3	AT3G01090.3	TMEGTPRMHPAESVASPVSHRLPGLMEYQGV	SNF1 kinase homolog 10;SNF1 kinase homolog 10;SNF1 kinase homolog 10	1	1352
15.895	15.2682	15.3653	15.2302	15.6956	15.3107	15.9715	15.6428	16.0739	14.8511	14.9852	15.4481	S	2	___1					0.998477	5.08e-16	128.54	94.744	128.54	-2.5284	4404100	45	0.189799	1	-0.0973336	-0.220214	1.64182	0.0310769	-0.801267	-1.89541	AT3G01490.1	45	AT3G01490.1	AT3G01490.1	RHLSKAWTMEKRKSLSDGEDNVNNTRHNQNN	Protein kinase superfamily protein	1	1362
15.1098	14.9557	14.9489	14.6238	15.4782	14.9769	15.9099	15.7253	15.6345	15.2701	15.2541	15.9846	S	2	___1					0.812538	2.64e-12	93.348	76.774	89.541	0.21415	44356000	619	0.329542	0.901494	0.0215	0.0474211	0.42625	0.636084	-0.253633	-0.558492	AT3G02880.1	619	AT3G02880.1	AT3G02880.1	SMAEVTRLIEEVSHSSGSPNPVSD_______	Leucine-rich repeat protein kinase family protein	1;2	1381
16.6078	16.0412	16.1482	16.0765	16.6471	16.2883	NaN	NaN	NaN	NaN	NaN	NaN	S	2	___1					0.924207	0.00171891	69.03	57.879	59.155	-0.097531	156840000	566	0.408367	0.815816	0.0715669	0.162392	NaN	1	0	NaN	AT3G04910.3;AT3G04910.2;AT3G04910.1	566;669;692	AT3G04910.3	AT3G04910.3	MFGERLVPKCLKRTTSLPVDAIDS_______	with no lysine (K) kinase 1;with no lysine (K) kinase 1;with no lysine (K) kinase 1	1	1406
17.7439	17.2864	17.3841	17.5478	17.7127	17.5234	16.2343	15.8738	16.3851	15.9416	16.2738	16.4485	S	3	___1					0.999986	3.91e-06	77.506	61.107	77.506	-0.054844	14020000	529	0.637105	0.734063	0.123166	0.350624	0.0958148	0.951208	0.0568997	0.137976	AT3G04910.3;AT3G04910.2;AT3G04910.1	529;632;655	AT3G04910.3	AT3G04910.3	QLKTRWPESGEEVEISPKDGFLGSVSGLGRE	with no lysine (K) kinase 1;with no lysine (K) kinase 1;with no lysine (K) kinase 1	1	1406
16.6705	16.0475	16.1718	16.4115	16.7728	16.4336	16.796	16.4351	16.878	15.8602	16.0634	16.4734	S	2	___1					0.626362	8.71e-05	83.869	45.235	83.869	1.8137	2369400	768	0.771601	0.591302	0.2427	0.573212	1.18765	0.177735	-0.5707	-1.33999	AT3G06620.1	768	AT3G06620.1	AT3G06620.1	YMIQFQATRAALSDNSLLKDN__________	PAS domain-containing protein tyrosine kinase family protein	1	1431
16.5288	16.0311	16.1581	16.0144	16.5799	16.2241	NaN	NaN	NaN	NaN	NaN	NaN	S	3	___1					0.999743	1.16e-05	56.884	42.114	56.884	0.085351	16057000	796	0.352741	0.878352	0.0334676	0.0792016	NaN	1	0	NaN	AT3G07980.1	796	AT3G07980.1	AT3G07980.1	SGDALILDGQTPRARSGQLDPNNPIFSQRET	mitogen-activated protein kinase kinase kinase 6	1	1455
18.8169	18.208	18.4143	18.2712	18.6472	18.3599	NaN	NaN	NaN	NaN	NaN	NaN	S	3	___1					0.709438	8.53e-06	82.651	59.171	82.651	0.51995	47020000	885	0.226412	0.995921	-0.053634	-0.130254	NaN	1	0	NaN	AT3G07980.1	885	AT3G07980.1	AT3G07980.1	DVIQQHRISLSANRTSTDKLQKLAEGASNGF	mitogen-activated protein kinase kinase kinase 6	1	1455
16.6437	16.0571	16.1547	16.3267	16.7627	16.3278	17.1296	16.8315	17.2511	16.6547	16.599	17.1314	S	3	___1					0.73375	0.00847397	47.915	27.075	47.915	-0.13818	13931000	925	0.633048	0.672524	0.187234	0.433034	0.586021	0.51884	-0.2757	-0.672508	AT3G07980.1	925	AT3G07980.1	AT3G07980.1	PLLSLLEKEPPSRKISGQLDYVKHIAGIERH	mitogen-activated protein kinase kinase kinase 6	1	1455
15.6444	15.1007	15.2159	15.0529	15.4762	14.851	NaN	NaN	NaN	NaN	NaN	NaN	S	3	___1					0.948407	1.95e-08	71.001	54.905	71.001	0.042164	3285200	538	0.118575	1	-0.193633	-0.432624	NaN	1	0	NaN	AT3G07980.1	538	AT3G07980.1	AT3G07980.1	RARIAQKQMEGETGHSQDGGDLFRLMMGVLK	mitogen-activated protein kinase kinase kinase 6	1	1455
16.7879	16.1444	16.2476	16.2895	16.9417	16.4564	NaN	NaN	NaN	NaN	NaN	NaN	S	3	___1					1	3.91e-06	84.759	64.921	84.759	0.27674	11211000	314	0.539528	0.73582	0.169233	0.352991	NaN	1	0	NaN	AT3G08680.2;AT3G08680.1	314;314	AT3G08680.2	AT3G08680.2	KAKPGRSDNKAEEFGSGVQEAEKNKLVFFEG	Leucine-rich repeat protein kinase family protein;Leucine-rich repeat protein kinase family protein	1	1460
17.4922	16.9825	17.09	16.6989	17.1626	16.7494	15.8659	15.674	15.8847	15.3731	15.3661	15.5495	S	2	___1					0.99832	1.61e-08	150.17	115.37	150.17	-0.45132	29172000	629	0.0483942	1	-0.317934	-0.768658	1.86298	0.184476	-0.378633	-1.30483	AT3G08680.2;AT3G08680.1	629;629	AT3G08680.2	AT3G08680.2	IRPSGSGPGSGNRASSPEMIRSSDSPV____	Leucine-rich repeat protein kinase family protein;Leucine-rich repeat protein kinase family protein	1	1460
17.1875	16.7698	16.7969	17.0485	17.539	17.127	15.6737	15.3644	15.8039	15.8613	15.8739	16.4264	S	2	___1					0.999995	4.67e-13	118.73	95.688	118.73	-0.96443	8511600	120	1.021	0.427452	0.3201	0.793618	0.902566	0.283717	0.439867	1.02925	AT3G08760.1	120	AT3G08760.1	AT3G08760.1	RTSTKESSPQPLPLPSPRTGSSLKNWGSFKS	Protein kinase superfamily protein	1;2	1462
17.4745	16.8648	17.091	16.9963	17.3359	17.0467	16.8164	16.4689	16.9782	16.7475	16.8434	17.0112	S	2	___1					1	0.017665	60.436	37.945	60.436	0.44523	6814500	132	0.274913	0.944571	-0.0171337	-0.0420948	0.267235	0.837868	0.112865	0.305989	AT3G08760.1	132	AT3G08760.1	AT3G08760.1	PLPSPRTGSSLKNWGSFKSFNGSSGRLSSSA	Protein kinase superfamily protein	1	1462
16.7922	16.0956	16.1646	16.4758	17.0581	16.4504	NaN	NaN	NaN	NaN	NaN	NaN	S	3	___1					0.981905	1.33e-05	77.13	61.239	44.662	-0.60204	11211000	75	0.750389	0.551092	0.310633	0.624411	NaN	1	0	NaN	AT3G08760.1	75	AT3G08760.1	AT3G08760.1	NNGGTGEMSSRARVMSAPSSIHGAAERDLLA	Protein kinase superfamily protein	1	1462
18.0343	17.2562	17.7816	17.7666	18.1803	17.739	NaN	NaN	NaN	NaN	NaN	NaN	S	3	___1					0.915115	0.00234936	56.938	34.135	56.938	2.3306	2059600	58	0.610175	0.675059	0.204599	0.435337	NaN	1	0	NaN	AT3G09830.2;AT3G09830.1	58;58	AT3G09830.2	AT3G09830.2	DVSGTSTESSMGRKNSYPPVSTRASNLREFS	Protein kinase superfamily protein;Protein kinase superfamily protein	1	1482
16.3305	15.7044	15.8153	16.0365	16.4107	16.0471	16.6646	16.4074	16.6933	16.092	16.1688	16.6148	S	2	___1					0.998987	1.31e-11	103.83	68.42	103.83	-0.73572	26657000	338	0.697745	0.615254	0.2147	0.500731	0.727656	0.441908	-0.296567	-0.767088	AT3G10540.1	338	AT3G10540.1	AT3G10540.1	QTPPKLAPDPASQSASPERDGSPWNPTHVGD	3-phosphoinositide-dependent protein kinase	1	1495
16.5023	15.9711	16.0134	15.9064	16.4113	15.9402	NaN	NaN	NaN	NaN	NaN	NaN	S	2	___1					0.979359	1.15e-06	126.03	106.04	116.74	-4.765	259160000	380	0.20848	1	-0.0762997	-0.175072	NaN	1	0	NaN	AT3G10540.1;AT5G04510.2;AT5G04510.1	380;385;385	AT3G10540.1	AT3G10540.1	LSESSGSITRLASIDSFDSRWQQFLEPGESV	3-phosphoinositide-dependent protein kinase;3'-phosphoinositide-dependent protein kinase 1;3'-phosphoinositide-dependent protein kinase 1	1;2	1495
17.5396	17.134	17.1573	16.736	17.4285	16.8317	16.3047	16.0606	16.2196	15.8002	15.7652	16.4554	S	3	___1					0.945767	0.000156713	69.331	41.469	69.331	0.52117	7831500	288	0.0793313	1	-0.278234	-0.61362	0.328383	0.744385	-0.188034	-0.431682	AT3G13530.1	288	AT3G13530.1	AT3G13530.1	WIRNSRRALQSSLRHSGTIKYMKEATASSEK	mitogen-activated protein kinase kinase kinase 7	1	1549
18.911	18.375	18.4761	18.1979	18.6542	18.3087	16.602	16.4187	16.8542	16.0495	15.974	16.6615	S	4	___1					0.999772	1.91e-22	128.69	86.485	128.69	0.027239	20040000	434	0.0976036	1	-0.200433	-0.483807	0.721011	0.367493	-0.396633	-0.878214	AT3G13530.1	434	AT3G13530.1	AT3G13530.1	HVGKELSIPVDQTSHSFGRKGEERGIRKAVK	mitogen-activated protein kinase kinase kinase 7	1	1549
19.781	18.4828	19.3853	18.8951	19.371	18.1688	17.2911	16.0077	17.3891	16.2561	16.2731	16.0689	S	3	___1					0.999359	2.39e-05	101.6	69.072	84.352	0.35494	48482000	922	0.119003	1	-0.404733	-0.56261	0.706879	0.275514	-0.6966	-1.072	AT3G13530.1	922	AT3G13530.1	AT3G13530.1	PLLSLLDKEPPSRHYSGQLDYVKHITGIERH	mitogen-activated protein kinase kinase kinase 7	1;2	1549
18.8169	18.208	18.4143	18.2712	18.6472	18.3599	NaN	NaN	NaN	NaN	NaN	NaN	S	3	___1					0.709438	8.53e-06	82.651	59.171	82.651	0.51995	47020000	882	0.226412	0.993132	-0.053634	-0.130254	NaN	1	0	NaN	AT3G13530.1	882	AT3G13530.1	AT3G13530.1	DVRQQHRISLSANRTSTDKLQKLAEGASNGF	mitogen-activated protein kinase kinase kinase 7	1	1549
15.781	15.2414	15.3588	15.237	15.7326	15.3784	NaN	NaN	NaN	NaN	NaN	NaN	S	2	___1					0.5	1.28e-11	103.97	82.915	103.97	1.6123	13817000	774	0.284983	0.935108	-0.0110664	-0.0263243	NaN	1	0	NaN	AT3G13530.1	774	AT3G13530.1	AT3G13530.1	LINTLYSLNEATRLASISGGLDGQAPRVRSG	mitogen-activated protein kinase kinase kinase 7	1	1549
15.781	15.2414	15.3588	15.237	15.7326	15.3784	16.6118	16.2954	16.6342	16.778	16.7666	17.2726	S	2	___1					0.5	1.28e-11	103.97	82.915	103.97	1.6123	13817000	776	0.284983	0.9323	-0.0110664	-0.0263243	1.00007	0.271964	0.425267	1.06458	AT3G13530.1	776	AT3G13530.1	AT3G13530.1	NTLYSLNEATRLASISGGLDGQAPRVRSGQL	mitogen-activated protein kinase kinase kinase 7	1	1549
18.8245	18.2966	18.419	18.3855	18.8393	18.5629	17.3072	16.9702	17.2724	16.3125	16.3222	16.7869	S	2	___1					0.963083	5.8e-06	93.325	69.17	93.325	1.3663	43754000	338	0.449417	0.800372	0.0825335	0.202744	1.69679	0.0444545	-0.7094	-1.82075	AT3G13530.1	338	AT3G13530.1	AT3G13530.1	SKTDSKSKLPLVGVSSFRSEKDQSTPSDLGE	mitogen-activated protein kinase kinase kinase 7	1;2	1549
15.8456	15.0048	15.2707	14.9022	15.3567	14.7259	NaN	NaN	NaN	NaN	NaN	NaN	S	3	___1					0.906937	1.1e-11	67.877	55.962	67.877	0.44763	4676500	854	0.0681647	1	-0.378767	-0.740872	NaN	1	0	NaN	AT3G13530.1	854	AT3G13530.1	AT3G13530.1	HQPDALHPDGDKPRVSSVAPDASTSGTEDVR	mitogen-activated protein kinase kinase kinase 7	1	1549
14.5933	13.7653	14.0165	14.2646	14.5177	14.1685	NaN	NaN	NaN	NaN	NaN	NaN	S	3	___1					0.548612	0.000124793	44.105	25.809	44.105	4.0743	3474500	394	0.592581	0.695292	0.1919	0.411525	NaN	1	0	NaN	AT3G13530.1	394	AT3G13530.1	AT3G13530.1	DAKGTPQDVSDFHGKSERGETPENLVTETSE	mitogen-activated protein kinase kinase kinase 7	1	1549
16.2657	15.5774	15.7463	15.2119	15.6638	15.3445	15.9477	15.5265	15.7893	14.3563	14.6905	14.7717	S	2	___1			+	Dec-man_Dec-con	0.600417	2.24e-09	114.87	84.942	114.87	0.54166	40482000	452	0.031057	1	-0.4564	-1.02163	2.53824	0	-1.14833	-3.0479	AT3G13530.1	452	AT3G13530.1	AT3G13530.1	RKGEERGIRKAVKTPSSVSGNELARFSDPPG	mitogen-activated protein kinase kinase kinase 7	1	1549
15.9549	15.355	15.47	15.3575	16.0289	15.484	NaN	NaN	NaN	NaN	NaN	NaN	S	4	___1					0.761464	3.32e-16	70.986	52.739	70.986	2.7149	18539000	503	0.338069	0.893426	0.0301669	0.0633657	NaN	1	0	NaN	AT3G13530.1	503	AT3G13530.1	AT3G13530.1	EASTSMPTSNVNQGDSPVADGGKNDLATKLR	mitogen-activated protein kinase kinase kinase 7	1	1549
16.9355	16.5401	16.4602	16.4169	16.9872	16.6082	16.0541	15.8415	16.0331	15.813	15.9181	16.2699	S	3	___1					1	9.34e-22	124.91	101.08	124.91	-0.38702	29446000	445	0.339884	0.891856	0.0255006	0.0603031	0.0539927	0.989942	0.0240997	0.0681119	AT3G13670.1	445	AT3G13670.1	AT3G13670.1	AQKIIFQVGQKRGRLSIGEEEEDAPRKKVRL	Protein kinase family protein	1	1551
17.4962	16.8253	17.0268	16.7227	17.2244	16.5593	NaN	NaN	NaN	NaN	NaN	NaN	S	4	___1					1	7.97e-08	103.14	71.747	103.14	-1.2221	7102600	742	0.0904552	1	-0.280634	-0.582184	NaN	1	0	NaN	AT3G13690.1	742	AT3G13690.1	AT3G13690.1	LSVETPRLALRERERSQRFELNHNKQY____	Protein kinase protein with adenine nucleotide alpha hydrolases-like domain	1	1552
19.4195	18.7859	18.9267	18.8216	19.2624	18.9578	16.8798	16.5014	16.9465	16.8857	16.9807	17.3199	S	3	___1					1	0.00437405	70.1	31.078	56.205	0.44576	23680000	185	0.260854	0.96522	-0.0301005	-0.0696592	0.680133	0.476956	0.2862	0.731505	AT3G13690.1	185	AT3G13690.1	AT3G13690.1	MKRSQAKVLRLNLVGSPKKDAGKECPLPSGP	Protein kinase protein with adenine nucleotide alpha hydrolases-like domain	1	1552
17.6444	16.337	17.0224	17.2606	17.7502	16.4364	16.8162	15.1697	16.9487	16.5277	16.6422	15.5671	S	3	___1					0.999934	0.000145806	75.574	65.832	75.574	2.8915	30051000	342	0.399487	0.796797	0.1478	0.200256	0.0333976	0.992289	-0.0658665	-0.0760544	AT3G14350.2;AT3G14350.3;AT3G14350.1	342;379;379	AT3G14350.2	AT3G14350.2	SLSMNLRPPPSERHKSFDDDDSTMRKPIVAK	STRUBBELIG-receptor family 7;STRUBBELIG-receptor family 7;STRUBBELIG-receptor family 7	1	1567
20.3608	19.8796	19.8235	19.7101	20.2677	19.8653	16.4897	16.4075	17.0239	16.7233	16.7769	17.3069	S	3	___1					0.968418	2.99e-08	66.577	57.785	46.41	2.2282	86814000	329	0.212063	0.998591	-0.0736001	-0.168004	0.477679	0.550387	0.295334	0.630552	AT3G14350.2;AT3G14350.3;AT3G14350.1	329;366;366	AT3G14350.2	AT3G14350.2	QNPPLVETKKLDTSLSMNLRPPPSERHKSFD	STRUBBELIG-receptor family 7;STRUBBELIG-receptor family 7;STRUBBELIG-receptor family 7	1	1567
14.0268	13.7638	13.4055	14.5878	15.168	14.8468	14.5927	14.398	14.6827	16.0838	15.9294	16.7601	S	2	___1	+	WT-man_WT-con	+	Dec-man_Dec-con	0.972716	6.24e-11	100.11	89.282	100.11	-0.037628	19213000	673	2.30407	0	1.1355	2.54522	2.49639	0	1.69997	3.62798	AT3G14350.2;AT3G14350.3;AT3G14350.1	673;682;710	AT3G14350.2	AT3G14350.2	QRANMSKRTVGVGSGSSGVNDYM________	STRUBBELIG-receptor family 7;STRUBBELIG-receptor family 7;STRUBBELIG-receptor family 7	1	1567
17.3353	16.8622	16.907	16.8611	17.2694	16.9826	NaN	NaN	NaN	NaN	NaN	NaN	S	2	___1					0.996899	0.000371143	102.53	81.872	102.53	-0.3135	17410000	1013	0.305885	0.9232	0.00286611	0.00728619	NaN	1	0	NaN	AT3G14840.2	1013	AT3G14840.2	AT3G14840.2	TSTANANDLYPVKLDSAYWNTRT________	Leucine-rich repeat transmembrane protein kinase	1	1571
16.5455	16.1449	16.2679	18.3319	18.7666	18.4574	15.6658	15.4587	15.7847	16.619	16.6533	17.1363	S	3	___1	+	WT-man_WT-con	+	Dec-man_Dec-con	1	1.59e-15	106.44	94.379	106.44	-0.86826	5092500	967	3.93522	0	2.1992	5.86022	2.42859	0	1.16647	2.97369	AT3G14840.2	967	AT3G14840.2	AT3G14840.2	EKLLEASVNNEKDEESVRAMKRHYATIGEEE	Leucine-rich repeat transmembrane protein kinase	1	1571
15.9765	15.7417	15.7155	15.6117	16.087	15.7544	NaN	NaN	NaN	NaN	NaN	NaN	S	2	___1					0.845661	5.22e-25	157.22	130.22	157.22	-2.2526	3772300	667	0.314109	0.92	0.00646687	0.0177934	NaN	1	0	NaN	AT3G15220.1	667	AT3G15220.1	AT3G15220.1	DNAENKMKQANKEFSSNTNVSPLGRFLLSRW	Protein kinase superfamily protein	1	1576
18.323	17.9281	18.0349	17.9446	18.5271	18.0852	18.3901	18.0926	18.6016	18.7738	18.8458	19.271	S	4	___1					0.999996	6.72e-11	88.396	71.731	66.282	-0.25564	156020000	354	0.461356	0.799464	0.090299	0.219472	1.31658	0.124587	0.6021	1.45381	AT3G17410.1;AT1G48210.2;AT1G48210.1	354;353;353	AT3G17410.1	AT3G17410.1	SIVVKALQPLLNPPRSAPQTPHRNPY_____	Protein kinase superfamily protein;Protein kinase superfamily protein;Protein kinase superfamily protein	1;2	1607
17.4909	16.9928	17.1743	17.405	17.7618	17.5168	NaN	NaN	NaN	NaN	NaN	NaN	S	2	___1					1	5.62e-08	135.8	109.86	135.8	-0.56311	3095600	79	1.18763	0.330429	0.341867	0.900415	NaN	1	0	NaN	AT3G17410.1;AT3G59350.2;AT2G30740.1;AT3G59350.3;AT3G59350.1	79;81;81;123;123	AT3G17410.1;AT3G59350.3	AT3G17410.1	DITDNYGSKSLIGEGSYGRVFYGILKSGKAA;EKTDNFGSKSLIGEGSYGRAYYATLKDGKAV	Protein kinase superfamily protein;Protein kinase superfamily protein;Protein kinase superfamily protein;Protein kinase superfamily protein;Protein kinase superfamily protein	1	1607;1955
17.3759	16.8106	17.1168	16.9751	17.3827	17.1592	17.6294	17.4102	17.8173	17.7711	17.7476	18.2774	S	3	___1					0.995676	1.66e-18	139.7	108.81	83.252	0.30863	102770000	59	0.43093	0.813805	0.0712331	0.177442	0.680672	0.440649	0.313066	0.765341	AT3G17420.1	59	AT3G17420.1	AT3G17420.1	KKSKRSNATTLPVTQSPRFTEEIKEISVDHG	glyoxysomal protein kinase 1	1	1608
15.5328	14.614	15.2749	15.1851	15.6932	14.8814	NaN	NaN	NaN	NaN	NaN	NaN	S	2	___1					0.939843	0.00459936	46.592	31.62	46.592	-0.59433	3832200	1137	0.41393	0.799244	0.112666	0.200526	NaN	1	0	NaN	AT3G17750.1	1137	AT3G17750.1	AT3G17750.1	EALKHPWLTYPYEPISA______________	Protein kinase superfamily protein	1	1612
16.647	16.2638	16.3814	15.7852	16.0676	15.6976	16.2472	15.9572	16.2961	15.7429	15.7878	16.0656	S	2	___1					0.999919	3.33e-25	138.81	126.28	138.81	0.10469	10875000	664	0.00475505	1	-0.580599	-1.61689	0.965624	0.368613	-0.301401	-0.870631	AT3G17750.1	664	AT3G17750.1	AT3G17750.1	SMLLKNFADGGFSFPSPVADRQKSQDDSANP	Protein kinase superfamily protein	1	1612
19.0311	18.3104	18.5931	18.2867	18.6967	18.1361	18.6338	18.0513	18.7195	18.2162	18.2269	18.5582	S	3	___1					1	8.05e-13	111.78	95.552	111.78	-0.26936	45525000	240	0.0884633	1	-0.2717	-0.58012	0.220102	0.848151	-0.134433	-0.306893	AT3G17750.1	240	AT3G17750.1	AT3G17750.1	FVTTSWSRSEENIGASPDHWKDCSVTTVFPL	Protein kinase superfamily protein	1	1612
16.8505	16.2899	16.4212	16.5197	16.9243	16.7279	14.0443	13.4737	13.9869	13.9653	14.0005	14.3511	S	3	___1					0.833317	0.00039344	65.092	42.213	65.092	0.31716	33851000	331	0.722844	0.617708	0.203433	0.501468	0.545803	0.538915	0.270666	0.645599	AT3G17840.1	331	AT3G17840.1	AT3G17840.1	AAVEAPENRSYVNEYSPSAVKAVEVNSSGMK	receptor-like kinase 902	1	1613
18.2478	17.7372	17.8987	17.1701	17.5965	17.4665	17.321	16.9588	17.4904	16.3759	16.447	16.8568	S	3	___1					0.999932	0.000270793	54.023	37.624	54.023	-0.34946	63374000	663	0.0107356	1	-0.550201	-1.38754	1.4881	0.0770182	-0.696833	-1.6715	AT3G17850.1	663	AT3G17850.1	AT3G17850.1	IAETFRHKDSLAAAESPDGMKVSNSHLTEES	Protein kinase superfamily protein	1	1614
18.5174	17.8873	18.0353	17.56	18.0352	17.6455	15.5628	15.3483	15.7857	14.6202	14.614	15.1468	S	2	___1					0.998176	1.51e-12	133.04	109.21	90.689	0.17123	38483000	273	0.0388234	1	-0.399767	-0.90867	1.62578	0.0325854	-0.771933	-1.8508	AT3G17850.1	273	AT3G17850.1	AT3G17850.1	TPENSYEWENPKESESPRYQALLRMTSAPRK	Protein kinase superfamily protein	1	1614
17.3225	16.7848	16.9005	15.6718	16.0193	15.6808	16.0649	15.8544	16.2602	14.8321	15.0375	15.1307	S	3	___1			+	Dec-man_Dec-con	0.996902	4.27e-31	160.37	148.76	160.37	-0.70913	9944900	209	0.000805449	1	-1.21197	-3.03412	2.7109	0	-1.05973	-3.05698	AT3G17850.1	209	AT3G17850.1	AT3G17850.1	DRTRPSDNKSDRDSLSPDTGPPRSLSPTLPP	Protein kinase superfamily protein	1	1614
18.0862	17.5965	17.6917	17.2122	17.7406	17.3586	15.0777	14.7974	15.213	14.2929	14.6227	15.0006	S	3	___1					0.798073	0.000647835	70.056	49.536	53.327	0.36686	154670000	869	0.040608	1	-0.354333	-0.848819	0.753308	0.352576	-0.390634	-0.891283	AT3G17850.1	869	AT3G17850.1	AT3G17850.1	EDAPLEDDVVRSLRTSPVHPRDRTSIDDFEI	Protein kinase superfamily protein	1;2	1614
17.2111	16.6347	16.7334	16.7101	17.2661	16.8036	NaN	NaN	NaN	NaN	NaN	NaN	S	2	___1					0.796545	2.88e-09	113.07	65.279	113.07	0.31333	45750000	217	0.397756	0.818369	0.0668666	0.149447	NaN	1	0	NaN	AT3G17850.1	217	AT3G17850.1	AT3G17850.1	KSDRDSLSPDTGPPRSLSPTLPPSGSRLQNV	Protein kinase superfamily protein	1	1614
16.1914	15.8456	15.734	15.7048	16.3414	15.9434	15.669	15.4351	15.741	15.6768	15.6472	16.215	S	2	___1					0.848071	1.87e-07	101.72	56.558	101.72	-0.47758	4280200	219	0.415468	0.822662	0.0728664	0.169	0.488036	0.626	0.2313	0.569222	AT3G17850.1	219	AT3G17850.1	AT3G17850.1	DRDSLSPDTGPPRSLSPTLPPSGSRLQNVAS	Protein kinase superfamily protein	1	1614
17.2283	17.0082	16.888	16.1561	16.7832	16.4116	16.4348	16.3761	16.4781	15.7226	15.6444	16.4562	S	3	___1					0.999016	8.48e-25	131.25	113.67	82.765	-1.0544	57797000	682	0.010208	1	-0.591201	-1.45065	0.873983	0.270429	-0.4886	-1.06163	AT3G17850.1	682	AT3G17850.1	AT3G17850.1	MKVSNSHLTEESDVLSPRLSDWSRKGSEDML	Protein kinase superfamily protein	1	1614
15.6829	15.1674	15.2794	15.0101	15.6835	15.085	15.7074	15.3735	15.7213	15.613	15.5026	16.0402	S	3	___1					1	0.00209099	62.536	50.373	62.536	0.096721	25819000	93	0.180757	1	-0.117033	-0.252007	0.231804	0.841895	0.117866	0.29504	AT3G19100.1	93	AT3G19100.1	AT3G19100.1	TSTPLRQLARAFHPPSPARHIRDVLRRRKEK	Protein kinase superfamily protein	1	1631
16.9018	16.515	16.6484	16.4876	16.8438	16.5479	17.0687	16.7503	17.2329	16.2976	16.2559	16.6781	S	3	___1					0.999718	9.36e-14	113.88	78.973	113.88	-0.43963	5224200	621	0.192133	1	-0.0619666	-0.173062	1.44443	0.10371	-0.606767	-1.53525	AT3G19300.1	621	AT3G19300.1	AT3G19300.1	AMAVEENKGRSLRGDSGFQSGDIRGLASSSS	Protein kinase superfamily protein	1	1634
16.3557	15.823	15.9583	16.4108	16.8297	16.6214	16.2747	16.0204	16.3908	16.5769	16.6669	17.0702	S	3	___1					1	0.00170181	54.343	42.18	54.343	0.15736	16242000	69	1.64263	0.0401905	0.574968	1.43582	1.35632	0.154842	0.5427	1.40233	AT3G20410.1	69	AT3G20410.1	AT3G20410.1	SQPPPWRAAAAAPGLSPKTTTKSNSILENAF	calmodulin-domain protein kinase 9	1	1653
17.2901	16.7148	16.8258	16.9089	17.3918	16.9435	15.4602	15.1918	15.5404	14.986	15.0143	15.5067	S	2	___1					0.999995	7.84e-36	171.99	138.2	171.99	-1.4671	10688000	509	0.530871	0.746249	0.137833	0.316843	0.50115	0.625206	-0.228467	-0.572286	AT3G20410.1	509	AT3G20410.1	AT3G20410.1	KEYGMGDDATIKEVLSDVDSDNDGRINYEEF	calmodulin-domain protein kinase 9	1	1653
16.1688	15.5582	15.7966	16.1778	16.53	16.2738	14.1892	13.5676	14.5256	13.6817	13.728	14.1895	S	2	___1					0.924841	0.000291502	68.972	43.034	68.972	0.95467	2449100	78	1.40807	0.114185	0.486	1.19575	0.283196	0.747778	-0.227734	-0.434554	AT3G20410.1	78	AT3G20410.1	AT3G20410.1	AAAPGLSPKTTTKSNSILENAFEDVKLFYTL	calmodulin-domain protein kinase 9	1	1653
16.108	15.6236	15.6492	16.1037	16.3744	16.1187	16.2739	15.9134	16.4757	15.986	16.0916	16.4782	S	3	___1					0.86634	5.51e-07	55.744	42.013	55.744	1.2198	6227800	51	1.35782	0.192736	0.405333	1.06603	0.0554658	0.988728	-0.0357326	-0.0846085	AT3G20410.1	51	AT3G20410.1	AT3G20410.1	YTPQARTTQQPEKPGSVNSQPPPWRAAAAAP	calmodulin-domain protein kinase 9	1	1653
18.4832	17.6689	17.8203	17.3683	18.2484	17.4461	16.4385	15.8677	16.4497	16.5514	16.7816	16.9369	S	3	___1					0.999254	7.54e-05	75.018	55.179	75.018	0.41115	6241100	12	0.115103	1	-0.3032	-0.526052	1.06645	0.221091	0.504667	1.19474	AT3G21220.1	12	AT3G21220.1	AT3G21220.1	____MKPIQSPSGVASPMKNRLRKRPDLSLP	MAP kinase kinase 5	1	1664
16.4588	15.7142	15.8802	16.1939	16.7443	16.0261	NaN	NaN	NaN	NaN	NaN	NaN	S	3	___1					0.733985	1.13e-05	67.449	48.616	67.449	0.32306	11722000	266	0.713459	0.583036	0.3037	0.591985	NaN	1	0	NaN	AT3G21630.1	266	AT3G21630.1	AT3G21630.1	FIVYYAYRKNKSKGDSFSSSIPLSTKADHAS	chitin elicitor receptor kinase 1	1	1672
14.8839	14.5103	14.3678	15.058	15.6813	15.4475	NaN	NaN	NaN	NaN	NaN	NaN	S	2	___1					1	0.00357468	70.1	59.632	70.1	-3.4114	3857500	560	1.86264	0.0120494	0.808267	1.84461	NaN	1	0	NaN	AT3G22420.1;AT3G22420.2	560;619	AT3G22420.1	AT3G22420.1	TPGTSVSLPLLYRAISLPVDAVDM_______	with no lysine (K) kinase 2;with no lysine (K) kinase 2	1	1684
15.3571	14.9859	15.0058	15.0287	15.7427	15.4414	NaN	NaN	NaN	NaN	NaN	NaN	S	3	___1					0.5	0.000924251	47.189	38.779	47.189	-3.6549	2126800	302	0.830496	0.534101	0.288	0.655288	NaN	1	0	NaN	AT3G23310.1	302	AT3G23310.1	AT3G23310.1	ALQSDGRPVAPRRTRSQMEQLQNWQRNRRML	AGC (cAMP-dependent, cGMP-dependent and protein kinase C) kinase family protein	1	1691
19.0054	18.2976	18.4993	18.2609	18.9059	18.3931	15.8936	15.5118	16.0392	15.8531	15.9408	16.4113	S	4	___1					0.94019	1.01e-12	75.539	66.72	75.539	-0.22326	5915000	223	0.219341	1	-0.0807997	-0.165532	0.469063	0.619805	0.253533	0.584152	AT3G24550.1	223	AT3G24550.1	AT3G24550.1	SDNHVVTSLPPPKPPSPPRKPPPPPPPPAFM	proline extensin-like receptor kinase 1	1	1706
17.7999	17.2069	17.3141	17.3528	17.849	17.4425	17.6424	17.2167	17.8224	17.8975	17.9979	18.4557	S	3	___1					0.823619	1.61e-09	72.145	59.378	67.866	-0.22363	29592000	540	0.472413	0.790167	0.1078	0.246181	1.05215	0.201739	0.556533	1.24081	AT3G25840.1;AT3G25840.2	540;278	AT3G25840.1	AT3G25840.1	KAPLIAGGPPTMSGISDSEKNQAQAGLGEGS	Protein kinase superfamily protein;Protein kinase superfamily protein	1	1714
17.7217	17.2397	17.284	17.3917	17.8249	17.3896	14.907	14.5311	15.1729	14.4201	14.5236	15.0346	S	3	___1					1	3.27e-07	104.59	92.678	104.59	0.26091	10849000	209	0.523215	0.757867	0.120267	0.292466	0.32588	0.743923	-0.2109	-0.452601	AT3G25840.1	209	AT3G25840.1	AT3G25840.1	RERETSRSRFAEDEFSDRGRHHDSSRDYHHD	Protein kinase superfamily protein	1	1714
16.1139	15.6452	15.8365	15.671	16.1404	15.9058	NaN	NaN	NaN	NaN	NaN	NaN	S	3	___1					0.580468	0.000616065	44.054	24.73	44.054	0.0083899	3584200	263	0.37513	0.861559	0.0405334	0.103395	NaN	1	0	NaN	AT3G28450.1	263	AT3G28450.1	AT3G28450.1	GIWWYYHLKWTRRRRSGLTEVGVSGLAQRLR	Leucine-rich repeat protein kinase family protein	1	1744
14.8507	14.3396	14.3941	13.2742	14.3226	13.7548	14.7669	14.4433	14.6782	14.5961	14.8935	15.3098	S	3	___1					0.997739	1.61e-09	60.218	52.003	60.218	-0.29058	11752000	258	0.021417	1	-0.744267	-1.36912	0.594481	0.496148	0.303667	0.708862	AT3G44850.1	258	AT3G44850.1	AT3G44850.1	KVVAQDFGGEEALEESERDSNSEARINGNST	Protein kinase superfamily protein	1	1773
18.9224	18.3984	18.4511	18.3562	18.9821	18.4837	18.4019	18.1137	18.401	18.2847	18.2864	18.9315	S	3	___1					0.761756	4.47e-13	110.6	86.992	85.469	-0.89405	158980000	352	0.323024	0.907768	0.0167001	0.0368324	0.343073	0.745295	0.195333	0.448306	AT3G45780.2;AT3G45780.1	352;352	AT3G45780.2	AT3G45780.2	TELVEAVKRPRALSESTNLHPFMTKSESDEL	phototropin 1;phototropin 1	1	1779
15.7833	15.5098	15.4291	15.5527	15.9433	15.532	15.6474	15.4736	15.6079	15.748	15.7052	16.1297	S	3	___1					0.872814	5.55e-10	78.976	63.887	78.976	1.2663	497310000	58	0.534549	0.769159	0.101933	0.27444	0.918022	0.40538	0.284667	0.825543	AT3G45780.2;AT3G45780.1	58;58	AT3G45780.2	AT3G45780.2	PEPPAWQNLSDPRGTSPQPRPQQEPAPSNPV	phototropin 1;phototropin 1	1	1779
19.0186	18.4311	18.5893	18.8572	19.412	19.0522	17.529	17.1908	17.5403	17.9554	18.0552	18.5484	S	3	___1					0.58648	0.000203509	77.644	50.163	77.644	-0.40798	6792300	412	1.12949	0.261529	0.427467	0.973319	1.62114	0.0368372	0.766301	1.8411	AT3G45780.2;AT3G45780.1	412;412	AT3G45780.2	AT3G45780.2	RINEIPEKKSRKSSLSFMGIKKKSESLDESI	phototropin 1;phototropin 1	1	1779
16.5684	15.8446	15.9919	15.7415	16.1623	15.6528	15.8641	15.2211	15.8094	15.0698	15.3581	15.5073	S	2	___1					0.999781	6.48e-09	96.551	80.91	96.551	5.1192	3197000	170	0.0850616	1	-0.282767	-0.600285	0.588655	0.483725	-0.3198	-0.72256	AT3G45780.2;AT3G45780.1	170;170	AT3G45780.2	AT3G45780.2	SQRNSQNSCRSSGEMSDGDVPGGRSGIPRVS	phototropin 1;phototropin 1	1;2	1779
16.9803	16.4534	16.6342	16.3092	16.681	16.2296	16.1599	15.602	15.9179	15.7312	15.0052	15.5903	S	2	___1					1	4.71e-07	95.659	71.367	80.787	2.6197	32235000	376	0.0569025	1	-0.2827	-0.692964	0.75442	0.313632	-0.451034	-0.950023	AT3G45780.2;AT3G45780.1	376;376	AT3G45780.2	AT3G45780.2	KSESDELPKKPARRMSENVVPSGRRNSGGGR	phototropin 1;phototropin 1	1	1779
19.9641	19.4954	19.6105	19.584	19.8723	19.6829	18.1179	17.8493	18.301	18.1726	18.2347	18.5927	S	3	___1					0.9998	5.99e-06	86.944	68.162	86.291	-0.26052	213450000	185	0.349097	0.890487	0.0230662	0.0632921	0.587625	0.557169	0.243932	0.633057	AT3G45780.2;AT3G45780.1	185;185	AT3G45780.2	AT3G45780.2	SDGDVPGGRSGIPRVSEDLKDALSTFQQTFV	phototropin 1;phototropin 1	1	1779
17.7756	17.1668	17.3061	16.6239	17.1037	16.7625	NaN	NaN	NaN	NaN	NaN	NaN	S	2	___1					1	0.00220203	85.67	56.509	85.67	-5.7391	13997000	822	0.0144801	1	-0.586133	-1.35399	NaN	1	0	NaN	AT3G46290.1	822	AT3G46290.1	AT3G46290.1	SSIDDLSGVSMSKVFSQLVKSEGR_______	hercules receptor kinase 1	1	1782
16.2517	15.6282	15.6332	18.0301	18.3188	18.1597	16.392	16.0352	16.6393	18.1475	18.2217	18.6308	S	2	___1	+	WT-man_WT-con	+	Dec-man_Dec-con	0.999875	0.000411143	88.441	67.539	88.441	0.33475	12355000	823	3.62492	0	2.33183	5.50993	2.99122	0	1.97783	4.58977	AT3G46920.1	823	AT3G46920.1	AT3G46920.1	SYHEPPIKVDEYAFNSKGEVSRNDEMKQQST	Protein kinase superfamily protein with octicosapeptide/Phox/Bem1p domain	1	1789
15.7467	15.1732	15.3814	17.0766	17.4399	17.0392	15.9732	15.7796	16.4047	18.2381	18.2243	18.6529	S	3	___1	+	WT-man_WT-con	+	Dec-man_Dec-con	1	1.74e-05	81.92	63.174	81.92	-1.5406	5766200	666	3.24205	0	1.75147	4.26385	3.2484	0	2.31927	5.36639	AT3G46920.1	666	AT3G46920.1	AT3G46920.1	DSAKRLTRVVLPGHESQPKESCVPTQSPLLG	Protein kinase superfamily protein with octicosapeptide/Phox/Bem1p domain	1	1789
15.8521	15.3145	15.3846	15.2899	15.8136	15.6355	15.6999	15.3005	15.6741	15.3129	15.4494	15.7327	S	2	___1					0.999836	4.91e-10	123.01	102.17	123.01	0.44434	13900000	1641	0.39931	0.820264	0.0625998	0.14617	0.122286	0.935322	-0.0598332	-0.157991	AT3G48190.1	1641	AT3G48190.1	AT3G48190.1	NTHSDTVPSKSLAPDSPEVGRIVDMDLDLAE	ataxia-telangiectasia mutated	1	1798
18.0564	17.3829	17.5302	16.8503	17.4402	17.1332	NaN	NaN	NaN	NaN	NaN	NaN	S	3	___1					1	0.0212348	71.692	22.595	44.203	-0.077078	5073500	67	0.0280023	1	-0.515266	-1.10551	NaN	1	0	NaN	AT3G49060.2;AT3G49060.1	67;67	AT3G49060.2	AT3G49060.2	TARAASWTHKKLVGGSFKKHDVKVIERVEKP	U-box domain-containing protein kinase family protein;U-box domain-containing protein kinase family protein	1	1819
17.4229	16.9166	16.9909	16.6467	17.0425	16.8434	NaN	NaN	NaN	NaN	NaN	NaN	S	3	___1					0.998017	6.64e-13	96.379	81.694	96.379	0.46914	4743400	195	0.0565214	1	-0.265933	-0.673487	NaN	1	0	NaN	AT3G49060.2;AT3G49060.1	195;195	AT3G49060.2	AT3G49060.2	DSNNRQTMPPLVQLDSDNETRKSEKLESSYM	U-box domain-containing protein kinase family protein;U-box domain-containing protein kinase family protein	1	1819
16.125	15.5658	15.7949	16.3071	16.6676	16.3114	NaN	NaN	NaN	NaN	NaN	NaN	S	2	___1					1	1.24e-08	115.65	92.072	115.65	0.26459	9289900	30	1.69015	0.0344242	0.600134	1.49464	NaN	1	0	NaN	AT3G50500.1;AT3G50500.2;AT4G33950.1;AT5G66880.1	31;31;29;30	AT3G50500.1;AT4G33950.1;AT5G66880.1	AT5G66880.1	IMHDSDRYDFVKDIGSGNFGVARLMRDKLTK;IMHDSDRYDFVKDIGSGNFGVARLMTDRVTK;IMHDSDRYELVKDIGSGNFGVARLMRDKQSN	SNF1-related protein kinase 2.2;SNF1-related protein kinase 2.2;Protein kinase superfamily protein;sucrose nonfermenting 1(SNF1)-related protein kinase 2.3	1	1837;2407;3239
14.6516	14.5762	14.7963	17.9579	18.3526	18.1372	NaN	NaN	NaN	NaN	NaN	NaN	S	2	___1	+	WT-man_WT-con			0.958777	2.91e-33	159.18	132.64	159.18	-4.4326	20167000	177	5.22007	0	3.47453	10.4937	NaN	1	0	NaN	AT3G50500.1;AT3G50500.2	177;184	AT3G50500.1	AT3G50500.1	DFGYSKSSVLHSQPKSTVGTPAYIAPEILLR	SNF1-related protein kinase 2.2;SNF1-related protein kinase 2.2	1	1837
17.8781	14.9688	17.0557	16.8921	17.2749	14.9759	18.2462	16.2112	18.3355	17.6203	17.5779	16.8066	S	3	___1					0.826766	1.91e-07	87.287	62.729	87.287	-0.65694	10451000	695	0.233691	1	-0.253233	-0.191771	0.13	0.854693	-0.2627	-0.278759	AT3G51550.1	695	AT3G51550.1	AT3G51550.1	FGLSKTGPTLDHTHVSTVVKGSFGYLDPEYF	Malectin/receptor-like protein kinase family protein	1	1846
16.8982	16.3754	16.4117	16.4438	16.9876	16.5396	NaN	NaN	NaN	NaN	NaN	NaN	S	2	___1					0.996163	0.00236278	76.827	44.507	76.827	0.51751	2063100	437	0.450296	0.79974	0.0952339	0.217584	NaN	1	0	NaN	AT3G51850.1	437	AT3G51850.1	AT3G51850.1	HLQKVANDEHLRKAFSYFDKDGNGYILPQEL	calcium-dependent protein kinase 13	1	1848
17.4124	16.7543	16.8086	17.0088	17.5528	17.2816	16.7508	16.4181	16.9542	16.4649	16.6402	16.9533	S	2	___1					1	0.00233073	77.732	33.924	77.732	0.17182	13100000	43	0.778595	0.554222	0.289301	0.624914	0.0344404	0.99372	-0.021567	-0.0523843	AT3G51850.1	43	AT3G51850.1	AT3G51850.1	KDAAGGKKSAPIRVLSDVPKENIEDRYLLDR	calcium-dependent protein kinase 13	1	1848
12.7451	12.6678	12.8105	12.9947	13.7929	13.4585	NaN	NaN	NaN	NaN	NaN	NaN	S	3	___1					0.983185	0.0265122	43.734	13.991	43.734	-2.7017	1455600	3	1.64252	0.0282062	0.674233	1.5497	NaN	1	0	NaN	AT3G53570.4;AT3G53570.2;AT3G53570.1	3;3;3	AT3G53570.4	AT3G53570.4	_____________MQSSVYRDKASSIAMILE	FUS3-complementing gene 1;FUS3-complementing gene 1;FUS3-complementing gene 1	1	1881
16.7717	16.2222	16.4564	16.3949	16.6191	16.3287	NaN	NaN	NaN	NaN	NaN	NaN	S	3	___1					1	0.00795989	45.014	24.35	45.014	-0.78416	3880100	91	0.241563	0.982701	-0.0358671	-0.0939318	NaN	1	0	NaN	AT3G53570.4;AT3G53570.2;AT3G53570.1;AT3G53570.3	91;91;91;77	AT3G53570.4	AT3G53570.4	FVYPNMFYNGLPRQGSPPWRPDDKDGHYVFV	FUS3-complementing gene 1;FUS3-complementing gene 1;FUS3-complementing gene 1;FUS3-complementing gene 1	1	1881
18.6141	18.0023	18.1359	17.325	17.7627	17.5121	17.295	17.0534	17.52	16.5333	16.5155	17.2133	S	2	___1					1	0.00212307	98.044	65.724	98.044	0.090163	12745000	358	0.00726837	1	-0.7175	-1.68875	0.940428	0.235287	-0.535433	-1.14829	AT3G53930.1;AT3G53930.2	358;358	AT3G53930.1	AT3G53930.1	KSSYGFSVERREAALSPLKNMDLSSRYSRVS	Protein kinase superfamily protein;Protein kinase superfamily protein	1	1887
16.7554	16.137	16.3023	15.9796	16.2728	16.0114	16.2388	15.7493	16.3093	15.6663	15.6608	16.1087	S	3	___1					0.53631	0.00886425	41.378	27.924	41.378	0.083656	82592000	397	0.0476958	1	-0.310299	-0.76264	0.552262	0.518442	-0.2872	-0.667468	AT3G53930.1;AT3G53930.2	397;397	AT3G53930.1	AT3G53930.1	KFEGHRLSDRSQFKPSSLPDSRSFSTQGRGD	Protein kinase superfamily protein;Protein kinase superfamily protein	1	1887
14.885	14.3857	14.4773	14.0603	14.5067	13.9388	NaN	NaN	NaN	NaN	NaN	NaN	S	3	___1					0.593015	0.00118416	43.794	36.775	43.794	3.0028	1463700	304	0.0332751	1	-0.414067	-0.960724	NaN	1	0	NaN	AT3G53930.1;AT3G53930.2	304;304	AT3G53930.1	AT3G53930.1	RLDSRTMNDFHSSGSSPSRNIEEISQEDGLP	Protein kinase superfamily protein;Protein kinase superfamily protein	1	1887
15.3138	14.7353	15.0066	15.0343	15.4052	15.144	15.4355	15.1224	15.5218	15.2192	15.1256	15.5014	S	3	___1					0.994726	6.39e-06	74.475	56.111	74.475	-0.071794	3741700	25	0.668723	0.674653	0.175933	0.439762	0.178394	0.896387	-0.0778335	-0.212795	AT3G54030.1	25	AT3G54030.1	AT3G54030.1	FCLFPSHFKSASVLESPDIENGGKVWPTFKE	Protein kinase protein with tetratricopeptide repeat domain	1	1889
14.5995	14.216	14.0646	14.4009	14.4087	14.9237	13.4656	13.6823	14.2446	14.0014	14.0535	14.9036	S	3	___1					0.713684	1.03e-05	69.188	27.841	69.188	3.1149	30402000	79	0.834222	0.5295	0.2844	0.653675	0.629605	0.328519	0.522	0.910402	AT3G54030.1;AT1G01740.2;AT1G01740.1;AT5G41260.1;AT1G63500.1;AT4G00710.1;AT5G59010.2;AT5G59010.1	210;210;210;213;213;212;79;209	AT3G54030.1;AT5G59010.2	AT5G59010.2	SCFGLMKNSRDGKSYSTNLAFTPPEYLRTGR	Protein kinase protein with tetratricopeptide repeat domain;Protein kinase protein with tetratricopeptide repeat domain;Protein kinase protein with tetratricopeptide repeat domain;Protein kinase protein with tetratricopeptide repeat domain;Protein	1	1889;3117
17.971	17.3779	17.5173	17.4894	17.8808	17.6301	NaN	NaN	NaN	NaN	NaN	NaN	S	2	___1					0.561081	1.1e-10	145.99	113.57	145.99	-0.23237	2499300	92	0.374853	0.860874	0.0447006	0.108363	NaN	1	0	NaN	AT3G55450.1;AT3G55450.2	92;129	AT3G55450.1	AT3G55450.1	RGWLDETTLTPTKSSSGLVIAVKRLNPDGFQ	PBS1-like 1;PBS1-like 1	1	1907
15.6228	15.1879	15.3224	15.6543	16.2116	15.7811	NaN	NaN	NaN	NaN	NaN	NaN	S	2	___1					0.931809	2.81e-12	134.98	109.26	134.98	-5.7374	13801000	500	1.42012	0.098678	0.504633	1.22466	NaN	1	0	NaN	AT3G58640.2;AT3G58640.1	500;500	AT3G58640.2	AT3G58640.2	RSTLSREPLDPQKAISLPSSPQNYRSQYEQS	Mitogen activated protein kinase kinase kinase-related;Mitogen activated protein kinase kinase kinase-related	1	1949
16.2879	15.9224	15.7821	15.5416	16.0856	15.7717	15.8219	15.5457	15.8022	15.2629	15.248	15.7419	S	2	___1					0.999836	1.73e-12	137.01	108.61	109.72	-5.7328	72260000	504	0.101205	1	-0.197834	-0.473129	0.75987	0.421946	-0.305667	-0.793934	AT3G58640.2;AT3G58640.1	504;504	AT3G58640.2	AT3G58640.2	SREPLDPQKAISLPSSPQNYRSQYEQSGSSH	Mitogen activated protein kinase kinase kinase-related;Mitogen activated protein kinase kinase kinase-related	1;2	1949
15.3343	14.8667	15.1555	14.9943	15.2995	14.9549	17.2516	16.9048	17.4491	16.4366	16.3507	16.7161	S	3	___1					1	0.00279739	66.056	29.471	66.056	2.628	1792800	304	0.239133	0.975931	-0.0359335	-0.0959763	1.65042	0.0521702	-0.7007	-1.7803	AT3G58640.2;AT3G58640.1	304;304	AT3G58640.2	AT3G58640.2	PEKFDHENAEKDENLSLHRKLDGSPNTSGPP	Mitogen activated protein kinase kinase kinase-related;Mitogen activated protein kinase kinase kinase-related	1	1949
17.5183	16.957	17.1026	17.1693	17.9168	17.2419	15.7176	15.5145	15.7666	15.3867	15.4879	16.2486	S	4	___1					0.961093	1.51e-22	93.73	79.421	93.73	-0.2564	5472700	456	0.658309	0.612272	0.250033	0.508805	0.0504106	0.989927	0.0415001	0.0859673	AT3G58640.2;AT3G58640.1	456;456	AT3G58640.2	AT3G58640.2	NRLSKEQGDDDSSPNSPNDRTESSHLQKNVS	Mitogen activated protein kinase kinase kinase-related;Mitogen activated protein kinase kinase kinase-related	1	1949
19.5202	19.0407	19.1126	18.8723	19.3118	18.929	18.5013	18.2583	18.7009	18.2256	18.1783	18.7278	S	2	___1					0.999994	1.92e-24	150.85	131.61	150.85	1.9499	16636000	320	0.0996941	1	-0.186801	-0.463152	0.193312	0.867875	-0.1096	-0.262542	AT3G58640.2;AT3G58640.1	320;320	AT3G58640.2	AT3G58640.2	LHRKLDGSPNTSGPPSRNMLLRSASALERKL	Mitogen activated protein kinase kinase kinase-related;Mitogen activated protein kinase kinase kinase-related	1	1949
15.7825	15.1353	15.2848	15.3753	15.9306	15.6433	15.0171	14.8825	15.261	15.4341	15.6017	15.9446	S	3	___1					0.978925	6.31e-06	65.149	52.589	65.149	-0.59587	6077500	416	0.720246	0.591531	0.248867	0.549444	1.50332	0.092625	0.6066	1.56883	AT3G58640.2;AT3G58640.1	416;416	AT3G58640.2	AT3G58640.2	SVGGAKMETKRIRRRSISITPEIGDDIVRAV	Mitogen activated protein kinase kinase kinase-related;Mitogen activated protein kinase kinase kinase-related	1	1949
16.7269	16.2255	16.3869	16.5546	16.977	16.5455	15.173	15.1611	15.5047	15.2074	15.2152	15.7537	S	3	___1					0.931132	2.29e-07	85.203	69.611	85.203	-3.562	6344500	418	0.828532	0.565842	0.245933	0.606978	0.203884	0.862841	0.1125	0.272391	AT3G58640.2;AT3G58640.1	418;418	AT3G58640.2	AT3G58640.2	GGAKMETKRIRRRSISITPEIGDDIVRAVRA	Mitogen activated protein kinase kinase kinase-related;Mitogen activated protein kinase kinase kinase-related	1	1949
16.7075	16.2719	16.1741	15.7571	16.5241	15.8017	15.6203	15.2227	15.5593	14.9838	14.8576	15.6373	S	3	___1					0.943501	2.26e-06	89.507	70.375	53.038	0.58566	50383000	371	0.0697847	1	-0.356867	-0.716938	0.494795	0.535931	-0.307867	-0.653065	AT3G58640.2;AT3G58640.1	371;371	AT3G58640.2	AT3G58640.2	VIADQRTASSSPEHLSFRARTKSMLSGDKNL	Mitogen activated protein kinase kinase kinase-related;Mitogen activated protein kinase kinase kinase-related	1	1949
18.9032	18.4728	18.5414	18.4776	18.9407	18.5372	17.0693	17.0527	17.2012	16.8962	16.9222	17.3727	S	3	___1					1	1.24e-16	121.39	94.503	48.711	-0.37018	33014000	19	0.322486	0.908652	0.0127004	0.0319556	0.0975579	0.945866	-0.0440337	-0.121755	AT3G59350.3;AT3G59350.1	19;19	AT3G59350.3	AT3G59350.3	MDSDYHRRGLVANDRSPAQFVRLDKPRAVDD	Protein kinase superfamily protein;Protein kinase superfamily protein	1	1955
19.0121	18.1819	18.3643	17.6336	18.0656	17.4764	NaN	NaN	NaN	NaN	NaN	NaN	S	2	___1					0.971685	0.00156205	85.744	52.194	85.744	0.46901	151110000	45	0.0134689	1	-0.794233	-1.56537	NaN	1	0	NaN	AT3G63260.2;AT3G63260.1	45;45	AT3G63260.2	AT3G63260.2	SAGEERYFRADTLDFSKWDLHMGQTSTSSVL	Protein kinase superfamily protein;Protein kinase superfamily protein	1	2000
15.6109	14.9851	15.4449	15.262	15.5192	15.457	NaN	NaN	NaN	NaN	NaN	NaN	S	3	___1					0.546208	2.72e-07	84.173	76.494	84.173	1.4958	3915100	297	0.419241	0.820399	0.065767	0.163367	NaN	1	0	NaN	AT4G00720.1	297	AT4G00720.1	AT4G00720.1	DFGSAKMLVPGEPNISYICSRYYRAPELIFG	shaggy-like protein kinase 32	1	2014
19.4293	18.8799	19.0133	18.9913	19.4873	19.2137	19.025	18.7095	19.1923	18.9895	19.0224	19.5002	S	3	___1					0.999817	9.82e-10	94.639	70.568	75.574	0.55928	44677000	452	0.520334	0.757372	0.123267	0.294217	0.376495	0.727749	0.1951	0.467405	AT4G03390.1	452	AT4G03390.1	AT4G03390.1	PPPPLDEKVTVMPIISPERPVKKTSPKRLPL	STRUBBELIG-receptor family 3	1	2043
15.4345	14.7132	14.818	15.5423	15.9705	15.474	NaN	NaN	NaN	NaN	NaN	NaN	S	3	___1					1	0.00264757	48.177	25.457	48.177	-1.5751	670940	84	1.45962	0.0417736	0.6737	1.42299	NaN	1	0	NaN	AT4G04700.1	84	AT4G04700.1	AT4G04700.1	CEEDVKREIRIMKQLSGEPNIVEFKNAYEDK	calcium-dependent protein kinase 27	1	2049
18.6828	17.3408	18.1856	18.2252	18.7209	17.2985	NaN	NaN	NaN	NaN	NaN	NaN	S	3	___1					0.999999	4.76e-05	87.001	52.615	87.001	0.21714	11178000	37	0.307801	0.92159	0.0118001	0.0152849	NaN	1	0	NaN	AT4G04710.1	37	AT4G04710.1	AT4G04710.1	ETILGKPLEDIKKHYSFGDELGKGKSYACKS	calcium-dependent protein kinase 22	1	2050
16.9869	16.4747	16.5989	17.3325	17.6137	17.4707	NaN	NaN	NaN	NaN	NaN	NaN	S	2	___1	+	WT-man_WT-con			0.735146	6.55e-05	88.075	42.818	88.075	-1.3292	5062900	414	2.2687	0.00405479	0.785467	2.09841	NaN	1	0	NaN	AT4G04720.1	414	AT4G04720.1	AT4G04720.1	TITYEELKTGLTRLGSRLSETEVKQLMEAAD	calcium-dependent protein kinase 21	1	2051
17.1535	16.8118	16.7917	17.1165	17.717	17.3235	13.7183	13.6253	14.1981	14.6273	14.3188	14.917	S	3	___1					0.999994	6.66e-23	128.79	111.39	128.79	1.2633	10137000	19	1.33652	0.154281	0.466667	1.13364	1.45139	0.0591538	0.7738	1.7286	AT4G04720.1	19	AT4G04720.1	AT4G04720.1	FSSKHRKTQNDGGEKSIPINPVQTHVVPEHR	calcium-dependent protein kinase 21	1	2051
15.3524	14.7575	14.9454	14.7041	15.2654	14.8652	NaN	NaN	NaN	NaN	NaN	NaN	S	3	___1					0.984683	3.78e-14	97.623	87.248	97.623	0.70922	5425700	603	0.213454	0.99912	-0.0735334	-0.166284	NaN	1	0	NaN	AT4G08500.1	603	AT4G08500.1	AT4G08500.1	RRPLPSVGSGGSGSASPLLRR__________	MAPK/ERK kinase kinase 1	1	2067
17.5677	17.0223	17.1617	17.1065	17.3368	17.168	17.2642	16.8324	17.3305	16.2077	16.3422	16.8277	S	2	___1					1	0.0074471	68.224	7.6338	68.224	0.032024	5983400	119	0.223682	0.992113	-0.0468	-0.123977	1.30824	0.103412	-0.683167	-1.5365	AT4G08500.1	119	AT4G08500.1	AT4G08500.1	ACKKRSSSDVVNRFKSFDLDKVRDQDLSEEG	MAPK/ERK kinase kinase 1	1	2067
16.5293	15.9782	16.0717	16.7091	17.0754	16.7997	14.828	14.6844	15.1514	14.9813	14.9171	15.5511	S	2	___1					0.999998	2.75e-14	142.76	108.23	142.76	-5.4304	7155200	62	1.8231	0.0202222	0.668333	1.65925	0.463409	0.619033	0.2619	0.589503	AT4G08500.1	62	AT4G08500.1	AT4G08500.1	SAEDLSVSTSSLMTRSLEFPEPTSFRIGGGV	MAPK/ERK kinase kinase 1	1;2	2067
18.0073	17.4864	17.5693	16.6767	17.1026	16.8786	NaN	NaN	NaN	NaN	NaN	NaN	S	2	___1					0.964206	1.85e-08	112.94	89.91	112.94	1.3556	11583000	70	0.00367481	1	-0.8017	-1.98891	NaN	1	0	NaN	AT4G08500.1	70	AT4G08500.1	AT4G08500.1	TSSLMTRSLEFPEPTSFRIGGGVGEMDRIYR	MAPK/ERK kinase kinase 1	1;2	2067
16.1451	16.0181	15.6841	15.6985	16.8145	16.7117	NaN	NaN	NaN	NaN	NaN	NaN	S	3	___1					0.830936	3.93e-20	84.529	75.266	84.529	-5.1223	935310	747	0.830648	0.427864	0.459133	0.789266	NaN	1	0	NaN	AT4G08850.2;AT4G08850.1	747;747	AT4G08850.2	AT4G08850.2	ICFRKRTKQIEEHTDSESGGETLSIFSFDGK	Leucine-rich repeat receptor-like protein kinase family protein;Leucine-rich repeat receptor-like protein kinase family protein	1	2070
16.5864	16.0867	16.1748	16.2977	16.7625	16.3293	14.422	13.9329	14.3808	14.4782	14.4998	15.0844	S	3	___1					0.969831	8.97e-05	73.345	59.628	73.345	-0.18969	11336000	10	0.649541	0.67278	0.180534	0.435086	0.808944	0.307733	0.442233	0.976452	AT4G09570.1	10	AT4G09570.1	AT4G09570.1	______MEKPNPRRPSNSVLPYETPRLRDHY	calcium-dependent protein kinase 4	1	2077
15.8574	15.2002	15.2299	17.1983	17.8025	17.3926	NaN	NaN	NaN	NaN	NaN	NaN	S	3	___1	+	WT-man_WT-con			0.894329	0.000256969	70.685	52.547	70.685	-0.18456	15449000	365	3.02971	0	2.0353	4.25238	NaN	1	0	NaN	AT4G09570.1;AT1G35670.1	365;366	AT4G09570.1	AT4G09570.1	ELKAGLKRVGSELMESEIKSLMDAADIDNSG	calcium-dependent protein kinase 4;calcium-dependent protein kinase 2	1	2077
18.5279	18.1245	18.1914	18.3442	18.8154	18.5574	16.4212	16.038	16.5983	16.728	16.8551	17.2775	S	3	___1					1	2.76e-18	133.96	105.16	90.422	-0.17408	147140000	514	1.02159	0.45004	0.291066	0.756477	1.20525	0.162286	0.601034	1.38371	AT4G10730.1	514	AT4G10730.1	AT4G10730.1	SESERQLKSSVRRAPSFSGPLNLPNRASANS	Protein kinase superfamily protein	1;2	2086
16.4534	16.0426	16.0812	15.7995	16.3113	15.9699	NaN	NaN	NaN	NaN	NaN	NaN	S	3	___1					1	3.02e-36	171.51	138.3	90.422	-0.17408	13657000	516	0.111649	1	-0.1655	-0.414281	NaN	1	0	NaN	AT4G10730.1	516	AT4G10730.1	AT4G10730.1	SERQLKSSVRRAPSFSGPLNLPNRASANSLS	Protein kinase superfamily protein	1;2	2086
19.5713	18.9688	19.076	18.8255	19.4603	19.1269	19.0164	18.6326	19.0332	18.4251	18.5991	19.2274	S	2	___1					0.922544	7.7e-36	179.59	135.78	179.59	-0.17224	53783000	531	0.224666	1	-0.0677999	-0.147118	0.199859	0.842502	-0.143533	-0.301183	AT4G10730.1	531	AT4G10730.1	AT4G10730.1	SGPLNLPNRASANSLSAPIKSSGGFRDSIDD	Protein kinase superfamily protein	1	2086
16.677	16.4182	16.3485	15.9597	16.7899	16.3558	15.8624	15.7797	16.0397	15.4446	15.4634	16.307	S	3	___1					0.826528	2.35e-08	61.488	46.067	61.488	-0.39408	7841700	476	0.182621	1	-0.112766	-0.245285	0.203939	0.840542	-0.1556	-0.314633	AT4G10730.1	476	AT4G10730.1	AT4G10730.1	DVPQAKGKPVRLQTHSGPLSSGVVLINSDSE	Protein kinase superfamily protein	1	2086
18.251	17.6646	17.7741	17.9706	18.345	18.0684	NaN	NaN	NaN	NaN	NaN	NaN	S	3	___1					0.916071	8.26e-05	78.69	55.014	78.69	-0.3964	11979000	579	0.774085	0.59104	0.231433	0.561634	NaN	1	0	NaN	AT4G10730.1	579	AT4G10730.1	AT4G10730.1	ENLDLARASPLRKSASVGNWILDSKMPTGQA	Protein kinase superfamily protein	1	2086
17.5424	17.0062	17.1173	17.2502	17.8001	17.4202	NaN	NaN	NaN	NaN	NaN	NaN	S	2	___1					0.999999	1.84e-23	161.79	122.77	161.79	0.25643	11007000	587	0.81073	0.549634	0.2682	0.623025	NaN	1	0	NaN	AT4G10730.1	587	AT4G10730.1	AT4G10730.1	SPLRKSASVGNWILDSKMPTGQAIKESSSHL	Protein kinase superfamily protein	1	2086
16.3379	15.9237	16.1163	15.1306	15.3846	15.1373	15.724	15.6183	16.0218	14.9836	14.9952	15.2843	S	3	___1					0.863856	4.08e-06	65.924	47.559	65.924	-0.40989	26878000	289	0.000737406	1	-0.908467	-2.62593	1.96425	0.0204571	-0.700333	-1.96846	AT4G14350.3;AT4G14350.2;AT4G14350.1	289;289;289	AT4G14350.3	AT4G14350.3	EKDFTVARNVSGALQSDGRPVATRRTQQEQL	AGC (cAMP-dependent, cGMP-dependent and protein kinase C) kinase family protein;AGC (cAMP-dependent, cGMP-dependent and protein kinase C) kinase family protein;AGC (cAMP-dependent, cGMP-dependent and protein kinase C) kinase family protein	1	2129
14.0005	12.8337	13.3103	13.6817	13.8651	13.2385	14.5148	13.7067	14.5838	14.2117	14.2361	14.6814	S	3	___1					1	1.15e-08	69.763	52.685	69.763	-0.19489	5405600	326	0.515806	0.725927	0.2136	0.36425	0.123207	0.900904	0.107967	0.207511	AT4G14480.1	326	AT4G14480.1	AT4G14480.1	SNAEQMFMESQILIKSVGDDDEEEEEEDEEI	Protein kinase superfamily protein	1	2132
17.7735	17.08	17.1418	17.0411	17.4764	17.0767	18.0113	17.6882	18.0885	17.678	17.9104	18.3963	S	2	___1					0.820157	1.78e-11	134.98	108.97	134.98	-0.38085	22323000	700	0.166388	1	-0.1337	-0.289478	0.0958873	0.938007	0.065567	0.147484	AT4G20940.1	700	AT4G20940.1	AT4G20940.1	EILSPDEKLAVATGFSPSKTSNLSWSPGSGD	Leucine-rich receptor-like protein kinase family protein	1	2210
16.6273	16.3711	16.4084	16.5467	17.0045	16.6608	NaN	NaN	NaN	NaN	NaN	NaN	S	3	___1					0.810943	2.88e-07	92.8	75.921	80.746	-2.0701	16643000	542	1.07858	0.454199	0.2684	0.747408	NaN	1	0	NaN	AT4G22130.2;AT4G22130.1	542;683	AT4G22130.2	AT4G22130.2	QLVRLVQRASVVKRRSSDDTGFSYRTPEHEH	STRUBBELIG-receptor family 8;STRUBBELIG-receptor family 8	1;2	2221
16.1424	15.538	15.5851	16.5775	17.0037	16.6444	NaN	NaN	NaN	NaN	NaN	NaN	S	2	___1	+	WT-man_WT-con			0.991523	0.00190918	72.848	42.051	72.848	-0.16515	4794600	207	2.16453	0.00364706	0.986699	2.26872	NaN	1	0	NaN	AT4G22130.2;AT4G22130.1	207;348	AT4G22130.2	AT4G22130.2	SGTPEVQEQRVKSVASVADLKSSPAEKVTVD	STRUBBELIG-receptor family 8;STRUBBELIG-receptor family 8	1	2221
14.3431	14.226	14.1498	14.3922	15.1636	14.7451	NaN	NaN	NaN	NaN	NaN	NaN	S	3	___1					0.998914	9.37e-25	120.11	104.91	120.11	2.7924	6090700	662	1.37914	0.0994828	0.527334	1.22656	NaN	1	0	NaN	AT4G23180.1	662	AT4G23180.1	AT4G23180.1	TDTTSKSLLGSVDDASITDIHPR________	cysteine-rich RLK (RECEPTOR-like protein kinase) 10	1	2238
16.8459	16.3857	16.6007	16.4787	17.131	16.7005	16.863	16.6572	17.1329	17.2883	17.282	17.7982	S	3	___1					0.99242	7.08e-17	124.45	113.01	93.381	0.4905	285240000	499	0.575193	0.728734	0.1593	0.367803	1.22328	0.171949	0.5718	1.36274	AT4G24100.1	499	AT4G24100.1	AT4G24100.1	SESEPQTAPTVRRAPSFSGPLNLSTRASSNS	Protein kinase superfamily protein	1	2249
18.9397	18.306	18.4212	18.2668	18.7178	18.382	18.5817	18.2031	18.6342	17.9631	18.0613	18.5209	S	2	___1					0.988166	1.04e-10	129.37	93.425	129.37	0.12717	44190000	516	0.185342	1	-0.1001	-0.228933	0.594328	0.509988	-0.291232	-0.694927	AT4G24100.1	516	AT4G24100.1	AT4G24100.1	SGPLNLSTRASSNSLSAPIKYSGGFRDSLDD	Protein kinase superfamily protein	1	2249
16.6231	16.2061	16.2719	17.8133	18.2011	17.9747	15.5555	15.3632	15.7256	15.9568	16.0494	16.4917	S	2	___1	+	WT-man_WT-con			0.978995	3.27e-57	202	181.8	202	-0.587	12117000	435	3.46554	0	1.62933	4.38614	1.46674	0.0954545	0.617867	1.56246	AT4G24100.1	435	AT4G24100.1	AT4G24100.1	EPTCKEKFTFVTTTSSLERMSPNSEHDIPEA	Protein kinase superfamily protein	1	2249
16.228	15.9393	15.9303	15.2372	15.6458	15.3116	NaN	NaN	NaN	NaN	NaN	NaN	S	2	___1					1	0.00221994	66.595	42.64	66.595	-2.0548	3510900	352	0.00356306	1	-0.634334	-1.76594	NaN	1	0	NaN	AT4G24100.1	352	AT4G24100.1	AT4G24100.1	ADEEAISQSEYQRGVSAWNFDVRDLKTQASL	Protein kinase superfamily protein	1	2249
17.2416	16.8673	16.8173	18.3905	18.922	18.649	NaN	NaN	NaN	NaN	NaN	NaN	S	2	___1	+	WT-man_WT-con			0.94012	3.36e-13	153.97	98.232	153.97	3.078	2437300	674	3.22847	0	1.67843	4.1582	NaN	1	0	NaN	AT4G24100.1	674	AT4G24100.1	AT4G24100.1	EPVASERERLLLSSISDLRARLDDLTEELDI	Protein kinase superfamily protein	1	2249
17.4061	16.9069	16.9884	16.4739	16.8863	16.6655	15.9102	15.5124	16.1292	15.3022	15.4629	15.7821	S	3	___1					0.999602	0.00751484	52.071	35.539	52.071	-0.44046	2429200	565	0.0211141	1	-0.425233	-1.076	0.662297	0.434053	-0.334867	-0.780414	AT4G24100.1	565	AT4G24100.1	AT4G24100.1	VDLAKDVPLSIVPRRSPQATPLRKSASVGNW	Protein kinase superfamily protein	1	2249
16.3903	15.9187	15.9964	15.6934	16.4228	16.0342	17.5295	17.1282	17.6199	17.2422	17.3027	17.7757	S	3	___1					0.626498	0.000386659	65.374	41.303	65.374	4.0823	14382000	576	0.24037	0.986216	-0.0516666	-0.11322	0.0211052	1	0.0143337	0.0336121	AT4G24100.1	576	AT4G24100.1	AT4G24100.1	VPRRSPQATPLRKSASVGNWILEPKMPTAQP	Protein kinase superfamily protein	1	2249
18.4149	17.847	18.063	18.3235	18.7153	18.4827	15.9858	15.5522	16.0734	15.7681	15.9684	16.3433	S	3	___1					0.900583	4.1e-05	103.43	75.224	103.43	-0.27839	1417400	473	1.22926	0.249697	0.398867	0.995114	0.267751	0.804365	0.156133	0.36042	AT4G24100.1	473	AT4G24100.1	AT4G24100.1	QSQSGPLTSRTVLSHSASEKSHIFERSESEP	Protein kinase superfamily protein	1	2249
16.3645	15.6567	15.7716	17.6368	18.1157	17.7609	NaN	NaN	NaN	NaN	NaN	NaN	S	2	___1	+	WT-man_WT-con			0.950089	6.64e-06	127.92	99.743	103.18	2.1957	5833600	27	3.02323	0	1.90687	4.12671	NaN	1	0	NaN	AT4G26070.1;AT4G26070.3;AT4G26070.2;AT4G29810.1	27;27;27;29	AT4G26070.1	AT4G26070.1	CLPPLEQSISKFLTQSGTFKDGDLRVNKDGI	MAP kinase/ ERK kinase 1;MAP kinase/ ERK kinase 1;MAP kinase/ ERK kinase 1;MAP kinase kinase 2	1	2284
15.3401	14.9759	15.1145	14.9861	15.5385	15.1243	NaN	NaN	NaN	NaN	NaN	NaN	S	3	___1					1	0.00213239	42.789	28.531	42.789	-2.6694	2061900	444	0.437437	0.814365	0.0728	0.183376	NaN	1	0	NaN	AT4G26100.1	444	AT4G26100.1	AT4G26100.1	RHYESVVKGIDNLQVSDEHHPH_________	casein kinase 1	1	2285
15.1262	14.6405	14.7693	15.4265	16.0122	15.6994	14.4764	14.269	14.5227	14.882	15.0579	15.5115	S	3	___1	+	WT-man_WT-con			0.838799	5.15e-28	114.35	101.17	114.35	0.26678	11145000	391	2.05303	0.00490667	0.867366	2.05045	1.6364	0.0517333	0.727767	1.80543	AT4G26100.1	391	AT4G26100.1	AT4G26100.1	AQSAGSSRRVTAVSGSRDNFPGSEELLQRSR	casein kinase 1	1	2285
16.3367	15.7183	15.9314	15.6986	16.2465	16.0362	NaN	NaN	NaN	NaN	NaN	NaN	S	3	___1					0.960595	1.64e-08	91.401	76.955	91.401	2.2721	3616400	423	0.298743	0.926383	-0.0017004	-0.00385072	NaN	1	0	NaN	AT4G28540.1	423	AT4G28540.1	AT4G28540.1	SSGEQRESRDSSRVASSGGGVRPSVFQRTQA	casein kinase I-like 6	1	2320
15.8132	15.5277	15.307	15.6139	16.1838	15.7757	15.3045	15.0855	15.4853	15.1301	15.1152	15.6511	S	3	___1					0.999916	9.64e-47	161.55	143.32	161.55	-2.9075	5249400	400	0.919626	0.462865	0.3085	0.727424	0.0110075	0.995356	0.00703367	0.0171247	AT4G28880.1	400	AT4G28880.1	AT4G28880.1	SKRNVGPETSNSGYGSGNRTGWTSSFMSPEK	casein kinase I-like 3	1	2324
14.389	14.411	14.0724	14.5025	14.681	14.7775	15.4427	15.3411	15.679	15.1021	15.2718	15.7023	S	2	___1					0.931664	6.03e-14	99.439	82.414	99.439	-1.3689	2471100	196	1.55488	0.182742	0.362866	1.08046	0.249276	0.845983	-0.128867	-0.318375	AT4G28980.2;AT4G28980.1	196;196	AT4G28980.2	AT4G28980.2	ENQQAYKLEDKDGETSEPPEVIPDYENSPRQ	CDK-activating kinase 1AT;CDK-activating kinase 1AT	1	2327
13.4828	13.1612	13.525	13.4116	13.9105	13.5272	15.0813	14.8564	15.2226	14.6092	14.6001	15.1257	S	3	___1					0.939866	1.11e-05	51.577	42.414	51.577	-0.43409	40098000	208	0.827353	0.586249	0.226767	0.582122	0.604794	0.519036	-0.2751	-0.681246	AT4G28980.2;AT4G28980.1	208;208	AT4G28980.2	AT4G28980.2	GETSEPPEVIPDYENSPRQGSDGQEREAMSK	CDK-activating kinase 1AT;CDK-activating kinase 1AT	1	2327
18.5588	18.1313	18.179	18.3408	18.7759	18.4071	17.0254	16.7672	17.1956	16.7909	16.8604	17.3417	S	3	___1					0.999984	4.63e-10	83.823	66.334	72.662	0.36342	103140000	179	0.798999	0.592977	0.218233	0.557656	0.00244849	0.993887	0.00159899	0.00386875	AT4G28980.2;AT4G28980.1	179;179	AT4G28980.2	AT4G28980.2	DFGQARILMEHDIVASDENQQAYKLEDKDGE	CDK-activating kinase 1AT;CDK-activating kinase 1AT	1	2327
18.1388	17.5494	17.7014	17.2713	17.9335	17.5347	19.3528	19.0908	19.563	18.3969	18.4825	19.0213	S	2	___1					0.706911	0.00217868	82.452	40.344	82.452	2.5446	1209000	786	0.111681	1	-0.2167	-0.469787	1.37451	0.0941695	-0.701967	-1.60108	AT4G32300.1	786	AT4G32300.1	AT4G32300.1	VQPPSSSTMGSRLYSSFFKSISEDGGATTSS	S-domain-2 5	1	2376
16.7044	16.2485	16.4196	16.8654	17.2659	16.9112	NaN	NaN	NaN	NaN	NaN	NaN	S	3	___1					1	0.00145686	61.932	47.938	61.932	-0.13905	4850400	478	1.71349	0.0397255	0.556667	1.45129	NaN	1	0	NaN	AT4G33080.1	478	AT4G33080.1	AT4G33080.1	GYTYKNFDAVKGLRHSLEMARTMSLDRSPAE	AGC (cAMP-dependent, cGMP-dependent and protein kinase C) kinase family protein	1	2396
13.4215	12.8684	12.933	14.5655	15.6593	14.8222	NaN	NaN	NaN	NaN	NaN	NaN	S	3	___1	+	WT-man_WT-con			0.832429	1.74e-07	60.602	32.633	60.602	3.984	821830	300	2.48615	0	1.94137	3.38481	NaN	1	0	NaN	AT4G33080.1;AT4G33080.2	300;300	AT4G33080.1	AT4G33080.1	EQLQHWQMNRRKLAFSTVGTPDYIAPEVLLK	AGC (cAMP-dependent, cGMP-dependent and protein kinase C) kinase family protein;AGC (cAMP-dependent, cGMP-dependent and protein kinase C) kinase family protein	1	2396
16.4913	15.9936	16.0362	15.8572	16.3646	16.061	18.5069	18.2041	18.6376	18.0958	18.226	18.6959	S	3	___1					0.553576	9.93e-09	62.19	49.388	62.19	-5.7944	4522200	352	0.198217	1	-0.0794334	-0.190476	0.189294	0.867094	-0.1103	-0.260799	AT4G35230.1	352	AT4G35230.1	AT4G35230.1	PSYVMLGIKKQEEAPSTPQRPLSPLGEACSR	BR-signaling kinase 1	1	2422
13.3151	13.5637	13.0125	13.2879	13.4494	13.0199	12.7664	12.7705	13.174	12.9921	13.0791	13.4341	S	3	___1					0.687175	2.12e-06	79.92	68.151	79.92	-4.0954	19162000	230	0.235175	0.987703	-0.0446997	-0.111	0.622923	0.516881	0.2648	0.676918	AT4G35230.1	230	AT4G35230.1	AT4G35230.1	SCFGLMKNSRDGKSYSTNLAYTPPEYLRNGR	BR-signaling kinase 1	1	2422
17.7871	17.3929	17.5663	16.872	17.0595	16.9521	17.9549	17.6403	18.0045	17.4037	17.4192	17.6087	S	2	___1					1	0.000272833	129.28	90.242	129.28	-0.12457	55749000	552	0.00173216	1	-0.6209	-1.90261	1.37978	0.22976	-0.389367	-1.17382	AT4G35310.1	552	AT4G35310.1	AT4G35310.1	NAGVGRRTMRNSLNISMRDA___________	calmodulin-domain protein kinase 5	1	2426
17.065	16.4488	16.5761	16.3722	16.8405	16.5006	17.0838	16.8013	17.091	16.773	16.8917	17.3588	S	3	___1					0.999624	1.66e-11	126.71	101.77	126.71	0.063699	30630000	24	0.161212	1	-0.125533	-0.289195	0.0261358	1	0.0158011	0.0392426	AT4G35780.1	24	AT4G35780.1	AT4G35780.1	ESCGSRAVVASITKESPRQHRMKLEVYGEVL	ACT-like protein tyrosine kinase family protein	1	2436
15.9292	15.4847	15.4374	17.7026	18.0659	17.7483	NaN	NaN	NaN	NaN	NaN	NaN	S	2	___1	+	WT-man_WT-con			0.929382	0.000527015	93.058	66.939	93.058	0.69108	3366400	257	3.7813	0	2.22183	5.64085	NaN	1	0	NaN	AT4G35780.1	257	AT4G35780.1	AT4G35780.1	KEIRKFKDQPCSKQKSITFFEHDKSTNELLP	ACT-like protein tyrosine kinase family protein	1	2436
17.7278	17.2284	17.3997	17.422	18.0997	17.6028	18.2986	18.0185	18.5715	18.4891	18.5624	19.0271	S	3	___1					0.954364	9.94e-18	105.38	84.641	72.771	-4.5756	55961000	259	0.740602	0.585839	0.256201	0.569297	0.788887	0.33014	0.396667	0.918039	AT4G38470.1	259	AT4G38470.1	AT4G38470.1	KIELQSQSWPMQQSFSPEKENGQTGARTHVP	ACT-like protein tyrosine kinase family protein	1	2476
14.3173	13.8015	14.0986	16.5808	16.9776	16.816	NaN	NaN	NaN	NaN	NaN	NaN	S	2	___1	+	WT-man_WT-con			0.589821	2.91e-25	151.08	115.42	151.08	2.8081	1635800	556	4.17112	0	2.719	6.99486	NaN	1	0	NaN	AT4G38470.1	556	AT4G38470.1	AT4G38470.1	EIAKEVGEEGEEKKKSSTGLGGGIFAALRRS	ACT-like protein tyrosine kinase family protein	1	2476
15.3132	14.8418	14.8951	14.8758	15.3883	14.9197	NaN	NaN	NaN	NaN	NaN	NaN	S	3	___1					0.720242	0.000432101	56.599	38.003	56.599	-0.50867	2493200	798	0.37139	0.861905	0.0445668	0.105705	NaN	1	0	NaN	AT4G39270.1	798	AT4G39270.1	AT4G39270.1	ALENPLRVVREDSSESERFRTTGSSRGSSSS	Leucine-rich repeat protein kinase family protein	1	2492
16.0509	15.5637	15.7824	15.7048	16.2327	15.7835	15.0652	14.9055	15.1675	14.6513	14.6376	15.1887	S	3	___1					0.995913	2.41e-09	81.016	70.538	81.016	-3.2854	10812000	838	0.492063	0.781684	0.108	0.259285	0.486936	0.634708	-0.2202	-0.554907	AT4G39400.1	838	AT4G39400.1	AT4G39400.1	KKEAELEMYAEGHGNSGDRTANNTNWKLTGV	Leucine-rich receptor-like protein kinase family protein	1	2496
12.9393	12.6509	12.4836	14.1216	14.188	14.3086	NaN	NaN	NaN	NaN	NaN	NaN	S	3	___1	+	WT-man_WT-con			0.776494	7.79e-11	96.561	88.027	96.561	-0.87668	3970400	158	3.6377	0	1.5148	4.40472	NaN	1	0	NaN	AT4G40010.1	158	AT4G40010.1	AT4G40010.1	DFGYSKSSVLHSQPKSTVGTPAYVAPEVLSR	SNF1-related protein kinase 2.7	1	2498
15.9685	15.5224	15.5928	15.3005	15.8562	15.3611	NaN	NaN	NaN	NaN	NaN	NaN	S	2	___1					0.546774	2.28e-07	96.604	78.541	96.604	-0.15603	8094900	31	0.109865	1	-0.188633	-0.444949	NaN	1	0	NaN	AT5G01020.1	31	AT5G01020.1	AT5G01020.1	QAQAQQLQKKHSRSVSDLSDPSTPRFRDDSR	Protein kinase superfamily protein	1	2499
16.3219	15.7641	15.8191	15.6582	16.1063	15.7375	NaN	NaN	NaN	NaN	NaN	NaN	S	2	___1					0.646147	2.96e-06	113.46	78.281	113.46	0.50078	10394000	686	0.149449	1	-0.134366	-0.316265	NaN	1	0	NaN	AT5G01560.1	686	AT5G01560.1	AT5G01560.1	SHSHTSSSLTRISSTSLISGR__________	lectin receptor kinase a4.3	1	2503
15.1965	14.7427	14.6934	14.7414	15.2758	14.7135	15.0507	14.991	15.4102	15.0942	15.3125	15.6249	S	3	___1					0.950377	0.000639829	45.992	35.431	45.992	0.36871	11182000	902	0.347026	0.883457	0.0326999	0.0737931	0.405367	0.718127	0.193233	0.480523	AT5G01950.1	902	AT5G01950.1	AT5G01950.1	GMAEVVKELESLLQASPDRETRVELASSSSV	Leucine-rich repeat protein kinase family protein	1	2506
15.1	14.8947	15.0294	15.1105	15.7163	15.3594	NaN	NaN	NaN	NaN	NaN	NaN	S	3	___1					0.689465	1.61e-13	79.935	69.468	79.935	-5.5166	11454000	365	1.27784	0.250344	0.387367	1.00398	NaN	1	0	NaN	AT5G02800.1	365	AT5G02800.1	AT5G02800.1	LASQKFDPLAQPVQGSLFAPGTPPRSKRV__	Protein kinase superfamily protein	1	2514
17.4919	17.0698	17.0405	17.2288	17.525	17.2663	15.9197	15.5816	16.2294	15.8594	16.0295	16.4258	S	4	___1					0.818915	6.3e-13	73.546	55.899	73.546	-1.1711	5072000	17	0.632745	0.72987	0.1393	0.373437	0.317147	0.741863	0.194666	0.431352	AT5G03320.1	17	AT5G03320.1	AT5G03320.1	KCFLFPLGDKKDEQRSPKPVSPTSNFSDVNK	Protein kinase superfamily protein	1	2520
18.1265	17.4047	17.5439	17.0598	17.6485	17.2734	NaN	NaN	NaN	NaN	NaN	NaN	S	2	___1					0.666417	0.00216347	89.029	47.581	89.029	-1.2954	13964000	708	0.061267	1	-0.364466	-0.759071	NaN	1	0	NaN	AT5G03730.2;AT5G03730.1	708;708	AT5G03730.2	AT5G03730.2	CDFGLSRLKASTFLSSKSAAGTPEWMAPEVL	Protein kinase superfamily protein;Protein kinase superfamily protein	1	2528
14.5413	14.0563	14.1952	13.9679	14.7174	14.2465	NaN	NaN	NaN	NaN	NaN	NaN	S	3	___1					0.949838	3.58e-09	58.26	49.006	58.26	5.2442	2909200	44	0.362403	0.863108	0.0463333	0.100293	NaN	1	0	NaN	AT5G04870.1	44	AT5G04870.1	AT5G04870.1	DSASMSNGDIASEAVSGELRSRLSDEVQNKP	calcium dependent protein kinase 1	1	2540
14.7612	14.4184	14.2876	13.7231	14.4512	13.8627	NaN	NaN	NaN	NaN	NaN	NaN	S	3	___1					0.872638	0.00139375	70.363	25.48	70.363	2.7629	3363100	129	0.0327551	1	-0.476733	-1.02736	NaN	1	0	NaN	AT5G04870.1;AT3G10660.1	129;165	AT5G04870.1	AT5G04870.1	DPPAKPKKPKHMKRVSSAGLRTESVLQRKTE	calcium dependent protein kinase 1;calmodulin-domain protein kinase cdpk isoform 2	1	2540
19.4362	18.6792	18.8405	18.1819	18.6667	18.3574	NaN	NaN	NaN	NaN	NaN	NaN	S	2	___1					0.526307	0.00236801	76.679	15	76.679	-0.40841	327790000	605	0.0216225	1	-0.583299	-1.24019	NaN	1	0	NaN	AT5G04870.1	605	AT5G04870.1	AT5G04870.1	SITGGPVKMGLEKSFSIALKL__________	calcium dependent protein kinase 1	1	2540
16.2243	15.5331	15.882	15.836	16.3062	15.8319	NaN	NaN	NaN	NaN	NaN	NaN	S	5	___1					0.49998	3.95e-11	88.935	71.235	88.935	0.74659	9281500	49	0.466383	0.78854	0.111567	0.245656	NaN	1	0	NaN	AT5G04870.1	49	AT5G04870.1	AT5G04870.1	SNGDIASEAVSGELRSRLSDEVQNKPPEQVT	calcium dependent protein kinase 1	1	2540
16.2243	15.5331	15.882	15.836	16.3062	15.8319	NaN	NaN	NaN	NaN	NaN	NaN	S	5	___1					0.49998	3.95e-11	88.935	71.235	88.935	0.74659	9281500	52	0.466383	0.785423	0.111567	0.245656	NaN	1	0	NaN	AT5G04870.1	52	AT5G04870.1	AT5G04870.1	DIASEAVSGELRSRLSDEVQNKPPEQVTMPK	calcium dependent protein kinase 1	1	2540
15.7867	15.4379	15.5355	14.956	15.1185	14.8066	14.5738	14.616	14.5381	14.2357	14.047	14.6243	S	3	___1					0.747879	6.37e-08	87.24	69.991	87.24	0.41607	5899300	26	0.00225902	1	-0.626333	-1.85582	0.731208	0.478828	-0.273634	-0.736694	AT5G09890.1;AT5G09890.2	26;26	AT5G09890.1	AT5G09890.1	KPGRGFETETDVAVSSPVTRQKAAAAKQFIE	Protein kinase family protein;Protein kinase family protein	1	2610
15.3072	14.7403	14.7365	14.5699	15.1955	14.7538	15.9101	15.7689	16.0627	15.4342	15.5097	15.9346	S	2	___1					0.990922	5.43e-05	74.853	62.237	74.853	0.15491	2760200	696	0.206247	1	-0.0882667	-0.189678	0.744618	0.440516	-0.287733	-0.762502	AT5G10020.2;AT5G10020.1	696;744	AT5G10020.2	AT5G10020.2	SSPRFSDQPVMLDVYSPDRLAGELFFLDVSL	Leucine-rich receptor-like protein kinase family protein;Leucine-rich receptor-like protein kinase family protein	1	2613
16.8568	16.4425	16.452	15.9053	16.3295	15.9522	NaN	NaN	NaN	NaN	NaN	NaN	S	2	___1					0.993854	0.00254441	80.684	48.619	80.684	1.3435	8461000	41	0.0116259	1	-0.521433	-1.33189	NaN	1	0	NaN	AT5G64960.2;AT5G10270.1;AT5G64960.1	41;94;94	AT5G64960.2	AT5G64960.2	KLHHENVIHLKEIVTSPGRDRDDQGKPDNNK	cyclin dependent kinase group C2;cyclin-dependent kinase C;1;cyclin dependent kinase group C2	1	2614
17.5996	17.2118	17.3491	16.8817	17.1147	17.0407	NaN	NaN	NaN	NaN	NaN	NaN	S	2	___1					1	5.44e-08	85.355	48.163	85.355	-0.23049	21189000	405	0.0104948	1	-0.374466	-1.12549	NaN	1	0	NaN	AT5G13160.1	405	AT5G13160.1	AT5G13160.1	NDDGGGSGSKFDLEGSEKEDSPRETARILNR	Protein kinase superfamily protein	1;2	2649
16.7307	15.9431	16.2785	16.1282	16.5167	16.1325	NaN	NaN	NaN	NaN	NaN	NaN	S	4	___1					0.514676	3.09e-08	62.611	38.324	62.611	-0.50729	27782000	438	0.23464	0.993961	-0.0582994	-0.126182	NaN	1	0	NaN	AT5G13530.2;AT5G13530.1	438;438	AT5G13530.2	AT5G13530.2	LATFLRHLQEIPRSPSASPDNGIAKICEVNI	protein kinases;ubiquitin-protein ligases;protein kinases;ubiquitin-protein ligases	1	2657
17.986	17.4414	17.5263	17.5079	18.0614	17.6524	16.2475	16.0029	16.3172	16.2096	16.1663	16.709	S	2	___1					1	0.00171848	100.09	69.454	78.149	-0.46239	241350000	973	0.440578	0.801701	0.0893326	0.204499	0.362467	0.746949	0.172434	0.432703	AT5G13530.2;AT5G13530.1	973;974	AT5G13530.2	AT5G13530.2	CVDEDGILRVGFPGASRGWKADPAEMERVEE	protein kinases;ubiquitin-protein ligases;protein kinases;ubiquitin-protein ligases	1	2657
17.5823	17.0893	17.151	16.9876	17.352	17.1191	16.3238	15.9911	16.3461	15.1778	15.4475	15.6791	S	2	___1			+	Dec-man_Dec-con	0.999999	2.58e-06	117.86	102.49	117.86	-5.3289	7470300	376	0.140931	1	-0.1213	-0.312509	1.88085	0.00364706	-0.785533	-2.04127	AT5G14720.1	376	AT5G14720.1	AT5G14720.1	DFNQKQCERQDESALSPERASSSATAPSQDD	Protein kinase superfamily protein	1	2674
17.3263	17.5498	16.9254	17.5451	18.2618	18.7485	15.4349	16.1545	15.5785	15.9957	15.9651	17.8953	S	4	___1					0.99957	8.5e-20	120.4	104.98	120.4	-0.96724	22976000	525	1.39552	0.0302857	0.917967	1.54448	0.593229	0.286526	0.896067	1.02388	AT5G14720.1	525	AT5G14720.1	AT5G14720.1	TERSYSGSLYRTKRDSVDETSEVPHVEHKGR	Protein kinase superfamily protein	1	2674
16.8498	16.267	16.3603	16.9345	17.3793	17.0073	15.2365	14.9851	15.207	14.5245	14.5618	15.1337	S	3	___1					0.5	0.000234712	78.069	62.434	78.069	-0.42575	9963300	497	1.57008	0.0409709	0.614666	1.43868	0.883126	0.312949	-0.402866	-0.976619	AT5G14720.1	497	AT5G14720.1	AT5G14720.1	GSIIPESTFSPKRITSDADREFQQRRYQTER	Protein kinase superfamily protein	1	2674
14.5236	13.6296	14.2655	14.5044	14.9446	14.487	13.3103	12.9262	13.4866	13.4151	13.293	13.9331	S	3	___1					0.952432	2.08e-05	75.376	62.609	75.376	0.059765	3723300	324	1.06416	0.247754	0.505767	1.00166	0.524336	0.520212	0.306033	0.670175	AT5G14720.1	324	AT5G14720.1	AT5G14720.1	ADLLMQNKSEYEAHLSQQEYIRGISAWNFNL	Protein kinase superfamily protein	1	2674
16.8253	16.249	16.4439	15.835	16.4311	15.9454	NaN	NaN	NaN	NaN	NaN	NaN	S	2	___1					0.942592	0.00116469	123.16	102.53	123.16	0.16446	276500000	517	0.0351687	1	-0.435566	-0.969362	NaN	1	0	NaN	AT5G14720.1	517	AT5G14720.1	AT5G14720.1	EFQQRRYQTERSYSGSLYRTKRDSVDETSEV	Protein kinase superfamily protein	1	2674
16.7456	16.0921	16.3671	16.4249	16.817	16.5912	15.9102	15.6318	16.1965	15.7283	15.6098	16.1217	S	4	___1					0.876774	4.34e-08	55.127	36.762	52.465	-0.36799	26857000	350	0.702495	0.616722	0.209433	0.497586	0.154562	0.891269	-0.0929	-0.218718	AT5G14720.1	350	AT5G14720.1	AT5G14720.1	WNFNLEDLKTQAALISDDDTSHAEEPDFNQK	Protein kinase superfamily protein	1	2674
16.0209	15.6393	15.6484	15.6918	16.0113	15.6661	16.5339	16.4318	16.5833	16.3172	16.2695	16.9031	S	2	___1					0.932946	0.0013412	71.888	38.767	71.888	1.3794	10463000	49	0.342013	0.892091	0.0201991	0.0549302	0.0319082	0.993025	-0.0197334	-0.0483021	AT5G18500.2;AT5G18500.1	49;49	AT5G18500.2	AT5G18500.2	LAISLWLTFRRKTSRSSSNLIPVSRQIPPSV	Protein kinase superfamily protein;Protein kinase superfamily protein	1	2725
15.7302	14.8911	15.1068	15.22	15.8156	15.4052	16.6503	16.4779	16.841	16.6304	16.8069	17.2315	S	2	___1					0.720693	1.09e-09	100.22	86.819	100.22	0.27499	8236200	507	0.617759	0.648203	0.237567	0.468555	0.491106	0.626787	0.233201	0.573087	AT5G18610.2;AT5G18610.1	507;507	AT5G18610.2	AT5G18610.2	GENWRERKRATNGPGSFDSTND_________	Protein kinase superfamily protein;Protein kinase superfamily protein	1	2730
16.2951	15.8631	15.8878	16.4498	16.9038	16.425	NaN	NaN	NaN	NaN	NaN	NaN	S	2	___1					0.937585	0.000183153	107.08	73.265	107.08	-0.056467	2552200	379	1.594	0.0434019	0.577533	1.41076	NaN	1	0	NaN	AT5G18610.2;AT5G18610.1	379;379	AT5G18610.2	AT5G18610.2	TFDPNAPSGQNSRSGSGPPFIRTRDDRRSLG	Protein kinase superfamily protein;Protein kinase superfamily protein	1	2730
15.3631	14.8397	14.798	14.6111	15.1873	14.7724	NaN	NaN	NaN	NaN	NaN	NaN	S	3	___1					0.810046	6.51e-13	96.391	73.062	90.464	0.035317	12610000	407	0.154016	1	-0.143333	-0.318504	NaN	1	0	NaN	AT5G18610.2;AT5G18610.1	407;407	AT5G18610.2	AT5G18610.2	SLGDGSSLDSPAETRSRLGSPATHKNSPDYR	Protein kinase superfamily protein;Protein kinase superfamily protein	1;2	2730
18.8507	18.0502	18.2665	18.4382	18.8431	18.6327	NaN	NaN	NaN	NaN	NaN	NaN	S	3	___1					0.97063	0.000670091	69.716	56.579	69.716	0.52569	3941800	687	0.696078	0.601275	0.248866	0.533891	NaN	1	0	NaN	AT5G18700.1	687	AT5G18700.1	AT5G18700.1	YISTQNEHKDFKPPESPSKETRSASGWQVSN	Protein kinase family protein with ARM repeat domain	1	2732
15.6907	15.0766	15.2495	14.5247	14.6029	14.5503	16.6429	16.4467	16.6727	15.292	15.4268	15.6013	S	3	___1			+	Dec-man_Dec-con	1	0.000972483	74.841	43.552	74.841	0.0079696	1099000	412	0.00291092	1	-0.779634	-2.02886	3.2582	0	-1.1474	-3.65182	AT5G19010.1	412	AT5G19010.1	AT5G19010.1	KNGTSHNPPERQQHASLPRACVLYSDNNHPV	mitogen-activated protein kinase 16	1	2737
14.5482	13.8962	14.2706	14.2718	14.5557	14.4693	NaN	NaN	NaN	NaN	NaN	NaN	S	2	___1					1	0.00453767	60.434	50.02	60.434	-1.8359	19231000	526	0.697514	0.639815	0.193933	0.476789	NaN	1	0	NaN	AT5G19450.2;AT5G19450.1	526;526	AT5G19450.2	AT5G19450.2	RERFNSLSLKLMREGSLQLEGEN________	calcium-dependent protein kinase 19;calcium-dependent protein kinase 19	1	2745
16.0911	15.5965	15.6553	14.9941	15.4473	14.9575	17.8387	17.4857	17.9267	16.5022	16.6376	17.0815	S	2	___1			+	Dec-man_Dec-con	0.999999	0.00223125	89.698	60.536	89.698	2.6009	4168600	81	0.00946456	1	-0.648	-1.53667	1.98991	0	-1.00993	-2.39985	AT5G20050.1	81	AT5G20050.1	AT5G20050.1	VSRFASEGRELRIEYSFLRKVAGVPTKFKLE	Protein kinase superfamily protein	1	2749
17.6103	17.1628	17.2866	18.0276	18.1627	18.1348	17.1027	16.7733	17.2816	16.8741	17.0206	17.2848	S	4	___1	+	WT-man_WT-con			0.999976	1.6e-18	80.117	69.859	80.117	1.0185	7158900	494	2.5482	0.00354286	0.755133	2.22347	0.012605	0.996634	0.00729942	0.0186536	AT5G22840.1	494	AT5G22840.1	AT5G22840.1	PSSSPQNPKEEEEEASDEDKDKEKVEREAME	Protein kinase superfamily protein	1	2786
16.1846	15.6808	15.6602	16.3014	16.6726	16.2796	NaN	NaN	NaN	NaN	NaN	NaN	S	4	___1					0.999764	3.57e-22	83.557	72.568	83.557	-3.3149	4863100	123	1.56584	0.0464364	0.575999	1.39234	NaN	1	0	NaN	AT5G24430.1	123	AT5G24430.1	AT5G24430.1	PIPEDSEDVVDHGGDSGGGERLDKNFGFGKN	Calcium-dependent protein kinase (CDPK) family protein	1	2804
17.5476	17.0928	17.2227	17.1394	17.4309	17.1592	15.8368	15.2993	15.8636	15.4791	15.3915	15.7727	S	2	___1					0.674395	0.00221089	98.904	30.521	98.904	0.15581	57292000	353	0.221949	0.993462	-0.0445328	-0.122097	0.212468	0.857258	-0.1188	-0.284922	AT5G24430.1;AT3G49370.1	353;352	AT5G24430.1	AT5G24430.1	YILLCGSRPFYGRTESAIFRCVLRANPNFED	Calcium-dependent protein kinase (CDPK) family protein;Calcium-dependent protein kinase (CDPK) family protein	1	2804
18.2352	17.6135	17.8011	17.7684	18.2071	17.9405	16.4121	16.0683	16.5988	16.1106	16.2374	16.7148	S	2	___1					1	0.00724932	56.725	39.358	56.725	-0.95414	21085000	85	0.448397	0.800541	0.088733	0.209268	0.0074587	0.986287	-0.0054671	-0.0124033	AT5G24430.1;AT3G49370.1	85;87	AT5G24430.1	AT5G24430.1	ARTPGRKFKWPFPPPSPAKPIMAALRRRRGA	Calcium-dependent protein kinase (CDPK) family protein;Calcium-dependent protein kinase (CDPK) family protein	1	2804
13.5174	13.318	13.0259	13.5475	13.9236	13.5309	NaN	NaN	NaN	NaN	NaN	NaN	S	4	___1					0.748372	6.85e-11	70.091	54.149	70.091	-5.5475	2930000	919	1.22711	0.264263	0.380233	0.970326	NaN	1	0	NaN	AT5G35980.1	919	AT5G35980.1	AT5G35980.1	AQLPPSNTNSGGQQRSPRSSSYTNGVPWGRR	yeast YAK1-related gene 1	1	2851
18.2638	17.5331	17.903	17.9417	18.2842	17.7792	17.1436	16.602	17.2345	17.4205	17.4604	17.674	S	3	___1					0.997578	3.99e-11	102.5	80.717	102.5	0.1792	6330100	668	0.447553	0.798677	0.101734	0.222047	1.16139	0.194318	0.524933	1.27244	AT5G38210.1	668	AT5G38210.1	AT5G38210.1	GDDVGLLKHGVPPPLSPETDKTTASSSNTTA	Protein kinase family protein	1	2858
15.5881	15.1115	15.322	15.6675	16.1983	15.9484	NaN	NaN	NaN	NaN	NaN	NaN	S	2	___1					0.996651	1.12e-05	81.017	67.247	81.017	-2.5362	2328500	654	1.65544	0.036198	0.597533	1.47101	NaN	1	0	NaN	AT5G38560.1	654	AT5G38560.1	AT5G38560.1	QQSAQIRMFQRMAFGSQDYSSDFFDRSQSHS	Protein kinase superfamily protein	1	2862
17.6352	17.1643	17.2479	16.4206	16.9696	16.5256	NaN	NaN	NaN	NaN	NaN	NaN	S	2	___1					0.822014	1.14e-22	161.93	122.93	161.93	-1.5502	3770800	413	0.0072144	1	-0.710533	-1.68314	NaN	1	0	NaN	AT5G43320.1;AT1G04440.1	413;406	AT5G43320.1	AT5G43320.1	SSSRKAVVSSVRATSSADFTENRSSRVVPSN	casein kinase I-like 8;casein kinase like 13	1	2913
15.7328	15.1777	15.4028	14.4257	14.5782	14.4594	NaN	NaN	NaN	NaN	NaN	NaN	S	3	___1					0.722761	1.34e-09	73.672	56.988	73.672	2.0416	2307700	406	0.00104092	1	-0.949999	-2.58364	NaN	1	0	NaN	AT5G44100.1	406	AT5G44100.1	AT5G44100.1	SSSRKAVAASSSRPSSAGGPSESRTSSRLVS	casein kinase I-like 7	1	2922
17.3804	16.8147	16.8493	15.9262	16.3137	15.946	NaN	NaN	NaN	NaN	NaN	NaN	S	3	___1					0.999506	4.04e-06	88.706	62.587	88.706	-0.40454	7544200	366	0.00278239	1	-0.952833	-2.25661	NaN	1	0	NaN	AT5G44100.1	366	AT5G44100.1	AT5G44100.1	PTTTSSPRDRSRSRNSDDGPFSKQTHGDSER	casein kinase I-like 7	1	2922
17.216	16.5691	16.681	15.8216	16.3038	15.9591	16.9487	16.6161	17.0317	15.5957	15.5155	16.0321	S	2	___1			+	Dec-man_Dec-con	0.970314	0.00275311	74.255	21.318	74.255	0.91249	12385000	451	0.00700087	1	-0.793866	-1.78079	2.30847	0	-1.15107	-2.84448	AT5G44100.1	451	AT5G44100.1	AT5G44100.1	STSQRVQAGYESKTLSFSRATAARNTREDQL	casein kinase I-like 7	1	2922
18.2221	17.7844	17.7525	17.9833	18.5133	18.1936	15.0353	14.7377	15.2292	14.9889	14.9759	15.5343	S	3	___1					0.99714	2.57e-08	89.557	69.176	89.557	-0.054396	14298000	100	0.950359	0.451921	0.310399	0.746003	0.287003	0.783137	0.165633	0.382527	AT5G44290.4;AT5G44290.3;AT5G44290.2;AT5G44290.1	100;100;100;100	AT5G44290.4	AT5G44290.4	PPEELKREPSVVIPPSPETVSKEAELAAGWP	Protein kinase superfamily protein;Protein kinase superfamily protein;Protein kinase superfamily protein;Protein kinase superfamily protein	1	2928
18.1338	17.559	17.731	17.4528	17.9058	17.3291	NaN	NaN	NaN	NaN	NaN	NaN	S	3	___1					1	0.0363075	44.639	28.066	44.639	0.82986	2642100	60	0.0894388	1	-0.245367	-0.552109	NaN	1	0	NaN	AT5G47750.1	60	AT5G47750.1	AT5G47750.1	NPRAVGIPESKRLPESFRKRSSDPAVCKPDF	D6 protein kinase like 2	1	2966
16.2882	16.3479	15.9858	16.283	17.3459	16.657	NaN	NaN	NaN	NaN	NaN	NaN	S	3	___1					0.541789	1.09e-12	93.812	74.98	60.561	0.61975	7753600	426	1.07327	0.210921	0.554667	1.04486	NaN	1	0	NaN	AT5G47750.1;AT5G55910.1;AT1G16440.1;AT4G26610.1;AT3G27580.2;AT3G27580.1;AT2G44830.1	426;345;335;355;415;415;596	AT5G47750.1	AT5G47750.1	PLPELVAEPTDARSMSFVGTHEYLAPEIIKG	D6 protein kinase like 2;D6 protein kinase;root hair specific 3;D6 protein kinase like 1;Protein kinase superfamily protein;Protein kinase superfamily protein;Protein kinase superfamily protein	1	2966
11.4065	10.7495	11.8933	11.6907	12.0832	11.8076	NaN	NaN	NaN	NaN	NaN	NaN	S	2	___1					1	0.0179467	53.968	25.083	53.968	-0.42284	303490	2	0.959411	0.300754	0.510733	0.926527	NaN	1	0	NaN	AT5G48940.1	2	AT5G48940.1	AT5G48940.1	______________MSLQMPIPRKKALTVSH	Leucine-rich repeat transmembrane protein kinase family protein	1	2977
14.4411	13.7176	13.4919	14.1114	14.6467	14.2583	NaN	NaN	NaN	NaN	NaN	NaN	S	3	___1					0.694096	3.68e-15	85.002	74.944	85.002	-0.7108	10442000	916	0.925868	0.361287	0.455266	0.862546	NaN	1	0	NaN	AT5G49760.1	916	AT5G49760.1	AT5G49760.1	IENIMQLAGLNPNSDSATSSRTYEDAIKGSG	Leucine-rich repeat protein kinase family protein	1	2985
15.7707	15.2352	15.3076	15.3314	15.6765	15.4586	NaN	NaN	NaN	NaN	NaN	NaN	S	3	___1					0.534661	0.000107276	59.607	41.876	54.598	1.0158	6804600	607	0.394025	0.840581	0.051	0.128893	NaN	1	0	NaN	AT5G49760.1	607	AT5G49760.1	AT5G49760.1	TGQNNPFAKWDTSKSSIDAPQLMGAKAFTFE	Leucine-rich repeat protein kinase family protein	1	2985
17.6531	17.0713	17.196	17.0864	17.5041	17.1576	17.6209	17.2804	17.7293	17.2533	17.3366	17.8457	S	3	___1					0.99999	3.64e-07	103.83	74.487	103.83	-0.8455	4916700	839	0.224027	0.996223	-0.0574328	-0.137101	0.101897	0.936517	-0.0649999	-0.151416	AT5G49770.1	839	AT5G49770.1	AT5G49770.1	VMLELLTGKSPIDRGSYVVKEVKKKMDKSRN	Leucine-rich repeat protein kinase family protein	1	2986
16.2615	15.7014	15.859	15.7204	16.0949	15.7706	15.6951	15.2257	15.8895	15.5954	15.6144	16.0946	S	2	___1					0.74324	2.45e-05	83.652	50.563	83.652	0.58395	8722500	289	0.193584	1	-0.0786664	-0.194758	0.255784	0.807476	0.1647	0.361248	AT5G50180.1	289	AT5G50180.1	AT5G50180.1	THIIELLLNYLSKVGSPISAIPQRILASKNT	Protein kinase superfamily protein	1	2994
14.5137	13.8332	14.1369	13.8807	14.3203	14.1469	15.4368	15.1916	15.3911	14.1272	14.3224	14.9762	S	3	___1					0.908764	0.0157986	48.004	13.617	48.004	-0.64643	4078900	571	0.242737	0.982006	-0.0452998	-0.104211	1.49583	0.0318095	-0.864566	-1.84919	AT5G50860.1	571	AT5G50860.1	AT5G50860.1	KPPPALGLSMDLLFRSRSEVFGIRR______	Protein kinase superfamily protein	1	3001
17.1456	16.6269	16.7039	16.3583	17.0571	16.7032	16.1	15.8243	16.277	16.1191	16.3544	16.801	S	2	___1					0.938966	0.00198284	87.258	38.835	87.258	-1.2158	14689000	573	0.176681	1	-0.119267	-0.260135	0.678837	0.410472	0.357734	0.814042	AT5G50860.1	573	AT5G50860.1	AT5G50860.1	PPALGLSMDLLFRSRSEVFGIRR________	Protein kinase superfamily protein	1	3001
15.1238	14.8123	14.5684	14.4468	14.7419	14.4468	15.3487	15.3009	15.3677	15.2465	15.4919	15.8817	S	3	___1					0.778588	6.51e-05	77.068	55.511	77.068	1.0479	4500800	77	0.0455305	1	-0.289666	-0.745722	0.467491	0.67005	0.200933	0.520548	AT5G50860.1	77	AT5G50860.1	AT5G50860.1	QPERRTWHTGDFSAGSSRRPGMSLRTPEGWP	Protein kinase superfamily protein	1	3001
18.4516	17.843	17.924	17.5698	18.0495	17.7064	16.6884	16.3495	16.7914	15.7246	15.642	16.2151	S	2	___1					0.69476	1.98e-06	122.34	66.369	122.34	0.11079	6432000	1015	0.065426	1	-0.297633	-0.679129	1.54689	0.0536667	-0.749201	-1.77039	AT5G56890.1	1015	AT5G56890.1	AT5G56890.1	VSNECDEAKELNSLTSISKDDFRDDTQAESS	Protein kinase superfamily protein	1	3074
17.5087	17.1853	17.2136	16.9394	17.3614	16.913	NaN	NaN	NaN	NaN	NaN	NaN	S	3	___1					0.97086	1.49e-06	76.713	67.183	75.97	0.75472	11218000	1066	0.0615787	1	-0.231267	-0.611311	NaN	1	0	NaN	AT5G56890.1	1066	AT5G56890.1	AT5G56890.1	PDTERGLSTSEMYTGSGRFERQSNSGPLTSG	Protein kinase superfamily protein	1	3074
17.0222	16.5831	16.7041	16.811	17.1158	16.9338	13.2522	12.6706	13.195	13.5771	13.7972	13.832	S	2	___1					0.999782	1.09e-21	126.71	112.03	126.71	-4.6303	23653000	1049	0.810074	0.605832	0.183734	0.513125	1.58577	0.0603137	0.696167	1.73373	AT5G56890.1	1049	AT5G56890.1	AT5G56890.1	SSARMARYPLLPNYDSEPDTERGLSTSEMYT	Protein kinase superfamily protein	1;2	3074
16.619	16.0609	16.0845	15.5606	16.0704	15.645	16.2041	16.0252	16.3601	15.8715	15.9118	16.309	S	2	___1					0.999999	4.66e-05	110.38	71.814	110.38	-0.13173	16260000	169	0.0242581	1	-0.496133	-1.12494	0.415074	0.741763	-0.1657	-0.448016	AT5G57610.1	169	AT5G57610.1	AT5G57610.1	LIEGTDFRKLQQYPDSPRFNLVDDFSMVEPM	Protein kinase superfamily protein with octicosapeptide/Phox/Bem1p domain	1	3091
16.0384	15.6325	15.5937	15.4044	15.7778	15.482	16.8695	16.6655	17.0894	16.6017	16.6626	17.0737	S	2	___1					0.988146	6.36e-11	105.66	81.81	105.66	-1.1122	16985000	258	0.0792213	1	-0.200134	-0.523757	0.190097	0.883831	-0.0954666	-0.243393	AT5G57610.1	258	AT5G57610.1	AT5G57610.1	HHGHHDPRTFQEFPSSPSSARYRMPYGEIPD	Protein kinase superfamily protein with octicosapeptide/Phox/Bem1p domain	1	3091
17.1658	16.704	16.8492	16.5238	16.9558	16.659	17.6325	17.3395	17.7568	17.5185	17.5959	17.9713	S	2	___1					1	7.3e-05	82.437	61.349	82.437	1.5264	10733000	220	0.0858343	1	-0.193467	-0.500274	0.252881	0.850414	0.118966	0.30765	AT5G57610.1	220	AT5G57610.1	AT5G57610.1	AQYSNLHQLRIPRVGSGQMLAQRYGEVEGTW	Protein kinase superfamily protein with octicosapeptide/Phox/Bem1p domain	1	3091
16.0208	15.7711	15.9451	15.5834	16.0188	15.688	14.4007	14.2297	14.3529	14.6982	14.66	15.337	S	3	___1					0.999557	2.72e-08	65.954	53.399	65.954	0.37802	4580400	557	0.0911687	1	-0.148933	-0.424783	1.19005	0.176049	0.570634	1.34138	AT5G57610.1	557	AT5G57610.1	AT5G57610.1	PRYSTGMENQGVLVGSPQRISGFDGMSSLGQ	Protein kinase superfamily protein with octicosapeptide/Phox/Bem1p domain	1	3091
16.8241	16.3321	16.4361	16.5139	17.0245	16.7345	16.059	15.9699	16.0995	16.3101	16.4171	16.6549	S	2	___1					1	5.61e-27	143.46	124.71	143.46	-0.43085	95419000	9	0.767487	0.591011	0.226867	0.552782	1.73353	0.17516	0.4179	1.3531	AT5G58140.4;AT5G58140.3;AT5G58140.2;AT5G58140.1	9;9;9;9	AT5G58140.4	AT5G58140.4	_______MERPRAPPSPLNDAESLSERRSLE	phototropin 2;phototropin 2;phototropin 2;phototropin 2	1	3100
16.6502	16.2183	16.3441	16.0479	16.6582	16.2734	NaN	NaN	NaN	NaN	NaN	NaN	S	3	___1					0.852218	1.52e-15	105.77	81.974	105.77	0.63708	3117600	16	0.201089	1	-0.0777009	-0.185211	NaN	1	0	NaN	AT5G58140.4;AT5G58140.3;AT5G58140.2;AT5G58140.1	16;16;16;16	AT5G58140.4	AT5G58140.4	MERPRAPPSPLNDAESLSERRSLEIFNPSSG	phototropin 2;phototropin 2;phototropin 2;phototropin 2	1	3100
18.7523	18.2161	18.3376	18.2925	18.7293	18.4756	14.9561	14.8638	15.2257	15.32	15.3952	15.7988	S	3	___1					0.999454	9.74e-07	103.43	68.543	87.99	-0.53352	70688000	22	0.413346	0.818535	0.0637989	0.157188	1.2483	0.193701	0.489466	1.27437	AT5G58140.4;AT5G58140.3;AT5G58140.2;AT5G58140.1	22;22;22;22	AT5G58140.4	AT5G58140.4	PPSPLNDAESLSERRSLEIFNPSSGKETHGS	phototropin 2;phototropin 2;phototropin 2;phototropin 2	1	3100
16.7821	16.2887	16.3799	16.3264	16.7762	16.3975	NaN	NaN	NaN	NaN	NaN	NaN	S	2	___1					0.981562	8.83e-62	194.48	142.54	194.48	1.5048	2614000	105	0.327834	0.905858	0.0164661	0.0405507	NaN	1	0	NaN	AT5G58140.4;AT5G58140.3;AT5G58140.2;AT5G58140.1	105;105;105;105	AT5G58140.4	AT5G58140.4	KLSSEVERSKNMSRRSSEESTSSESGAFPRV	phototropin 2;phototropin 2;phototropin 2;phototropin 2	1	3100
16.847	16.382	16.4865	16.489	16.8122	16.5857	NaN	NaN	NaN	NaN	NaN	NaN	S	3	___1					0.905924	3.73e-11	65.213	54.158	65.213	-0.6376	3169500	121	0.423569	0.818989	0.0571334	0.154277	NaN	1	0	NaN	AT5G58140.4;AT5G58140.3;AT5G58140.2;AT5G58140.1	121;121;121;121	AT5G58140.4	AT5G58140.4	SEESTSSESGAFPRVSQELKTALSTLQQTFV	phototropin 2;phototropin 2;phototropin 2;phototropin 2	1	3100
15.0849	14.3449	14.7028	14.6904	14.9163	14.8136	14.198	14.3357	14.4868	14.0337	14.158	14.6682	S	3	___1					1	0.00437194	43.791	16.17	43.791	0.31261	11067000	331	0.462274	0.79532	0.0958999	0.226492	0.0901923	0.948055	-0.0535336	-0.130162	AT5G58300.2;AT5G58300.1	331;331	AT5G58300.2	AT5G58300.2	VKVKTLTEKAKQEFGSGVQEPEKNKLVFFNG	Leucine-rich repeat protein kinase family protein;Leucine-rich repeat protein kinase family protein	1	3106
17.2602	16.7167	16.8345	16.7356	17.286	16.7418	NaN	NaN	NaN	NaN	NaN	NaN	S	3	___1					0.566879	3.45e-06	68.639	51.343	68.639	-0.14466	12728000	560	0.280366	0.939307	-0.0160001	-0.0358717	NaN	1	0	NaN	AT5G58300.2;AT5G58300.1	560;560	AT5G58300.2	AT5G58300.2	LILEMLTGKSPVQSPSRDDMVDLPRWVQSVV	Leucine-rich repeat protein kinase family protein;Leucine-rich repeat protein kinase family protein	1	3106
16.7533	16.5194	16.5442	16.2335	16.4821	16.2463	16.0058	15.7685	16.1861	15.5872	15.773	15.814	S	3	___1					1	0.000103704	84.718	41.174	84.718	0.32017	45233000	522	0.0132674	1	-0.285	-0.920247	0.873776	0.440318	-0.262067	-0.771664	AT5G58350.1	522	AT5G58350.1	AT5G58350.1	NRSLASDNRTLTRNRSLVDVQRQLLHRSPGE	with no lysine (K) kinase 4	1	3108
16.3745	15.9137	15.957	15.4193	15.8971	15.7032	16.1225	15.6795	16.1038	15.5481	15.6799	16.0441	S	2	___1					0.999982	0.000792316	125.71	102.19	125.71	0.63027	15003000	19	0.025322	1	-0.408533	-1.01607	0.437001	0.67064	-0.211233	-0.518764	AT5G58950.1	19	AT5G58950.1	AT5G58950.1	EATSWIRRAKFSQTVSYRLNSSKLASLPFMI	Protein kinase superfamily protein	1	3116
16.2176	15.8017	15.967	15.1841	15.6067	15.1722	NaN	NaN	NaN	NaN	NaN	NaN	S	2	___1					1	0.014586	66.429	28.296	66.429	-0.32979	10463000	150	0.00495587	1	-0.674433	-1.74193	NaN	1	0	NaN	AT5G58950.1	150	AT5G58950.1	AT5G58950.1	GMKPKLSHKNSFDKRSFNLRSPSGPIRDLGT	Protein kinase superfamily protein	1;2	3116
17.2867	16.8057	16.7644	16.3944	16.6629	16.4988	15.3944	14.8637	15.2293	14.7238	14.6639	15.0572	S	3	___1					0.884208	0.00105026	72.006	42.919	56.432	-4.1661	130350000	123	0.0175077	1	-0.433566	-1.12626	0.808223	0.370382	-0.3475	-0.871178	AT5G58950.1;AT3G46930.1	123;74	AT5G58950.1	AT5G58950.1	VPDVFKEARSERKRFSTPHPRRVESEKGMKP	Protein kinase superfamily protein;Protein kinase superfamily protein	1	3116
18.1318	17.7289	17.7708	18.7185	19.158	18.7584	14.4695	14.5399	14.7596	15.0307	15.0435	15.6116	S	3	___1	+	WT-man_WT-con			0.973132	0.000526997	59.68	38.778	59.68	-0.22548	12454000	155	2.50868	0	1.00113	2.56794	1.41353	0.0940299	0.638933	1.5564	AT5G58950.1	155	AT5G58950.1	AT5G58950.1	LSHKNSFDKRSFNLRSPSGPIRDLGTLRIQE	Protein kinase superfamily protein	1	3116
17.1271	16.7801	16.7598	16.4931	17.088	16.6191	NaN	NaN	NaN	NaN	NaN	NaN	S	3	___1					0.499959	0.00156886	47.64	26.738	47.64	1.0267	2274700	157	0.128562	1	-0.1556	-0.373397	NaN	1	0	NaN	AT5G58950.1	157	AT5G58950.1	AT5G58950.1	HKNSFDKRSFNLRSPSGPIRDLGTLRIQERV	Protein kinase superfamily protein	1	3116
13.6337	12.7001	12.9123	12.8123	13.1963	12.4226	17.9043	17.6362	18.0575	18.0005	18.0452	18.5646	S	3	___1					0.541425	0.00105749	42.913	29.5	42.913	0.82955	108450000	101	0.122832	1	-0.271634	-0.484914	0.703074	0.412329	0.337433	0.805444	AT5G58950.1	101	AT5G58950.1	AT5G58950.1	SEIQTNPVTHKQRSVSPSPQMAVPDVFKEAR	Protein kinase superfamily protein	1	3116
17.6203	17.2382	17.2422	17.1861	17.6621	17.4818	NaN	NaN	NaN	NaN	NaN	NaN	S	2	___1					0.901222	6.8e-05	72.891	53.13	72.891	-0.32139	4967500	103	0.452845	0.800265	0.0764332	0.197045	NaN	1	0	NaN	AT5G58950.1	103	AT5G58950.1	AT5G58950.1	IQTNPVTHKQRSVSPSPQMAVPDVFKEARSE	Protein kinase superfamily protein	1	3116
19.3742	18.9148	18.82	18.9191	19.4992	19.2509	17.1469	16.975	17.4293	17.6106	17.6943	18.3828	S	4	___1					0.999829	3.07e-13	76.21	55.547	76.21	0.029534	103640000	199	0.620041	0.680386	0.186733	0.424546	1.20316	0.114278	0.712166	1.48929	AT5G59010.2;AT5G59010.1	199;329	AT5G59010.2	AT5G59010.2	DIPSHVLMGIPHGAASPKETTSLTPLGDACS	Protein kinase protein with tetratricopeptide repeat domain;Protein kinase protein with tetratricopeptide repeat domain	1	3117
16.3948	15.981	16.1016	15.7834	16.1373	15.885	NaN	NaN	NaN	NaN	NaN	NaN	S	2	___1					0.710113	1.72e-28	122.12	99.217	122.12	-2.0521	3386400	254	0.0551514	1	-0.2239	-0.618927	NaN	1	0	NaN	AT5G61560.2;AT5G61560.1	254;256	AT5G61560.2	AT5G61560.2	DESKLLNQKGFYRTSSSGIGYGGSDISSWRS	U-box domain-containing protein kinase family protein;U-box domain-containing protein kinase family protein	1	3146
18.0631	17.3489	17.5328	17.3836	17.9052	17.498	17.0986	16.6705	17.0626	16.5595	16.6035	17.199	S	3	___1					1	0.00045149	84.658	42.263	84.658	0.33062	15965000	270	0.241407	0.989026	-0.0526676	-0.112958	0.250602	0.811896	-0.156567	-0.349763	AT5G63710.1	270	AT5G63710.1	AT5G63710.1	YDIFFDVAGEDDRKISFGQLKRFSLREIQLA	Leucine-rich repeat protein kinase family protein	1	3178
17.0167	16.4987	16.583	16.6792	17.1718	16.9009	NaN	NaN	NaN	NaN	NaN	NaN	S	3	___1					0.922631	2.8e-06	71.742	53.646	50.358	-1.2215	10102000	989	0.735866	0.597497	0.217833	0.525444	NaN	1	0	NaN	AT5G65700.2;AT5G65700.1	989;989	AT5G65700.2	AT5G65700.2	SKDQPMTESAPESELSPKSGVQSPPDLLNL_	Leucine-rich receptor-like protein kinase family protein;Leucine-rich receptor-like protein kinase family protein	1	3215
13.8796	13.52	13.97	13.5725	13.9868	13.5028	NaN	NaN	NaN	NaN	NaN	NaN	S	2	___1					0.986126	0.00567682	49.081	33.191	49.081	-4.357	40937000	996	0.168165	1	-0.1025	-0.253571	NaN	1	0	NaN	AT5G65700.2;AT5G65700.1	996;996	AT5G65700.2	AT5G65700.2	ESAPESELSPKSGVQSPPDLLNL________	Leucine-rich receptor-like protein kinase family protein;Leucine-rich receptor-like protein kinase family protein	1	3215
16.7452	16.2403	16.3331	15.7627	16.0819	15.9472	NaN	NaN	NaN	NaN	NaN	NaN	S	3	___1					1	0.00610265	61.958	49.375	61.958	-1.1751	2050800	618	0.0105423	1	-0.508933	-1.337	NaN	1	0	NaN	AT5G66790.1	618	AT5G66790.1	AT5G66790.1	GKFKNRSEIDMKRQQSFPRE___________	Protein kinase superfamily protein	1	3235
16.4477	16.0266	16.1293	16.1197	16.4139	16.0652	NaN	NaN	NaN	NaN	NaN	NaN	S	2	___1					1	1.01e-19	140.33	124.3	140.33	-1.3172	6057300	170	0.297916	0.92496	-0.00159963	-0.0043619	NaN	1	0	NaN	AT5G66850.1	170	AT5G66850.1	AT5G66850.1	RDSRKATENSSYQDFSPRNRNGYWVNIPTMS	mitogen-activated protein kinase kinase kinase 5	1	3237
15.7466	15.9775	15.5365	15.21	15.6863	15.8901	NaN	NaN	NaN	NaN	NaN	NaN	S	3	___1					0.817406	0.00732514	50.354	39.83	50.354	1.6271	672660	289	0.137731	1	-0.158067	-0.360568	NaN	1	0	NaN	AT5G66850.1	289	AT5G66850.1	AT5G66850.1	LHSVDSSAPPRDSVSSPLHPRLSTDVTNGRR	mitogen-activated protein kinase kinase kinase 5	1	3237
17.4695	17.1478	17.0823	17.7847	18.1891	17.9302	NaN	NaN	NaN	NaN	NaN	NaN	S	3	___1	+	WT-man_WT-con			0.999403	5.59e-17	126.63	100.09	126.63	0.65891	6885400	682	2.22224	0.00748718	0.7348	1.99548	NaN	1	0	NaN	AT5G66850.1	682	AT5G66850.1	AT5G66850.1	QQYRSPDLTGTVNRLSPRSTLEAIPSPCPSQ	mitogen-activated protein kinase kinase kinase 5	1	3237
17.0979	16.5663	16.5323	16.3148	16.9036	16.5409	NaN	NaN	NaN	NaN	NaN	NaN	S	2	___1					0.547894	0.000135353	99.215	69.742	99.215	0.28161	6538800	88	0.152577	1	-0.145734	-0.323214	NaN	1	0	NaN	AT5G66850.1	88	AT5G66850.1	AT5G66850.1	RASTSSSTFDSGLTRSPSAFTAVPRSPSAVP	mitogen-activated protein kinase kinase kinase 5	1	3237
14.9708	14.3767	14.6813	17.2309	17.5315	17.3186	NaN	NaN	NaN	NaN	NaN	NaN	S	2	___1	+	WT-man_WT-con			0.828777	3.63e-73	203.76	181.53	203.76	2.8224	18849000	176	4.10754	0	2.68407	6.82359	NaN	1	0	NaN	AT5G66880.1	176	AT5G66880.1	AT5G66880.1	DFGYSKSSVLHSQPKSTVGTPAYIAPEVLLR	sucrose nonfermenting 1(SNF1)-related protein kinase 2.3	1	3239
16.5852	16	16.0942	15.7788	16.3339	15.962	16.4768	16.1723	16.4498	15.684	15.5639	16.2199	S	2	___1					1	0.00302117	72.243	29.769	72.243	0.79509	5755100	395	0.112193	1	-0.201566	-0.453888	1.14197	0.19307	-0.543701	-1.2826	AT5G67200.1;AT3G50230.1	395;385	AT5G67200.1	AT5G67200.1	SRSQGMYTMEQLMRASAELLGRGSVGITYKA	Leucine-rich repeat protein kinase family protein;Leucine-rich repeat protein kinase family protein	1	3241
16.9728	16.5886	16.6304	16.4554	16.8741	16.5762	NaN	NaN	NaN	NaN	NaN	NaN	S	3	___1					0.993561	5.17e-08	91.355	49.977	91.355	0.2122	4833500	352	0.158913	1	-0.0953662	-0.25496	NaN	1	0	NaN	AT5G67200.1	352	AT5G67200.1	AT5G67200.1	TPRTRAVPVLNSDTESQKREKEVQFQETEQR	Leucine-rich repeat protein kinase family protein	1	3241
15.3849	14.7952	14.872	14.6406	14.8196	14.5507	15.1247	14.8943	15.2141	15.0298	15.1266	15.5821	S	2	___1					1	2.53e-09	94.532	76.264	94.532	0.12196	6679200	371	0.0361465	1	-0.347067	-0.86493	0.359922	0.747909	0.168467	0.426378	AT5G67200.1	371	AT5G67200.1	AT5G67200.1	EKEVQFQETEQRIPNSGNLVFCGESRSQGMY	Leucine-rich repeat protein kinase family protein	1	3241
16.4213	15.9659	16.018	16.1247	16.5702	16.1313	NaN	NaN	NaN	NaN	NaN	NaN	T	3	___1					0.942595	1.01e-22	92.463	76.697	92.463	-0.13254	5295000	178	0.574191	0.738321	0.140333	0.345642	NaN	1	0	NaN	AT1G01140.1;AT1G01140.2;AT1G01140.3	178;178;178	AT1G01140.1	AT1G01140.1	LSAFSRQVREDGLLHTACGTPNYVAPEVLSD	CBL-interacting protein kinase 9;CBL-interacting protein kinase 9;CBL-interacting protein kinase 9	1	5
17.9842	17.3792	17.5513	17.3812	17.8331	17.4531	17.8314	17.5438	17.9857	17.8331	17.7765	18.3436	T	3	___1					0.996908	4.97e-06	78.234	61.981	78.234	-2.8746	47539000	67	0.199327	1	-0.0824331	-0.19254	0.372534	0.730816	0.197433	0.467836	AT1G01540.1;AT1G01540.2	67;67	AT1G01540.1	AT1G01540.1	KNRKPRADFASAAIATPPISKEIKEIVPAQN	Protein kinase superfamily protein;Protein kinase superfamily protein	1	12
16.27	15.5853	15.6929	15.5285	16.1304	15.5674	NaN	NaN	NaN	NaN	NaN	NaN	T	2	___1					0.970494	2.94e-07	93.839	66.068	93.839	-0.16387	9003500	314	0.196704	1	-0.1073	-0.219825	NaN	1	0	NaN	AT1G01540.1;AT1G01540.2	314;314	AT1G01540.1	AT1G01540.1	FGLAKLLGSESSYVTTRVMGTFGYVAPEYAC	Protein kinase superfamily protein;Protein kinase superfamily protein	1	12
16.287	15.8222	15.9197	15.9421	16.5218	15.9396	15.1911	14.8669	15.3054	14.8202	14.8123	15.2676	T	4	___1					0.999339	2.41e-44	127.92	116.4	127.92	2.3842	9486600	44	0.501601	0.765046	0.124866	0.283886	0.316477	0.784177	-0.154434	-0.386355	AT1G09840.6;AT1G09840.5;AT1G09840.4;AT1G09840.3;AT1G09840.2;AT1G09840.1	44;44;44;44;44;44	AT1G09840.6	AT1G09840.6	LTRDLAETRIRDKVETDDERDSEPDIIDGAG	shaggy-like protein kinase 41;shaggy-like protein kinase 41;shaggy-like protein kinase 41;shaggy-like protein kinase 41;shaggy-like protein kinase 41;shaggy-like protein kinase 41	1	134
16.0688	15.5056	15.7477	15.6947	16.237	15.8549	NaN	NaN	NaN	NaN	NaN	NaN	T	3	___1					0.726627	8.87e-34	111.6	97.869	111.6	-1.2068	11299000	588	0.571716	0.72619	0.154833	0.360843	NaN	1	0	NaN	AT1G10850.1	588	AT1G10850.1	AT1G10850.1	VRAVREEETESGEEPTSSGNEASEEKLQALL	Leucine-rich repeat protein kinase family protein	1;2	148
15.2448	14.7523	14.7633	15.9495	16.4056	15.9959	15.6621	15.618	15.9563	16.1549	16.1904	16.7572	T	4	___1	+	WT-man_WT-con			0.71016	0.000604483	42.068	27.907	42.068	5.667	55889000	324	2.57431	0	1.19687	2.86584	1.31156	0.114541	0.622033	1.47352	AT1G14000.1	324	AT1G14000.1	AT1G14000.1	SKLIKVQNSHDVYKMTGETGSYRYMAPEVFK	VH1-interacting kinase	1	194
15.1529	14.5659	14.6954	14.2006	14.4401	14.379	NaN	NaN	NaN	NaN	NaN	NaN	T	3	___1					0.798168	0.000563444	65.219	58.089	65.219	0.30404	2083600	518	0.0160774	1	-0.464834	-1.18579	NaN	1	0	NaN	AT1G15530.1	518	AT1G15530.1	AT1G15530.1	DFGLAKLYEHGGAPNTTRVVGTLGYLAPELA	Concanavalin A-like lectin protein kinase family protein	1	220
14.8568	14.6018	14.5386	15.4116	15.881	15.5266	14.4736	14.2545	14.8463	14.7857	14.8959	15.2283	T	3	___1	+	WT-man_WT-con			1	5.06e-05	94.791	57.061	43.813	-0.81906	12767000	1125	2.57014	0.00118033	0.940667	2.53207	0.95577	0.274459	0.445166	1.06492	AT1G16270.2;AT1G16270.1;AT1G04700.1;AT3G24715.1;AT1G79570.1	1024;1024;927;997;1125	AT1G16270.2;AT1G79570.1	AT1G79570.1	ICKVGDFGLSKIKRNTLVSGGVRGTLPWMAP	Protein kinase superfamily protein with octicosapeptide/Phox/Bem1p domain;Protein kinase superfamily protein with octicosapeptide/Phox/Bem1p domain;PB1 domain-containing protein tyrosine kinase;Protein kinase superfamily protein with octicosapeptide	1;2	232;840
15.7696	15.2759	15.5121	16.8462	17.1473	16.9726	NaN	NaN	NaN	NaN	NaN	NaN	T	2	___1	+	WT-man_WT-con			0.736027	4.03e-12	133.86	106.38	133.86	-5.6342	2832600	677	3.33554	0	1.4695	4.00229	NaN	1	0	NaN	AT1G16270.2;AT1G16270.1	677;677	AT1G16270.2	AT1G16270.2	NETLDKRTVSGGGIETEARNLSHVDTERSHD	Protein kinase superfamily protein with octicosapeptide/Phox/Bem1p domain;Protein kinase superfamily protein with octicosapeptide/Phox/Bem1p domain	1	232
14.4103	13.9082	13.7601	15.2652	15.7357	15.4231	NaN	NaN	NaN	NaN	NaN	NaN	T	2	___1	+	WT-man_WT-con			0.992386	8.67e-06	71.085	46.703	71.085	-4.0291	1779800	775	2.71817	0	1.44847	3.2885	NaN	1	0	NaN	AT1G16270.2;AT1G16270.1	775;775	AT1G16270.2	AT1G16270.2	ADEQFSDRDVAYIDRTPGFPSDMEDGGEIAR	Protein kinase superfamily protein with octicosapeptide/Phox/Bem1p domain;Protein kinase superfamily protein with octicosapeptide/Phox/Bem1p domain	1	232
18.0494	17.3119	17.5498	17.2599	17.6744	17.2257	15.8118	15.4549	15.8071	15.5029	15.5829	15.9136	T	4	___1					1	0.00232473	65.695	46.3	52.482	0.35604	84493000	167	0.0945932	1	-0.250367	-0.543316	0.0493127	0.989277	-0.0248	-0.0665694	AT1G18040.1;AT1G73690.1	167;166	AT1G18040.1	AT1G18040.1	DFGLARIFGSPNRKFTHQVFARWYRAPELLF	cyclin-dependent kinase D1;3;cyclin-dependent kinase D1;1	1	251
14.791	14.492	14.4922	16.1267	16.4971	16.1881	NaN	NaN	NaN	NaN	NaN	NaN	T	2	___1	+	WT-man_WT-con			1	0.000520642	99.568	77.886	99.568	-0.97951	2199600	544	3.72048	0	1.6789	4.77144	NaN	1	0	NaN	AT1G18160.1	544	AT1G18160.1	AT1G18160.1	KSVAESNDEKGKDFGTIQQGRNQSNLGPVRF	Protein kinase superfamily protein	1	254
17.6546	17.1905	17.3391	17.1872	17.7954	17.3303	16.0947	15.6751	16.3332	15.8427	15.8326	16.3926	T	3	___1					0.590069	2.99e-08	89.846	66.972	89.846	-0.33739	16317000	38	0.36628	0.860444	0.0429001	0.100007	0.014514	0.996552	-0.0117006	-0.0250609	AT1G18890.1	38	AT1G18890.1	AT1G18890.1	KPNRDRKLNPFAGDFTRSPAPIRVLKDVIPM	calcium-dependent protein kinase 1	1	263
15.0006	14.3316	14.5322	14.4111	15.2844	14.7642	NaN	NaN	NaN	NaN	NaN	NaN	T	3	___1					0.816742	5.36e-13	68.895	55.665	68.895	-1.9951	6054200	190	0.54443	0.722493	0.198434	0.380215	NaN	1	0	NaN	AT1G30270.1	190	AT1G30270.1	AT1G30270.1	LSALPQQVREDGLLHTTCGTPNYVAPEVINN	CBL-interacting protein kinase 23	1	392
17.034	16.4325	16.6283	17.0409	17.5372	17.1383	NaN	NaN	NaN	NaN	NaN	NaN	T	2	___1					0.5	0.000710592	109.44	41.876	109.44	0.70568	3889400	306	1.39037	0.0876522	0.540533	1.2475	NaN	1	0	NaN	AT1G48480.1	306	AT1G48480.1	AT1G48480.1	CRKKSNKRSRAVDISTIKQQEPEIPGDKEAV	receptor-like kinase 1	1	477
15.8631	15.3353	15.4363	15.5534	16.1174	15.6447	NaN	NaN	NaN	NaN	NaN	NaN	T	3	___1					0.973582	0.00016116	79.697	61.888	75.89	-0.72128	13056000	814	0.704887	0.602413	0.226933	0.517944	NaN	1	0	NaN	AT1G48490.3;AT1G48490.2;AT1G48490.1	814;814;814	AT1G48490.3	AT1G48490.3	DEDAPLEDDVVRSLRTSPVHLRDRISIDDFE	Protein kinase superfamily protein;Protein kinase superfamily protein;Protein kinase superfamily protein	1;2	478
16.5069	16.189	16.2932	16.046	16.3221	16.1912	NaN	NaN	NaN	NaN	NaN	NaN	T	2	___1					0.999998	2.34e-09	96.059	81.368	96.059	2.0642	7281300	488	0.0727889	1	-0.143267	-0.443639	NaN	1	0	NaN	AT1G49730.4;AT1G49730.1	488;518	AT1G49730.4	AT1G49730.4	AHSSRDGSVCFEPVNTDIRGTPGYVDPEYVV	Protein kinase superfamily protein;Protein kinase superfamily protein	1	495
15.9712	15.3885	15.4546	15.4123	16.0059	15.5642	16.1544	15.7868	16.3025	15.3706	15.4165	16.1086	T	2	___1					0.668577	7.44e-10	89.466	71.154	89.466	0.8404	7273300	552	0.378008	0.844907	0.0560331	0.122831	0.724903	0.327206	-0.449333	-0.928946	AT1G51800.1	552	AT1G51800.1	AT1G51800.1	KRKKRTKLGLNPNSGTGTTPLHSRSHHGFEP	Leucine-rich repeat protein kinase family protein	1	518
14.6846	14.3266	14.3652	14.4032	14.7346	14.4902	NaN	NaN	NaN	NaN	NaN	NaN	T	3	___1					0.856911	1.48e-08	76.573	55.016	76.573	-0.38875	96594000	555	0.517465	0.789882	0.0838668	0.23914	NaN	1	0	NaN	AT1G51800.1	555	AT1G51800.1	AT1G51800.1	KRTKLGLNPNSGTGTTPLHSRSHHGFEPPVI	Leucine-rich repeat protein kinase family protein	1	518
15.5247	15.153	15.1144	14.4623	15.0179	14.5756	NaN	NaN	NaN	NaN	NaN	NaN	T	3	___1					0.934773	0.000109656	74.141	53.313	74.141	-0.68576	3155100	560	0.0118688	1	-0.578767	-1.39762	NaN	1	0	NaN	AT1G51860.1	560	AT1G51860.1	AT1G51860.1	PGPPPLVTPGIVKSETRSSNPSIITRERKIT	Leucine-rich repeat protein kinase family protein	1	521
13.0855	12.3127	12.3484	12.2344	12.9137	12.8592	NaN	NaN	NaN	NaN	NaN	NaN	T	2	___1					1	0.00210803	62.303	49.942	62.303	0.22004	12666000	1030	0.394137	0.818057	0.0868998	0.163024	NaN	1	0	NaN	AT1G53440.1	1030	AT1G53440.1	AT1G53440.1	EGNSSSSSRRLLDDLTDVEIE__________	Leucine-rich repeat transmembrane protein kinase	1	543
16.218	15.6946	15.7497	15.3294	15.7407	15.4577	17.4013	17.1768	17.3961	16.8341	16.8842	17.2914	T	3	___1					0.544108	4.9e-08	105.66	74.063	80.706	-1.7359	37601000	150	0.0314998	1	-0.378167	-0.932016	0.923736	0.359128	-0.3215	-0.886622	AT1G53570.5;AT1G53570.4;AT1G53570.3;AT1G53570.2;AT1G53570.1	150;150;150;150;150	AT1G53570.5	AT1G53570.5	PERVSPKAATITTRPTSPRHQRLSGVVSLES	mitogen-activated protein kinase kinase kinase 3;mitogen-activated protein kinase kinase kinase 3;mitogen-activated protein kinase kinase kinase 3;mitogen-activated protein kinase kinase kinase 3;mitogen-activated protein kinase kinase kinase 3	1	546
20.3321	19.6429	19.8867	19.9654	20.3964	20.019	NaN	NaN	NaN	NaN	NaN	NaN	T	4	___1					0.499994	1.07e-14	102.87	83.034	102.87	0.25058	27225000	384	0.588434	0.716226	0.173033	0.390494	NaN	1	0	NaN	AT1G53730.1;AT1G53730.2	384;384	AT1G53730.1	AT1G53730.1	PPPIDRNKSFDDEDSTRKPIAVKKSTVVVPS	STRUBBELIG-receptor family 6;STRUBBELIG-receptor family 6	1	548
15.5042	15.0687	15.1156	15.1264	15.7299	15.3081	14.7297	14.5005	14.9195	14.8354	15.0061	15.2795	T	3	___1					1	1.87e-09	112.17	81.63	87.388	0.29964	15844000	330	0.584082	0.727355	0.158634	0.372525	0.848604	0.372201	0.323766	0.85833	AT1G63700.1	330	AT1G63700.1	AT1G63700.1	MTSPGPSSRIQSGAVTPLHPRAGGSTTGSPT	Protein kinase superfamily protein	1;2	644
16.0096	15.5725	15.6901	15.4844	15.8441	15.4307	16.8582	16.3611	16.9571	16.6474	16.6751	17.0983	T	2	___1					0.995888	7.59e-05	80.371	52.152	80.371	0.4169	27276000	311	0.0984243	1	-0.171	-0.445185	0.126994	0.916996	0.0814673	0.187218	AT1G67580.2;AT1G67580.1	311;311	AT1G67580.2	AT1G67580.2	KKPFPVQGRFRNTSQTPEVGELVREGYRSSD	Protein kinase superfamily protein;Protein kinase superfamily protein	1;2	681
15.8769	14.4979	15.471	15.1752	15.5558	13.9644	14.0326	12.3395	13.9727	13.8474	13.5799	12.5023	T	3	___1					0.988024	0.00070616	61.409	42.138	61.409	0.56702	11974000	383	0.147499	1	-0.383466	-0.461699	0.0701234	0.934028	-0.1384	-0.155437	AT1G67580.2;AT1G67580.1	383;383	AT1G67580.2	AT1G67580.2	SLSETDSDDEYVRHETPEPASTPLRSINMLQ	Protein kinase superfamily protein;Protein kinase superfamily protein	1	681
18.341	17.8018	17.8601	17.8122	18.244	17.9429	18.1382	17.8381	18.204	17.6747	17.5854	18.1853	T	3	___1					0.977766	8.98e-21	140.46	122.6	140.46	0.50146	221430000	537	0.299101	0.928211	-0.00126648	-0.00306368	0.488965	0.61987	-0.244967	-0.585794	AT1G68830.1	537	AT1G68830.1	AT1G68830.1	NALASALRLQRKLVKTVTETIDEISDGRKTV	STT7 homolog STN7	1;2	700
19.4233	18.7974	18.9322	18.9116	19.3591	19.0332	17.8163	17.577	18.0326	17.5211	17.7322	18.0949	T	3	___1					0.999822	1.39e-43	184.96	160.45	165.45	0.25986	306930000	541	0.377192	0.850151	0.0503337	0.1164	0.0413874	0.986154	-0.0258999	-0.0627048	AT1G68830.1	541	AT1G68830.1	AT1G68830.1	SALRLQRKLVKTVTETIDEISDGRKTVWWNR	STT7 homolog STN7	1;2	700
17.543	16.9721	17.1918	17.112	17.4274	17.1556	NaN	NaN	NaN	NaN	NaN	NaN	T	2	___1					1	0.00644167	69.984	46.675	69.984	-0.10878	6681600	551	0.2944	0.921422	-0.00396601	-0.0100831	NaN	1	0	NaN	AT1G68830.1	551	AT1G68830.1	AT1G68830.1	KTVTETIDEISDGRKTVWWNRWIPREE____	STT7 homolog STN7	1	700
17.4531	16.9525	16.9214	16.3424	16.7734	16.3341	NaN	NaN	NaN	NaN	NaN	NaN	T	3	___1					0.563092	0.000576492	64.842	55.046	64.842	-1.2163	6652100	301	0.0109766	1	-0.6257	-1.47145	NaN	1	0	NaN	AT1G72710.1	301	AT1G72710.1	AT1G72710.1	VFDWTILKYQQSQISTPPPRHHGPVVGPSSA	casein kinase 1-like protein 2	1	746
17.7023	17.2654	17.4914	18.3764	17.809	17.6343	16.2878	15.9803	16.524	16.175	16.1719	16.4647	T	3	___1					0.943312	1.73e-05	80.507	61.665	80.507	-3.5307	13549000	508	1.11784	0.248241	0.453534	0.992244	0.0115986	0.992339	0.00649993	0.0168857	AT1G73670.1	508	AT1G73670.1	AT1G73670.1	RSNDIERRTTAAVASTLDSPKASQQAEGTEN	MAP kinase 15	1	764
18.1586	17.5624	17.7071	17.2428	17.6631	17.2795	16.7291	16.2425	16.8752	16.4043	16.6092	17.0058	T	4	___1					1	6.53e-07	95.981	70.639	95.981	-0.39003	4825000	64	0.0311604	1	-0.414234	-0.976333	0.0778033	0.946811	0.0575002	0.124922	AT1G76360.1	64	AT1G76360.1	AT1G76360.1	TFPLPETGHKLRPAATPPREKPQHRTTRSVE	Protein kinase superfamily protein	1	799
13.2731	12.7019	12.6668	15.3503	15.8121	15.5489	NaN	NaN	NaN	NaN	NaN	NaN	T	3	___1	+	WT-man_WT-con			0.563982	5.47e-07	61.942	42.183	61.942	-1.337	2156400	158	3.7599	0	2.68983	6.14529	NaN	1	0	NaN	AT1G78290.3;AT1G78290.2	158;158	AT1G78290.3	AT1G78290.3	DFGYSKSGVLHSQPKTTVGTPAYIAPEVLST	Protein kinase superfamily protein;Protein kinase superfamily protein	1	825
18.6335	18.1433	18.2048	18.2804	18.7328	18.4652	16.1608	16.0728	16.3133	16.173	16.0825	16.6358	T	2	___1					0.999891	4.4e-53	186.96	161.49	186.96	-1.7279	168100000	439	0.638796	0.691981	0.1656	0.411405	0.244964	0.842482	0.1148	0.298031	AT2G17700.1	439	AT2G17700.1	AT2G17700.1	ADFGVARVQIESGVMTAETGTYRWMAPEVIE	ACT-like protein tyrosine kinase family protein	1	948
16.098	15.6639	15.8038	15.5278	15.9133	15.4491	17.4073	17.3007	17.4894	17.0923	17.0249	17.4225	T	3	___1					0.766489	1.31e-07	83.253	63.575	64.705	-4.5932	97990000	651	0.0722149	1	-0.225167	-0.57413	0.748834	0.533803	-0.219233	-0.655507	AT2G26730.1	651	AT2G26730.1	AT2G26730.1	PSKGSEGQTPPGESRTPPRSVTP________	Leucine-rich repeat protein kinase family protein	1	1061
16.0424	15.5013	15.5716	16.4781	16.8742	16.5774	15.1241	14.6878	15.2741	15.4333	15.3811	15.9525	T	3	___1	+	WT-man_WT-con			0.999998	1.52e-06	117.27	70.563	117.27	-0.24771	18800000	1134	2.27447	0.00266667	0.938134	2.30276	1.03872	0.201404	0.5603	1.2359	AT2G35050.1	1134	AT2G35050.1	AT2G35050.1	ICKVGDFGLSKIKRNTLVTGGVRGTLPWMAP	Protein kinase superfamily protein with octicosapeptide/Phox/Bem1p domain	1	1163
15.9302	15.5345	15.5855	16.456	16.7982	16.6042	15.6019	15.3134	15.779	16.7911	16.8566	17.205	T	2	___1	+	WT-man_WT-con	+	Dec-man_Dec-con	0.994845	0.00319512	72.789	35.259	72.789	0.93507	3933500	845	2.68238	0	0.936067	2.60789	2.75404	0	1.38613	3.58322	AT2G35050.1	845	AT2G35050.1	AT2G35050.1	DGAGVSLNIQNNDPKTWSYFRNLAQDEFERK	Protein kinase superfamily protein with octicosapeptide/Phox/Bem1p domain	1	1163
16.3222	15.7681	15.866	15.88	16.5486	16.0049	NaN	NaN	NaN	NaN	NaN	NaN	T	3	___1					0.833695	3.75e-17	102.43	84.295	102.43	-3.9562	17403000	781	0.535079	0.7416	0.159066	0.340631	NaN	1	0	NaN	AT5G03640.1;AT3G52890.2;AT3G52890.1;AT2G36350.1	781;782;782;801	AT5G03640.1	AT5G03640.1	LVAEPTDARSNSFVGTHEYLAPEIIKGEGHG	Protein kinase superfamily protein;KCBP-interacting protein kinase;KCBP-interacting protein kinase;Protein kinase superfamily protein	1	1183
16.6354	16.1695	16.3816	17.1984	17.3743	17.1498	14.9154	14.4974	15.1286	15.3029	15.4823	15.805	T	3	___1	+	WT-man_WT-con			0.999999	7.13e-26	154.88	140.63	154.88	-1.3638	8983600	570	2.60273	0.00114286	0.845333	2.40867	1.34986	0.0912	0.682933	1.56447	AT2G37050.3	570	AT2G37050.3	AT2G37050.3	KSKKNNKLGKTSAELTNRPLPIQRVSSTLSE	Leucine-rich repeat protein kinase family protein	1	1192
16.2855	15.9297	15.828	16.7023	17.2676	16.8465	16.6004	16.4755	16.788	17.4987	17.5319	18.0998	T	3	___1	+	WT-man_WT-con	+	Dec-man_Dec-con	0.999347	3.46e-10	86.016	72.598	86.016	-1.2595	27673000	221	2.17123	0.00416901	0.9244	2.20579	2.14393	0	1.08883	2.6226	AT2G43790.1	221	AT2G43790.1	AT2G43790.1	CDFGLARVTSESDFMTEYVVTRWYRAPELLL	MAP kinase 6	1;2	1283
18.1859	17.5365	17.7186	17.2814	17.7945	17.3812	NaN	NaN	NaN	NaN	NaN	NaN	T	2	___1					1	0.00321471	73.26	33.259	73.26	-0.11355	19021000	37	0.0600838	1	-0.327966	-0.730205	NaN	1	0	NaN	AT3G01490.1	37	AT3G01490.1	AT3G01490.1	KSLDEQLQRHLSKAWTMEKRKSLSDGEDNVN	Protein kinase superfamily protein	1	1362
14.35	14.2165	13.9769	13.7008	14.3708	14.059	14.7934	14.8066	15.05	15.0618	14.9126	15.4277	T	3	___1					0.999777	3.42e-18	110.37	87.83	110.37	-2.2641	968200	791	0.145482	1	-0.1376	-0.325898	0.650354	0.517801	0.2507	0.669816	AT3G07980.1	791	AT3G07980.1	AT3G07980.1	RLASISGDALILDGQTPRARSGQLDPNNPIF	mitogen-activated protein kinase kinase kinase 6	1	1455
16.4045	16.3621	16.0088	15.7792	16.304	16.7251	NaN	NaN	NaN	NaN	NaN	NaN	T	3	___1					0.625695	0.00016713	46.543	35.103	46.543	-1.0029	5606000	535	0.31306	0.917765	0.0109666	0.0218901	NaN	1	0	NaN	AT3G07980.1	535	AT3G07980.1	AT3G07980.1	TKLRARIAQKQMEGETGHSQDGGDLFRLMMG	mitogen-activated protein kinase kinase kinase 6	1	1455
15.2582	14.6947	14.6431	14.4252	14.9442	14.7015	14.9593	14.4182	15.1771	14.3382	14.6123	14.8765	T	3	___1					0.71215	0.000196056	45.384	32.266	45.384	-0.1483	14545000	530	0.130346	1	-0.175033	-0.391083	0.370597	0.675564	-0.242533	-0.51173	AT3G13530.1	530	AT3G13530.1	AT3G13530.1	TKLRATIAQKQMEGETGHSNDGGDLFRLMMG	mitogen-activated protein kinase kinase kinase 7	1	1549
19.0087	17.7423	18.4987	18.7361	19.1729	17.8068	NaN	NaN	NaN	NaN	NaN	NaN	T	3	___1					0.871373	7.13e-06	87.001	70.863	87.001	0.35665	25669000	349	0.403441	0.799221	0.155367	0.208401	NaN	1	0	NaN	AT3G14350.2;AT3G14350.3;AT3G14350.1	349;386;386	AT3G14350.2	AT3G14350.2	PPPSERHKSFDDDDSTMRKPIVAKKAAVVVP	STRUBBELIG-receptor family 7;STRUBBELIG-receptor family 7;STRUBBELIG-receptor family 7	1	1567
16.8807	16.4632	16.5486	15.9218	16.4146	16.1655	NaN	NaN	NaN	NaN	NaN	NaN	T	2	___1					0.968278	9.41e-14	140.09	102.93	140.09	1.264	8272100	314	0.0159581	1	-0.463532	-1.18571	NaN	1	0	NaN	AT3G17420.1	314	AT3G17420.1	AT3G17420.1	FGLAKLLGADSNYVSTRVMGTFGYVAPEYAN	glyoxysomal protein kinase 1	1	1608
16.4105	16.165	16.1642	16.1653	16.7422	16.4397	15.8608	15.4869	16.0574	16.2606	16.5157	16.9041	T	3	___1					0.893427	7.11e-11	86.832	71.197	86.832	-5.7831	2121200	521	0.773741	0.595468	0.2025	0.525054	1.40786	0.0725926	0.758433	1.6817	AT3G17840.1	521	AT3G17840.1	AT3G17840.1	VSDFGLAQLVSASSTTPNRATGYRAPEVTDP	receptor-like kinase 902	1	1613
15.5286	15.1558	15.26	12.8374	13.2537	13.3624	NaN	NaN	NaN	NaN	NaN	NaN	T	3	___1					0.809493	0.00440496	53.051	40.475	53.051	-2.5969	2365300	132	8.11e-05	1	-2.16363	-5.48096	NaN	1	0	NaN	AT3G17850.1	132	AT3G17850.1	AT3G17850.1	VSPIMASSLGLNRIKTRSGPLPQERVFNYRN	Protein kinase superfamily protein	1	1614
15.0111	14.6509	14.6062	14.8674	15.205	14.988	NaN	NaN	NaN	NaN	NaN	NaN	T	3	___1					0.997076	8.14e-10	79.013	67.094	79.013	-0.073389	13367000	29	1.05054	0.46549	0.264067	0.729846	NaN	1	0	NaN	AT3G20410.1	29	AT3G20410.1	AT3G20410.1	PQQNGNTTRSVEVGVTNQDPPSYTPQARTTQ	calmodulin-domain protein kinase 9	1	1653
17.8803	17.2747	17.3523	18.5159	18.9486	18.6159	16.6975	16.2949	16.7208	17.8027	17.7533	18.2065	T	2	___1	+	WT-man_WT-con	+	Dec-man_Dec-con	0.790197	0.000136718	86.772	57.966	86.772	0.15865	53326000	480	2.4747	0	1.19103	2.7642	2.60555	0	1.34977	3.38041	AT3G23310.1;AT4G14350.3;AT4G14350.2;AT4G14350.1;AT2G20470.1;AT1G03920.1	483;480;480;480;483;497	AT3G23310.1;AT4G14350.3	AT4G14350.3	WRKMLSSKDINFVGYTYKNVEIVNDDQIPGI;WRKMLSSKDINFVGYTYKNVEIVNHDQLPGI	AGC (cAMP-dependent, cGMP-dependent and protein kinase C) kinase family protein;AGC (cAMP-dependent, cGMP-dependent and protein kinase C) kinase family protein;AGC (cAMP-dependent, cGMP-dependent and protein kinase C) kinase family protein;AGC (cAMP	1	1691;2129
15.3571	14.9859	15.0058	15.0287	15.7427	15.4414	NaN	NaN	NaN	NaN	NaN	NaN	T	3	___1					0.5	0.000924251	47.189	38.779	47.189	-3.6549	2126800	300	0.830496	0.530742	0.288	0.655288	NaN	1	0	NaN	AT3G23310.1	300	AT3G23310.1	AT3G23310.1	SGALQSDGRPVAPRRTRSQMEQLQNWQRNRR	AGC (cAMP-dependent, cGMP-dependent and protein kinase C) kinase family protein	1	1691
15.4613	15.2496	15.0527	13.7795	13.9842	13.702	17.0045	16.8846	17.0646	16.0088	15.9145	16.5474	T	3	___1			+	Dec-man_Dec-con	0.998993	0.00498951	58.172	45.556	58.172	-0.5155	7478700	506	0.000127643	1	-1.43263	-4.1534	1.81211	0.00375758	-0.827666	-2.0481	AT3G44200.1	506	AT3G44200.1	AT3G44200.1	KHEAEEAMSVKRRQRTPPTLPRRTSLIAHQS	NIMA (never in mitosis, gene A)-related 6	1	1766
17.5854	17.09	17.1489	16.8488	17.5148	17.0539	NaN	NaN	NaN	NaN	NaN	NaN	T	2	___1					0.999197	1.8e-16	126.07	98.969	126.07	0.20202	7447000	360	0.160592	1	-0.1356	-0.30041	NaN	1	0	NaN	AT3G45780.2;AT3G45780.1	360;360	AT3G45780.2	AT3G45780.2	RPRALSESTNLHPFMTKSESDELPKKPARRM	phototropin 1;phototropin 1	1	1779
13.9391	13.4677	13.5976	14.6237	15.0426	14.7751	NaN	NaN	NaN	NaN	NaN	NaN	T	3	___1	+	WT-man_WT-con			0.560894	6.08e-08	88.781	67.536	88.781	2.0484	35969000	178	2.75	0	1.14567	2.96468	NaN	1	0	NaN	AT3G50500.1;AT3G50500.2	178;185	AT3G50500.1	AT3G50500.1	FGYSKSSVLHSQPKSTVGTPAYIAPEILLRQ	SNF1-related protein kinase 2.2;SNF1-related protein kinase 2.2	1	1837
14.7008	14.6684	14.5206	14.1632	14.7758	14.608	16.2816	16.029	16.5444	15.6327	15.778	16.3805	T	2	___1					0.600606	5.1e-05	61.765	22.76	61.765	2.7432	22012000	85	0.149321	1	-0.114267	-0.292243	0.578658	0.466051	-0.3546	-0.749632	AT3G54030.1;AT1G01740.2;AT1G01740.1;AT5G41260.1;AT1G63500.1;AT4G00710.1;AT5G59010.2;AT5G59010.1	216;216;216;219;219;218;85;215	AT3G54030.1;AT5G59010.2	AT5G59010.2	KNSRDGKSYSTNLAFTPPEYLRTGRVIPESV;KNSRDGKSYSTNLAFTPPEYLRTGRVTPESV	Protein kinase protein with tetratricopeptide repeat domain;Protein kinase protein with tetratricopeptide repeat domain;Protein kinase protein with tetratricopeptide repeat domain;Protein kinase protein with tetratricopeptide repeat domain;Protein	1	1889;3117
17.0338	16.456	16.3954	16.8297	17.1946	16.8416	14.9598	14.6483	15.024	14.7296	14.5888	15.2496	T	2	___1					0.836004	1.73e-16	126.51	99.078	126.51	0.3451	82280000	420	0.923853	0.456427	0.3269	0.74968	0.0310215	0.994921	-0.0213664	-0.0494545	AT3G58640.2;AT3G58640.1	420;420	AT3G58640.2	AT3G58640.2	AKMETKRIRRRSISITPEIGDDIVRAVRAMN	Mitogen activated protein kinase kinase kinase-related;Mitogen activated protein kinase kinase kinase-related	1	1949
15.9497	15.5901	15.5964	15.0694	15.6338	15.2721	15.9587	15.7111	15.9105	15.1986	15.2518	15.8805	T	3	___1					0.79942	1.32e-07	96.866	83.944	96.866	0.11429	11701000	350	0.0291546	1	-0.386967	-0.959281	0.833577	0.30865	-0.416467	-0.964675	AT3G59110.1;AT2G42960.1	350;343	AT3G59110.1	AT3G59110.1	FGLAKLLDSGESHITTRVMGTFGYVAPEYAN	Protein kinase superfamily protein;Protein kinase superfamily protein	1	1953
15.4466	14.8443	15.0895	15.7047	15.9145	15.6379	NaN	NaN	NaN	NaN	NaN	NaN	T	3	___1					0.567449	7.09e-06	46.578	40.073	46.319	0.34048	5800900	92	1.79599	0.0275269	0.625567	1.58892	NaN	1	0	NaN	AT3G59110.1	92	AT3G59110.1	AT3G59110.1	DDRVGFQNHNENLSITNADKSSDRNSGKMMS	Protein kinase superfamily protein	1	1953
19.5551	18.9456	19.1339	18.5263	18.8789	18.5042	19.7797	19.2371	19.8433	18.6815	18.7403	19.1323	T	3	___1					0.933678	0.000267147	85.355	51.804	74.769	0.28759	21433000	41	0.0125931	1	-0.575066	-1.37822	1.49071	0.0576327	-0.768667	-1.75183	AT3G63260.2;AT3G63260.1	41;41	AT3G63260.2	AT3G63260.2	TGSRSAGEERYFRADTLDFSKWDLHMGQTST	Protein kinase superfamily protein;Protein kinase superfamily protein	1	2000
15.3633	14.3554	15.0254	14.3217	15.0593	14.4812	14.3502	14.0847	14.6188	13.8345	14.3086	14.4831	T	3	___1					0.773153	2.53e-27	103.92	89.757	103.92	0.079808	7586500	16	0.117167	1	-0.293967	-0.514484	0.22489	0.842383	-0.1425	-0.31834	AT4G00330.1	16	AT4G00330.1	AT4G00330.1	MPSRRRHSYTVGSPATTSSNYSNTTFTDRSF	calmodulin-binding receptor-like cytoplasmic kinase 2	1	2010
16.116	15.593	15.6398	15.12	15.6481	15.2595	16.1094	15.7909	16.2318	15.623	15.7383	16.2462	T	2	___1					0.999274	0.00299255	93.374	49.605	93.374	-0.22942	9540600	34	0.0287208	1	-0.4404	-1.02429	0.306902	0.75744	-0.174866	-0.404602	AT4G00330.1	34	AT4G00330.1	AT4G00330.1	SNYSNTTFTDRSFPTTPARTSTDTTTSIARR	calmodulin-binding receptor-like cytoplasmic kinase 2	1	2010
16.7803	16.3232	16.2798	16.678	17.2207	16.8721	NaN	NaN	NaN	NaN	NaN	NaN	T	3	___1					0.943975	2.88e-07	92.8	75.921	92.8	-0.50302	48375000	546	1.2615	0.181301	0.4625	1.08704	NaN	1	0	NaN	AT4G22130.2;AT4G22130.1	546;687	AT4G22130.2	AT4G22130.2	LVQRASVVKRRSSDDTGFSYRTPEHEHVDIS	STRUBBELIG-receptor family 8;STRUBBELIG-receptor family 8	1;2	2221
17.3566	16.8331	16.9804	16.7481	17.2999	16.922	NaN	NaN	NaN	NaN	NaN	NaN	T	3	___1					0.999319	2.68e-25	152.95	123.86	139.49	0.045501	13214000	194	0.215403	1	-0.0666993	-0.156778	NaN	1	0	NaN	AT4G22130.2;AT4G22130.1	194;335	AT4G22130.2	AT4G22130.2	RGSTRASQRSLPLSGTPEVQEQRVKSVASVA	STRUBBELIG-receptor family 8;STRUBBELIG-receptor family 8	1	2221
16.3775	15.9989	16.0511	15.8926	16.4045	16.1806	NaN	NaN	NaN	NaN	NaN	NaN	T	2	___1					0.987132	4.99e-18	139.74	119.22	139.74	-0.72041	2156100	507	0.330706	0.904466	0.0167325	0.0429375	NaN	1	0	NaN	AT4G23180.1	507	AT4G23180.1	AT4G23180.1	FGMARIFGLDQTEENTSRIVGTYGYMSPEYA	cysteine-rich RLK (RECEPTOR-like protein kinase) 10	1	2238
15.4107	14.7367	14.9231	14.5674	15.1923	14.6018	17.0861	16.7513	17.1803	16.756	16.6516	17.2324	T	3	___1					0.798844	3.09e-10	89.831	77.063	89.831	0.22495	161410000	166	0.111909	1	-0.236334	-0.486787	0.222158	0.843459	-0.1259	-0.298955	AT4G24400.2;AT4G24400.1	166;166	AT4G24400.2	AT4G24400.2	FGLSALPEQGVTILKTTCGTPNYVAPEVLSH	CBL-interacting protein kinase 8;CBL-interacting protein kinase 8	1	2256
19.7539	20.5409	19.2905	19.1973	19.5469	19.5718	NaN	NaN	NaN	NaN	NaN	NaN	T	3	___1					0.997008	5.01e-07	127.92	99.743	100.69	0.037279	68223000	29	0.0790678	1	-0.4231	-0.723905	NaN	1	0	NaN	AT4G26070.1;AT4G26070.3;AT4G26070.2;AT4G29810.1	29;29;29;31	AT4G26070.1	AT4G26070.1	PPLEQSISKFLTQSGTFKDGDLRVNKDGIQT	MAP kinase/ ERK kinase 1;MAP kinase/ ERK kinase 1;MAP kinase/ ERK kinase 1;MAP kinase kinase 2	1	2284
14.7341	14.3247	14.4	16.845	17.2468	16.9447	NaN	NaN	NaN	NaN	NaN	NaN	T	3	___1	+	WT-man_WT-con			0.542129	5.8e-19	114.99	92.788	114.99	0.81524	11121000	176	4.17992	0	2.5259	6.74632	NaN	1	0	NaN	AT4G33950.1;AT4G33950.2	176;128	AT4G33950.1	AT4G33950.1	FGYSKSSVLHSQPKSTVGTPAYIAPEVLLKK	Protein kinase superfamily protein;Protein kinase superfamily protein	1	2407
16.6926	16.0357	16.1726	16.2336	16.5225	16.3051	NaN	NaN	NaN	NaN	NaN	NaN	T	3	___1					0.612209	3.11e-08	65.716	48.314	65.716	-0.44358	5820000	398	0.387987	0.839876	0.0534331	0.127789	NaN	1	0	NaN	AT4G34220.1	398	AT4G34220.1	AT4G34220.1	EKNEAKKSKPSTTEVTVPESPEAKTTCGSCI	Leucine-rich repeat protein kinase family protein	1	2410
18.2406	17.6809	17.8137	17.6865	18.2216	17.8277	NaN	NaN	NaN	NaN	NaN	NaN	T	4	___1					0.814493	5.75e-15	89.773	77.693	70.718	-3.1819	223100000	353	0.30131	0.929857	0.000199636	0.000461387	NaN	1	0	NaN	AT4G35230.1	353	AT4G35230.1	AT4G35230.1	SYVMLGIKKQEEAPSTPQRPLSPLGEACSRM	BR-signaling kinase 1	1	2422
14.8406	14.2948	14.4047	17.1792	17.5812	17.2491	NaN	NaN	NaN	NaN	NaN	NaN	T	3	___1	+	WT-man_WT-con			0.567789	0.00163411	69.721	50.623	69.721	-0.20533	4055000	259	4.07129	0	2.82313	6.92395	NaN	1	0	NaN	AT4G35780.1	259	AT4G35780.1	AT4G35780.1	IRKFKDQPCSKQKSITFFEHDKSTNELLPAC	ACT-like protein tyrosine kinase family protein	1	2436
17.0866	16.6503	16.6465	16.605	17.2031	16.8105	17.475	17.2394	17.6044	17.3018	17.4267	17.9109	T	2	___1					0.999711	4.57e-33	159.04	130.95	159.04	-0.32152	125670000	445	0.426793	0.811564	0.0784003	0.183051	0.191005	0.86856	0.106866	0.257953	AT4G35780.1	445	AT4G35780.1	AT4G35780.1	ADFGVARVQTESGVMTAETGTYRWMAPEVIE	ACT-like protein tyrosine kinase family protein	1	2436
18.642	18.1628	18.1481	18.2175	18.7425	18.3531	17.6983	17.4366	17.7328	17.3567	17.4283	17.9893	T	2	___1					0.998994	7.94e-15	120.66	107.71	115.82	0.55522	815410000	443	0.506281	0.764975	0.120067	0.281842	0.0483319	0.992275	-0.0311324	-0.0739862	AT4G38470.1	443	AT4G38470.1	AT4G38470.1	ADFGVARVKAQTGVMTAETGTYRWMAPEVIE	ACT-like protein tyrosine kinase family protein	1	2476
14.4685	14.1057	14.3774	14.5448	15.3544	14.8331	NaN	NaN	NaN	NaN	NaN	NaN	T	3	___1					0.643822	3.44e-07	55.469	45.13	55.469	1.4319	400260	371	1.37086	0.0719292	0.593567	1.28819	NaN	1	0	NaN	AT5G02800.1	371	AT5G02800.1	AT5G02800.1	DPLAQPVQGSLFAPGTPPRSKRV________	Protein kinase superfamily protein	1	2514
18.3684	17.8555	17.8445	19.2891	19.7472	19.4778	16.5669	16.3865	16.7213	17.5536	17.6671	18.0611	T	2	___1	+	WT-man_WT-con	+	Dec-man_Dec-con	1	3.06e-06	117.79	95.561	117.79	0.80781	4206200	466	2.91227	0	1.4819	3.54493	2.56813	0	1.20237	3.15018	AT5G09890.1;AT5G09890.2	466;466	AT5G09890.1	AT5G09890.1	WRKMLTSKDTNFIGFTFKKSDITRSMESSGA	Protein kinase family protein;Protein kinase family protein	1	2610
14.655	14.4981	14.5203	14.1953	14.8038	14.318	NaN	NaN	NaN	NaN	NaN	NaN	T	3	___1					0.885098	2.59e-05	74.783	57.347	74.783	-0.57351	4814400	811	0.145684	1	-0.118767	-0.302861	NaN	1	0	NaN	AT5G10020.2;AT5G10020.1	811;859	AT5G10020.2	AT5G10020.2	DYLRGESLAMHLYETTPRRYSPMSFSQRLKV	Leucine-rich receptor-like protein kinase family protein;Leucine-rich receptor-like protein kinase family protein	1	2613
16.1828	15.943	15.86	14.7657	15.547	15.0465	15.3448	15.6953	15.2501	13.6516	13.6898	15.3225	T	3	___1					0.99923	1.84e-06	89.506	79.376	66.674	0.26318	59969000	145	0.00530187	1	-0.875533	-1.95368	0.999802	0.0940952	-1.20877	-1.57574	AT5G64960.2;AT5G10270.1;AT5G64960.1	145;198;198	AT5G64960.2	AT5G64960.2	FGLARSYSHDHTGNLTNRVITLWYRPPELLL	cyclin dependent kinase group C2;cyclin-dependent kinase C;1;cyclin dependent kinase group C2	1	2614
13.3975	12.774	13.0476	12.8561	13.2721	12.3238	NaN	NaN	NaN	NaN	NaN	NaN	T	2	___1					0.973396	0.0342183	46.819	34.463	46.819	3.646	8198200	441	0.119113	1	-0.2557	-0.483877	NaN	1	0	NaN	AT5G12480.2;AT5G12480.1	441;535	AT5G12480.2	AT5G12480.2	SLKLMRDGSLQLEGET_______________	calmodulin-domain protein kinase 7;calmodulin-domain protein kinase 7	1	2644
16.8555	16.3497	16.3895	18.5545	19.0263	18.7263	16.7091	16.2922	16.8149	16.6926	16.6763	17.2047	T	2	___1	+	WT-man_WT-con			0.899676	3.7e-11	138.63	117.12	130.98	-0.53234	27368000	455	3.63414	0	2.23747	5.41753	0.462905	0.621978	0.252467	0.579459	AT5G14720.1	455	AT5G14720.1	AT5G14720.1	GQQLLTKASIGSLAETTKEEDTAAQNTSLPR	Protein kinase superfamily protein	1;2	2674
16.8498	16.267	16.3603	16.9345	17.3793	17.0073	15.2365	14.9851	15.207	14.5245	14.5618	15.1337	T	3	___1					0.5	0.000234712	78.069	62.434	78.069	-0.42575	9963300	496	1.57008	0.0405769	0.614666	1.43868	0.883126	0.310319	-0.402866	-0.976619	AT5G14720.1	496	AT5G14720.1	AT5G14720.1	SGSIIPESTFSPKRITSDADREFQQRRYQTE	Protein kinase superfamily protein	1	2674
17.9529	17.3835	17.4344	16.7168	17.1349	16.8457	NaN	NaN	NaN	NaN	NaN	NaN	T	2	___1					0.995686	0.00348717	79.809	31.464	79.809	0.66606	19001000	326	0.00761598	1	-0.691133	-1.6458	NaN	1	0	NaN	AT5G18500.2;AT5G18500.1	326;326	AT5G18500.2	AT5G18500.2	FGLAKLLGADKSFITTRVMGTFGYVAPEYAN	Protein kinase superfamily protein;Protein kinase superfamily protein	1	2725
17.9592	17.2729	17.5609	16.597	17.1715	16.6507	NaN	NaN	NaN	NaN	NaN	NaN	T	3	___1					0.721784	0.00555027	44.831	24.45	44.831	0.031102	1416300	368	0.00944025	1	-0.791267	-1.68187	NaN	1	0	NaN	AT5G43320.1	368	AT5G43320.1	AT5G43320.1	GSGSGVVQADRSRPRTSENVLASSKDTTPQN	casein kinase I-like 8	1	2913
17.4248	16.7853	16.9294	16.8253	17.2348	16.9023	17.2772	16.958	17.465	16.4496	16.497	16.65	T	3	___1					0.991548	0.0051393	46.408	28.544	46.408	0.14355	3869500	583	0.22577	0.999006	-0.0590331	-0.137013	1.92747	0.0233333	-0.7012	-1.94851	AT5G44290.4;AT5G44290.3;AT5G44290.2;AT5G44290.1	583;583;583;583	AT5G44290.4	AT5G44290.4	MDQQRKELRTFNRADTMDNSKRQTKIPNDPS	Protein kinase superfamily protein;Protein kinase superfamily protein;Protein kinase superfamily protein;Protein kinase superfamily protein	1	2928
18.2769	17.4764	17.6186	16.8326	17.2997	16.9174	17.426	16.9499	17.4267	15.6436	15.8899	16.2019	T	2	___1			+	Dec-man_Dec-con	1	0.00306724	85.064	9.2097	85.064	-1.0276	63998000	32	0.0117537	1	-0.774067	-1.59478	2.40681	0	-1.35573	-3.17849	AT5G50000.1	32	AT5G50000.1	AT5G50000.1	KSLDEQLERHLSRALTLEKNKKKDEEDTTAV	Protein kinase superfamily protein	1	2992
16.744	15.6795	16.1151	15.6235	16.1891	15.256	15.9327	15.0232	16.0666	14.6979	14.9715	14.71	T	3	___1					0.542521	1.51e-05	68.972	56.996	68.972	0.62084	9431400	665	0.0704047	1	-0.49	-0.801656	1.21854	0.0844211	-0.881034	-1.63244	AT5G54380.1	665	AT5G54380.1	AT5G54380.1	VADFGLSKTGPSLDQTHVSTAVKGSFGYLDP	protein kinase family protein	1	3042
17.9776	17.4257	17.5748	17.5623	17.8946	17.5906	NaN	NaN	NaN	NaN	NaN	NaN	T	3	___1					0.958815	1.96e-21	90.778	79.94	88.239	-0.84086	23122000	294	0.341123	0.891438	0.023133	0.058391	NaN	1	0	NaN	AT5G58140.4;AT5G58140.3;AT5G58140.2;AT5G58140.1	294;294;294;294	AT5G58140.4	AT5G58140.4	IRHRKSQVQESVSNDTMVKPDSSTTPTPGRQ	phototropin 2;phototropin 2;phototropin 2;phototropin 2	1	3100
16.0701	15.6609	15.691	15.3361	15.8777	15.5044	15.1923	15.0657	15.4538	15.1278	14.9339	15.6687	T	3	___1					0.999168	3.87e-11	91.337	71.241	91.337	4.7795	30766000	547	0.0759506	1	-0.2346	-0.576073	0.00822673	0.987303	0.00620015	0.0138463	AT5G58350.1	547	AT5G58350.1	AT5G58350.1	HRSPGEEARKRRLFKTVGDVETVGFQSPYAV	with no lysine (K) kinase 4	1;2	3108
16.9579	16.4489	16.4065	16.0291	16.302	16.102	NaN	NaN	NaN	NaN	NaN	NaN	T	3	___1					0.5	0.00105026	72.006	42.919	65.347	4.2121	123650000	124	0.0172221	1	-0.460066	-1.16462	NaN	1	0	NaN	AT5G58950.1;AT3G46930.1	124;75	AT5G58950.1	AT5G58950.1	PDVFKEARSERKRFSTPHPRRVESEKGMKPK	Protein kinase superfamily protein;Protein kinase superfamily protein	1	3116
16.1235	15.5638	15.7721	15.2304	15.6809	15.3684	NaN	NaN	NaN	NaN	NaN	NaN	T	2	___1					0.999358	0.000182412	94.465	77.225	94.465	1.8564	1903100	465	0.030475	1	-0.393234	-0.957262	NaN	1	0	NaN	AT5G66210.3;AT5G66210.2;AT5G66210.1	465;465;465	AT5G66210.3	AT5G66210.3	RAAFEKFDLDKDGYITPEELRMAQQNKERKW	calcium-dependent protein kinase 28;calcium-dependent protein kinase 28;calcium-dependent protein kinase 28	1	3225
12.0957	11.5195	11.146	13.3462	13.8602	13.8034	NaN	NaN	NaN	NaN	NaN	NaN	T	3	___1	+	WT-man_WT-con			0.559613	2.81e-15	105.5	91.245	105.5	2.8625	11834000	177	2.83943	0	2.08287	4.00105	NaN	1	0	NaN	AT5G66880.1	177	AT5G66880.1	AT5G66880.1	FGYSKSSVLHSQPKSTVGTPAYIAPEVLLRQ	sucrose nonfermenting 1(SNF1)-related protein kinase 2.3	1	3239
15.9225	15.4816	15.5211	15.266	15.7215	15.1697	NaN	NaN	NaN	NaN	NaN	NaN	Y	4	___1					0.982963	1.93e-08	62.475	52.945	62.475	0.15214	7891600	596	0.0733911	1	-0.256	-0.608226	NaN	1	0	NaN	AT1G03740.2;AT1G03740.1	596;596	AT1G03740.2	AT1G03740.2	KSFKEERTPHGPVPDYQNMQHNRNNQTGVRI	Protein kinase superfamily protein;Protein kinase superfamily protein	1	41
17.9934	17.5791	17.6336	17.4306	17.9614	17.5489	17.1043	16.9312	17.2495	16.8328	16.887	17.2594	Y	2	___1					0.999007	1.32e-13	147.73	116.2	147.73	-0.51414	91352000	229	0.184116	1	-0.0884005	-0.217294	0.248139	0.853984	-0.101934	-0.28111	AT5G26751.1;AT1G06390.2;AT1G06390.1;AT3G05840.2;AT3G05840.1;AT5G14640.1;AT1G57870.2;AT1G57870.1;AT1G57870.3	229;230;230;233;233;234;242;242;242	AT5G26751.1	AT5G26751.1	FGSAKVLVKGEPNISYICSRYYRAPELIFGA	shaggy-related kinase 11;GSK3/SHAGGY-like protein kinase 1;GSK3/SHAGGY-like protein kinase 1;Protein kinase superfamily protein;Protein kinase superfamily protein;shaggy-like kinase 13;shaggy-like kinase 42;shaggy-like kinase 42;shaggy-lik	1	78
17.0607	16.7309	16.7834	16.5366	16.9882	16.5617	17.1125	16.9302	17.0875	16.6723	16.6847	17.1436	Y	2	___1					0.998541	1.97e-10	136.52	97.262	136.52	0.073465	48186000	243	0.100662	1	-0.162833	-0.429964	0.563981	0.628877	-0.209866	-0.5746	AT1G09840.6;AT1G09840.5;AT1G09840.4;AT1G09840.3;AT1G09840.2;AT1G09840.1	243;243;243;243;243;243	AT1G09840.6	AT1G09840.6	FGSAKVLVKGEPNVSYICSRYYRAPELIFGA	shaggy-like protein kinase 41;shaggy-like protein kinase 41;shaggy-like protein kinase 41;shaggy-like protein kinase 41;shaggy-like protein kinase 41;shaggy-like protein kinase 41	1	134
17.0082	16.44	16.4806	18.0861	18.5757	18.2268	NaN	NaN	NaN	NaN	NaN	NaN	Y	3	___1	+	WT-man_WT-con			0.56136	1.52e-09	81.01	71.847	81.01	5.5921	9967400	321	2.97652	0	1.65327	3.81095	NaN	1	0	NaN	AT1G14000.1	321	AT1G14000.1	AT1G14000.1	FGLSKLIKVQNSHDVYKMTGETGSYRYMAPE	VH1-interacting kinase	1	194
16.4219	15.8471	16.0492	16.0806	16.4156	16.2561	15.3745	15.1442	15.3634	15.2169	15.1849	15.7395	Y	3	___1					0.503356	4.67e-05	48.376	35.527	48.376	0.39815	3494900	475	0.604207	0.72568	0.1447	0.367104	0.167306	0.893303	0.0863997	0.218854	AT1G60800.1;AT2G23950.1;AT3G25560.1;AT3G25560.2;AT5G16000.1;AT3G25560.3;AT4G30520.1	475;469;482;483;482;482;473	AT1G60800.1	AT1G60800.1	VTTAVRGTVGHIAPEYLSTGQSSEKTDVFGF	NSP-interacting kinase 3;Leucine-rich repeat protein kinase family protein;NSP-interacting kinase 2;NSP-interacting kinase 2;NSP-interacting kinase 1;NSP-interacting kinase 2;Leucine-rich repeat protein kinase family protein	1	618
15.6353	15.2909	15.2954	15.9955	16.5954	16.286	NaN	NaN	NaN	NaN	NaN	NaN	Y	2	___1	+	WT-man_WT-con			0.948325	1.2e-15	106.67	93.447	106.67	0.21641	7585600	679	2.18802	0.00411111	0.8851	2.17263	NaN	1	0	NaN	AT3G14350.2;AT3G14350.3;AT3G14350.1	679;688;716	AT3G14350.2	AT3G14350.2	KRTVGVGSGSSGVNDYM______________	STRUBBELIG-receptor family 7;STRUBBELIG-receptor family 7;STRUBBELIG-receptor family 7	1	1567
16.6188	16.1208	16.2665	16.219	16.5284	16.256	16.7611	16.432	16.8532	16.6403	16.6109	16.8718	Y	2	___1					0.998846	0.00254181	92.428	56.033	92.428	-0.15031	43480000	782	0.299379	0.930621	-0.000899633	-0.00238558	0.0581342	0.991205	0.0255667	0.0726006	AT3G25840.1;AT3G25840.2	782;520	AT3G25840.1	AT3G25840.1	DFGNAMFAGKNEVTPYLVSRFYRSPEIILGL	Protein kinase superfamily protein;Protein kinase superfamily protein	1	1714
15.4489	15.1719	15.105	15.7273	16.1423	15.8056	NaN	NaN	NaN	NaN	NaN	NaN	Y	2	___1					0.556584	3.67e-06	95.815	77.209	95.815	-4.9547	23643000	657	2.06927	0.014988	0.6498	1.77933	NaN	1	0	NaN	AT3G46290.1;AT3G51550.1;AT5G54380.1;AT5G24010.1;AT5G59700.1;AT5G61350.1;AT1G30570.1;AT3G04690.1;AT5G28680.1;AT2G21480.1;AT4G39110.1	657;709;682;661;654;702;692;689;693;696;697	AT3G46290.1;AT3G51550.1;AT5G54380.1	AT3G46290.1	VSTAVKGSFGYLDPEYFRRQQLTDKSDVYSF;VSTAVKGSFGYLDPEYFRRQQLTEKSDVYSF;VSTVVKGSFGYLDPEYFRRQQLTEKSDVYSF	hercules receptor kinase 1;Malectin/receptor-like protein kinase family protein;protein kinase family protein;Protein kinase superfamily protein;Protein kinase superfamily protein;Protein kinase superfamily protein;hercules receptor kinase 2;	1	1782;1846;3042
14.1725	13.6358	13.8557	13.8047	14.251	13.8875	16.5772	16.4292	16.6902	16.2791	16.3652	16.8942	Y	3	___1					0.879607	0.00395612	40.211	34.551	40.211	-1.2744	18350000	298	0.470447	0.795488	0.0930669	0.228391	0.0908459	0.94684	-0.0527	-0.129608	AT4G00720.1	298	AT4G00720.1	AT4G00720.1	FGSAKMLVPGEPNISYICSRYYRAPELIFGA	shaggy-like protein kinase 32	1	2014
15.9434	15.3146	15.4983	15.0339	15.4773	15.2702	15.0385	14.7294	15.2026	14.2958	14.4554	14.9749	Y	2	___1					0.665563	4e-17	115.91	102.46	115.91	-4.6113	43260000	235	0.0517105	1	-0.324967	-0.762127	0.771853	0.32926	-0.414799	-0.926855	AT4G35230.1	235	AT4G35230.1	AT4G35230.1	MKNSRDGKSYSTNLAYTPPEYLRNGRVTPES	BR-signaling kinase 1	1	2422
16.6437	16.159	16.2029	16.1259	16.5694	16.2345	16.3853	16.1029	16.4549	16.1565	16.2374	16.5333	Y	2	___1					0.995598	3.22e-13	160.69	123.53	160.69	0.020143	119070000	284	0.262637	0.959118	-0.025266	-0.0624824	0.011123	0.989253	-0.00529989	-0.014839	AT5G35980.1;AT5G35980.2	284;284	AT5G35980.1	AT5G35980.1	IDFGSACMEDKTVYSYIQSRYYRSPEVLLGY	yeast YAK1-related gene 1;yeast YAK1-related gene 1	1	2851
17.2977	16.7078	16.7902	16.4688	16.7805	16.6053	15.9368	15.7468	15.9221	15.3029	15.5169	15.9998	S	2	___2					0.947607	1.52e-06	91.024	71.465	91.024	0.5798	22645000	107	0.0460634	1	-0.3137	-0.773955	0.537888	0.555821	-0.262033	-0.631474	AT1G01540.1;AT1G01540.2;AT4G01330.1;AT4G01330.2	107;107;117;117	AT1G01540.1	AT1G01540.1	DIGKIEHRVVFSDRVSSGESRGTASASETAS	Protein kinase superfamily protein;Protein kinase superfamily protein;Protein kinase superfamily protein;Protein kinase superfamily protein	1;2	12
17.2977	16.7078	16.7902	16.4688	16.7805	16.6053	15.9368	15.7468	15.9221	15.3029	15.5169	15.9998	S	2	___2					0.925706	1.52e-06	91.024	71.465	91.024	0.5798	17235000	108	0.0460634	1	-0.3137	-0.773955	0.537888	0.552733	-0.262033	-0.631474	AT1G01540.1;AT1G01540.2;AT4G01330.1;AT4G01330.2	108;108;118;118	AT1G01540.1	AT1G01540.1	IGKIEHRVVFSDRVSSGESRGTASASETASY	Protein kinase superfamily protein;Protein kinase superfamily protein;Protein kinase superfamily protein;Protein kinase superfamily protein	2	12
17.1689	16.704	16.7611	16.5975	17.2617	16.7875	15.871	15.7847	16.1368	15.3096	15.527	16.1657	S	3	___2					0.997366	2.57e-07	53.453	41.712	53.453	0.49266	28615000	783	0.306675	0.926214	0.00423304	0.00949466	0.401318	0.638176	-0.2634	-0.551153	AT1G06840.1	783	AT1G06840.1	AT1G06840.1	FGLSRLAPVPDMEGISPQHVSTVVKGTPGYL	Leucine-rich repeat protein kinase family protein	1;2	86
17.1689	16.704	16.7611	16.5975	17.2617	16.7875	15.871	15.7847	16.1368	15.3096	15.527	16.1657	S	3	___2					0.82993	3.26e-05	47.728	37.77	45.546	1.1663	9986700	788	0.306675	0.92331	0.00423304	0.00949466	0.401318	0.634887	-0.2634	-0.551153	AT1G06840.1	788	AT1G06840.1	AT1G06840.1	LAPVPDMEGISPQHVSTVVKGTPGYLDPEYF	Leucine-rich repeat protein kinase family protein	2	86
16.4421	15.7612	16.0032	16.0644	16.4761	16.0918	15.883	15.4884	16.0419	16.1294	16.3034	16.3579	S	2	___2					0.978751	0.00078228	70.197	46.211	70.197	-1.9126	5497600	999	0.533607	0.745697	0.141933	0.32292	1.20952	0.209833	0.459133	1.2134	AT1G07650.1;AT1G07650.2	999;1005	AT1G07650.1	AT1G07650.1	LSRSLSFSTSGPRTASANSLVDAEEKTGLLD	Leucine-rich repeat transmembrane protein kinase;Leucine-rich repeat transmembrane protein kinase	2	97
16.4421	15.7612	16.0032	16.0644	16.4761	16.0918	15.883	15.4884	16.0419	16.1294	16.3034	16.3579	S	2	___2					0.999825	0.00078228	70.197	46.211	70.197	-1.9126	5497600	1002	0.533607	0.742483	0.141933	0.32292	1.20952	0.20767	0.459133	1.2134	AT1G07650.1;AT1G07650.2	1002;1008	AT1G07650.1	AT1G07650.1	SLSFSTSGPRTASANSLVDAEEKTGLLD___	Leucine-rich repeat transmembrane protein kinase;Leucine-rich repeat transmembrane protein kinase	2	97
16.2557	15.8164	15.8348	15.2958	16.1555	15.5666	NaN	NaN	NaN	NaN	NaN	NaN	S	3	___2					0.651817	1.96e-06	52.061	42.531	52.061	2.6781	3209500	589	0.0880093	1	-0.296333	-0.602892	NaN	1	0	NaN	AT1G10850.1	589	AT1G10850.1	AT1G10850.1	RAVREEETESGEEPTSSGNEASEEKLQALLS	Leucine-rich repeat protein kinase family protein	2	148
16.2557	15.8164	15.8348	15.2958	16.1555	15.5666	NaN	NaN	NaN	NaN	NaN	NaN	S	3	___2					0.651097	1.96e-06	52.061	42.531	52.061	2.6781	3209500	590	0.0880093	1	-0.296333	-0.602892	NaN	1	0	NaN	AT1G10850.1	590	AT1G10850.1	AT1G10850.1	AVREEETESGEEPTSSGNEASEEKLQALLSI	Leucine-rich repeat protein kinase family protein	2	148
14.2065	14.0506	13.6331	14.8708	15.0104	15.0127	15.4493	15.0305	15.468	16.11	16.125	16.6254	S	3	___2	+	WT-man_WT-con	+	Dec-man_Dec-con	1	4.81e-05	96.756	66.949	43.813	-0.81906	40701000	1128	2.61427	0	1.00123	2.65237	1.92619	0	0.970867	2.30316	AT1G16270.2;AT1G16270.1;AT1G04700.1;AT3G24715.1;AT1G79570.1	1027;1027;930;1000;1128	AT1G16270.2;AT1G79570.1	AT1G79570.1	VGDFGLSKIKRNTLVSGGVRGTLPWMAPELL	Protein kinase superfamily protein with octicosapeptide/Phox/Bem1p domain;Protein kinase superfamily protein with octicosapeptide/Phox/Bem1p domain;PB1 domain-containing protein tyrosine kinase;Protein kinase superfamily protein with octicosapeptide	1;2	232;840
16.32	15.5451	15.878	15.3544	15.8674	15.5382	NaN	NaN	NaN	NaN	NaN	NaN	S	3	___2					0.999562	1.04e-05	69.024	51.292	51.469	4.9436	18213000	630	0.0684373	1	-0.3277	-0.697268	NaN	1	0	NaN	AT1G18390.1;AT1G18390.2	630;636	AT1G18390.1	AT1G18390.1	NNGFGSEMDVVDVNKSGPLVAQSPDSVIVKW	Protein kinase superfamily protein;Protein kinase superfamily protein	1;2	257
16.32	15.5451	15.878	15.3544	15.8674	15.5382	NaN	NaN	NaN	NaN	NaN	NaN	S	3	___2					0.943109	0.00024024	51.469	29.271	51.469	4.9436	12997000	637	0.0684373	1	-0.3277	-0.697268	NaN	1	0	NaN	AT1G18390.1;AT1G18390.2	637;643	AT1G18390.1	AT1G18390.1	MDVVDVNKSGPLVAQSPDSVIVKWDSK____	Protein kinase superfamily protein;Protein kinase superfamily protein	1;2	257
16.8919	16.5748	16.5452	15.7908	16.2367	15.8736	14.8918	14.478	15.137	14.2009	14.3261	14.6872	S	3	___2					0.961452	0.000814022	75.89	52.039	75.89	-0.72128	2695700	815	0.00354022	1	-0.7036	-1.87003	0.827605	0.30519	-0.430867	-0.976325	AT1G48490.3;AT1G48490.2;AT1G48490.1	815;815;815	AT1G48490.3	AT1G48490.3	EDAPLEDDVVRSLRTSPVHLRDRISIDDFEV	Protein kinase superfamily protein;Protein kinase superfamily protein;Protein kinase superfamily protein	2	478
15.6175	15.1914	15.3412	14.1889	15.0017	14.5762	15.105	15.0626	15.2803	14.3048	14.3188	14.6008	S	3	___2			+	Dec-man_Dec-con	0.999995	6.24e-07	81.807	70.367	81.807	-0.021673	15706000	594	0.00886272	1	-0.794433	-1.70539	2.4949	0	-0.741167	-2.33657	AT1G49730.4;AT1G49730.1	594;664	AT1G49730.4	AT1G49730.4	WDSRKRSNLRIQRGDSRIFGPSSSTTSRSHY	Protein kinase superfamily protein;Protein kinase superfamily protein	1;2	495
14.737	13.6933	14.2567	13.5528	14.2837	12.6941	NaN	NaN	NaN	NaN	NaN	NaN	S	2	___2					0.995018	0.00283648	58.487	42.947	58.487	-1.0463	5430700	612	0.0607237	1	-0.7188	-0.958993	NaN	1	0	NaN	AT1G49730.4;AT1G49730.1	612;682	AT1G49730.4	AT1G49730.4	FGPSSSTTSRSHYSRSLPHSPINGFSF____	Protein kinase superfamily protein;Protein kinase superfamily protein	2	495
14.737	13.6933	14.2567	13.5528	14.2837	12.6941	NaN	NaN	NaN	NaN	NaN	NaN	S	2	___2					0.990795	0.00301524	58.487	42.947	58.487	-1.0463	7044600	616	0.0607237	1	-0.7188	-0.958993	NaN	1	0	NaN	AT1G49730.4;AT1G49730.1	616;686	AT1G49730.4	AT1G49730.4	SSTTSRSHYSRSLPHSPINGFSF________	Protein kinase superfamily protein;Protein kinase superfamily protein	1;2	495
12.195	12.4036	12.19	13.152	13.3103	13.0316	NaN	NaN	NaN	NaN	NaN	NaN	S	3	___2	+	WT-man_WT-con			0.823214	1.64e-08	64.327	52.406	47.371	-0.54229	10027000	816	3.26417	0	0.901767	2.93658	NaN	1	0	NaN	AT1G51890.2;AT1G51890.1	816;864	AT1G51890.2	AT1G51890.2	KQGSQATYIKESVEFSPSSASDFSPLAR___	Leucine-rich repeat protein kinase family protein;Leucine-rich repeat protein kinase family protein	1;2	522
12.195	12.4036	12.19	13.152	13.3103	13.0316	NaN	NaN	NaN	NaN	NaN	NaN	S	3	___2	+	WT-man_WT-con			0.828074	0.000111499	47.371	35.394	47.371	-0.54229	1799800	824	3.26417	0	0.901767	2.93658	NaN	1	0	NaN	AT1G51890.2;AT1G51890.1	824;872	AT1G51890.2	AT1G51890.2	IKESVEFSPSSASDFSPLAR___________	Leucine-rich repeat protein kinase family protein;Leucine-rich repeat protein kinase family protein	2	522
18.0335	17.1538	17.4857	18.4011	18.8281	18.128	NaN	NaN	NaN	NaN	NaN	NaN	S	3	___2					0.999309	1.12e-14	105.38	90.682	102.58	2.1284	112870000	377	1.58207	0.018	0.894733	1.69602	NaN	1	0	NaN	AT1G53730.1;AT1G53730.2	377;377	AT1G53730.1	AT1G53730.1	SLSINLRPPPIDRNKSFDDEDSTRKPIAVKK	STRUBBELIG-receptor family 6;STRUBBELIG-receptor family 6	1;2	548
18.0335	17.1538	17.4857	18.4011	18.8281	18.128	17.9397	17.4515	18.1883	18.5516	18.627	18.7756	S	3	___2					0.914466	1.07e-14	105.38	90.682	105.38	0.018797	75323000	383	1.58207	0.0177931	0.894733	1.69602	1.60367	0.0334	0.791567	1.85729	AT1G53730.1;AT1G53730.2	383;383	AT1G53730.1	AT1G53730.1	RPPPIDRNKSFDDEDSTRKPIAVKKSTVVVP	STRUBBELIG-receptor family 6;STRUBBELIG-receptor family 6	1;2	548
18.013	17.5859	17.6012	17.0092	17.4148	17.2056	16.4399	16.3854	16.6531	16.2422	16.3476	16.6527	S	2	___2					1	0.000146097	99.5	37.092	88.83	0.94815	10572000	60	0.00999215	1	-0.5235	-1.36886	0.205713	0.893667	-0.0786324	-0.226136	AT1G61590.1	60	AT1G61590.1	AT1G61590.1	FSKNHLGPLPSFRRLSFADLSRSSSARINED	Protein kinase superfamily protein	1;2	626
18.013	17.5859	17.6012	17.0092	17.4148	17.2056	16.4399	16.3854	16.6531	16.2422	16.3476	16.6527	S	2	___2					1	0.00121115	88.83	41.676	88.83	0.94815	6224000	65	0.00999215	1	-0.5235	-1.36886	0.205713	0.890294	-0.0786324	-0.226136	AT1G61590.1	65	AT1G61590.1	AT1G61590.1	LGPLPSFRRLSFADLSRSSSARINEDLAQTL	Protein kinase superfamily protein	2	626
16.3236	15.9825	16.0206	15.8007	16.193	15.8061	15.9539	15.622	15.9959	15.7824	15.8148	16.281	S	3	___2					1	2.97e-10	94.765	78.511	87.388	0.29964	7322200	326	0.0853972	1	-0.175633	-0.476154	0.196417	0.870775	0.102133	0.255447	AT1G63700.1	326	AT1G63700.1	AT1G63700.1	PSPRMTSPGPSSRIQSGAVTPLHPRAGGSTT	Protein kinase superfamily protein	1;2	644
15.9398	15.495	15.5943	15.2071	15.8548	15.4787	17.4844	17.245	17.5491	16.9876	17.1406	17.821	S	3	___2					0.999994	9.23e-11	84.942	71.197	84.942	0.62289	14512000	328	0.130774	1	-0.162834	-0.377666	0.150269	0.896966	-0.109767	-0.232399	AT1G66750.1	328	AT1G66750.1	AT1G66750.1	DALEPKASEQNQHGNSPAVLSPPGKMRRVMG	CDK-activating kinase 4	2	669
15.9398	15.495	15.5943	15.2071	15.8548	15.4787	17.4844	17.245	17.5491	16.9876	17.1406	17.821	S	3	___2					1	9.23e-11	84.942	71.197	84.942	0.62289	14512000	333	0.130774	1	-0.162834	-0.377666	0.150269	0.893542	-0.109767	-0.232399	AT1G66750.1	333	AT1G66750.1	AT1G66750.1	KASEQNQHGNSPAVLSPPGKMRRVMGPEGFT	CDK-activating kinase 4	2	669
14.798	14.3895	14.3519	14.9634	15.2123	14.9179	NaN	NaN	NaN	NaN	NaN	NaN	S	2	___2					0.916707	5.96e-06	89.356	70.253	89.356	-1.183	16221000	235	1.7226	0.0444815	0.518067	1.40155	NaN	1	0	NaN	AT1G69220.1	235	AT1G69220.1	AT1G69220.1	DNRKMQQQNSKMSTTSLPDSITREDPTTKYE	Protein kinase superfamily protein	1;2	706
16.5946	16.3017	16.2397	16.309	16.876	16.581	NaN	NaN	NaN	NaN	NaN	NaN	S	2	___2					0.696532	2.5e-11	132.85	95.658	132.85	0.33892	62020000	378	0.761512	0.604022	0.209999	0.529054	NaN	1	0	NaN	AT1G72710.1	378	AT1G72710.1	AT1G72710.1	VSSDPAISKDVVLSSSSFLRATGSSRRAAVS	casein kinase 1-like protein 2	1;2	746
16.5946	16.3017	16.2397	16.309	16.876	16.581	15.0189	14.6646	15.1222	15.3282	15.243	15.7747	S	2	___2					0.997532	1.6e-06	105.2	90.534	105.2	0.83613	1378600	379	0.761512	0.600739	0.209999	0.529054	1.12104	0.20357	0.5134	1.236	AT1G72710.1	379	AT1G72710.1	AT1G72710.1	SSDPAISKDVVLSSSSFLRATGSSRRAAVSS	casein kinase 1-like protein 2	2	746
17.8331	17.3668	17.4242	16.9126	17.4784	17.1228	NaN	NaN	NaN	NaN	NaN	NaN	S	3	___2					0.985479	9.7e-07	78.78	64.32	78.78	0.40299	44216000	429	0.0383957	1	-0.3701	-0.879214	NaN	1	0	NaN	AT1G72710.1	429	AT1G72710.1	AT1G72710.1	EAGSGSNSKIPVSRNSPIVSSEINKLSSPSR	casein kinase 1-like protein 2	1;2	746
17.8331	17.3668	17.4242	16.9126	17.4784	17.1228	NaN	NaN	NaN	NaN	NaN	NaN	S	3	___2					0.793762	1.7e-05	57.41	38.956	57.41	-1.1872	4810800	433	0.0383957	1	-0.3701	-0.879214	NaN	1	0	NaN	AT1G72710.1	433	AT1G72710.1	AT1G72710.1	GSNSKIPVSRNSPIVSSEINKLSSPSRATTS	casein kinase 1-like protein 2	2	746
16.0484	15.2139	15.5034	15.5241	15.8386	15.3279	15.373	14.31	15.5438	15.3032	15.1947	15.5259	S	2	___2					0.999956	8.15e-15	101.61	86.231	92.445	2.1499	19937000	621	0.273488	0.954576	-0.0250333	-0.0514768	0.266748	0.739981	0.265666	0.444196	AT1G73450.1;AT1G73460.1	616;621	AT1G73450.1;AT1G73460.1	AT1G73460.1	AADFGSEVRDSLAGGSSEGDFEYSRDHDPVA	Protein kinase superfamily protein;Protein kinase superfamily protein	1;2	758;759
16.0484	15.2139	15.5034	15.5241	15.8386	15.3279	15.373	14.31	15.5438	15.3032	15.1947	15.5259	S	2	___2					0.999958	8.15e-15	101.61	86.231	92.445	2.1499	19937000	622	0.273488	0.951751	-0.0250333	-0.0514768	0.266748	0.736523	0.265666	0.444196	AT1G73450.1;AT1G73460.1	617;622	AT1G73450.1;AT1G73460.1	AT1G73460.1	ADFGSEVRDSLAGGSSEGDFEYSRDHDPVAS	Protein kinase superfamily protein;Protein kinase superfamily protein	1;2	758;759
16.5326	16.3879	16.2291	15.9489	16.181	16.3695	15.0595	15.0223	15.0887	14.7706	14.7369	15.3085	S	3	___2					0.665792	4.82e-05	48.112	37.007	48.112	0.61093	4803700	675	0.0510497	1	-0.216733	-0.619377	0.25174	0.848385	-0.118166	-0.305998	AT1G73460.1	675	AT1G73460.1	AT1G73460.1	QASKNDGPDYIADNDSSGSFHVKIQTDGGFS	Protein kinase superfamily protein	2	759
16.5326	16.3879	16.2291	15.9489	16.181	16.3695	15.0595	15.0223	15.0887	14.7706	14.7369	15.3085	S	3	___2					0.665792	4.82e-05	48.112	37.007	48.112	0.61093	4803700	676	0.0510497	1	-0.216733	-0.619377	0.25174	0.84485	-0.118166	-0.305998	AT1G73460.1	676	AT1G73460.1	AT1G73460.1	ASKNDGPDYIADNDSSGSFHVKIQTDGGFSF	Protein kinase superfamily protein	2	759
16.5326	16.3879	16.2291	15.9489	16.181	16.3695	15.0595	15.0223	15.0887	14.7706	14.7369	15.3085	S	3	___2					0.665792	4.82e-05	48.112	37.007	48.112	0.61093	4803700	678	0.0510497	1	-0.216733	-0.619377	0.25174	0.841344	-0.118166	-0.305998	AT1G73460.1	678	AT1G73460.1	AT1G73460.1	KNDGPDYIADNDSSGSFHVKIQTDGGFSFGS	Protein kinase superfamily protein	2	759
15.3367	14.7424	14.9225	17.053	17.4969	17.1348	NaN	NaN	NaN	NaN	NaN	NaN	S	3	___2	+	WT-man_WT-con			1	6.44e-09	118.28	85.016	61.212	0.16966	48338000	103	3.55245	0	2.2277	5.27121	NaN	1	0	NaN	AT1G73660.1	103	AT1G73660.1	AT1G73660.1	GLSNWLSSVGHRKIPSPPNSFNAKNRAATVD	protein tyrosine kinase family protein	1;2	763
15.3367	14.7424	14.9225	17.053	17.4969	17.1348	NaN	NaN	NaN	NaN	NaN	NaN	S	3	___2	+	WT-man_WT-con			1	0.00116017	61.212	48.635	61.212	0.16966	3070400	107	3.55245	0	2.2277	5.27121	NaN	1	0	NaN	AT1G73660.1	107	AT1G73660.1	AT1G73660.1	WLSSVGHRKIPSPPNSFNAKNRAATVDDTVV	protein tyrosine kinase family protein	2	763
17.4865	16.9983	17.0876	16.9859	17.3152	16.9589	13.4324	13.2641	13.7469	13.1163	13.4242	13.9472	S	3	___2					0.577174	4e-06	71.148	60.092	71.148	1.2276	7877700	564	0.158202	1	-0.104133	-0.267839	0.017467	1	0.0147667	0.0307141	AT2G01210.1	564	AT2G01210.1	AT2G01210.1	SDFGLARLANIAGGSSPTIQSNRIIQTDQQP	Leucine-rich repeat protein kinase family protein	2	868
17.4865	16.9983	17.0876	16.9859	17.3152	16.9589	13.4324	13.2641	13.7469	13.1163	13.4242	13.9472	S	3	___2					0.997906	4e-06	71.148	60.092	63.869	0.53855	7877700	569	0.158202	1	-0.104133	-0.267839	0.017467	1	0.0147667	0.0307141	AT2G01210.1	569	AT2G01210.1	AT2G01210.1	ARLANIAGGSSPTIQSNRIIQTDQQPQERQQ	Leucine-rich repeat protein kinase family protein	2	868
18.1058	17.6669	17.7566	17.2826	17.7972	17.4471	17.9942	17.8371	18.1673	17.8343	17.9217	18.3887	S	3	___2					0.997151	4.16e-12	105.28	86.965	105.28	-0.83389	29256000	188	0.0395384	1	-0.334134	-0.830443	0.0879449	0.947219	0.0487003	0.122749	AT2G11520.1	188	AT2G11520.1	AT2G11520.1	PSSEKIPQSPFRAPPSPSRVPQSPSRYAMSP	calmodulin-binding receptor-like cytoplasmic kinase 3	1;2	909
16.4547	16.0592	16.1151	15.6537	16.1475	15.9154	NaN	NaN	NaN	NaN	NaN	NaN	S	3	___2					0.6622	8.06e-05	64.275	47.275	64.275	0.64657	7279000	190	0.041519	1	-0.304134	-0.782402	NaN	1	0	NaN	AT2G11520.1	190	AT2G11520.1	AT2G11520.1	SEKIPQSPFRAPPSPSRVPQSPSRYAMSPRP	calmodulin-binding receptor-like cytoplasmic kinase 3	2	909
17.5528	17.0932	17.1992	16.7191	17.2435	16.8348	17.342	17.2383	17.5718	17.3264	17.4543	17.93	S	2	___2					1	0.00219966	93.429	32.992	93.429	-0.35304	27574000	181	0.0394176	1	-0.349266	-0.849378	0.37458	0.743038	0.1862	0.455924	AT2G11520.1	181	AT2G11520.1	AT2G11520.1	VSSFEMSPSSEKIPQSPFRAPPSPSRVPQSP	calmodulin-binding receptor-like cytoplasmic kinase 3	1;2	909
16.7607	16.3253	16.2272	15.8984	16.4537	15.9912	NaN	NaN	NaN	NaN	NaN	NaN	S	3	___2					0.912176	0.0286287	52.705	15.156	46.318	1.0405	12532000	755	0.05674	1	-0.3233	-0.739094	NaN	1	0	NaN	AT2G20050.2;AT2G20050.1	755;758	AT2G20050.2	AT2G20050.2	PLTNISDDGPKTRHSSFELSKESAKVTDTTA	protein serine/threonine phosphatases;protein kinases;catalytics;cAMP-dependent protein kinase regulators;ATP binding;protein serine/threonine phosphatases;protein serine/threonine phosphatases;protein kinases;catalytics;cAMP-dependent protein kinase re	2	978
15.4372	15.2126	15.2965	15.9877	16.4419	15.8757	NaN	NaN	NaN	NaN	NaN	NaN	S	3	___2	+	WT-man_WT-con			0.512364	0.00136448	40.83	29.309	40.83	-0.26673	6621400	453	2.18121	0.00484211	0.786334	2.0419	NaN	1	0	NaN	AT2G23200.1	453	AT2G23200.1	AT2G23200.1	VEGTVWSPLPLHRGGSSDNRPISQYHNSPLR	Protein kinase superfamily protein	2	1017
15.4372	15.2126	15.2965	15.9877	16.4419	15.8757	NaN	NaN	NaN	NaN	NaN	NaN	S	3	___2	+	WT-man_WT-con			0.999828	1.02e-36	148.01	130.31	148.01	1.8667	65704000	465	2.18121	0.00477922	0.786334	2.0419	NaN	1	0	NaN	AT2G23200.1	465	AT2G23200.1	AT2G23200.1	RGGSSDNRPISQYHNSPLRNLHLGLTIPFTD	Protein kinase superfamily protein	1;2	1017
15.7932	15.229	15.3599	14.9819	15.3615	15.1072	16.4696	16.3802	16.5376	15.9588	16.1814	16.5017	S	3	___2					0.637151	0.00207773	42.64	22.259	42.64	-3.186	1640700	649	0.0463139	1	-0.3105	-0.768933	0.689641	0.523854	-0.2485	-0.682646	AT2G26730.1	649	AT2G26730.1	AT2G26730.1	DDPSKGSEGQTPPGESRTPPRSVTP______	Leucine-rich repeat protein kinase family protein	2	1061
16.3384	15.9388	16.1241	16.6375	16.871	16.5504	NaN	NaN	NaN	NaN	NaN	NaN	S	3	___2					0.991707	1.3e-29	127.58	108.03	127.58	-0.80991	85126000	777	1.97626	0.0275368	0.552534	1.57881	NaN	1	0	NaN	AT2G35050.1	777	AT2G35050.1	AT2G35050.1	QSEKKNVETNTPEHVSQTETSAKAVPQGHNE	Protein kinase superfamily protein with octicosapeptide/Phox/Bem1p domain	1;2	1163
16.3347	15.6184	15.9002	18.0124	18.4496	17.881	14.4482	14.0457	14.8483	15.973	16.1204	16.5064	S	3	___2	+	WT-man_WT-con	+	Dec-man_Dec-con	0.991505	1.91e-05	56.055	37.76	44.925	-0.29571	16660000	555	3.18114	0	2.16323	4.60182	2.47258	0	1.75253	3.64337	AT2G35050.1	555	AT2G35050.1	AT2G35050.1	PDPSSSTLSEKSLRKSEDHVENNLSAKEPKM	Protein kinase superfamily protein with octicosapeptide/Phox/Bem1p domain	1;2	1163
16.3347	15.6184	15.9002	18.0124	18.4496	17.881	NaN	NaN	NaN	NaN	NaN	NaN	S	4	___2	+	WT-man_WT-con			0.988478	1.91e-05	56.055	37.76	56.055	-0.59505	8163200	564	3.18114	0	2.16323	4.60182	NaN	1	0	NaN	AT2G35050.1	564	AT2G35050.1	AT2G35050.1	EKSLRKSEDHVENNLSAKEPKMRKEHSTTRV	Protein kinase superfamily protein with octicosapeptide/Phox/Bem1p domain	2	1163
15.4201	15.5022	15.2528	14.7518	15.4187	15.0159	NaN	NaN	NaN	NaN	NaN	NaN	S	2	___2					0.812538	2.64e-12	93.348	76.774	89.541	0.21415	44356000	619	0.0426609	1	-0.329567	-0.809107	NaN	1	0	NaN	AT3G02880.1	619	AT3G02880.1	AT3G02880.1	SMAEVTRLIEEVSHSSGSPNPVSD_______	Leucine-rich repeat protein kinase family protein	1;2	1381
15.0053	14.6141	14.6271	14.5143	15.0911	14.6856	15.6631	15.7387	15.6615	15.1601	15.0308	15.9339	S	3	___2					0.584931	8.85e-10	85.808	76.376	85.808	0.88885	12535000	621	0.324215	0.905231	0.0148335	0.0358478	0.479962	0.543291	-0.312833	-0.647537	AT3G02880.1	621	AT3G02880.1	AT3G02880.1	AEVTRLIEEVSHSSGSPNPVSD_________	Leucine-rich repeat protein kinase family protein	2	1381
16.2276	16.1254	15.9736	15.6379	16.2642	15.8602	15.6631	15.7387	15.6615	15.1601	15.0308	15.9339	S	3	___2					0.999922	8.85e-10	89.541	77.315	85.808	0.88885	27066000	626	0.0955712	1	-0.1881	-0.473078	0.479962	0.540205	-0.312833	-0.647537	AT3G02880.1	626	AT3G02880.1	AT3G02880.1	LIEEVSHSSGSPNPVSD______________	Leucine-rich repeat protein kinase family protein	2	1381
14.4303	13.9536	13.9115	14.0671	14.6009	14.1368	NaN	NaN	NaN	NaN	NaN	NaN	S	3	___2					0.822407	0.000375653	59.27	38.606	59.27	4.4581	1111700	112	0.591931	0.714911	0.1698	0.389362	NaN	1	0	NaN	AT3G08760.1	112	AT3G08760.1	AT3G08760.1	QDEQPRDPRTSTKESSPQPLPLPSPRTGSSL	Protein kinase superfamily protein	2	1462
14.4303	13.9536	13.9115	14.0671	14.6009	14.1368	NaN	NaN	NaN	NaN	NaN	NaN	S	2	___2					0.999995	4.67e-13	118.73	95.688	118.73	-0.96443	8511600	120	0.591931	0.71157	0.1698	0.389362	NaN	1	0	NaN	AT3G08760.1	120	AT3G08760.1	AT3G08760.1	RTSTKESSPQPLPLPSPRTGSSLKNWGSFKS	Protein kinase superfamily protein	1;2	1462
16.4109	15.8146	15.9002	17.8762	18.3362	17.8444	NaN	NaN	NaN	NaN	NaN	NaN	S	2	___2	+	WT-man_WT-con			0.975227	5.66e-06	116.74	84.127	116.74	-4.765	7827900	377	3.1952	0	1.97703	4.44533	NaN	1	0	NaN	AT3G10540.1;AT5G04510.2;AT5G04510.1	377;382;382	AT3G10540.1	AT3G10540.1	HNGLSESSGSITRLASIDSFDSRWQQFLEPG	3-phosphoinositide-dependent protein kinase;3'-phosphoinositide-dependent protein kinase 1;3'-phosphoinositide-dependent protein kinase 1	2	1495
16.4109	15.8146	15.9002	17.8762	18.3362	17.8444	NaN	NaN	NaN	NaN	NaN	NaN	S	2	___2	+	WT-man_WT-con			0.979359	1.15e-06	126.03	106.04	116.74	-4.765	259160000	380	3.1952	0	1.97703	4.44533	NaN	1	0	NaN	AT3G10540.1;AT5G04510.2;AT5G04510.1	380;385;385	AT3G10540.1	AT3G10540.1	LSESSGSITRLASIDSFDSRWQQFLEPGESV	3-phosphoinositide-dependent protein kinase;3'-phosphoinositide-dependent protein kinase 1;3'-phosphoinositide-dependent protein kinase 1	1;2	1495
13.7768	12.4873	13.2872	13.03	13.2615	12.9719	NaN	NaN	NaN	NaN	NaN	NaN	S	3	___2					0.997198	3.57e-05	44.596	28.289	44.596	-0.3246	9983800	308	0.227657	1	-0.0959667	-0.16374	NaN	1	0	NaN	AT3G13530.1	308	AT3G13530.1	AT3G13530.1	YMKEATASSEKDDEGSQDAAESLSGENVGIS	mitogen-activated protein kinase kinase kinase 7	2	1549
13.7768	12.4873	13.2872	13.03	13.2615	12.9719	NaN	NaN	NaN	NaN	NaN	NaN	S	3	___2					0.537762	3.57e-05	44.596	28.289	44.596	-0.3246	9983800	314	0.227657	1	-0.0959667	-0.16374	NaN	1	0	NaN	AT3G13530.1	314	AT3G13530.1	AT3G13530.1	ASSEKDDEGSQDAAESLSGENVGISKTDSKS	mitogen-activated protein kinase kinase kinase 7	2	1549
17.7801	17.1985	17.3117	16.3725	16.7733	16.3393	NaN	NaN	NaN	NaN	NaN	NaN	S	3	___2					0.999266	2.39e-05	62.362	55.786	62.362	-0.32331	11260000	918	0.00314652	1	-0.935067	-2.19423	NaN	1	0	NaN	AT3G13530.1	918	AT3G13530.1	AT3G13530.1	EQVRPLLSLLDKEPPSRHYSGQLDYVKHITG	mitogen-activated protein kinase kinase kinase 7	2	1549
17.7801	17.1985	17.3117	16.3725	16.7733	16.3393	NaN	NaN	NaN	NaN	NaN	NaN	S	3	___2					0.999359	2.39e-05	101.6	69.072	84.352	0.35494	48482000	922	0.00314652	1	-0.935067	-2.19423	NaN	1	0	NaN	AT3G13530.1	922	AT3G13530.1	AT3G13530.1	PLLSLLDKEPPSRHYSGQLDYVKHITGIERH	mitogen-activated protein kinase kinase kinase 7	1;2	1549
16.6966	15.9638	16.0197	15.5696	16.2394	15.7446	15.9657	15.739	16.1533	15.7042	15.7609	16.4314	S	4	___2					0.882811	0.000115859	52.169	38.982	52.169	-0.15374	2434400	875	0.0684301	1	-0.375499	-0.737233	0.0162183	1	0.0128333	0.0277506	AT3G13530.1	875	AT3G13530.1	AT3G13530.1	ASTSGTEDVRQQHRISLSANRTSTDKLQKLA	mitogen-activated protein kinase kinase kinase 7	2	1549
19.0259	18.4582	18.5653	18.5131	18.9717	18.669	18.3905	18.0101	18.4818	18.0733	18.1248	18.6491	S	3	___2					0.884918	5.8e-06	84.842	67.9	84.842	3.429	11606000	337	0.355541	0.878582	0.0348002	0.0828339	0.0166471	0.999889	-0.0117334	-0.0270427	AT3G13530.1	337	AT3G13530.1	AT3G13530.1	ISKTDSKSKLPLVGVSSFRSEKDQSTPSDLG	mitogen-activated protein kinase kinase kinase 7	2	1549
19.0259	18.4582	18.5653	18.5131	18.9717	18.669	18.3905	18.0101	18.4818	18.0733	18.1248	18.6491	S	2	___2					0.963083	5.8e-06	93.325	69.17	93.325	1.3663	43754000	338	0.355541	0.875653	0.0348002	0.0828339	0.0166471	0.996812	-0.0117334	-0.0270427	AT3G13530.1	338	AT3G13530.1	AT3G13530.1	SKTDSKSKLPLVGVSSFRSEKDQSTPSDLGE	mitogen-activated protein kinase kinase kinase 7	1;2	1549
18.606	18.1124	18.2225	18.2386	18.7316	18.2442	17.3138	17.039	17.4671	17.7184	17.7153	18.1698	S	4	___2					0.999996	6.72e-11	88.396	71.731	66.282	-0.25564	156020000	354	0.454818	0.798631	0.0911662	0.216267	1.41174	0.117543	0.594533	1.50073	AT3G17410.1;AT1G48210.2;AT1G48210.1	354;353;353	AT3G17410.1	AT3G17410.1	SIVVKALQPLLNPPRSAPQTPHRNPY_____	Protein kinase superfamily protein;Protein kinase superfamily protein;Protein kinase superfamily protein	1;2	1607
15.1002	14.6827	14.8667	13.8537	14.1185	13.9027	15.4988	15.3646	15.6753	14.2218	14.4481	14.9213	S	3	___2			+	Dec-man_Dec-con	0.798073	0.000647835	70.056	49.536	53.327	0.36686	154670000	869	0.00068447	1	-0.9249	-2.67594	1.92176	0	-0.9825	-2.31252	AT3G17850.1	869	AT3G17850.1	AT3G17850.1	EDAPLEDDVVRSLRTSPVHPRDRTSIDDFEI	Protein kinase superfamily protein	1;2	1614
16.8199	16.0742	16.2717	16.4024	16.824	16.3597	NaN	NaN	NaN	NaN	NaN	NaN	S	3	___2					0.795478	1.13e-07	61.096	46.786	61.096	-0.021836	5523800	17	0.50273	0.762757	0.140099	0.299496	NaN	1	0	NaN	AT3G44850.1	17	AT3G44850.1	AT3G44850.1	AEDKNNGRVNDESEYSSEDEGTEDYKKGGYH	Protein kinase superfamily protein	2	1773
16.8199	16.0742	16.2717	16.4024	16.824	16.3597	NaN	NaN	NaN	NaN	NaN	NaN	S	3	___2					0.795478	1.13e-07	61.096	46.786	61.096	-0.021836	5523800	18	0.50273	0.759525	0.140099	0.299496	NaN	1	0	NaN	AT3G44850.1	18	AT3G44850.1	AT3G44850.1	EDKNNGRVNDESEYSSEDEGTEDYKKGGYHT	Protein kinase superfamily protein	2	1773
16.5619	16.143	16.2702	16.4305	16.8562	16.3273	NaN	NaN	NaN	NaN	NaN	NaN	S	3	___2					0.833403	0.0130737	42.277	25.783	42.277	-2.1435	4948900	410	0.750518	0.601708	0.212966	0.527275	NaN	1	0	NaN	AT3G45780.2;AT3G45780.1	410;410	AT3G45780.2	AT3G45780.2	MQRINEIPEKKSRKSSLSFMGIKKKSESLDE	phototropin 1;phototropin 1	2	1779
14.8922	14.4155	14.8003	14.207	14.291	14.3725	14.3347	13.9558	14.394	14.2663	14.0286	14.6221	S	3	___2					0.647589	1.73e-09	96.734	63.246	44.047	5.4305	2135300	165	0.0120977	1	-0.4125	-1.16647	0.129091	0.916861	0.0775	0.184345	AT3G45780.2;AT3G45780.1	165;165	AT3G45780.2	AT3G45780.2	GKKTTSQRNSQNSCRSSGEMSDGDVPGGRSG	phototropin 1;phototropin 1	2	1779
14.8922	14.4155	14.8003	14.207	14.291	14.3725	14.3347	13.9558	14.394	14.2663	14.0286	14.6221	S	3	___2					0.647589	1.73e-09	96.734	63.246	44.047	5.4305	2135300	166	0.0120977	1	-0.4125	-1.16647	0.129091	0.913527	0.0775	0.184345	AT3G45780.2;AT3G45780.1	166;166	AT3G45780.2	AT3G45780.2	KKTTSQRNSQNSCRSSGEMSDGDVPGGRSGI	phototropin 1;phototropin 1	2	1779
14.8922	14.4155	14.8003	14.207	14.291	14.3725	14.3347	13.9558	14.394	14.2663	14.0286	14.6221	S	2	___2					0.999781	6.48e-09	96.551	80.91	96.551	5.1192	3197000	170	0.0120977	1	-0.4125	-1.16647	0.129091	0.910217	0.0775	0.184345	AT3G45780.2;AT3G45780.1	170;170	AT3G45780.2	AT3G45780.2	SQRNSQNSCRSSGEMSDGDVPGGRSGIPRVS	phototropin 1;phototropin 1	1;2	1779
16.5619	16.143	16.2702	16.4305	16.8562	16.3273	16.9399	16.4423	17.1967	17.8516	17.7807	18.2461	S	3	___2			+	Dec-man_Dec-con	0.561236	0.0130737	42.277	25.783	42.277	-2.1435	4948900	406	0.750518	0.598473	0.212966	0.527275	1.84838	0	1.09983	2.36744	AT3G45780.2;AT3G45780.1	406;406	AT3G45780.2	AT3G45780.2	RRNSMQRINEIPEKKSRKSSLSFMGIKKKSE	phototropin 1;phototropin 1	2	1779
16.6774	16.3049	16.2776	15.8977	16.4278	16.0478	17.215	17.1238	17.3402	17.0089	16.9152	17.557	S	2	___2					0.997223	6.68e-08	109.72	88.258	109.72	-5.7328	61499000	503	0.0507434	1	-0.295533	-0.731965	0.114153	0.9422	-0.0659676	-0.160994	AT3G58640.2;AT3G58640.1	503;503	AT3G58640.2	AT3G58640.2	LSREPLDPQKAISLPSSPQNYRSQYEQSGSS	Mitogen activated protein kinase kinase kinase-related;Mitogen activated protein kinase kinase kinase-related	2	1949
16.6774	16.3049	16.2776	15.8977	16.4278	16.0478	17.215	17.1238	17.3402	17.0089	16.9152	17.557	S	2	___2					0.999836	1.73e-12	137.01	108.61	109.72	-5.7328	72260000	504	0.0507434	1	-0.295533	-0.731965	0.114153	0.938847	-0.0659676	-0.160994	AT3G58640.2;AT3G58640.1	504;504	AT3G58640.2	AT3G58640.2	SREPLDPQKAISLPSSPQNYRSQYEQSGSSH	Mitogen activated protein kinase kinase kinase-related;Mitogen activated protein kinase kinase kinase-related	1;2	1949
16.5949	16.1882	16.2514	15.6917	16.2625	15.8292	NaN	NaN	NaN	NaN	NaN	NaN	S	2	___2					0.999998	2.75e-14	142.76	108.23	142.76	-5.4304	7155200	62	0.0274238	1	-0.417033	-1.00874	NaN	1	0	NaN	AT4G08500.1	62	AT4G08500.1	AT4G08500.1	SAEDLSVSTSSLMTRSLEFPEPTSFRIGGGV	MAPK/ERK kinase kinase 1	1;2	2067
16.5949	16.1882	16.2514	15.6917	16.2625	15.8292	15.0565	14.8745	15.1698	14.186	14.2032	14.7269	S	2	___2					0.964206	1.85e-08	112.94	89.91	112.94	1.3556	11583000	70	0.0274238	1	-0.417033	-1.00874	1.54574	0.0756429	-0.661567	-1.66539	AT4G08500.1	70	AT4G08500.1	AT4G08500.1	TSSLMTRSLEFPEPTSFRIGGGVGEMDRIYR	MAPK/ERK kinase kinase 1	1;2	2067
16.1123	15.7183	15.8172	15.7808	16.3103	15.8932	13.513	12.6448	13.2598	13.272	12.4044	13.3906	S	3	___2					1	2.76e-18	133.96	105.16	90.422	-0.17408	147140000	514	0.51955	0.764988	0.112167	0.280506	0.104212	0.915218	-0.116866	-0.19354	AT4G10730.1	514	AT4G10730.1	AT4G10730.1	SESERQLKSSVRRAPSFSGPLNLPNRASANS	Protein kinase superfamily protein	1;2	2086
16.1123	15.7183	15.8172	15.7808	16.3103	15.8932	13.513	12.6448	13.2598	13.272	12.4044	13.3906	S	3	___2					1	3.02e-36	171.51	138.3	90.422	-0.17408	13657000	516	0.51955	0.761852	0.112167	0.280506	0.104212	0.911853	-0.116866	-0.19354	AT4G10730.1	516	AT4G10730.1	AT4G10730.1	SERQLKSSVRRAPSFSGPLNLPNRASANSLS	Protein kinase superfamily protein	1;2	2086
16.0332	15.4012	15.5911	14.697	15.4572	14.8893	NaN	NaN	NaN	NaN	NaN	NaN	S	2	___2					0.578653	2.3e-05	73.156	62.06	73.156	0.65186	2115800	104	0.0197236	1	-0.660666	-1.3342	NaN	1	0	NaN	AT4G19110.3;AT4G19110.1;AT4G19110.2	104;160;160	AT4G19110.3	AT4G19110.3	LAREVNSSPPFTEYVSTRWYRAPEVLLQSYV	Protein kinase superfamily protein;Protein kinase superfamily protein;Protein kinase superfamily protein	2	2195
15.9704	15.429	15.5662	16.1727	16.546	16.0173	14.2816	14.3708	14.2809	14.6737	14.7697	15.1557	S	3	___2					0.810943	2.88e-07	92.8	75.921	80.746	-2.0701	16643000	542	1.52832	0.047964	0.590133	1.3857	1.67915	0.0916129	0.555267	1.58516	AT4G22130.2;AT4G22130.1	542;683	AT4G22130.2	AT4G22130.2	QLVRLVQRASVVKRRSSDDTGFSYRTPEHEH	STRUBBELIG-receptor family 8;STRUBBELIG-receptor family 8	1;2	2221
17.1604	16.7779	16.9597	16.96	17.0656	17.1123	NaN	NaN	NaN	NaN	NaN	NaN	S	2	___2					1	5.44e-08	85.355	48.163	85.355	-0.23049	21189000	405	0.569146	0.787325	0.0799662	0.250446	NaN	1	0	NaN	AT5G13160.1	405	AT5G13160.1	AT5G13160.1	NDDGGGSGSKFDLEGSEKEDSPRETARILNR	Protein kinase superfamily protein	1;2	2649
17.1604	16.7779	16.9597	16.96	17.0656	17.1123	NaN	NaN	NaN	NaN	NaN	NaN	S	3	___2					0.895685	5.44e-08	65.213	54.109	65.213	-2.0571	8494700	410	0.569146	0.784176	0.0799662	0.250446	NaN	1	0	NaN	AT5G13160.1	410	AT5G13160.1	AT5G13160.1	GSGSKFDLEGSEKEDSPRETARILNRDINRE	Protein kinase superfamily protein	2	2649
17.9092	17.185	17.6007	17.5476	17.8811	17.1354	15.6576	14.8832	15.9564	15.5358	15.6302	15.5463	S	4	___2					0.924145	3.64e-09	73.696	48.106	73.696	0.29485	4168900	436	0.25641	0.983029	-0.0436001	-0.0870449	0.0786854	0.947917	0.0717001	0.137573	AT5G13530.2;AT5G13530.1	436;436	AT5G13530.2	AT5G13530.2	AMLATFLRHLQEIPRSPSASPDNGIAKICEV	protein kinases;ubiquitin-protein ligases;protein kinases;ubiquitin-protein ligases	2	2657
17.9092	17.185	17.6007	17.5476	17.8811	17.1354	15.6576	14.8832	15.9564	15.5358	15.6302	15.5463	S	4	___2					0.72435	3.64e-09	73.696	48.106	73.696	0.29485	4168900	440	0.25641	0.980163	-0.0436001	-0.0870449	0.0786854	0.944648	0.0717001	0.137573	AT5G13530.2;AT5G13530.1	440;440	AT5G13530.2	AT5G13530.2	TFLRHLQEIPRSPSASPDNGIAKICEVNIVQ	protein kinases;ubiquitin-protein ligases;protein kinases;ubiquitin-protein ligases	2	2657
13.7794	13.5068	13.21	13.5255	14.3211	14.0831	NaN	NaN	NaN	NaN	NaN	NaN	S	3	___2					0.903605	0.000123024	44.052	36.859	44.052	1.6279	2768600	706	1.06609	0.257493	0.477834	0.980299	NaN	1	0	NaN	AT5G14210.1	706	AT5G14210.1	AT5G14210.1	TKGEAFLLNEMTSFGSQDGRQKIVSPTVLTT	Leucine-rich repeat protein kinase family protein	2	2665
15.0374	14.4682	14.5961	17.7428	18.1936	17.868	NaN	NaN	NaN	NaN	NaN	NaN	S	2	___2	+	WT-man_WT-con			0.9717	5.88e-11	138.63	117.12	138.63	0.67999	6977800	451	4.21662	0	3.23423	7.72664	NaN	1	0	NaN	AT5G14720.1	451	AT5G14720.1	AT5G14720.1	NVNSGQQLLTKASIGSLAETTKEEDTAAQNT	Protein kinase superfamily protein	2	2674
13.5071	12.8403	13.2537	13.2517	13.3086	12.4594	NaN	NaN	NaN	NaN	NaN	NaN	S	2	___2					0.895742	0.0207219	53.237	47.153	53.237	-3.4665	5217300	619	0.153343	1	-0.1938	-0.361582	NaN	1	0	NaN	AT5G16590.1	619	AT5G16590.1	AT5G16590.1	PEVTRLIEEVSRSPASPGPLSD_________	Leucine-rich repeat protein kinase family protein	2	2701
13.5071	12.8403	13.2537	13.2517	13.3086	12.4594	NaN	NaN	NaN	NaN	NaN	NaN	S	2	___2					0.999994	0.0207219	53.237	47.153	53.237	-3.4665	5217300	624	0.153343	1	-0.1938	-0.361582	NaN	1	0	NaN	AT5G16590.1	624	AT5G16590.1	AT5G16590.1	LIEEVSRSPASPGPLSD______________	Leucine-rich repeat protein kinase family protein	2	2701
16.84	16.3257	16.4919	14.9493	15.346	14.9575	NaN	NaN	NaN	NaN	NaN	NaN	S	3	___2					0.999524	2.18e-10	90.464	81.059	90.464	0.035317	6890800	401	0.000399947	1	-1.46827	-3.66854	NaN	1	0	NaN	AT5G18610.2;AT5G18610.1	401;401	AT5G18610.2	AT5G18610.2	TRDDRRSLGDGSSLDSPAETRSRLGSPATHK	Protein kinase superfamily protein;Protein kinase superfamily protein	2	2730
16.84	16.3257	16.4919	14.9493	15.346	14.9575	NaN	NaN	NaN	NaN	NaN	NaN	S	3	___2					0.810046	6.51e-13	96.391	73.062	90.464	0.035317	12610000	407	0.000399947	1	-1.46827	-3.66854	NaN	1	0	NaN	AT5G18610.2;AT5G18610.1	407;407	AT5G18610.2	AT5G18610.2	SLGDGSSLDSPAETRSRLGSPATHKNSPDYR	Protein kinase superfamily protein;Protein kinase superfamily protein	1;2	2730
14.0491	13.9645	13.9669	13.6903	14.3203	13.7723	NaN	NaN	NaN	NaN	NaN	NaN	S	2	___2					0.999782	1.09e-21	126.71	112.03	126.71	-4.6303	23653000	1049	0.206937	1	-0.0658668	-0.16479	NaN	1	0	NaN	AT5G56890.1	1049	AT5G56890.1	AT5G56890.1	SSARMARYPLLPNYDSEPDTERGLSTSEMYT	Protein kinase superfamily protein	1;2	3074
17.5778	16.904	17.3361	16.9387	17.1962	16.9041	NaN	NaN	NaN	NaN	NaN	NaN	S	3	___2					1	0.014586	45.438	21.013	45.438	-1.2706	6856000	145	0.0702374	1	-0.259633	-0.621791	NaN	1	0	NaN	AT5G58950.1	145	AT5G58950.1	AT5G58950.1	VESEKGMKPKLSHKNSFDKRSFNLRSPSGPI	Protein kinase superfamily protein	2	3116
17.5778	16.904	17.3361	16.9387	17.1962	16.9041	NaN	NaN	NaN	NaN	NaN	NaN	S	2	___2					1	0.014586	66.429	28.296	66.429	-0.32979	10463000	150	0.0702374	1	-0.259633	-0.621791	NaN	1	0	NaN	AT5G58950.1	150	AT5G58950.1	AT5G58950.1	GMKPKLSHKNSFDKRSFNLRSPSGPIRDLGT	Protein kinase superfamily protein	1;2	3116
16.2557	15.8164	15.8348	15.2958	16.1555	15.5666	NaN	NaN	NaN	NaN	NaN	NaN	T	3	___2					0.726627	8.87e-34	111.6	97.869	111.6	-1.2068	11299000	588	0.0880093	1	-0.296333	-0.602892	NaN	1	0	NaN	AT1G10850.1	588	AT1G10850.1	AT1G10850.1	VRAVREEETESGEEPTSSGNEASEEKLQALL	Leucine-rich repeat protein kinase family protein	1;2	148
14.2065	14.0506	13.6331	14.8708	15.0104	15.0127	15.4493	15.0305	15.468	16.11	16.125	16.6254	T	3	___2	+	WT-man_WT-con	+	Dec-man_Dec-con	1	5.06e-05	94.791	57.061	43.813	-0.81906	12767000	1125	2.61427	0	1.00123	2.65237	1.92619	0	0.970867	2.30316	AT1G16270.2;AT1G16270.1;AT1G04700.1;AT3G24715.1;AT1G79570.1	1024;1024;927;997;1125	AT1G16270.2;AT1G79570.1	AT1G79570.1	ICKVGDFGLSKIKRNTLVSGGVRGTLPWMAP	Protein kinase superfamily protein with octicosapeptide/Phox/Bem1p domain;Protein kinase superfamily protein with octicosapeptide/Phox/Bem1p domain;PB1 domain-containing protein tyrosine kinase;Protein kinase superfamily protein with octicosapeptide	1;2	232;840
16.8919	16.5748	16.5452	15.7908	16.2367	15.8736	NaN	NaN	NaN	NaN	NaN	NaN	T	3	___2					0.973582	0.00016116	79.697	61.888	75.89	-0.72128	13056000	814	0.00354022	1	-0.7036	-1.87003	NaN	1	0	NaN	AT1G48490.3;AT1G48490.2;AT1G48490.1	814;814;814	AT1G48490.3	AT1G48490.3	DEDAPLEDDVVRSLRTSPVHLRDRISIDDFE	Protein kinase superfamily protein;Protein kinase superfamily protein;Protein kinase superfamily protein	1;2	478
16.3236	15.9825	16.0206	15.8007	16.193	15.8061	15.9539	15.622	15.9959	15.7824	15.8148	16.281	T	3	___2					1	1.87e-09	112.17	81.63	87.388	0.29964	15844000	330	0.0853972	1	-0.175633	-0.476154	0.196417	0.867413	0.102133	0.255447	AT1G63700.1	330	AT1G63700.1	AT1G63700.1	MTSPGPSSRIQSGAVTPLHPRAGGSTTGSPT	Protein kinase superfamily protein	1;2	644
16.3536	15.748	15.7762	15.4934	15.8337	15.3317	14.5832	14.1677	14.5878	13.8221	13.9229	14.2661	T	2	___2					0.972989	0.000211021	51.876	33.861	43.297	-0.17947	8143700	308	0.0397182	1	-0.406333	-0.909772	1.0748	0.244427	-0.442533	-1.1245	AT1G67580.2;AT1G67580.1	308;308	AT1G67580.2	AT1G67580.2	KRRKKPFPVQGRFRNTSQTPEVGELVREGYR	Protein kinase superfamily protein;Protein kinase superfamily protein	2	681
16.3536	15.748	15.7762	15.4934	15.8337	15.3317	14.5832	14.1677	14.5878	13.8221	13.9229	14.2661	T	2	___2					0.995888	7.59e-05	80.371	52.152	80.371	0.4169	27276000	311	0.0397182	1	-0.406333	-0.909772	1.0748	0.242077	-0.442533	-1.1245	AT1G67580.2;AT1G67580.1	311;311	AT1G67580.2	AT1G67580.2	KKPFPVQGRFRNTSQTPEVGELVREGYRSSD	Protein kinase superfamily protein;Protein kinase superfamily protein	1;2	681
19.5571	19.0279	19.1457	19.3906	19.8741	19.5242	18.7437	18.4145	18.824	18.5524	18.5705	19.1563	T	3	___2					0.977766	8.98e-21	140.46	122.6	140.46	0.50146	221430000	537	1.05238	0.37175	0.352733	0.848593	0.158187	0.895087	0.0990003	0.227795	AT1G68830.1	537	AT1G68830.1	AT1G68830.1	NALASALRLQRKLVKTVTETIDEISDGRKTV	STT7 homolog STN7	1;2	700
18.7655	18.4057	18.3565	19.1672	19.7952	19.4587	15.8911	15.6018	15.9926	15.5781	15.6281	16.2073	T	4	___2	+	WT-man_WT-con			0.712802	7.44e-29	122.34	105.78	122.34	-1.6288	18609000	539	2.21045	0.00262687	0.964467	2.28234	0.0347747	0.992716	-0.0239998	-0.0553753	AT1G68830.1	539	AT1G68830.1	AT1G68830.1	LASALRLQRKLVKTVTETIDEISDGRKTVWW	STT7 homolog STN7	2	700
20.072	19.6341	19.6675	20.1894	20.7558	20.4089	18.6026	18.3056	18.6824	18.2793	18.2462	18.8515	T	3	___2					0.999822	1.39e-43	184.96	160.45	165.45	0.25986	306930000	541	1.71899	0.027234	0.660166	1.584	0.11355	0.940578	-0.0711994	-0.166556	AT1G68830.1	541	AT1G68830.1	AT1G68830.1	SALRLQRKLVKTVTETIDEISDGRKTVWWNR	STT7 homolog STN7	1;2	700
14.798	14.3895	14.3519	14.9634	15.2123	14.9179	NaN	NaN	NaN	NaN	NaN	NaN	T	2	___2					0.909241	0.0174169	55.908	44.445	55.908	3.6464	2142500	234	1.7226	0.0440734	0.518067	1.40155	NaN	1	0	NaN	AT1G69220.1	234	AT1G69220.1	AT1G69220.1	EDNRKMQQQNSKMSTTSLPDSITREDPTTKY	Protein kinase superfamily protein	2	706
16.7607	16.3253	16.2272	15.8984	16.4537	15.9912	NaN	NaN	NaN	NaN	NaN	NaN	T	3	___2					0.698564	0.0299145	46.318	24.76	46.318	1.0405	12532000	751	0.05674	1	-0.3233	-0.739094	NaN	1	0	NaN	AT2G20050.2;AT2G20050.1	751;754	AT2G20050.2	AT2G20050.2	SAVGPLTNISDDGPKTRHSSFELSKESAKVT	protein serine/threonine phosphatases;protein kinases;catalytics;cAMP-dependent protein kinase regulators;ATP binding;protein serine/threonine phosphatases;protein serine/threonine phosphatases;protein kinases;catalytics;cAMP-dependent protein kinase re	2	978
15.7932	15.229	15.3599	14.9819	15.3615	15.1072	16.4696	16.3802	16.5376	15.9588	16.1814	16.5017	T	3	___2					0.901497	0.00207773	42.64	22.259	42.64	-3.186	1640700	644	0.0463139	1	-0.3105	-0.768933	0.689641	0.520679	-0.2485	-0.682646	AT2G26730.1	644	AT2G26730.1	AT2G26730.1	LRQSSDDPSKGSEGQTPPGESRTPPRSVTP_	Leucine-rich repeat protein kinase family protein	2	1061
16.3384	15.9388	16.1241	16.6375	16.871	16.5504	NaN	NaN	NaN	NaN	NaN	NaN	T	3	___2					0.855867	1.02e-06	58.952	48.576	58.952	0.49546	3046800	772	1.97626	0.02725	0.552534	1.57881	NaN	1	0	NaN	AT2G35050.1	772	AT2G35050.1	AT2G35050.1	EGSMSQSEKKNVETNTPEHVSQTETSAKAVP	Protein kinase superfamily protein with octicosapeptide/Phox/Bem1p domain	2	1163
13.7975	13.0507	13.4336	14.9806	15.4805	15.035	11.4535	11.9902	11.1473	13.0021	12.9585	13.8371	T	3	___2	+	WT-man_WT-con	+	Dec-man_Dec-con	0.999347	3.46e-10	86.016	72.598	86.016	-1.2595	27673000	221	2.83949	0	1.7381	3.71781	1.99837	0	1.73557	3.00599	AT2G43790.1	221	AT2G43790.1	AT2G43790.1	CDFGLARVTSESDFMTEYVVTRWYRAPELLL	MAP kinase 6	1;2	1283
16.6966	15.9638	16.0197	15.5696	16.2394	15.7446	NaN	NaN	NaN	NaN	NaN	NaN	T	4	___2					0.506582	0.000115859	52.169	38.982	52.169	-0.15374	2434400	883	0.0684301	1	-0.375499	-0.737233	NaN	1	0	NaN	AT3G13530.1	883	AT3G13530.1	AT3G13530.1	VRQQHRISLSANRTSTDKLQKLAEGASNGFP	mitogen-activated protein kinase kinase kinase 7	2	1549
18.606	18.1124	18.2225	18.2386	18.7316	18.2442	17.3138	17.039	17.4671	17.7184	17.7153	18.1698	T	4	___2					0.999995	6.72e-11	66.282	55.942	66.282	-0.25564	112530000	358	0.454818	0.795606	0.0911662	0.216267	1.41174	0.115887	0.594533	1.50073	AT3G17410.1;AT1G48210.2;AT1G48210.1	358;357;357	AT3G17410.1	AT3G17410.1	KALQPLLNPPRSAPQTPHRNPY_________	Protein kinase superfamily protein;Protein kinase superfamily protein;Protein kinase superfamily protein	2	1607
15.1002	14.6827	14.8667	13.8537	14.1185	13.9027	16.0223	15.8091	16.1525	14.8465	14.9446	15.4002	T	3	___2			+	Dec-man_Dec-con	0.962012	0.0095584	53.327	28.404	53.327	0.36686	23529000	868	0.00068447	1	-0.9249	-2.67594	2.03324	0	-0.930867	-2.34015	AT3G17850.1	868	AT3G17850.1	AT3G17850.1	DEDAPLEDDVVRSLRTSPVHPRDRTSIDDFE	Protein kinase superfamily protein	2	1614
15.9704	15.429	15.5662	16.1727	16.546	16.0173	NaN	NaN	NaN	NaN	NaN	NaN	T	3	___2					0.943975	2.88e-07	92.8	75.921	92.8	-0.50302	48375000	546	1.52832	0.0475357	0.590133	1.3857	NaN	1	0	NaN	AT4G22130.2;AT4G22130.1	546;687	AT4G22130.2	AT4G22130.2	LVQRASVVKRRSSDDTGFSYRTPEHEHVDIS	STRUBBELIG-receptor family 8;STRUBBELIG-receptor family 8	1;2	2221
13.7794	13.5068	13.21	13.5255	14.3211	14.0831	NaN	NaN	NaN	NaN	NaN	NaN	T	3	___2					0.765211	0.000123024	44.052	36.859	44.052	1.6279	2768600	702	1.06609	0.255585	0.477834	0.980299	NaN	1	0	NaN	AT5G14210.1	702	AT5G14210.1	AT5G14210.1	PVPTTKGEAFLLNEMTSFGSQDGRQKIVSPT	Leucine-rich repeat protein kinase family protein	2	2665
15.0374	14.4682	14.5961	17.7428	18.1936	17.868	NaN	NaN	NaN	NaN	NaN	NaN	T	2	___2	+	WT-man_WT-con			0.899676	3.7e-11	138.63	117.12	130.98	-0.53234	27368000	455	4.21662	0	3.23423	7.72664	NaN	1	0	NaN	AT5G14720.1	455	AT5G14720.1	AT5G14720.1	GQQLLTKASIGSLAETTKEEDTAAQNTSLPR	Protein kinase superfamily protein	1;2	2674
14.0491	13.9645	13.9669	13.6903	14.3203	13.7723	NaN	NaN	NaN	NaN	NaN	NaN	T	3	___2					0.992995	0.000788288	44.788	33.526	44.788	-0.26194	1173300	1053	0.206937	1	-0.0658668	-0.16479	NaN	1	0	NaN	AT5G56890.1	1053	AT5G56890.1	AT5G56890.1	MARYPLLPNYDSEPDTERGLSTSEMYTGSGR	Protein kinase superfamily protein	2	3074
16.5715	15.7971	16.1312	15.8725	16.3095	16.0402	16.9028	16.619	17.0601	16.8423	16.9251	17.3545	T	4	___2					0.777928	2.56e-05	59.469	43.93	59.469	-0.41465	19867000	322	0.199915	1	-0.0925341	-0.202104	0.367897	0.743472	0.18	0.444893	AT5G58140.4;AT5G58140.3;AT5G58140.2;AT5G58140.1	322;322;322;322	AT5G58140.4	AT5G58140.4	GRQTRQSDEASKSFRTPGRVSTPTGSKLKSS	phototropin 2;phototropin 2;phototropin 2;phototropin 2	2	3100
16.5715	15.7971	16.1312	15.8725	16.3095	16.0402	NaN	NaN	NaN	NaN	NaN	NaN	T	4	___2					0.883159	2.56e-05	59.469	43.93	59.469	-0.41465	19867000	328	0.199915	1	-0.0925341	-0.202104	NaN	1	0	NaN	AT5G58140.4;AT5G58140.3;AT5G58140.2;AT5G58140.1	328;328;328;328	AT5G58140.4	AT5G58140.4	SDEASKSFRTPGRVSTPTGSKLKSSNNRHED	phototropin 2;phototropin 2;phototropin 2;phototropin 2	2	3100
15.088	14.6293	14.835	14.7366	15.203	15.1556	15.021	14.7951	14.9884	14.343	14.5239	15.1866	T	3	___2					0.999168	3.87e-11	91.337	71.241	91.337	4.7795	30766000	547	0.683649	0.663417	0.180966	0.45367	0.398117	0.657764	-0.250333	-0.537268	AT5G58350.1	547	AT5G58350.1	AT5G58350.1	HRSPGEEARKRRLFKTVGDVETVGFQSPYAV	with no lysine (K) kinase 4	1;2	3108
15.088	14.6293	14.835	14.7366	15.203	15.1556	NaN	NaN	NaN	NaN	NaN	NaN	T	3	___2					0.789081	1.35e-06	57.922	40.005	57.922	-0.26924	5120300	553	0.683649	0.6601	0.180966	0.45367	NaN	1	0	NaN	AT5G58350.1	553	AT5G58350.1	AT5G58350.1	EARKRRLFKTVGDVETVGFQSPYAVSRKPPS	with no lysine (K) kinase 4	2	3108
13.7975	13.0507	13.4336	14.9806	15.4805	15.035	11.4535	11.9902	11.1473	13.0021	12.9585	13.8371	Y	3	___2	+	WT-man_WT-con	+	Dec-man_Dec-con	0.999285	3.46e-10	86.016	72.598	72.321	-2.5901	6620300	223	2.83949	0	1.7381	3.71781	1.99837	0	1.73557	3.00599	AT2G43790.1	223	AT2G43790.1	AT2G43790.1	FGLARVTSESDFMTEYVVTRWYRAPELLLNS	MAP kinase 6	2	1283
16.0332	15.4012	15.5911	14.697	15.4572	14.8893	16.0771	15.821	16.0408	15.2692	15.2468	15.8616	Y	2	___2					0.819786	2.3e-05	73.156	62.06	73.156	0.65186	2115800	102	0.0197236	1	-0.660666	-1.3342	1.12987	0.198637	-0.520433	-1.24918	AT4G19110.3;AT4G19110.1;AT4G19110.2	102;158;158	AT4G19110.3	AT4G19110.3	FGLAREVNSSPPFTEYVSTRWYRAPEVLLQS	Protein kinase superfamily protein;Protein kinase superfamily protein;Protein kinase superfamily protein	2	2195
15.042	15.9562	15.148	13.9746	14.3988	15.5583	13.6159	14.6851	13.6999	13.2913	12.9494	15.2935	S	4	___3					0.939571	4.02e-05	45.558	40.701	45.558	3.7827	14493000	324	0.0589494	1	-0.738166	-0.978468	0.0671998	0.932	-0.155567	-0.154386	AT1G67580.2;AT1G67580.1	324;324	AT1G67580.2	AT1G67580.2	SQTPEVGELVREGYRSSDSDERGHHSLPGSR	Protein kinase superfamily protein;Protein kinase superfamily protein	3	681
15.042	15.9562	15.148	13.9746	14.3988	15.5583	13.3677	14.6344	13.4573	13.1014	12.7005	15.1348	S	4	___3					0.944007	4.02e-05	45.558	40.701	45.558	3.7827	14493000	325	0.0589494	1	-0.738166	-0.978468	0.0711868	0.940216	-0.174233	-0.164841	AT1G67580.2;AT1G67580.1	325;325	AT1G67580.2	AT1G67580.2	QTPEVGELVREGYRSSDSDERGHHSLPGSRD	Protein kinase superfamily protein;Protein kinase superfamily protein	3	681
15.042	15.9562	15.148	13.9746	14.3988	15.5583	13.3677	14.6344	13.4573	13.1014	12.7005	15.1348	S	4	___3					0.925673	4.02e-05	45.558	40.701	45.558	3.7827	14493000	327	0.0589494	1	-0.738166	-0.978468	0.0711868	0.936846	-0.174233	-0.164841	AT1G67580.2;AT1G67580.1	327;327	AT1G67580.2	AT1G67580.2	PEVGELVREGYRSSDSDERGHHSLPGSRDDF	Protein kinase superfamily protein;Protein kinase superfamily protein	3	681
