# Supplementary material for: A RAF-SnRK2 kinase cascade mediates early osmotic stress signaling in higher plants
Source: Nat Commun. 2020 Jan 30;11:613. doi: 10.1038/s41467-020-14477-9 (PMC6992735; doi:10.1038/s41467-020-14477-9)
Supplement: Supplementary file 7 — Supplementary Data 4 [file 41467_2020_14477_MOESM7_ESM.xlsx]

## Sheet: Sheet1
Supplementary Dataset 4. The mannitol-induced kinase phosphosites from Col-0 Arabidopsis.
WT-con1	WT-con2	WT-con3	WT-man1	WT-man2	WT-man3	Dec-con1	Dec-con2	Dec-con3	Dec-man1	Dec-man2	Dec-man3	Amino acid	Charge	Multiplicity	Student's T-test Significant WT-man_WT-con	Student's T-test significant	Student's T-test Significant Dec-man_Dec-con	Student's T-test significant__	Localization prob	PEP	Score	Delta score	Score for localization	Mass error [ppm]	Intensity	Position	-Log Student's T-test p-value WT-man_WT-con	Student's T-test q-value WT-man_WT-con	Student's T-test Difference WT-man_WT-con	Student's T-test Test statistic WT-man_WT-con	Proteins	Positions within proteins	Leading proteins	Protein	Sequence window	Amino acid	Fasta headers	Number of Phospho (STY)	Protein group IDs
14.0551	13.8703	13.6385	16.5123	16.8958	16.7247	NaN	NaN	NaN	NaN	NaN	NaN	S	2	___1	+	WT-man_WT-con			0.712872	1.09e-24	135.55	114.3	135.55	-1.3982	57545000	158	4.49839	0	2.8563	7.85147	AT1G10940.1;AT1G10940.2;AT1G60940.2;AT1G60940.1;AT5G08590.1;AT5G63650.1	158;166;158;158;158;158	AT1G10940.1;AT1G60940.2	AT1G60940.2	DFGYSKSSLLHSMPKSTVGTPAYIAPEVLSR;DFGYSKSSLLHSRPKSTVGTPAYIAPEVLSR	S	SnRK2.4;SnRK2.10;SnRK2.1;SnRK2.5	1	152;620
18.3407	17.6226	17.8966	18.8525	19.5722	19.1026	NaN	NaN	NaN	NaN	NaN	NaN	S	3	___1	+	WT-man_WT-con			0.999891	0.000120372	82.417	59.191	82.417	0.6012	15665000	154	2.13434	0.00116129	1.22247	2.45911	AT1G60940.2;AT1G60940.1	154;154	AT1G60940.2	AT1G60940.2	LKICDFGYSKSSLLHSMPKSTVGTPAYIAPE	S	SnRK2.10	1	620
14.6516	14.5762	14.7963	17.9579	18.3526	18.1372	NaN	NaN	NaN	NaN	NaN	NaN	S	2	___1	+	WT-man_WT-con			0.958777	2.91e-33	159.18	132.64	159.18	-4.4326	20167000	177	5.22007	0	3.47453	10.4937	AT3G50500.1;AT3G50500.2	177;184	AT3G50500.1	AT3G50500.1	DFGYSKSSVLHSQPKSTVGTPAYIAPEILLR	S	SnRK2.2	1	1837
12.9393	12.6509	12.4836	14.1216	14.188	14.3086	NaN	NaN	NaN	NaN	NaN	NaN	S	3	___1	+	WT-man_WT-con			0.776494	7.79e-11	96.561	88.027	96.561	-0.87668	3970400	158	3.6377	0	1.5148	4.40472	AT4G40010.1	158	AT4G40010.1	AT4G40010.1	DFGYSKSSVLHSQPKSTVGTPAYVAPEVLSR	S	SnRK2.7	1	2498
14.9708	14.3767	14.6813	17.2309	17.5315	17.3186	NaN	NaN	NaN	NaN	NaN	NaN	S	2	___1	+	WT-man_WT-con			0.828777	3.63e-73	203.76	181.53	203.76	2.8224	18849000	176	4.10754	0	2.68407	6.82359	AT5G66880.1	176	AT5G66880.1	AT5G66880.1	DFGYSKSSVLHSQPKSTVGTPAYIAPEVLLR	S	SnRK2.3	1	3239
13.2731	12.7019	12.6668	15.3503	15.8121	15.5489	NaN	NaN	NaN	NaN	NaN	NaN	T	3	___1	+	WT-man_WT-con			0.563982	5.47e-07	61.942	42.183	61.942	-1.337	2156400	158	3.7599	0	2.68983	6.14529	AT1G78290.3;AT1G78290.2	158;158	AT1G78290.3	AT1G78290.3	DFGYSKSGVLHSQPKTTVGTPAYIAPEVLST	T	SnRK2.8	1	825
13.9391	13.4677	13.5976	14.6237	15.0426	14.7751	NaN	NaN	NaN	NaN	NaN	NaN	T	3	___1	+	WT-man_WT-con			0.560894	6.08e-08	88.781	67.536	88.781	2.0484	35969000	178	2.75	0	1.14567	2.96468	AT3G50500.1;AT3G50500.2	178;185	AT3G50500.1	AT3G50500.1	FGYSKSSVLHSQPKSTVGTPAYIAPEILLRQ	T	SnRK2.2	1	1837
12.0957	11.5195	11.146	13.3462	13.8602	13.8034	NaN	NaN	NaN	NaN	NaN	NaN	T	3	___1	+	WT-man_WT-con			0.559613	2.81e-15	105.5	91.245	105.5	2.8625	11834000	177	2.83943	0	2.08287	4.00105	AT5G66880.1	177	AT5G66880.1	AT5G66880.1	FGYSKSSVLHSQPKSTVGTPAYIAPEVLLRQ	T	SnRK2.3	1	3239
15.6216	15.0874	15.2724	16.8032	17.5537	16.9361	NaN	NaN	NaN	NaN	NaN	NaN	S	3	___1	+	WT-man_WT-con			0.768011	0.0156434	50.284	34.03	50.284	-0.25985	4510800	823	2.79999	0	1.77053	3.69421	AT1G08720.1	823	AT1G08720.1	AT1G08720.1	VGDFGLSRLKHNTFLSSKSTAGTPEWMAPEV	S	RAF2/EDR1	1	114
14.5608	14.4878	14.2771	15.8363	16.0387	15.8262	NaN	NaN	NaN	NaN	NaN	NaN	S	2	___1	+	WT-man_WT-con			1	0.000165874	82.261	54.957	82.261	5.5488	1002700	357	4.03459	0	1.4585	4.71009	AT1G10940.1;AT1G10940.2	357;365	AT1G10940.1	AT1G10940.1	DDEDEYDKTVKEVHASGEVRIS_________	S	SnRK2.4	1	152
16.1878	15.7961	15.9025	16.852	17.2145	17.0947	15.4975	15.3197	15.5722	16.6478	16.681	16.8231	S	2	___1	+	WT-man_WT-con	+	Dec-man_Dec-con	0.989623	0.00271812	73.26	48.337	73.26	2.1935	5796100	754	2.93622	0	1.0916	3.04698	AT1G16270.2;AT1G16270.1	754;754	AT1G16270.2	AT1G16270.2	AGVSLNVENHDPKNWSYFRNLADEQFSDRDV	S	RAF18	1	232
16.243	16.0837	15.8404	16.7444	17.0739	16.8664	15.0779	14.7928	15.1309	15.0899	15.2201	15.6646	S	3	___1	+	WT-man_WT-con			1	4.81e-05	96.756	66.949	43.813	-0.81906	40701000	1128	2.58556	0.001875	0.8392	2.38745	AT1G16270.2;AT1G16270.1;AT1G04700.1;AT3G24715.1;AT1G79570.1	1027;1027;930;1000;1128	AT1G16270.2;AT1G79570.1	AT1G79570.1	VGDFGLSKIKRNTLVSGGVRGTLPWMAPELL	S	RAF18; RAF16; RAF40/HCR1; RAF20	1;2	232;840
15.6765	15.2864	15.34	16.7144	17.0225	16.624	15.7674	15.4425	15.8236	16.082	16.2613	16.7559	S	3	___1	+	WT-man_WT-con			0.841083	1.87e-10	120.6	97.566	84.035	-0.034523	64736000	671	3.15456	0	1.35267	3.63989	AT1G16270.2;AT1G16270.1	671;671	AT1G16270.2	AT1G16270.2	GNVVASNETLDKRTVSGGGIETEARNLSHVD	S	RAF18	1	232
15.54	14.9028	14.9462	16.7301	17.2036	16.7381	16.1304	15.9382	16.2578	17.3776	17.4406	17.8846	S	2	___1	+	WT-man_WT-con	+	Dec-man_Dec-con	0.965063	3.72e-06	76.82	54.179	54.198	-0.66002	6908800	780	2.91686	0	1.76093	3.84185	AT1G16270.2;AT1G16270.1	780;780	AT1G16270.2	AT1G16270.2	SDRDVAYIDRTPGFPSDMEDGGEIARLHQVA	S	RAF18	1	232
14.3164	13.7957	13.5454	16.4584	16.9561	16.598	NaN	NaN	NaN	NaN	NaN	NaN	S	3	___1	+	WT-man_WT-con			0.765846	1.69e-22	126.07	105.69	126.07	1.5433	29529000	479	3.59614	0	2.785	5.91075	AT1G53165.2;AT1G53165.1;AT1G53165.3	479;479;487	AT1G53165.2	AT1G53165.2	PRTPRSRLGLQERSSSASEDSISNLAEAKLA	S	ATMAP4K ALPHA1	1	535
15.8752	15.1298	15.4259	17.6429	18.0914	17.7507	NaN	NaN	NaN	NaN	NaN	NaN	S	2	___1	+	WT-man_WT-con			0.563074	2.8e-07	83.692	51.718	83.692	1.0921	5331300	481	3.41276	0	2.35137	5.16343	AT1G53165.2;AT1G53165.1;AT1G53165.3	481;481;489	AT1G53165.2	AT1G53165.2	TPRSRLGLQERSSSASEDSISNLAEAKLALE	S	ATMAP4K ALPHA1	1	535
16.5841	16.025	16.147	17.3579	17.7193	17.3512	NaN	NaN	NaN	NaN	NaN	NaN	S	2	___1	+	WT-man_WT-con			1	0.00127437	72.29	53.048	72.29	-0.27107	54840000	354	2.67516	0	1.2241	2.99444	AT1G60940.2;AT1G60940.1	354;354	AT1G60940.2	AT1G60940.2	DEEDEYDKTVKQVHASMGEVRVS________	S	SnRK2.10	1	620
13.6828	13.2191	13.2145	16.673	17.0386	16.6591	NaN	NaN	NaN	NaN	NaN	NaN	S	3	___1	+	WT-man_WT-con			0.98519	6.66e-06	73.918	56.839	73.918	0.83342	3457800	86	4.47307	0	3.4181	8.56845	AT1G67580.2;AT1G67580.1	86;86	AT1G67580.2	AT1G67580.2	KMVSSGFRLSKSNPGSREVFIDLGPKRCGFS	S	CDKG2, CYCLIN-DEPENDENT KINASE G2	1	681
14.6623	14.1827	14.2787	15.0295	15.3944	15.0091	NaN	NaN	NaN	NaN	NaN	NaN	S	3	___1	+	WT-man_WT-con			0.999928	1.48e-06	90.759	71.488	90.759	2.1918	4547000	55	2.09145	0.008	0.769766	1.96019	AT1G67890.2;AT1G67890.1	55;55	AT1G67890.2	AT1G67890.2	RRSHSSSPKRPSRRNSGEGTPLWRKTGAASF	S	RAF11	1	683
12.1888	11.846	11.2855	12.676	13.9043	12.7534	11.7496	12.0927	11.6387	13.6609	13.6115	13.7063	S	2	___1	+	WT-man_WT-con	+	Dec-man_Dec-con	0.699344	0.00122438	61.235	45.663	61.235	1.4293	1308100	901	1.61586	0.00810127	1.3378	1.97754	AT1G71410.1	901	AT1G71410.1	AT1G71410.1	RGRGGTGTSTSKPSGSQPSLLDLL_______	S	ARM repeat superfamily protein	1	724
17.8937	17.3406	17.3956	18.689	19.158	18.822	17.166	16.7498	17.275	17.7515	17.8632	18.242	S	3	___1	+	WT-man_WT-con	+	Dec-man_Dec-con	0.989127	4.02e-10	98.169	68.111	98.169	-0.18993	43125000	347	2.71082	0	1.34637	3.17129	AT1G72710.1	347	AT1G72710.1	AT1G72710.1	EARPSGWSSGIPRRNSGQIFNSGSLAKQKAP	S	casein kinase 1-like protein 2	1	746
12.5856	12.5183	11.8603	13.3347	14.1278	13.8122	12.3618	12.5571	12.9639	13.2004	12.9524	13.7347	S	3	___1	+	WT-man_WT-con			0.897323	2.85e-05	42.894	30.092	42.894	4.5323	1090000	891	2.2329	0	1.43683	2.72844	AT1G79570.1	891	AT1G79570.1	AT1G79570.1	ANPQLTLGQDYGGNFSEKDGGGTGSIPPALE	S	RAF20	1	840
13.0168	12.4659	12.482	15.4273	16.1303	15.4708	NaN	NaN	NaN	NaN	NaN	NaN	S	3	___1	+	WT-man_WT-con			0.994731	0.000687411	48.883	34.007	48.883	0.0031884	56829000	144	3.61635	0	3.02123	6.15736	AT1G79570.1	144	AT1G79570.1	AT1G79570.1	NSSLHEFGNKLNHVQSAPQALLSKDSSVGNL	S	RAF20	1	840
14.9553	14.7661	14.6261	15.5969	16.0746	15.5077	15.4662	15.0926	15.4833	16.0421	15.9984	16.3869	S	2	___1	+	WT-man_WT-con	+	Dec-man_Dec-con	0.99458	0.000916334	78.098	62.508	78.098	-0.038759	22760000	867	2.33706	0.00270769	0.9439	2.35869	AT1G79570.1	867	AT1G79570.1	AT1G79570.1	KDGGESSRLPYVSPLSRDGISTNLANPQLTL	S	RAF20	1	840
16.6006	16.1328	16.1456	17.667	18.5037	18.1916	NaN	NaN	NaN	NaN	NaN	NaN	S	3	___1	+	WT-man_WT-con			0.755936	5.8e-28	113.71	99.695	113.71	0.47089	9785600	34	2.7986	0	1.82777	3.7412	AT2G17290.1	34	AT2G17290.1	AT2G17290.1	SRPEENSKSTTTTVSSVHSPTTDQDFSKQNT	S	CPK6	1	939
17.1979	16.1675	15.9745	17.9782	18.486	18.0478	NaN	NaN	NaN	NaN	NaN	NaN	S	3	___1	+	WT-man_WT-con			0.762177	0.000162817	88.24	61.125	88.24	-0.91777	4458200	253	2.16023	0	1.72403	2.8186	AT2G17700.1	253	AT2G17700.1	AT2G17700.1	ILKLKDQPGSKQKSISFFEHDKSSNELIPAC	S	ACT-like protein tyrosine kinase family protein	1	948
16.1082	15.5537	15.7732	16.6548	17.0077	16.5538	NaN	NaN	NaN	NaN	NaN	NaN	S	2	___1	+	WT-man_WT-con			1	1.46e-06	124.67	78.667	124.67	-2.3832	3692700	24	2.22433	0.0035942	0.927067	2.25042	AT2G35050.1	24	AT2G35050.1	AT2G35050.1	HVRYTAPDPRDEGLGSINQRFSHDSSTNVNT	S	RAF24	1	1163
16.0804	15.5739	15.6979	16.4487	16.7788	16.493	16.6176	16.2233	16.7629	16.6307	16.7769	16.9947	S	3	___1	+	WT-man_WT-con			0.721473	0.00257885	46.89	28.057	46.89	-0.65853	7948500	700	2.19406	0.00497297	0.789433	2.05466	AT2G35050.1	700	AT2G35050.1	AT2G35050.1	HSERTVRDPTETNRLSKSDDSLASQFVMAQT	S	RAF24	1	1163
14.9177	14.4115	14.525	16.481	16.9705	16.646	15.6363	15.4224	15.9201	17.2792	17.2918	17.8453	S	3	___1	+	WT-man_WT-con	+	Dec-man_Dec-con	0.990242	9.04e-06	70.98	56.285	70.98	-0.70522	4784600	147	3.53433	0	2.0811	5.07312	AT2G35050.1	147	AT2G35050.1	AT2G35050.1	PPSRIEDKTYHELVQSAPVISSKNDTGQRRH	S	RAF24	1	1163
14.3394	14.0993	14.1152	15.4062	15.916	15.6937	NaN	NaN	NaN	NaN	NaN	NaN	S	3	___1	+	WT-man_WT-con			0.718561	1.21e-05	56.719	43.056	56.719	-1.255	7579200	491	3.3604	0	1.48733	4.05611	AT2G35050.1	491	AT2G35050.1	AT2G35050.1	QKVNDHPISTVESNLSAKEPKMRRESSTPRV	S	RAF24	1	1163
14.0268	13.7638	13.4055	14.5878	15.168	14.8468	14.5927	14.398	14.6827	16.0838	15.9294	16.7601	S	2	___1	+	WT-man_WT-con	+	Dec-man_Dec-con	0.972716	6.24e-11	100.11	89.282	100.11	-0.037628	19213000	673	2.30407	0	1.1355	2.54522	AT3G14350.2;AT3G14350.3;AT3G14350.1	673;682;710	AT3G14350.2	AT3G14350.2	QRANMSKRTVGVGSGSSGVNDYM________	S	STRUBBELIG-receptor family 7;STRUBBELIG-receptor family 7;STRUBBELIG-receptor family 7	1	1567
16.5455	16.1449	16.2679	18.3319	18.7666	18.4574	15.6658	15.4587	15.7847	16.619	16.6533	17.1363	S	3	___1	+	WT-man_WT-con	+	Dec-man_Dec-con	1	1.59e-15	106.44	94.379	106.44	-0.86826	5092500	967	3.93522	0	2.1992	5.86022	AT3G14840.2	967	AT3G14840.2	AT3G14840.2	EKLLEASVNNEKDEESVRAMKRHYATIGEEE	S	Leucine-rich repeat transmembrane protein kinase	1	1571
16.2517	15.6282	15.6332	18.0301	18.3188	18.1597	16.392	16.0352	16.6393	18.1475	18.2217	18.6308	S	2	___1	+	WT-man_WT-con	+	Dec-man_Dec-con	0.999875	0.000411143	88.441	67.539	88.441	0.33475	12355000	839	3.62492	0	2.33183	5.50993	AT3G46920.1	839	AT3G46920.1	AT3G46920.1	SYHEPPIKVDEYAFNSKGEVSRNDEMKQQST	S	RAF42	1	1789
15.7467	15.1732	15.3814	17.0766	17.4399	17.0392	15.9732	15.7796	16.4047	18.2381	18.2243	18.6529	S	3	___1	+	WT-man_WT-con	+	Dec-man_Dec-con	1	1.74e-05	81.92	63.174	81.92	-1.5406	5766200	666	3.24205	0	1.75147	4.26385	AT3G46920.1	666	AT3G46920.1	AT3G46920.1	DSAKRLTRVVLPGHESQPKESCVPTQSPLLG	S	RAF42	1	1789
16.9869	16.4747	16.5989	17.3325	17.6137	17.4707	NaN	NaN	NaN	NaN	NaN	NaN	S	2	___1	+	WT-man_WT-con			0.735146	6.55e-05	88.075	42.818	88.075	-1.3292	5062900	414	2.2687	0.00405479	0.785467	2.09841	AT4G04720.1	414	AT4G04720.1	AT4G04720.1	TITYEELKTGLTRLGSRLSETEVKQLMEAAD	S	calcium-dependent protein kinase 21	1	2051
15.8574	15.2002	15.2299	17.1983	17.8025	17.3926	NaN	NaN	NaN	NaN	NaN	NaN	S	3	___1	+	WT-man_WT-con			0.894329	0.000256969	70.685	52.547	70.685	-0.18456	15449000	365	3.02971	0	2.0353	4.25238	AT4G09570.1;AT1G35670.1	365;366	AT4G09570.1	AT4G09570.1	ELKAGLKRVGSELMESEIKSLMDAADIDNSG	S	calcium-dependent protein kinase 4;calcium-dependent protein kinase 2	1	2077
16.1424	15.538	15.5851	16.5775	17.0037	16.6444	NaN	NaN	NaN	NaN	NaN	NaN	S	2	___1	+	WT-man_WT-con			0.991523	0.00190918	72.848	42.051	72.848	-0.16515	4794600	207	2.16453	0.00364706	0.986699	2.26872	AT4G22130.2;AT4G22130.1	207;348	AT4G22130.2	AT4G22130.2	SGTPEVQEQRVKSVASVADLKSSPAEKVTVD	S	STRUBBELIG-receptor family 8;STRUBBELIG-receptor family 8	1	2221
16.6231	16.2061	16.2719	17.8133	18.2011	17.9747	15.5555	15.3632	15.7256	15.9568	16.0494	16.4917	S	2	___1	+	WT-man_WT-con			0.978995	3.27e-57	202	181.8	202	-0.587	12117000	435	3.46554	0	1.62933	4.38614	AT4G24100.1	435	AT4G24100.1	AT4G24100.1	EPTCKEKFTFVTTTSSLERMSPNSEHDIPEA	S	Protein kinase superfamily protein	1	2249
17.2416	16.8673	16.8173	18.3905	18.922	18.649	NaN	NaN	NaN	NaN	NaN	NaN	S	2	___1	+	WT-man_WT-con			0.94012	3.36e-13	153.97	98.232	153.97	3.078	2437300	674	3.22847	0	1.67843	4.1582	AT4G24100.1	674	AT4G24100.1	AT4G24100.1	EPVASERERLLLSSISDLRARLDDLTEELDI	S	Protein kinase superfamily protein	1	2249
16.3645	15.6567	15.7716	17.6368	18.1157	17.7609	NaN	NaN	NaN	NaN	NaN	NaN	S	2	___1	+	WT-man_WT-con			0.950089	6.64e-06	127.92	99.743	103.18	2.1957	5833600	27	3.02323	0	1.90687	4.12671	AT4G26070.1;AT4G26070.3;AT4G26070.2;AT4G29810.1	27;27;27;29	AT4G26070.1	AT4G26070.1	CLPPLEQSISKFLTQSGTFKDGDLRVNKDGI	S	MAP kinase/ ERK kinase 1;MAP kinase/ ERK kinase 1;MAP kinase/ ERK kinase 1;MAP kinase kinase 2	1	2284
15.1262	14.6405	14.7693	15.4265	16.0122	15.6994	14.4764	14.269	14.5227	14.882	15.0579	15.5115	S	3	___1	+	WT-man_WT-con			0.838799	5.15e-28	114.35	101.17	114.35	0.26678	11145000	391	2.05303	0.00490667	0.867366	2.05045	AT4G26100.1	391	AT4G26100.1	AT4G26100.1	AQSAGSSRRVTAVSGSRDNFPGSEELLQRSR	S	casein kinase 1	1	2285
13.4215	12.8684	12.933	14.5655	15.6593	14.8222	NaN	NaN	NaN	NaN	NaN	NaN	S	3	___1	+	WT-man_WT-con			0.832429	1.74e-07	60.602	32.633	60.602	3.984	821830	300	2.48615	0	1.94137	3.38481	AT4G33080.1;AT4G33080.2	300;300	AT4G33080.1	AT4G33080.1	EQLQHWQMNRRKLAFSTVGTPDYIAPEVLLK	S	AGC (cAMP-dependent, cGMP-dependent and protein kinase C) kinase family protein;AGC (cAMP-dependent, cGMP-dependent and protein kinase C) kinase family protein	1	2396
15.9292	15.4847	15.4374	17.7026	18.0659	17.7483	NaN	NaN	NaN	NaN	NaN	NaN	S	2	___1	+	WT-man_WT-con			0.929382	0.000527015	93.058	66.939	93.058	0.69108	3366400	257	3.7813	0	2.22183	5.64085	AT4G35780.1	257	AT4G35780.1	AT4G35780.1	KEIRKFKDQPCSKQKSITFFEHDKSTNELLP	S	ACT-like protein tyrosine kinase family protein	1	2436
14.3173	13.8015	14.0986	16.5808	16.9776	16.816	NaN	NaN	NaN	NaN	NaN	NaN	S	2	___1	+	WT-man_WT-con			0.589821	2.91e-25	151.08	115.42	151.08	2.8081	1635800	556	4.17112	0	2.719	6.99486	AT4G38470.1	556	AT4G38470.1	AT4G38470.1	EIAKEVGEEGEEKKKSSTGLGGGIFAALRRS	S	ACT-like protein tyrosine kinase family protein	1	2476
17.6103	17.1628	17.2866	18.0276	18.1627	18.1348	17.1027	16.7733	17.2816	16.8741	17.0206	17.2848	S	4	___1	+	WT-man_WT-con			0.999976	1.6e-18	80.117	69.859	80.117	1.0185	7158900	494	2.5482	0.00354286	0.755133	2.22347	AT5G22840.1	494	AT5G22840.1	AT5G22840.1	PSSSPQNPKEEEEEASDEDKDKEKVEREAME	S	Protein kinase superfamily protein	1	2786
18.1318	17.7289	17.7708	18.7185	19.158	18.7584	14.4695	14.5399	14.7596	15.0307	15.0435	15.6116	S	3	___1	+	WT-man_WT-con			0.973132	0.000526997	59.68	38.778	59.68	-0.22548	12454000	155	2.50868	0	1.00113	2.56794	AT5G58950.1	155	AT5G58950.1	AT5G58950.1	LSHKNSFDKRSFNLRSPSGPIRDLGTLRIQE	S	Protein kinase superfamily protein	1	3116
17.4695	17.1478	17.0823	17.7847	18.1891	17.9302	NaN	NaN	NaN	NaN	NaN	NaN	S	3	___1	+	WT-man_WT-con			0.999403	5.59e-17	126.63	100.09	126.63	0.65891	6885400	682	2.22224	0.00748718	0.7348	1.99548	AT5G66850.1	682	AT5G66850.1	AT5G66850.1	QQYRSPDLTGTVNRLSPRSTLEAIPSPCPSQ	S	mitogen-activated protein kinase kinase kinase 5	1	3237
15.2448	14.7523	14.7633	15.9495	16.4056	15.9959	15.6621	15.618	15.9563	16.1549	16.1904	16.7572	T	4	___1	+	WT-man_WT-con			0.71016	0.000604483	42.068	27.907	42.068	5.667	55889000	324	2.57431	0	1.19687	2.86584	AT1G14000.1	324	AT1G14000.1	AT1G14000.1	SKLIKVQNSHDVYKMTGETGSYRYMAPEVFK	T	VH1-interacting kinase	1	194
14.8568	14.6018	14.5386	15.4116	15.881	15.5266	14.4736	14.2545	14.8463	14.7857	14.8959	15.2283	T	3	___1	+	WT-man_WT-con			1	5.06e-05	94.791	57.061	43.813	-0.81906	12767000	1125	2.57014	0.00118033	0.940667	2.53207	AT1G16270.2;AT1G16270.1;AT1G04700.1;AT3G24715.1;AT1G79570.1	1024;1024;927;997;1125	AT1G16270.2;AT1G79570.1	AT1G79570.1	ICKVGDFGLSKIKRNTLVSGGVRGTLPWMAP	T	RAF18; RAF16; RAF40/HCR1; RAF20	1;2	232;840
15.7696	15.2759	15.5121	16.8462	17.1473	16.9726	NaN	NaN	NaN	NaN	NaN	NaN	T	2	___1	+	WT-man_WT-con			0.736027	4.03e-12	133.86	106.38	133.86	-5.6342	2832600	677	3.33554	0	1.4695	4.00229	AT1G16270.2;AT1G16270.1	677;677	AT1G16270.2	AT1G16270.2	NETLDKRTVSGGGIETEARNLSHVDTERSHD	T	RAF18	1	232
14.4103	13.9082	13.7601	15.2652	15.7357	15.4231	NaN	NaN	NaN	NaN	NaN	NaN	T	2	___1	+	WT-man_WT-con			0.992386	8.67e-06	71.085	46.703	71.085	-4.0291	1779800	775	2.71817	0	1.44847	3.2885	AT1G16270.2;AT1G16270.1	775;775	AT1G16270.2	AT1G16270.2	ADEQFSDRDVAYIDRTPGFPSDMEDGGEIAR	T	RAF18	1	232
14.791	14.492	14.4922	16.1267	16.4971	16.1881	NaN	NaN	NaN	NaN	NaN	NaN	T	2	___1	+	WT-man_WT-con			1	0.000520642	99.568	77.886	99.568	-0.97951	2199600	544	3.72048	0	1.6789	4.77144	AT1G18160.1	544	AT1G18160.1	AT1G18160.1	KSVAESNDEKGKDFGTIQQGRNQSNLGPVRF	T	RAF4	1	254
16.0424	15.5013	15.5716	16.4781	16.8742	16.5774	15.1241	14.6878	15.2741	15.4333	15.3811	15.9525	T	3	___1	+	WT-man_WT-con			0.999998	1.52e-06	117.27	70.563	117.27	-0.24771	18800000	1134	2.27447	0.00266667	0.938134	2.30276	AT2G35050.1	1134	AT2G35050.1	AT2G35050.1	ICKVGDFGLSKIKRNTLVTGGVRGTLPWMAP	T	RAF24	1	1163
15.9302	15.5345	15.5855	16.456	16.7982	16.6042	15.6019	15.3134	15.779	16.7911	16.8566	17.205	T	2	___1	+	WT-man_WT-con	+	Dec-man_Dec-con	0.994845	0.00319512	72.789	35.259	72.789	0.93507	3933500	845	2.68238	0	0.936067	2.60789	AT2G35050.1	845	AT2G35050.1	AT2G35050.1	DGAGVSLNIQNNDPKTWSYFRNLAQDEFERK	T	RAF24	1	1163
16.6354	16.1695	16.3816	17.1984	17.3743	17.1498	14.9154	14.4974	15.1286	15.3029	15.4823	15.805	T	3	___1	+	WT-man_WT-con			0.999999	7.13e-26	154.88	140.63	154.88	-1.3638	8983600	570	2.60273	0.00114286	0.845333	2.40867	AT2G37050.3	570	AT2G37050.3	AT2G37050.3	KSKKNNKLGKTSAELTNRPLPIQRVSSTLSE	T	Leucine-rich repeat protein kinase family protein	1	1192
16.2855	15.9297	15.828	16.7023	17.2676	16.8465	16.6004	16.4755	16.788	17.4987	17.5319	18.0998	T	3	___1	+	WT-man_WT-con	+	Dec-man_Dec-con	0.999347	3.46e-10	86.016	72.598	86.016	-1.2595	27673000	221	2.17123	0.00416901	0.9244	2.20579	AT2G43790.1	221	AT2G43790.1	AT2G43790.1	CDFGLARVTSESDFMTEYVVTRWYRAPELLL	T	MAP kinase 6	1;2	1283
17.8803	17.2747	17.3523	18.5159	18.9486	18.6159	16.6975	16.2949	16.7208	17.8027	17.7533	18.2065	T	2	___1	+	WT-man_WT-con	+	Dec-man_Dec-con	0.790197	0.000136718	86.772	57.966	86.772	0.15865	53326000	480	2.4747	0	1.19103	2.7642	AT3G23310.1;AT4G14350.3;AT4G14350.2;AT4G14350.1;AT2G20470.1;AT1G03920.1	483;480;480;480;483;497	AT3G23310.1;AT4G14350.3	AT4G14350.3	WRKMLSSKDINFVGYTYKNVEIVNDDQIPGI;WRKMLSSKDINFVGYTYKNVEIVNHDQLPGI	T	AGC (cAMP-dependent, cGMP-dependent and protein kinase C) kinase family protein;AGC (cAMP-dependent, cGMP-dependent and protein kinase C) kinase family protein;AGC (cAMP-dependent, cGMP-dependent and protein kinase C) kinase family protein;AGC (cAMP	1	1691;2129
14.7341	14.3247	14.4	16.845	17.2468	16.9447	NaN	NaN	NaN	NaN	NaN	NaN	T	3	___1	+	WT-man_WT-con			0.542129	5.8e-19	114.99	92.788	114.99	0.81524	11121000	176	4.17992	0	2.5259	6.74632	AT4G33950.1;AT4G33950.2	176;128	AT4G33950.1	AT4G33950.1	FGYSKSSVLHSQPKSTVGTPAYIAPEVLLKK	T	SnRK2.6	1	2407
14.8406	14.2948	14.4047	17.1792	17.5812	17.2491	NaN	NaN	NaN	NaN	NaN	NaN	T	3	___1	+	WT-man_WT-con			0.567789	0.00163411	69.721	50.623	69.721	-0.20533	4055000	259	4.07129	0	2.82313	6.92395	AT4G35780.1	259	AT4G35780.1	AT4G35780.1	IRKFKDQPCSKQKSITFFEHDKSTNELLPAC	T	ACT-like protein tyrosine kinase family protein	1	2436
18.3684	17.8555	17.8445	19.2891	19.7472	19.4778	16.5669	16.3865	16.7213	17.5536	17.6671	18.0611	T	2	___1	+	WT-man_WT-con	+	Dec-man_Dec-con	1	3.06e-06	117.79	95.561	117.79	0.80781	4206200	466	2.91227	0	1.4819	3.54493	AT5G09890.1;AT5G09890.2	466;466	AT5G09890.1	AT5G09890.1	WRKMLTSKDTNFIGFTFKKSDITRSMESSGA	T	Protein kinase family protein;Protein kinase family protein	1	2610
16.8555	16.3497	16.3895	18.5545	19.0263	18.7263	16.7091	16.2922	16.8149	16.6926	16.6763	17.2047	T	2	___1	+	WT-man_WT-con			0.899676	3.7e-11	138.63	117.12	130.98	-0.53234	27368000	455	3.63414	0	2.23747	5.41753	AT5G14720.1	455	AT5G14720.1	AT5G14720.1	GQQLLTKASIGSLAETTKEEDTAAQNTSLPR	T	Protein kinase superfamily protein	1;2	2674
17.0082	16.44	16.4806	18.0861	18.5757	18.2268	NaN	NaN	NaN	NaN	NaN	NaN	Y	3	___1	+	WT-man_WT-con			0.56136	1.52e-09	81.01	71.847	81.01	5.5921	9967400	321	2.97652	0	1.65327	3.81095	AT1G14000.1	321	AT1G14000.1	AT1G14000.1	FGLSKLIKVQNSHDVYKMTGETGSYRYMAPE	Y	VH1-interacting kinase	1	194
15.6353	15.2909	15.2954	15.9955	16.5954	16.286	NaN	NaN	NaN	NaN	NaN	NaN	Y	2	___1	+	WT-man_WT-con			0.948325	1.2e-15	106.67	93.447	106.67	0.21641	7585600	679	2.18802	0.00411111	0.8851	2.17263	AT3G14350.2;AT3G14350.3;AT3G14350.1	679;688;716	AT3G14350.2	AT3G14350.2	KRTVGVGSGSSGVNDYM______________	Y	STRUBBELIG-receptor family 7;STRUBBELIG-receptor family 7;STRUBBELIG-receptor family 7	1	1567
14.2065	14.0506	13.6331	14.8708	15.0104	15.0127	15.4493	15.0305	15.468	16.11	16.125	16.6254	S	3	___2	+	WT-man_WT-con	+	Dec-man_Dec-con	1	4.81e-05	96.756	66.949	43.813	-0.81906	40701000	1128	2.61427	0	1.00123	2.65237	AT1G16270.2;AT1G16270.1;AT1G04700.1;AT3G24715.1;AT1G79570.1	1027;1027;930;1000;1128	AT1G16270.2;AT1G79570.1	AT1G79570.1	VGDFGLSKIKRNTLVSGGVRGTLPWMAPELL	S	Protein kinase superfamily protein with octicosapeptide/Phox/Bem1p domain;Protein kinase superfamily protein with octicosapeptide/Phox/Bem1p domain;PB1 domain-containing protein tyrosine kinase;Protein kinase superfamily protein with octicosapeptide	1;2	232;840
12.195	12.4036	12.19	13.152	13.3103	13.0316	NaN	NaN	NaN	NaN	NaN	NaN	S	3	___2	+	WT-man_WT-con			0.823214	1.64e-08	64.327	52.406	47.371	-0.54229	10027000	816	3.26417	0	0.901767	2.93658	AT1G51890.2;AT1G51890.1	816;864	AT1G51890.2	AT1G51890.2	KQGSQATYIKESVEFSPSSASDFSPLAR___	S	Leucine-rich repeat protein kinase family protein;Leucine-rich repeat protein kinase family protein	1;2	522
12.195	12.4036	12.19	13.152	13.3103	13.0316	NaN	NaN	NaN	NaN	NaN	NaN	S	3	___2	+	WT-man_WT-con			0.828074	0.000111499	47.371	35.394	47.371	-0.54229	1799800	824	3.26417	0	0.901767	2.93658	AT1G51890.2;AT1G51890.1	824;872	AT1G51890.2	AT1G51890.2	IKESVEFSPSSASDFSPLAR___________	S	Leucine-rich repeat protein kinase family protein;Leucine-rich repeat protein kinase family protein	2	522
15.3367	14.7424	14.9225	17.053	17.4969	17.1348	NaN	NaN	NaN	NaN	NaN	NaN	S	3	___2	+	WT-man_WT-con			1	6.44e-09	118.28	85.016	61.212	0.16966	48338000	103	3.55245	0	2.2277	5.27121	AT1G73660.1	103	AT1G73660.1	AT1G73660.1	GLSNWLSSVGHRKIPSPPNSFNAKNRAATVD	S	RAF5/SIS8	1;2	763
15.3367	14.7424	14.9225	17.053	17.4969	17.1348	NaN	NaN	NaN	NaN	NaN	NaN	S	3	___2	+	WT-man_WT-con			1	0.00116017	61.212	48.635	61.212	0.16966	3070400	107	3.55245	0	2.2277	5.27121	AT1G73660.1	107	AT1G73660.1	AT1G73660.1	WLSSVGHRKIPSPPNSFNAKNRAATVDDTVV	S	RAF5/SIS8	2	763
15.4372	15.2126	15.2965	15.9877	16.4419	15.8757	NaN	NaN	NaN	NaN	NaN	NaN	S	3	___2	+	WT-man_WT-con			0.512364	0.00136448	40.83	29.309	40.83	-0.26673	6621400	453	2.18121	0.00484211	0.786334	2.0419	AT2G23200.1	453	AT2G23200.1	AT2G23200.1	VEGTVWSPLPLHRGGSSDNRPISQYHNSPLR	S	Protein kinase superfamily protein	2	1017
15.4372	15.2126	15.2965	15.9877	16.4419	15.8757	NaN	NaN	NaN	NaN	NaN	NaN	S	3	___2	+	WT-man_WT-con			0.999828	1.02e-36	148.01	130.31	148.01	1.8667	65704000	465	2.18121	0.00477922	0.786334	2.0419	AT2G23200.1	465	AT2G23200.1	AT2G23200.1	RGGSSDNRPISQYHNSPLRNLHLGLTIPFTD	S	Protein kinase superfamily protein	1;2	1017
16.3347	15.6184	15.9002	18.0124	18.4496	17.881	14.4482	14.0457	14.8483	15.973	16.1204	16.5064	S	3	___2	+	WT-man_WT-con	+	Dec-man_Dec-con	0.991505	1.91e-05	56.055	37.76	44.925	-0.29571	16660000	555	3.18114	0	2.16323	4.60182	AT2G35050.1	555	AT2G35050.1	AT2G35050.1	PDPSSSTLSEKSLRKSEDHVENNLSAKEPKM	S	RAF24	1;2	1163
16.3347	15.6184	15.9002	18.0124	18.4496	17.881	NaN	NaN	NaN	NaN	NaN	NaN	S	4	___2	+	WT-man_WT-con			0.988478	1.91e-05	56.055	37.76	56.055	-0.59505	8163200	564	3.18114	0	2.16323	4.60182	AT2G35050.1	564	AT2G35050.1	AT2G35050.1	EKSLRKSEDHVENNLSAKEPKMRKEHSTTRV	S	RAF24	2	1163
16.4109	15.8146	15.9002	17.8762	18.3362	17.8444	NaN	NaN	NaN	NaN	NaN	NaN	S	2	___2	+	WT-man_WT-con			0.975227	5.66e-06	116.74	84.127	116.74	-4.765	7827900	377	3.1952	0	1.97703	4.44533	AT3G10540.1;AT5G04510.2;AT5G04510.1	377;382;382	AT3G10540.1	AT3G10540.1	HNGLSESSGSITRLASIDSFDSRWQQFLEPG	S	3-phosphoinositide-dependent protein kinase;3'-phosphoinositide-dependent protein kinase 1;3'-phosphoinositide-dependent protein kinase 1	2	1495
16.4109	15.8146	15.9002	17.8762	18.3362	17.8444	NaN	NaN	NaN	NaN	NaN	NaN	S	2	___2	+	WT-man_WT-con			0.979359	1.15e-06	126.03	106.04	116.74	-4.765	259160000	380	3.1952	0	1.97703	4.44533	AT3G10540.1;AT5G04510.2;AT5G04510.1	380;385;385	AT3G10540.1	AT3G10540.1	LSESSGSITRLASIDSFDSRWQQFLEPGESV	S	3-phosphoinositide-dependent protein kinase;3'-phosphoinositide-dependent protein kinase 1;3'-phosphoinositide-dependent protein kinase 1	1;2	1495
15.0374	14.4682	14.5961	17.7428	18.1936	17.868	NaN	NaN	NaN	NaN	NaN	NaN	S	2	___2	+	WT-man_WT-con			0.9717	5.88e-11	138.63	117.12	138.63	0.67999	6977800	451	4.21662	0	3.23423	7.72664	AT5G14720.1	451	AT5G14720.1	AT5G14720.1	NVNSGQQLLTKASIGSLAETTKEEDTAAQNT	S	Protein kinase superfamily protein	2	2674
14.2065	14.0506	13.6331	14.8708	15.0104	15.0127	15.4493	15.0305	15.468	16.11	16.125	16.6254	T	3	___2	+	WT-man_WT-con	+	Dec-man_Dec-con	1	5.06e-05	94.791	57.061	43.813	-0.81906	12767000	1125	2.61427	0	1.00123	2.65237	AT1G16270.2;AT1G16270.1;AT1G04700.1;AT3G24715.1;AT1G79570.1	1024;1024;927;997;1125	AT1G16270.2;AT1G79570.1	AT1G79570.1	ICKVGDFGLSKIKRNTLVSGGVRGTLPWMAP	T	RAF18;RAF20	1;2	232;840
18.7655	18.4057	18.3565	19.1672	19.7952	19.4587	15.8911	15.6018	15.9926	15.5781	15.6281	16.2073	T	4	___2	+	WT-man_WT-con			0.712802	7.44e-29	122.34	105.78	122.34	-1.6288	18609000	539	2.21045	0.00262687	0.964467	2.28234	AT1G68830.1	539	AT1G68830.1	AT1G68830.1	LASALRLQRKLVKTVTETIDEISDGRKTVWW	T	STT7 homolog STN7	2	700
13.7975	13.0507	13.4336	14.9806	15.4805	15.035	11.4535	11.9902	11.1473	13.0021	12.9585	13.8371	T	3	___2	+	WT-man_WT-con	+	Dec-man_Dec-con	0.999347	3.46e-10	86.016	72.598	86.016	-1.2595	27673000	221	2.83949	0	1.7381	3.71781	AT2G43790.1	221	AT2G43790.1	AT2G43790.1	CDFGLARVTSESDFMTEYVVTRWYRAPELLL	T	MAP kinase 6	1;2	1283
15.0374	14.4682	14.5961	17.7428	18.1936	17.868	NaN	NaN	NaN	NaN	NaN	NaN	T	2	___2	+	WT-man_WT-con			0.899676	3.7e-11	138.63	117.12	130.98	-0.53234	27368000	455	4.21662	0	3.23423	7.72664	AT5G14720.1	455	AT5G14720.1	AT5G14720.1	GQQLLTKASIGSLAETTKEEDTAAQNTSLPR	T	Protein kinase superfamily protein	1;2	2674
13.7975	13.0507	13.4336	14.9806	15.4805	15.035	11.4535	11.9902	11.1473	13.0021	12.9585	13.8371	Y	3	___2	+	WT-man_WT-con	+	Dec-man_Dec-con	0.999285	3.46e-10	86.016	72.598	72.321	-2.5901	6620300	223	2.83949	0	1.7381	3.71781	AT2G43790.1	223	AT2G43790.1	AT2G43790.1	FGLARVTSESDFMTEYVVTRWYRAPELLLNS	Y	MAP kinase 6	2	1283
