# Supplementary material for: A RAF-SnRK2 kinase cascade mediates early osmotic stress signaling in higher plants
Source: Nat Commun. 2020 Jan 30;11:613. doi: 10.1038/s41467-020-14477-9 (PMC6992735; doi:10.1038/s41467-020-14477-9)
Supplement: Supplementary file 8 — Supplementary Data 5 [file 41467_2020_14477_MOESM8_ESM.xlsx]

## Sheet: Sheet1
Supplementary Dataset 5. The mannitol-induced kinase phosphosites from snrk2-dec mutant Arabidopsis.
WT-con1	WT-con2	WT-con3	WT-man1	WT-man2	WT-man3	Dec-con1	Dec-con2	Dec-con3	Dec-man1	Dec-man2	Dec-man3	Amino acid	Charge	Multiplicity	Student's T-test Significant WT-man_WT-con	Student's T-test significant	Student's T-test Significant Dec-man_Dec-con	Student's T-test significant__	Localization prob	PEP	Score	Delta score	Score for localization	Mass error [ppm]	Intensity	Position	-Log Student's T-test p-value Dec-man_Dec-con	Student's T-test q-value Dec-man_Dec-con	Student's T-test Difference Dec-man_Dec-con	Student's T-test Test statistic Dec-man_Dec-con	Proteins	Positions within proteins	Leading proteins	Protein	Sequence window	Fasta headers	Number of Phospho (STY)	Protein group IDs
17.8803	17.2747	17.3523	18.5159	18.9486	18.6159	16.6975	16.2949	16.7208	17.8027	17.7533	18.2065	T	2	___1	+	WT-man_WT-con	+	Dec-man_Dec-con	0.790197	0.000136718	86.772	57.966	86.772	0.15865	53326000	480	2.60555	0	1.34977	3.38041	AT3G23310.1;AT4G14350.3;AT4G14350.2;AT4G14350.1;AT2G20470.1;AT1G03920.1	483;480;480;480;483;497	AT3G23310.1;AT4G14350.3	AT4G14350.3	WRKMLSSKDINFVGYTYKNVEIVNDDQIPGI;WRKMLSSKDINFVGYTYKNVEIVNHDQLPGI	AGC (cAMP-dependent, cGMP-dependent and protein kinase C) kinase family protein;AGC (cAMP-dependent, cGMP-dependent and protein kinase C) kinase family protein;AGC (cAMP-dependent, cGMP-dependent and protein kinase C) kinase family protein;AGC (cAMP	1	1691;2129
12.1888	11.846	11.2855	12.676	13.9043	12.7534	11.7496	12.0927	11.6387	13.6609	13.6115	13.7063	S	2	___1	+	WT-man_WT-con	+	Dec-man_Dec-con	0.699344	0.00122438	61.235	45.663	61.235	1.4293	1308100	901	3.714	0	1.83257	5.39994	AT1G71410.1	901	AT1G71410.1	AT1G71410.1	RGRGGTGTSTSKPSGSQPSLLDLL_______	ARM repeat superfamily protein	1	724
15.5932	15.1953	15.1563	15.2144	15.5612	15.1407	12.0458	12.0515	12.4825	11.5624	11.2905	11.2543	S	3	___1			+	Dec-man_Dec-con	0.999911	9.65e-52	136.44	111.64	136.44	5.6534	17656000	539	2.04058	0.00413333	-0.8242	-2.20215	AT1G18150.3;AT1G18150.2;AT1G18150.1	539;539;539	AT1G18150.3	AT1G18150.3	ASTLESEEADNGGGYSARNLMKSASISGSKC	Protein kinase superfamily protein;Protein kinase superfamily protein;Protein kinase superfamily protein	1	253
17.8237	17.6504	17.5393	17.5054	18.1128	17.9137	14.9919	14.9698	14.8995	15.8153	15.6157	16.3721	S	3	___1			+	Dec-man_Dec-con	0.994352	8.29e-07	91.024	67.275	91.024	-1.4983	11954000	720	1.8982	0.00427586	0.980633	2.29103	AT1G63700.1	720	AT1G63700.1	AT1G63700.1	QQKGLKHGSGFSISQSPRNMSCPISPVGSPI	Protein kinase superfamily protein	1	644
17.8937	17.3406	17.3956	18.689	19.158	18.822	17.166	16.7498	17.275	17.7515	17.8632	18.242	S	3	___1	+	WT-man_WT-con	+	Dec-man_Dec-con	0.989127	4.02e-10	98.169	68.111	98.169	-0.18993	43125000	347	1.818	0.004	0.888633	2.12458	AT1G72710.1	347	AT1G72710.1	AT1G72710.1	EARPSGWSSGIPRRNSGQIFNSGSLAKQKAP	casein kinase 1-like protein 2	1	746
16.5455	16.1449	16.2679	18.3319	18.7666	18.4574	15.6658	15.4587	15.7847	16.619	16.6533	17.1363	S	3	___1	+	WT-man_WT-con	+	Dec-man_Dec-con	1	1.59e-15	106.44	94.379	106.44	-0.86826	5092500	967	2.42859	0	1.16647	2.97369	AT3G14840.2	967	AT3G14840.2	AT3G14840.2	EKLLEASVNNEKDEESVRAMKRHYATIGEEE	Leucine-rich repeat transmembrane protein kinase	1	1571
16.2855	15.9297	15.828	16.7023	17.2676	16.8465	16.6004	16.4755	16.788	17.4987	17.5319	18.0998	T	3	___1	+	WT-man_WT-con	+	Dec-man_Dec-con	0.999347	3.46e-10	86.016	72.598	86.016	-1.2595	27673000	221	2.14393	0	1.08883	2.6226	AT2G43790.1	221	AT2G43790.1	AT2G43790.1	CDFGLARVTSESDFMTEYVVTRWYRAPELLL	MAP kinase 6	1;2	1283
16.6948	16.2435	16.2517	16.064	16.5094	16.3111	17.3726	17.0937	17.5624	16.0299	15.9915	16.446	S	3	___1			+	Dec-man_Dec-con	0.976404	1.81e-07	107.61	87.512	107.61	-1.666	8853400	82	2.3996	0	-1.1871	-2.97326	AT2G20050.2;AT2G20050.1	82;82	AT2G20050.2	AT2G20050.2	QLGLSRDQEWGITRLSRVSSQFLPPDGSRVV	protein serine/threonine phosphatases;protein kinases;catalytics;cAMP-dependent protein kinase regulators;ATP binding;protein serine/threonine phosphatases;protein serine/threonine phosphatases;protein kinases;catalytics;cAMP-dependent protein kinase re	1	978
13.7975	13.0507	13.4336	14.9806	15.4805	15.035	11.4535	11.9902	11.1473	13.0021	12.9585	13.8371	T	3	___2	+	WT-man_WT-con	+	Dec-man_Dec-con	0.999347	3.46e-10	86.016	72.598	86.016	-1.2595	27673000	221	1.99837	0	1.73557	3.00599	AT2G43790.1	221	AT2G43790.1	AT2G43790.1	CDFGLARVTSESDFMTEYVVTRWYRAPELLL	MAP kinase 6	1;2	1283
16.2657	15.5774	15.7463	15.2119	15.6638	15.3445	15.9477	15.5265	15.7893	14.3563	14.6905	14.7717	S	2	___1			+	Dec-man_Dec-con	0.600417	2.24e-09	114.87	84.942	114.87	0.54166	40482000	452	2.53824	0	-1.14833	-3.0479	AT3G13530.1	452	AT3G13530.1	AT3G13530.1	RKGEERGIRKAVKTPSSVSGNELARFSDPPG	mitogen-activated protein kinase kinase kinase 7	1	1549
13.7975	13.0507	13.4336	14.9806	15.4805	15.035	11.4535	11.9902	11.1473	13.0021	12.9585	13.8371	Y	3	___2	+	WT-man_WT-con	+	Dec-man_Dec-con	0.999285	3.46e-10	86.016	72.598	72.321	-2.5901	6620300	223	1.99837	0	1.73557	3.00599	AT2G43790.1	223	AT2G43790.1	AT2G43790.1	FGLARVTSESDFMTEYVVTRWYRAPELLLNS	MAP kinase 6	2	1283
15.9302	15.5345	15.5855	16.456	16.7982	16.6042	15.6019	15.3134	15.779	16.7911	16.8566	17.205	T	2	___1	+	WT-man_WT-con	+	Dec-man_Dec-con	0.994845	0.00319512	72.789	35.259	72.789	0.93507	3933500	845	2.75404	0	1.38613	3.58322	AT2G35050.1	845	AT2G35050.1	AT2G35050.1	DGAGVSLNIQNNDPKTWSYFRNLAQDEFERK	RAF24	1	1163
17.3225	16.7848	16.9005	15.6718	16.0193	15.6808	16.0649	15.8544	16.2602	14.8321	15.0375	15.1307	S	3	___1			+	Dec-man_Dec-con	0.996902	4.27e-31	160.37	148.76	160.37	-0.70913	9944900	209	2.7109	0	-1.05973	-3.05698	AT3G17850.1	209	AT3G17850.1	AT3G17850.1	DRTRPSDNKSDRDSLSPDTGPPRSLSPTLPP	Protein kinase superfamily protein	1	1614
16.3347	15.6184	15.9002	18.0124	18.4496	17.881	14.4482	14.0457	14.8483	15.973	16.1204	16.5064	S	3	___2	+	WT-man_WT-con	+	Dec-man_Dec-con	0.991505	1.91e-05	56.055	37.76	44.925	-0.29571	16660000	555	2.47258	0	1.75253	3.64337	AT2G35050.1	555	AT2G35050.1	AT2G35050.1	PDPSSSTLSEKSLRKSEDHVENNLSAKEPKM	RAF24	1;2	1163
16.1878	15.7961	15.9025	16.852	17.2145	17.0947	15.4975	15.3197	15.5722	16.6478	16.681	16.8231	S	2	___1	+	WT-man_WT-con	+	Dec-man_Dec-con	0.989623	0.00271812	73.26	48.337	73.26	2.1935	5796100	754	3.77207	0	1.25417	4.29234	AT1G16270.2;AT1G16270.1	754;754	AT1G16270.2	AT1G16270.2	AGVSLNVENHDPKNWSYFRNLADEQFSDRDV	RAF18	1	232
17.5823	17.0893	17.151	16.9876	17.352	17.1191	16.3238	15.9911	16.3461	15.1778	15.4475	15.6791	S	2	___1			+	Dec-man_Dec-con	0.999999	2.58e-06	117.86	102.49	117.86	-5.3289	7470300	376	1.88085	0.00364706	-0.785533	-2.04127	AT5G14720.1	376	AT5G14720.1	AT5G14720.1	DFNQKQCERQDESALSPERASSSATAPSQDD	Protein kinase superfamily protein	1	2674
15.6907	15.0766	15.2495	14.5247	14.6029	14.5503	16.6429	16.4467	16.6727	15.292	15.4268	15.6013	S	3	___1			+	Dec-man_Dec-con	1	0.000972483	74.841	43.552	74.841	0.0079696	1099000	412	3.2582	0	-1.1474	-3.65182	AT5G19010.1	412	AT5G19010.1	AT5G19010.1	KNGTSHNPPERQQHASLPRACVLYSDNNHPV	mitogen-activated protein kinase 16	1	2737
16.0911	15.5965	15.6553	14.9941	15.4473	14.9575	17.8387	17.4857	17.9267	16.5022	16.6376	17.0815	S	2	___1			+	Dec-man_Dec-con	0.999999	0.00223125	89.698	60.536	89.698	2.6009	4168600	81	1.98991	0	-1.00993	-2.39985	AT5G20050.1	81	AT5G20050.1	AT5G20050.1	VSRFASEGRELRIEYSFLRKVAGVPTKFKLE	Protein kinase superfamily protein	1	2749
17.216	16.5691	16.681	15.8216	16.3038	15.9591	16.9487	16.6161	17.0317	15.5957	15.5155	16.0321	S	2	___1			+	Dec-man_Dec-con	0.970314	0.00275311	74.255	21.318	74.255	0.91249	12385000	451	2.30847	0	-1.15107	-2.84448	AT5G44100.1	451	AT5G44100.1	AT5G44100.1	STSQRVQAGYESKTLSFSRATAARNTREDQL	casein kinase I-like 7	1	2922
15.54	14.9028	14.9462	16.7301	17.2036	16.7381	16.1304	15.9382	16.2578	17.3776	17.4406	17.8846	S	2	___1	+	WT-man_WT-con	+	Dec-man_Dec-con	0.965063	3.72e-06	76.82	54.179	54.198	-0.66002	6908800	780	2.85779	0	1.4588	3.79291	AT1G16270.2;AT1G16270.1	780;780	AT1G16270.2	AT1G16270.2	SDRDVAYIDRTPGFPSDMEDGGEIARLHQVA	RAF18	1	232
14.2065	14.0506	13.6331	14.8708	15.0104	15.0127	15.4493	15.0305	15.468	16.11	16.125	16.6254	S	3	___2	+	WT-man_WT-con	+	Dec-man_Dec-con	1	4.81e-05	96.756	66.949	43.813	-0.81906	40701000	1128	1.92619	0	0.970867	2.30316	AT1G16270.2;AT1G16270.1;AT1G04700.1;AT3G24715.1;AT1G79570.1	1027;1027;930;1000;1128	AT1G16270.2;AT1G79570.1	AT1G79570.1	VGDFGLSKIKRNTLVSGGVRGTLPWMAPELL	RAF18; RAF16; RAF40; RAF20	1;2	232;840
14.2065	14.0506	13.6331	14.8708	15.0104	15.0127	15.4493	15.0305	15.468	16.11	16.125	16.6254	T	3	___2	+	WT-man_WT-con	+	Dec-man_Dec-con	1	5.06e-05	94.791	57.061	43.813	-0.81906	12767000	1125	1.92619	0	0.970867	2.30316	AT1G16270.2;AT1G16270.1;AT1G04700.1;AT3G24715.1;AT1G79570.1	1024;1024;927;997;1125	AT1G16270.2;AT1G79570.1	AT1G79570.1	ICKVGDFGLSKIKRNTLVSGGVRGTLPWMAP	RAF18; RAF16; RAF40; RAF20	1;2	232;840
15.4613	15.2496	15.0527	13.7795	13.9842	13.702	17.0045	16.8846	17.0646	16.0088	15.9145	16.5474	T	3	___1			+	Dec-man_Dec-con	0.998993	0.00498951	58.172	45.556	58.172	-0.5155	7478700	506	1.81211	0.00375758	-0.827666	-2.0481	AT3G44200.1	506	AT3G44200.1	AT3G44200.1	KHEAEEAMSVKRRQRTPPTLPRRTSLIAHQS	NIMA (never in mitosis, gene A)-related 6	1	1766
14.9553	14.7661	14.6261	15.5969	16.0746	15.5077	15.4662	15.0926	15.4833	16.0421	15.9984	16.3869	S	2	___1	+	WT-man_WT-con	+	Dec-man_Dec-con	0.99458	0.000916334	78.098	62.508	78.098	-0.038759	22760000	867	1.96261	0.003875	0.7951	2.10874	AT1G79570.1	867	AT1G79570.1	AT1G79570.1	KDGGESSRLPYVSPLSRDGISTNLANPQLTL	RAF20	1	840
18.2769	17.4764	17.6186	16.8326	17.2997	16.9174	17.426	16.9499	17.4267	15.6436	15.8899	16.2019	T	2	___1			+	Dec-man_Dec-con	1	0.00306724	85.064	9.2097	85.064	-1.0276	63998000	32	2.40681	0	-1.35573	-3.17849	AT5G50000.1	32	AT5G50000.1	AT5G50000.1	KSLDEQLERHLSRALTLEKNKKKDEEDTTAV	Protein kinase superfamily protein	1	2992
14.9177	14.4115	14.525	16.481	16.9705	16.646	15.6363	15.4224	15.9201	17.2792	17.2918	17.8453	S	3	___1	+	WT-man_WT-con	+	Dec-man_Dec-con	0.990242	9.04e-06	70.98	56.285	70.98	-0.70522	4784600	147	2.81213	0	1.8125	4.15883	AT2G35050.1	147	AT2G35050.1	AT2G35050.1	PPSRIEDKTYHELVQSAPVISSKNDTGQRRH	RAF24	1	1163
15.6175	15.1914	15.3412	14.1889	15.0017	14.5762	15.105	15.0626	15.2803	14.3048	14.3188	14.6008	S	3	___2			+	Dec-man_Dec-con	0.999995	6.24e-07	81.807	70.367	81.807	-0.021673	15706000	594	2.4949	0	-0.741167	-2.33657	AT1G49730.4;AT1G49730.1	594;664	AT1G49730.4	AT1G49730.4	WDSRKRSNLRIQRGDSRIFGPSSSTTSRSHY	Protein kinase superfamily protein;Protein kinase superfamily protein	1;2	495
16.2517	15.6282	15.6332	18.0301	18.3188	18.1597	16.392	16.0352	16.6393	18.1475	18.2217	18.6308	S	2	___1	+	WT-man_WT-con	+	Dec-man_Dec-con	0.999875	0.000411143	88.441	67.539	88.441	0.33475	12355000	823	2.99122	0	1.97783	4.58977	AT3G46920.1	823	AT3G46920.1	AT3G46920.1	SYHEPPIKVDEYAFNSKGEVSRNDEMKQQST	RAF42	1	1789
15.1002	14.6827	14.8667	13.8537	14.1185	13.9027	15.4988	15.3646	15.6753	14.2218	14.4481	14.9213	S	3	___2			+	Dec-man_Dec-con	0.798073	0.000647835	70.056	49.536	53.327	0.36686	154670000	869	1.92176	0	-0.9825	-2.31252	AT3G17850.1	869	AT3G17850.1	AT3G17850.1	EDAPLEDDVVRSLRTSPVHPRDRTSIDDFEI	Protein kinase superfamily protein	1;2	1614
16.5619	16.143	16.2702	16.4305	16.8562	16.3273	16.9399	16.4423	17.1967	17.8516	17.7807	18.2461	S	3	___2			+	Dec-man_Dec-con	0.561236	0.0130737	42.277	25.783	42.277	-2.1435	4948900	406	1.84838	0	1.09983	2.36744	AT3G45780.2;AT3G45780.1	406;406	AT3G45780.2	AT3G45780.2	RRNSMQRINEIPEKKSRKSSLSFMGIKKKSE	phototropin 1;phototropin 1	2	1779
15.7467	15.1732	15.3814	17.0766	17.4399	17.0392	15.9732	15.7796	16.4047	18.2381	18.2243	18.6529	S	3	___1	+	WT-man_WT-con	+	Dec-man_Dec-con	1	1.74e-05	81.92	63.174	81.92	-1.5406	5766200	666	3.2484	0	2.31927	5.36639	AT3G46920.1	666	AT3G46920.1	AT3G46920.1	DSAKRLTRVVLPGHESQPKESCVPTQSPLLG	RAF42	1	1789
18.3684	17.8555	17.8445	19.2891	19.7472	19.4778	16.5669	16.3865	16.7213	17.5536	17.6671	18.0611	T	2	___1	+	WT-man_WT-con	+	Dec-man_Dec-con	1	3.06e-06	117.79	95.561	117.79	0.80781	4206200	466	2.56813	0	1.20237	3.15018	AT5G09890.1;AT5G09890.2	466;466	AT5G09890.1	AT5G09890.1	WRKMLTSKDTNFIGFTFKKSDITRSMESSGA	Protein kinase family protein;Protein kinase family protein	1	2610
15.1002	14.6827	14.8667	13.8537	14.1185	13.9027	16.0223	15.8091	16.1525	14.8465	14.9446	15.4002	T	3	___2			+	Dec-man_Dec-con	0.962012	0.0095584	53.327	28.404	53.327	0.36686	23529000	868	2.03324	0	-0.930867	-2.34015	AT3G17850.1	868	AT3G17850.1	AT3G17850.1	DEDAPLEDDVVRSLRTSPVHPRDRTSIDDFE	Protein kinase superfamily protein	2	1614
14.0268	13.7638	13.4055	14.5878	15.168	14.8468	14.5927	14.398	14.6827	16.0838	15.9294	16.7601	S	2	___1	+	WT-man_WT-con	+	Dec-man_Dec-con	0.972716	6.24e-11	100.11	89.282	100.11	-0.037628	19213000	673	2.49639	0	1.69997	3.62798	AT3G14350.2;AT3G14350.3;AT3G14350.1	673;682;710	AT3G14350.2	AT3G14350.2	QRANMSKRTVGVGSGSSGVNDYM________	STRUBBELIG-receptor family 7;STRUBBELIG-receptor family 7;STRUBBELIG-receptor family 7	1	1567
