# Supplementary material for: A RAF-SnRK2 kinase cascade mediates early osmotic stress signaling in higher plants
Source: Nat Commun. 2020 Jan 30;11:613. doi: 10.1038/s41467-020-14477-9 (PMC6992735; doi:10.1038/s41467-020-14477-9)
Supplement: Supplementary file 9 — Supplementary Data 6 [file 41467_2020_14477_MOESM9_ESM.xlsx]

## Sheet: Sheet1
Supplementary Dataset 6. The 18O labeled putative RAF target peptides in SnRK2.4 and SnRK2.6.
RAF6+SnRK2.4
Checked	Confidence	Annotated Sequence	Modifications	Modifications in Master Proteins	Qvality PEP	Qvality q-value	# Protein Groups	# Proteins	# PSMs	Master Protein Accessions	Positions in Master Proteins	# Missed Cleavages	Theo. MH+ [Da]	Confidence (by Search Engine): Sequest HT	Percolator q-Value (by Search Engine): Sequest HT	Percolator PEP (by Search Engine): Sequest HT	XCorr (by Search Engine): Sequest HT
FALSE	High	[R].ELTETAQAAYFK.[K]	1x18O-Phospho [T/Y]	AT1G10940.2 1x18O-Phospho [Y/T]	0.0222002	0	1	2	19	AT1G10940.2	AT1G10940.2 [275-286]	0	1457.66	High	0	0.0262	3.05
FALSE	High	[K].EVHASGEVR.[I]	1x18O-Phospho [S5]	AT1G10940.2 1x18O-Phospho [S365]	0.230801	0	1	2	1	AT1G10940.2	AT1G10940.2 [361-369]	0	1069.47	High	0	0.09907	1.85
FALSE	High	[K].LENTLLDGSPAPR.[L]	1x18O-Phospho [T/S]	AT1G10940.2 1x18O-Phospho [T/S]	0.0209157	0	2	9	14	AT1G10940.2	AT1G10940.2 [134-146]	0	1468.71	High	0	0.004902	3.31
FALSE	High	[K].IVADAKTPPPVSR.[S]	1x18O-Phospho [T7]	AT1G10940.2 1x18O-Phospho [T309]	0.00303256	0	1	2	14	AT1G10940.2	AT1G10940.2 [303-315]	1	1436.75	High	0	0.000463	3.34
FALSE	High	[K].IVADAKTPPPVSR.[S]	2x18O-Phospho [T7; S12]	AT1G10940.2 2x18O-Phospho [T309; S314]	0.175417	0	1	2	22	AT1G10940.2	AT1G10940.2 [303-315]	1	1522.73	High	0.00438	0.2318	1.98
FALSE	High	[R].SIGGFGWGGNGDADGK.[E]	1x18O-Phospho [S1]	AT1G10940.2 1x18O-Phospho [S316]	0.0332944	0	1	2	2	AT1G10940.2	AT1G10940.2 [316-331]	0	1580.64	High	0	0.008645	2.33
FALSE	High	[K].SSLLHSRPK.[S]	1x18O-Phospho [S6]	AT1G10940.2 1x18O-Phospho [S162]	0.0897002	0	1	4	20	AT1G10940.2	AT1G10940.2 [157-165]	0	1110.57	High	0	0.02921	2.17
FALSE	High	[K].STVGTPAYIAPEVLSR.[RG]	1x18O-Phospho [T/S/Y]	AT1G10940.2 1x18O-Phospho [Y/T/S]	0.000613626	0	1	5	13	AT1G10940.2	AT1G10940.2 [166-181]	0	1746.87	High	0	6.56293e-05	3.57
RAF5/SIS8+SnRK2.4
Checked	Confidence	Annotated Sequence	Modifications	Modifications in Master Proteins	Qvality PEP	Qvality q-value	# Protein Groups	# Proteins	# PSMs	Master Protein Accessions	Positions in Master Proteins	# Missed Cleavages	Theo. MH+ [Da]	Confidence (by Search Engine): Sequest HT	Percolator q-Value (by Search Engine): Sequest HT	Percolator PEP (by Search Engine): Sequest HT	XCorr (by Search Engine): Sequest HT
FALSE	High	[K].STVGTPAYIAPEVLSR.[RG]	1x18O-Phospho [T/S/Y]	AT1G10940.2 1x18O-Phospho [T/S/Y]	0.00275157	0	1	5	123	AT1G10940.2	AT1G10940.2 [166-181]	0	1746.87	High	0	0.00876	3.9
FALSE	High	[K].SSLLHSRPK.[S]	2x18O-Phospho [S2; S6]	AT1G10940.2 2x18O-Phospho [S158; S162]	0.237575	0	1	4	4	AT1G10940.2	AT1G10940.2 [157-165]	0	1196.55	High	0.001595	0.1863	1.45
FALSE	High	[K].SSLLHSRPK.[S]	1x18O-Phospho [S]	AT1G10940.2 1x18O-Phospho [S]	0.154582	0	1	4	12	AT1G10940.2	AT1G10940.2 [157-165]	0	1110.57	High	0	0.09349	1.86
FALSE	High	[R].SIGGFGWGGNGDADGK.[E]	1x18O-Phospho [S1]	AT1G10940.2 1x18O-Phospho [S316]	0.000466028	0	1	2	7	AT1G10940.2	AT1G10940.2 [316-331]	0	1580.64	High	0	6.4716e-05	4.48
FALSE	High	[K].IVADAKTPPPVSR.[S]	1x18O-Phospho [T7]	AT1G10940.2 1x18O-Phospho [T309]	0.0256571	0	1	2	4	AT1G10940.2	AT1G10940.2 [303-315]	1	1436.75	High	0	0.009136	3.28
FALSE	High	[K].STVGTPAYIAPEVLSR.[RG]	2x18O-Phospho [T2; T5]	AT1G10940.2 2x18O-Phospho [T167; T170]	0.142646	0	1	5	2	AT1G10940.2	AT1G10940.2 [166-181]	0	1832.85	High	0	0.07505	2.19
FALSE	High	[K].LENTLLDGSPAPR.[L]	1x18O-Phospho [S/T]	AT1G10940.2 1x18O-Phospho [T/S]	0.0140674	0	2	9	7	AT1G10940.2	AT1G10940.2 [134-146]	0	1468.71	High	0	0.007301	3.29
FALSE	High	[K].EVHASGEVR.[I]	1x18O-Phospho [S5]	AT1G10940.2 1x18O-Phospho [S365]	0.216944	0	1	2	1	AT1G10940.2	AT1G10940.2 [361-369]	0	1069.47	High	0	0.1235	1.94
FALSE	High	[R].ELTETAQAAYFKK.[E]	2x18O-Phospho [T5; Y10]	AT1G10940.2 2x18O-Phospho [T279; Y284]	0.0321988	0	1	2	4	AT1G10940.2	AT1G10940.2 [275-287]	1	1671.73	High	0	0.0121	3.42
FALSE	High	[R].ELTETAQAAYFKK.[E]	1x18O-Phospho [Y10]	AT1G10940.2 1x18O-Phospho [Y284]	0.00525173	0	1	2	2	AT1G10940.2	AT1G10940.2 [275-287]	1	1585.75	High	0	0.001291	4.13
FALSE	High	[R].ELTETAQAAYFK.[K]	2x18O-Phospho [T5; Y10]	AT1G10940.2 2x18O-Phospho [T279; Y284]	0.284909	0	1	2	3	AT1G10940.2	AT1G10940.2 [275-286]	0	1543.64	High	0	0.1783	2.04
FALSE	High	[R].ELTETAQAAYFK.[K]	1x18O-Phospho [Y/T]	AT1G10940.2 1x18O-Phospho [Y/T]	0.0147211	0	1	2	10	AT1G10940.2	AT1G10940.2 [275-286]	0	1457.66	High	0	0.006704	3.68
FALSE	High	[K].STVGTPAYIAPEVLSRR.[E]	1x18O-Phospho [S15]	AT1G10940.2 1x18O-Phospho [S180]	0.0565124	0	1	4	6	AT1G10940.2	AT1G10940.2 [166-182]	1	1902.97	High	0	0.05119	3.08
RAF10+SnRK2.4
Checked	Confidence	Annotated Sequence	Modifications	Modifications in Master Proteins	Qvality PEP	Qvality q-value	# Protein Groups	# Proteins	# PSMs	Master Protein Accessions	Positions in Master Proteins	# Missed Cleavages	Theo. MH+ [Da]	Confidence (by Search Engine): Sequest HT	Percolator q-Value (by Search Engine): Sequest HT	Percolator PEP (by Search Engine): Sequest HT	XCorr (by Search Engine): Sequest HT
FALSE	High	[K].STVGTPAYIAPEVLSRR.[E]	2x18O-Phospho [T/Y/S]	AT1G10940.2 2x18O-Phospho [S180; T/S]	0.158191	0	1	4	3	AT1G10940.2	AT1G10940.2 [166-182]	1	1988.95	High	0	0.07647	2.28
FALSE	High	[K].STVGTPAYIAPEVLSRR.[E]	1x18O-Phospho [S/T/Y]	AT1G10940.2 1x18O-Phospho [S/T]	0.00574322	0	1	4	11	AT1G10940.2	AT1G10940.2 [166-182]	1	1902.97	High	0	0.003386	3.88
FALSE	High	[K].STVGTPAYIAPEVLSR.[RG]	2x18O-Phospho [T2; T5]	AT1G10940.2 2x18O-Phospho [T167; T170]	0.00574322	0	1	5	5	AT1G10940.2	AT1G10940.2 [166-181]	0	1832.85	High	0	0.001903	2.71
FALSE	High	[K].STVGTPAYIAPEVLSR.[RG]	1x18O-Phospho [T/S/Y]	AT1G10940.2 1x18O-Phospho [T/Y/S]	0.000110603	0	1	5	109	AT1G10940.2	AT1G10940.2 [166-181]	0	1746.87	High	0	0.004225	4.16
FALSE	High	[K].SSLLHSRPKSTVGTPAYIAPEVLSR.[R]	2x18O-Phospho [S/T]	AT1G10940.2 2x18O-Phospho [S/T]	0.00181691	0	1	4	24	AT1G10940.2	AT1G10940.2 [157-181]	1	2838.42	High	0	0.0005443	5.84
FALSE	High	[K].SSLLHSRPKSTVGTPAYIAPEVLSR.[R]	1x18O-Phospho [S/T]	AT1G10940.2 1x18O-Phospho [S/T]	0.0506586	0	1	4	18	AT1G10940.2	AT1G10940.2 [157-181]	1	2752.44	High	0	0.06548	3.11
FALSE	High	[K].SSLLHSRPK.[S]	1x18O-Phospho [S6]	AT1G10940.2 1x18O-Phospho [S162]	0.0607879	0	1	4	8	AT1G10940.2	AT1G10940.2 [157-165]	0	1110.57	High	0	0.04083	1.81
FALSE	High	[R].SIGGFGWGGNGDADGK.[E]	1x18O-Phospho [S1]	AT1G10940.2 1x18O-Phospho [S316]	5.62173e-05	0	1	2	2	AT1G10940.2	AT1G10940.2 [316-331]	0	1580.64	High	0	1.219e-05	4.08
FALSE	High	[K].NLPRELTETAQAAYFK.[K]	1x18O-Phospho [T]	AT1G10940.2 1x18O-Phospho [T]	0.00901747	0	1	2	5	AT1G10940.2	AT1G10940.2 [271-286]	1	1937.94	High	0	0.003121	3.21
FALSE	High	[K].IVADAKTPPPVSR.[S]	1x18O-Phospho [T7]	AT1G10940.2 1x18O-Phospho [T309]	0.0048215	0	1	2	24	AT1G10940.2	AT1G10940.2 [303-315]	1	1436.75	High	0	0.005552	3.5
FALSE	High	[K].KENPTFSLQTVEEIMK.[I]	1x18O-Phospho [S/T]	AT1G10940.2 1x18O-Phospho [S/T]	0.00213456	0	1	2	4	AT1G10940.2	AT1G10940.2 [287-302]	1	1979.94	High	0	0.00565	4.15
FALSE	High	[K].ENPTFSLQTVEEIMK.[I]	1xOxidation [M14]; 1x18O-Phospho [S/T]	AT1G10940.2 1x18O-Phospho [T/S]	0.000650866	0	1	2	4	AT1G10940.2	AT1G10940.2 [288-302]	0	1867.84	High	0	0.01611	3.69
FALSE	High	[K].ENPTFSLQTVEEIMK.[I]	1x18O-Phospho [S/T]	AT1G10940.2 1x18O-Phospho [T/S]	0.0077823	0	1	2	3	AT1G10940.2	AT1G10940.2 [288-302]	0	1851.85	High	0	0.002653	3.01
FALSE	High	[R].ELTETAQAAYFKK.[E]	2x18O-Phospho [T5; Y10]	AT1G10940.2 2x18O-Phospho [T279; Y284]	0.0551325	0	1	2	1	AT1G10940.2	AT1G10940.2 [275-287]	1	1671.73	High	0	0.02293	2.11
FALSE	High	[R].ELTETAQAAYFKK.[E]	1x18O-Phospho [Y/T]	AT1G10940.2 1x18O-Phospho [Y/T]	0.00185921	0	1	2	3	AT1G10940.2	AT1G10940.2 [275-287]	1	1585.75	High	0	0.0005563	4.03
FALSE	High	[R].ELTETAQAAYFK.[K]	2x18O-Phospho [T5; T/Y]	AT1G10940.2 2x18O-Phospho [T279; Y/T]	0.0435116	0	1	2	6	AT1G10940.2	AT1G10940.2 [275-286]	0	1543.64	High	0	0.0176	2.09
FALSE	High	[R].ELTETAQAAYFK.[K]	1x18O-Phospho [T/Y]	AT1G10940.2 1x18O-Phospho [Y/T]	0.00521399	0	1	2	15	AT1G10940.2	AT1G10940.2 [275-286]	0	1457.66	High	0	0.00172	3.43
FALSE	High	[K].TPPPVSRSIGGFGWGGNGDADGK.[E]	1x18O-Phospho [S]	AT1G10940.2 1x18O-Phospho [S]	0.000346409	0	1	2	6	AT1G10940.2	AT1G10940.2 [309-331]	1	2315.05	High	0	8.917e-05	4.7
FALSE	High	[K].STVGTPAYIAPEVLSRREYDGK.[HM]	1x18O-Phospho [T/S/Y]	AT1G10940.2 1x18O-Phospho [S/T]	0.193348	0.00637894	1	4	2	AT1G10940.2	AT1G10940.2 [166-187]	2	2495.22	High	0.001573	0.0968	3.09
FALSE	High	[R].SLRHPNIIR.[F]	1x18O-Phospho [S1]	AT1G10940.2 1x18O-Phospho [S54]	0.187805	0.00637894	1	4	2	AT1G10940.2	AT1G10940.2 [54-62]	1	1191.64	High	0.007975	0.1886	2.51
RAF40/HCR1+SnRK2.4
Checked	Confidence	Annotated Sequence	Modifications	Modifications in Master Proteins	Qvality PEP	Qvality q-value	# Protein Groups	# Proteins	# PSMs	Master Protein Accessions	Positions in Master Proteins	# Missed Cleavages	Theo. MH+ [Da]	Confidence (by Search Engine): Sequest HT	Percolator q-Value (by Search Engine): Sequest HT	Percolator PEP (by Search Engine): Sequest HT	XCorr (by Search Engine): Sequest HT
FALSE	High	[R].FKEVVLTPTHLAIAMEYAAGGELFER.[I]	2x18O-Phospho [T7; T9]	AT1G10940.2 2x18O-Phospho [T69; T71]	0.202858	0.00617094	1	3	2	AT1G10940.2	AT1G10940.2 [63-88]	1	3064.45	High	0.00154	0.07167	2.04
FALSE	High	[K].EVVLTPTHLAIAMEYAAGGELFER.[I]	1xPhospho [T]; 1xOxidation [M13]; 1x18O-Phospho [Y15]	AT1G10940.2 1xPhospho [T]; 1x18O-Phospho [Y79]	0.010069	0	1	3	4	AT1G10940.2	AT1G10940.2 [65-88]	0	2799.27	High	0	0.001849	3.88
FALSE	High	[K].STVGTPAYIAPEVLSR.[RG]	1x18O-Phospho [S/T]	AT1G10940.2 1x18O-Phospho [S/T]	0.000650775	0	1	5	5	AT1G10940.2	AT1G10940.2 [166-181]	0	1746.87	High	0	3.814e-05	3.62
RAF24+SnRK2.4
Checked	Confidence	Annotated Sequence	Modifications	Modifications in Master Proteins	Qvality PEP	Qvality q-value	# Protein Groups	# Proteins	# PSMs	Master Protein Accessions	Positions in Master Proteins	# Missed Cleavages	Theo. MH+ [Da]	Confidence (by Search Engine): Sequest HT	Percolator q-Value (by Search Engine): Sequest HT	Percolator PEP (by Search Engine): Sequest HT	XCorr (by Search Engine): Sequest HT
FALSE	High	[K].KENPTFSLQTVEEIMK.[I]	1xOxidation [M15]; 1x18O-Phospho [S/T]	AT1G10940.2 1x18O-Phospho [S/T]	4.84682e-05	0	1	2	7	AT1G10940.2	AT1G10940.2 [287-302]	1	1995.94	High	0	0.002289	5.51
FALSE	High	[K].STVGTPAYIAPEVLSRR.[E]	1x18O-Phospho [S/T]	AT1G10940.2 1x18O-Phospho [S/T]	2.5624e-05	0	1	4	3	AT1G10940.2	AT1G10940.2 [166-182]	1	1902.97	High	0	0.001639	4.45
FALSE	High	[K].ENPTFSLQTVEEIMK.[I]	1xOxidation [M14]; 1x18O-Phospho [T/S]	AT1G10940.2 1x18O-Phospho [S/T]	0.00026086	0	1	2	7	AT1G10940.2	AT1G10940.2 [288-302]	0	1867.84	High	0	0.005519	4.19
FALSE	High	[K].SSILHSRPK.[S]	1x18O-Phospho [S]	AT1G10940.2 1x18O-Phospho [S]	0.0599671	0	1	4	10	AT1G10940.2	AT1G10940.2 [157-165]	0	1110.57	High	0	0.1019	2.13
FALSE	High	[R].IFVANSLK.[R]	1x18O-Phospho [S6]	AT1G10940.2 1x18O-Phospho [S253]	0.0323575	0	1	2	3	AT1G10940.2	AT1G10940.2 [248-255]	0	977.509	High	0	0.09564	1.41
FALSE	High	[R].IFVANSLKR.[I]	1x18O-Phospho [S6]	AT1G10940.2 1x18O-Phospho [S253]	0.168087	0.00606538	1	2	1	AT1G10940.2	AT1G10940.2 [248-256]	1	1133.61	High	0.0009705	0.1813	1.61
FALSE	High	[K].KHSWFLK.[N]	1x18O-Phospho [S3]	AT1G10940.2 1x18O-Phospho [S266]	0.0599671	0	1	2	3	AT1G10940.2	AT1G10940.2 [264-270]	1	1031.51	High	0	0.145	2.56
FALSE	High	[K].HSWFLK.[N]	1x18O-Phospho [S2]	AT1G10940.2 1x18O-Phospho [S266]	0.0610507	0	1	2	1	AT1G10940.2	AT1G10940.2 [265-270]	0	903.415	High	0	0.103	2.2
FALSE	High	[R].SIGGFGWGGNGDADGK.[E]	1x18O-Phospho [S1]	AT1G10940.2 1x18O-Phospho [S316]	1.41842e-08	0	1	2	15	AT1G10940.2	AT1G10940.2 [316-331]	0	1580.64	High	0	0.0004665	4.92
FALSE	High	[R].SLRHPNIIR.[F]	1x18O-Phospho [S1]	AT1G10940.2 1x18O-Phospho [S54]	0.0627112	0	2	4	3	AT1G10940.2	AT1G10940.2 [54-62]	1	1191.64	High	0.006347	0.2463	2.54
FALSE	High	[K].STVGTPAYIAPEVLSR.[RG]	1x18O-Phospho [T/S/Y]	AT1G10940.2 1x18O-Phospho [T/S/Y]	7.24839e-07	0	2	5	70	AT1G10940.2	AT1G10940.2 [166-181]	0	1746.87	High	0	0.0002531	4.01
FALSE	High	[K].ENPTFSLQTVEEIMK.[I]	1x18O-Phospho [T/S]	AT1G10940.2 1x18O-Phospho [T/S]	2.66654e-05	0	1	2	15	AT1G10940.2	AT1G10940.2 [288-302]	0	1851.85	High	0	0.003542	3.53
FALSE	High	[K].KENPTFSLQTVEEIMK.[I]	1x18O-Phospho [S/T]	AT1G10940.2 1x18O-Phospho [T/S]	1.27872e-06	0	1	2	8	AT1G10940.2	AT1G10940.2 [287-302]	1	1979.94	High	0	0.00387	6.25
FALSE	High	[K].STVGTPAYIAPEVLSRREYDGK.[HM]	1x18O-Phospho [T/S]	AT1G10940.2 1x18O-Phospho [T/S]	0.0105303	0	1	4	2	AT1G10940.2	AT1G10940.2 [166-187]	2	2495.22	High	0	0.03923	3.69
FALSE	High	[K].RITIAEIKK.[H]	1x18O-Phospho [T3]	AT1G10940.2 1x18O-Phospho [T258]	0.0967556	0	1	2	1	AT1G10940.2	AT1G10940.2 [256-264]	2	1157.67	High	0	0.1332	2.28
FALSE	High	[K].RITIAEIK.[K]	1x18O-Phospho [T3]	AT1G10940.2 1x18O-Phospho [T258]	0.0519369	0	1	2	2	AT1G10940.2	AT1G10940.2 [256-263]	1	1029.57	High	0	0.09417	2.51
FALSE	High	[R].ITIAEIK.[K]	1x18O-Phospho [T2]	AT1G10940.2 1x18O-Phospho [T258]	0.0901976	0	1	2	1	AT1G10940.2	AT1G10940.2 [257-263]	0	873.471	High	0	0.128	1.53
FALSE	High	[K].IVADAKTPPPVSR.[S]	1x18O-Phospho [T7]	AT1G10940.2 1x18O-Phospho [T309]	0.00372305	0	1	2	2	AT1G10940.2	AT1G10940.2 [303-315]	1	1436.75	High	0	0.02249	2.73
FALSE	High	[R].ELTETAQAAYFK.[K]	1x18O-Phospho [T/Y]	AT1G10940.2 1x18O-Phospho [Y/T]	4.01947e-06	0	1	2	8	AT1G10940.2	AT1G10940.2 [275-286]	0	1457.66	High	0	0.0006205	3.47
FALSE	High	[RK].IMAVQYK.[I]	1x18O-Phospho [Y6]	AT1G10940.2 1x18O-Phospho [Y229]	0.0697947	0	1	4	1	AT1G10940.2	AT1G10940.2 [224-230]	0	938.444	High	0	0.111	2.05
FALSE	High	[R].ELTETAQAAYFKK.[E]	1x18O-Phospho [Y10]	AT1G10940.2 1x18O-Phospho [Y284]	1.57617e-06	0	1	2	2	AT1G10940.2	AT1G10940.2 [275-287]	1	1585.75	High	0	0.0003878	4.35
FALSE	High	[K].SSILHSRPKSTVGTPAYIAPEVLSR.[R]	2x18O-Phospho [T/S]	AT1G10940.2 2x18O-Phospho [S/T]	6.43191e-07	0	1	4	24	AT1G10940.2	AT1G10940.2 [157-181]	1	2838.42	High	0	0.003694	5.99
FALSE	High	[K].SSLLHSRPK.[S]	2x18O-Phospho [S2; S6]	AT1G10940.2 2x18O-Phospho [S158; S162]	0.018206	0	1	4	2	AT1G10940.2	AT1G10940.2 [157-165]	0	1196.55	High	0	0.05278	1.25
FALSE	High	[K].SSLLHSRPKSTVGTPAYIAPEVLSRR.[E]	2x18O-Phospho [S6; S10]	AT1G10940.2 2x18O-Phospho [S162; S166]	0.168087	0.00606538	1	4	2	AT1G10940.2	AT1G10940.2 [157-182]	2	2994.52	High	0.0009705	0.1811	3.08
FALSE	High	[K].STVGTPAYIAPEVLSRR.[E]	2x18O-Phospho [S15; S/T]	AT1G10940.2 2x18O-Phospho [S180; S/T]	0.053842	0	1	4	7	AT1G10940.2	AT1G10940.2 [166-182]	1	1988.95	High	0.0009705	0.1573	2.65
FALSE	High	[K].STVGTPAYIAPEVLSR.[RG]	2x18O-Phospho [T/S/Y]	AT1G10940.2 2x18O-Phospho [T/S/Y]	0.000396302	0	2	5	15	AT1G10940.2; AT1G60940.1	AT1G10940.2 [166-181]	0	1832.85	High	0	0.02345	3.21
FALSE	High	[R].ELTETAQAAYFK.[K]	2x18O-Phospho [T3; T5]	AT1G10940.2 2x18O-Phospho [T277; T279]	0.0345032	0	1	2	1	AT1G10940.2	AT1G10940.2 [275-286]	0	1543.64	High	0	0.07497	2.04
FALSE	High	[R].ELTETAQAAYFKK.[E]	2x18O-Phospho [T5; Y10]	AT1G10940.2 2x18O-Phospho [T279; Y284]	0.00203048	0	1	2	3	AT1G10940.2	AT1G10940.2 [275-287]	1	1671.73	High	0	0.01628	3.45
FALSE	High	[K].KENPTFSLQTVEEIMK.[I]	1xOxidation [M15]; 2x18O-Phospho [T5; S/T]	AT1G10940.2 2x18O-Phospho [T291; S/T]	0.00035168	0	1	2	5	AT1G10940.2	AT1G10940.2 [287-302]	1	2081.92	High	0	0.006463	3.16
FALSE	High	[K].ENPTFSLQTVEEIMK.[I]	1xOxidation [M14]; 2x18O-Phospho [T4; S6]	AT1G10940.2 2x18O-Phospho [T291; S293]	0.000726737	0	1	2	1	AT1G10940.2	AT1G10940.2 [288-302]	0	1953.82	High	0	0.009438	2.64
FALSE	High	[K].ENPTFSLQTVEEIMK.[I]	2x18O-Phospho [T4; S6]	AT1G10940.2 2x18O-Phospho [T291; S293]	0.00658949	0	1	2	2	AT1G10940.2	AT1G10940.2 [288-302]	0	1937.83	High	0	0.03043	1.83
FALSE	High	[K].KENPTFSLQTVEEIMK.[I]	2x18O-Phospho [T5; S7]	AT1G10940.2 2x18O-Phospho [T291; S293]	0.000794616	0	1	2	15	AT1G10940.2	AT1G10940.2 [287-302]	1	2065.92	High	0	0.02381	3.74
FALSE	High	[K].SSILHSRPKSTVGTPAYIAPEVLSR.[R]	3x18O-Phospho [T/Y/S]	AT1G10940.2 3x18O-Phospho [T/S/Y]	2.16775e-06	0	1	4	34	AT1G10940.2	AT1G10940.2 [157-181]	1	2924.4	High	0	0.02377	4.51
RAF6+SnRK2.6
Checked	Confidence	Annotated Sequence	Modifications	Modifications in Master Proteins	Qvality PEP	Qvality q-value	# Protein Groups	# Proteins	# PSMs	Master Protein Accessions	Positions in Master Proteins	# Missed Cleavages	Theo. MH+ [Da]	Confidence (by Search Engine): Sequest HT	Percolator q-Value (by Search Engine): Sequest HT	Percolator PEP (by Search Engine): Sequest HT	XCorr (by Search Engine): Sequest HT
FALSE	High	[K].STVGTPAYIAPEVLLKK.[E]	1x18O-Phospho [T/S]	AT4G33950.1 1x18O-Phospho [T/S]	3.67759e-06	0	1	2	5	AT4G33950.1	AT4G33950.1 [175-191]	1	1873.01	High	0	5.106e-05	4.5
FALSE	High	[K].STVGTPAYIAPEVLLK.[K]	1x18O-Phospho [S/T]	AT4G33950.1 1x18O-Phospho [T/S]	1.99762e-05	0	1	2	122	AT4G33950.1	AT4G33950.1 [175-190]	0	1744.92	High	0	0.01771	3.82
FALSE	High	[K].SSVLHSQPKSTVGTPAYIAPEVLLKK.[E]	2x18O-Phospho [S/T]	AT4G33950.1 2x18O-Phospho [T/S]	4.23457e-06	0	1	2	4	AT4G33950.1	AT4G33950.1 [166-191]	2	2922.5	High	0	5.671e-05	5.55
FALSE	High	[K].SSVLHSQPKSTVGTPAYIAPEVLLK.[K]	2x18O-Phospho [S/T]	AT4G33950.1 2x18O-Phospho [S/T]	7.55171e-07	0	1	2	18	AT4G33950.1	AT4G33950.1 [166-190]	1	2794.41	High	0	1.58653e-05	6.14
FALSE	High	[K].SSVLHSQPKSTVGTPAYIAPEVLLK.[K]	1x18O-Phospho [S/T]	AT4G33950.1 1x18O-Phospho [S/T]	0.000196595	0	1	2	3	AT4G33950.1	AT4G33950.1 [166-190]	1	2708.43	High	0	0.0009683	4.37
FALSE	High	[K].SSVLHSQPK.[S]	1x18O-Phospho [S6]	AT4G33950.1 1x18O-Phospho [S171]	0.193016	0	2	6	4	AT4G40010.1; AT4G33950.1	AT4G40010.1 [149-157]; AT4G33950.1 [166-174]	0	1068.51	High	0	0.159	2.4
FALSE	High	[K].LENTLLDGSPAPR.[L]	1x18O-Phospho [T/S]	AT4G33950.1 1x18O-Phospho [S/T]	0.00471836	0	2	9	8	AT4G33950.1; AT1G10940.2	AT4G33950.1 [143-155]; AT1G10940.2 [134-146]	0	1468.71	High	0	0.0246	3.12
FALSE	High	[K].DIGSGNFGVAR.[L]	1x18O-Phospho [S4]	AT4G33950.1 1x18O-Phospho [S29]	0.00999326	0	1	4	22	AT4G33950.1	AT4G33950.1 [26-36]	0	1178.52	High	0	0.06377	2.91
RAF5/SIS8+SnRK2.6
Checked	Confidence	Annotated Sequence	Modifications	Modifications in Master Proteins	Qvality PEP	Qvality q-value	# Protein Groups	# Proteins	# PSMs	Master Protein Accessions	Positions in Master Proteins	# Missed Cleavages	Theo. MH+ [Da]	Confidence (by Search Engine): Sequest HT	Percolator q-Value (by Search Engine): Sequest HT	Percolator PEP (by Search Engine): Sequest HT	XCorr (by Search Engine): Sequest HT
FALSE	High	[K].STVGTPAYIAPEVLLK.[K]	1x18O-Phospho [S/T/Y]	AT4G33950.1 1x18O-Phospho [T/S/Y]	0.00112	0	1	2	112	AT4G33950.1	AT4G33950.1 [175-190]	0	1744.92	High	0	0.005066	3.64
FALSE	High	[K].SSVLHSQPKSTVGTPAYIAPEVLLK.[K]	2x18O-Phospho [T/S]	AT4G33950.1 2x18O-Phospho [S/T]	0.0806253	0	1	2	9	AT4G33950.1	AT4G33950.1 [166-190]	1	2794.41	High	0	0.07868	4.76
FALSE	High	[K].SSVLHSQPKSTVGTPAYIAPEVLLK.[K]	1x18O-Phospho [S/T]	AT4G33950.1 1x18O-Phospho [S/T]	0.0157453	0	1	2	2	AT4G33950.1	AT4G33950.1 [166-190]	1	2708.43	High	0	0.01272	6
FALSE	High	[K].SSVLHSQPK.[S]	1x18O-Phospho [S6]	AT4G33950.1 1x18O-Phospho [S171]	0.105018	0	2	6	3	AT4G40010.1; AT4G33950.1	AT4G40010.1 [149-157]; AT4G33950.1 [166-174]	0	1068.51	High	0.002028	0.1402	2.3
FALSE	High	[K].STVGTPAYIAPEVLLKK.[E]	1x18O-Phospho [T/S]	AT4G33950.1 1x18O-Phospho [T/S]	0.00174914	0	1	2	5	AT4G33950.1	AT4G33950.1 [175-191]	1	1873.01	High	0	0.001381	3.91
FALSE	High	[K].LENTLLDGSPAPR.[L]	1x18O-Phospho [T/S]	AT4G33950.1 1x18O-Phospho [S/T]	0.0127242	0	2	9	6	AT4G33950.1; AT1G10940.2	AT4G33950.1 [143-155]; AT1G10940.2 [134-146]	0	1468.71	High	0	0.01022	3.15
FALSE	High	[K].DIGSGNFGVAR.[L]	1x18O-Phospho [S4]	AT4G33950.1 1x18O-Phospho [S29]	0.0430578	0	1	4	15	AT4G33950.1	AT4G33950.1 [26-36]	0	1178.52	High	0	0.03591	2.68
RAF10+SnRK2.6
Checked	Confidence	Annotated Sequence	Modifications	Modifications in Master Proteins	Qvality PEP	Qvality q-value	# Protein Groups	# Proteins	# PSMs	Master Protein Accessions	Positions in Master Proteins	# Missed Cleavages	Theo. MH+ [Da]	Confidence (by Search Engine): Sequest HT	Percolator q-Value (by Search Engine): Sequest HT	Percolator PEP (by Search Engine): Sequest HT	XCorr (by Search Engine): Sequest HT
FALSE	High	[K].STVGTPAYIAPEVLLKK.[E]	1x18O-Phospho [T/S]	AT4G33950.1 1x18O-Phospho [T/S]	0.000545906	0	1	2	5	AT4G33950.1	AT4G33950.1 [175-191]	1	1873.01	High	0	0.006631	4.17
FALSE	High	[K].STVGTPAYIAPEVLLK.[K]	1x18O-Phospho [T/S]	AT4G33950.1 1x18O-Phospho [T/S]	2.08205e-05	0	1	2	98	AT4G33950.1	AT4G33950.1 [175-190]	0	1744.92	High	0	0.006462	3.54
FALSE	High	[K].SSVLHSQPKSTVGTPAYIAPEVLLKK.[E]	1x18O-Phospho [T/S]	AT4G33950.1 1x18O-Phospho [S/T]	0.00165177	0	1	2	3	AT4G33950.1	AT4G33950.1 [166-191]	2	2836.52	High	0	0.014	4.76
FALSE	High	[K].SSVLHSQPKSTVGTPAYIAPEVLLK.[K]	1x18O-Phospho [S/T]	AT4G33950.1 1x18O-Phospho [S/T]	0.000759179	0	1	2	2	AT4G33950.1	AT4G33950.1 [166-190]	1	2708.43	High	0	0.008033	7.16
FALSE	High	[K].DIGSGNFGVAR.[L]	1x18O-Phospho [S4]	AT4G33950.1 1x18O-Phospho [S29]	0.00907726	0	1	4	8	AT4G33950.1	AT4G33950.1 [26-36]	0	1178.52	High	0.00239	0.1473	2.65
FALSE	High	[R].DLKLENTLLDGSPAPR.[L]	1x18O-Phospho [T7]	AT4G33950.1 1x18O-Phospho [T146]	5.22761e-06	0	2	9	2	AT4G33950.1; AT1G10940.2	AT4G33950.1 [140-155]; AT1G10940.2 [131-146]	1	1824.91	High	0	0.0004213	3.88
FALSE	High	[K].LENTLLDGSPAPR.[L]	1x18O-Phospho [T/S]	AT4G33950.1 1x18O-Phospho [T/S]	0.000395641	0	2	9	11	AT4G33950.1; AT1G10940.2	AT4G33950.1 [143-155]; AT1G10940.2 [134-146]	0	1468.71	High	0	0.02439	3.27
RAF40/HCR1+SnRK2.6
Checked	Confidence	Annotated Sequence	Modifications	Modifications in Master Proteins	Qvality PEP	Qvality q-value	# Protein Groups	# Proteins	# PSMs	Master Protein Accessions	Positions in Master Proteins	# Missed Cleavages	Theo. MH+ [Da]	Confidence (by Search Engine): Sequest HT	Percolator q-Value (by Search Engine): Sequest HT	Percolator PEP (by Search Engine): Sequest HT	XCorr (by Search Engine): Sequest HT
FALSE	High	[K].DIGSGNFGVAR.[L]	1x18O-Phospho [S4]	AT4G33950.1 1x18O-Phospho [S29]	0.00627514	0	1	4	3	AT4G33950.1	AT4G33950.1 [26-36]	0	1178.52	High	0	0.01275	2.36
FALSE	High	[K].LENTLLDGSPAPR.[L]	1x18O-Phospho [T4]	AT4G33950.1 1x18O-Phospho [T146]	0.00161517	0	2	9	3	AT4G33950.1; AT1G10940.2	AT4G33950.1 [143-155]; AT1G10940.2 [134-146]	0	1468.71	High	0	0.004503	3.09
FALSE	High	[R].ISIPEIR.[N]	1x18O-Phospho [S2]	AT4G33950.1 1x18O-Phospho [S267]	0.312133	0	1	2	1	AT4G33950.1	AT4G33950.1 [266-272]	0	913.478	High	0	0.268	1.89
FALSE	High	[R].SLRHPNIVR.[F]	1x18O-Phospho [S1]	AT4G33950.1 1x18O-Phospho [S71]	0.206454	0	1	5	2	AT4G33950.1	AT4G33950.1 [71-79]	1	1177.62	High	0	0.1942	1.9
FALSE	High	[K].SSVLHSQPK.[S]	1x18O-Phospho [S6]	AT4G33950.1 1x18O-Phospho [S171]	0.0376673	0	2	6	2	AT4G40010.1; AT4G33950.1	AT4G40010.1 [149-157]; AT4G33950.1 [166-174]	0	1068.51	High	0	0.05098	2.65
FALSE	High	[K].SSVLHSQPKSTVGTPAYIAPEVLLK.[K]	2x18O-Phospho [S10; S/T]	AT4G33950.1 2x18O-Phospho [S175; S/T]	9.91716e-06	0	1	2	3	AT4G33950.1	AT4G33950.1 [166-190]	1	2794.41	High	0	9.042e-05	5.6
FALSE	High	[K].STVGTPAYIAPEVLLK.[K]	1x18O-Phospho [S/T]	AT4G33950.1 1x18O-Phospho [T/S]	0.000737254	0	1	2	7	AT4G33950.1	AT4G33950.1 [175-190]	0	1744.92	High	0	0.002952	3.48
RAF24+SnRK2.6
Checked	Confidence	Annotated Sequence	Modifications	Modifications in Master Proteins	Qvality PEP	Qvality q-value	# Protein Groups	# Proteins	# PSMs	Master Protein Accessions	Positions in Master Proteins	# Missed Cleavages	Theo. MH+ [Da]	Confidence (by Search Engine): Sequest HT	Percolator q-Value (by Search Engine): Sequest HT	Percolator PEP (by Search Engine): Sequest HT	XCorr (by Search Engine): Sequest HT
FALSE	High	[K].SSVLHSQPK.[S]	1x18O-Phospho [S]	AT4G33950.1 1x18O-Phospho [S]	0.120793	0	1	6	3	AT4G33950.1	AT4G33950.1 [166-174]	0	1068.51	High	0.00193	0.07385	2.75
FALSE	High	[K].SSVLHSQPKSTVGTPAYIAPEVLLK.[K]	1x18O-Phospho [S/T]	AT4G33950.1 1x18O-Phospho [S/T]	0.0178281	0	1	2	3	AT4G33950.1	AT4G33950.1 [166-190]	1	2708.43	High	0	0.002784	3.87
FALSE	High	[K].SSVLHSQPKSTVGTPAYIAPEVLLK.[K]	2x18O-Phospho [S/T]	AT4G33950.1 2x18O-Phospho [S/T]	0.00138892	0	1	2	3	AT4G33950.1	AT4G33950.1 [166-190]	1	2794.41	High	0	0.0002467	6.31
FALSE	High	[K].SSVLHSQPKSTVGTPAYIAPEVLLK.[K]	3x18O-Phospho [S10; T/S]	AT4G33950.1 3x18O-Phospho [S175; S/T]	0.0120652	0	1	2	5	AT4G33950.1	AT4G33950.1 [166-190]	1	2880.39	High	0	0.002891	4.07
FALSE	High	[K].STVGTPAYIAPEVLLK.[K]	1x18O-Phospho [T/S/Y]	AT4G33950.1 1x18O-Phospho [Y/T/S]	0.000455185	0	1	2	54	AT4G33950.1	AT4G33950.1 [175-190]	0	1744.92	High	0	2.255e-05	4.2
FALSE	High	[K].STVGTPAYIAPEVLLK.[K]	2x18O-Phospho [T/Y/S]	AT4G33950.1 2x18O-Phospho [T/Y/S]	0.00672733	0	1	2	3	AT4G33950.1	AT4G33950.1 [175-190]	0	1830.89	High	0	0.001682	2.95
FALSE	High	[K].STVGTPAYIAPEVLLKK.[E]	1x18O-Phospho [S/T]	AT4G33950.1 1x18O-Phospho [T/S]	0.000584388	0	1	2	4	AT4G33950.1	AT4G33950.1 [175-191]	1	1873.01	High	0	3.123e-05	3.84
FALSE	High	[K].DIGSGNFGVAR.[L]	1x18O-Phospho [S4]	AT4G33950.1 1x18O-Phospho [S29]	0.0319455	0	1	4	4	AT4G33950.1	AT4G33950.1 [26-36]	0	1178.52	High	0	0.006037	2.81
FALSE	High	[R].DLKLENTLLDGSPAPR.[L]	1x18O-Phospho [T7]	AT4G33950.1 1x18O-Phospho [T146]	0.000150759	0	3	9	2	AT4G33950.1; AT1G10940.2; AT1G60940.1	AT4G33950.1 [140-155]; AT1G10940.2 [131-146]; AT1G60940.1 [123-138]	1	1824.91	High	0	5.287e-06	4.11
FALSE	High	[R].EIINHRSLRHPNIVR.[F]	1x18O-Phospho [S7]	AT4G33950.1 1x18O-Phospho [S71]	0.0428559	0	1	5	1	AT4G33950.1	AT4G33950.1 [65-79]	2	1940.04	High	0	0.008929	2.44
FALSE	High	[K].LENTLLDGSPAPR.[L]	1x18O-Phospho [T4]	AT4G33950.1 1x18O-Phospho [T146]	0.0085061	0	3	9	6	AT4G33950.1; AT1G10940.2; AT1G60940.1	AT4G33950.1 [143-155]; AT1G10940.2 [134-146]; AT1G60940.1 [126-138]	0	1468.71	High	0	0.001047	3.28
