# Supplementary material for: A RAF-SnRK2 kinase cascade mediates early osmotic stress signaling in higher plants
Source: Nat Commun. 2020 Jan 30;11:613. doi: 10.1038/s41467-020-14477-9 (PMC6992735; doi:10.1038/s41467-020-14477-9)
Supplement: Supplementary file 10 — Supplementary Data 7 [file 41467_2020_14477_MOESM10_ESM.xlsx]

## Sheet: Sheet1
Supplementary Dataset 7. Primers used in this study.
qRT PCR primer
actin2-qRT-F	GTACAGTGTCTGGATCGGTG
actin2-qRT-R	GTCACACACAAGTGCATCATAG
RAB18-qRT-F	TTGTAACGCAGTCGCATT
RAB18-qRT-R	GATGCTCATTACACACTCATG
RD29B-qRT-R	GGCGGGCAAAGCGAG
RD29B-qRT-R	TGCCCGTAAGCAGTAACAGATC
COR15A-qRT-F	GAGCTGTTCTCACTGGTATGG
COR15A-qRT-R	CTGAAGCTTTCTTTGTGGCCT
ABF2
ABF2
ABF4
ABF4
CBF1
CBF1
DREB2A
DREB2A
Plant binary vector
nGFP-RAF40-F	ctgtacaaggagctcggatccATGTCAGATAGATGGGCTCGACAA
nGFP-RAF40-R	tactcgaacctgcaggtcgacTCAGGGTTTATTTTCTCTTCTTTTGC
nGFP-RAF20-F	ctgtacaaggagctcggatccATGGATAAAGCTAGACATCAACAGC
nGFP-RAF20-R	tactcgaacctgcaggtcgacTCATTTGGAAGCCCTGTGAGC
RAF35-cLUC-F(Kpn1)	GGGGTACCatggattcaggttctgtgaa
RAF35-cLUC-R(Sal1)	ACGCGTCGACtttcaaattcatagcagcag
Expression vector primer
GST-RAF5-KD-F	gatctggttccgcgtggatccTCAGACTGTGATGATGTATCTGACTGTG
GST-RAF5-KD-R	acccgggaattccggggatccTCAATCCTTTTGTTCATGTTCAGTT
GST-RAF2-KD-F	gatctggttccgcgtggatccGATCCTCAAGTTCTTGATGATGCA
GST-RAF2-KD-R	acccgggaattccggggatccCTATTGTGGTGTAGGAAGTACAAGCC
GST-RAF6-KD-F	gatctggttccgcgtggatccGTTGACGCCATCTCACCTTACTT
GST-RAF6-KD-R	acccgggaattccggggatccCTATAGTATGGGAGCTGATTTAGTTGG
GST-RAF10-KD-F	gatctggttccgcgtggatccAGCAGTGTTATGAACAAGGTCGAT
GST-RAF10-KD-R	acccgggaattccggggatccTTATTTTTCCTTGAGGGCAGAGTT
GST-RAF7-KD-F	gatctggttccgcgtggatccACCAGCAGCAGTGTTATGAACAA
GST-RAF7-KD-R	acccgggaattccggggatccTTAGTTGTCCTTGAGAAGAGAATTGTC
GST-RAF24-KD-F	GATCTGGTTCCGCGTGGATCCATTAAAAATGACGACTTGGAAGAACTG
GST-RAF24-KD-R	CAGTCACGATGCGGCCGCTCGAGTTACTTGTGGATTTGGTGGTTGAC
GST-RAF40-KD-F	GATCTGGTTCCGCGTGGATCCAAAGACACACTCTTTGTTGAAATGGA
GST-RAF40-KD-R	CTCGAGTCGACCCGGGAATTCTCAGGGTTTATTTTCTCTTCTTTTGC
pET-28a-SnRK2.1-F	cagcaaatgggtcgcggatccATGGACAAGTATGACGTTGTCAAG
pET-28a-SnRK2.1-R	acggagctcgaattcggatccTTAAGCTTTGTCAGACTCTTGACAAG
pET-28a-SnRK2.2-F	cagcaaatgggtcgcggatccATGGATCCGGCGACTAATTC
pET-28a-SnRK2.2-R	acggagctcgaattcggatccTCAGAGAGCATAAACTATCTCTCCAC
pET-28a-SnRK2.4-F	cagcaaatgggtcgcggatccATGGACAAGTACGAGCTGGTG
pET-28a-SnRK2.4-R	acggagctcgaattcggatccTCAACTTATTCTCACTTCTCCACTTG
pET-28a-SnRK2.8-F	cagcaaatgggtcgcggatccATGGAGAGGTACGAAATAGTGAAGG
pET-28a-SnRK2.8-R	acggagctcgaattcggatccTCACAAAGGGGAAAGGAGATCAG
pET-28a-SnRK2.9-F	cagcaaatgggtcgcggatccATGGAGAAGTATGAGATGGTGAAGG
pET-28a-SnRK2.9-R	acggagctcgaattcggatccCTATGCGTAATCATCATACCATTCTTC
pET-28a-SnRK2.10-F	cagcaaatgggtcgcggatccATGGACAAGTACGAGCTTGTTAAAGA
pET-28a-SnRK2.10-R	acggagctcgaattcggatccTTAACTGACTCGGACTTCTCCCA
SnRK2.1-K33R-F	CATGAGATACATCGAGAGAGGTCG
SnRK2.1-K33R-R	TGTATCTCATGGCAACAAGCTCTTTG
SnRK2.2-K52R-F	TGTTAGATACATCGAGAGAGGAGAAAAG
SnRK2.2-K52R-R	TGTATCTAACAGCAACAAGCTCCTTG
SnRK2.4-K33R-F	CATGAgGTACATCGAGCGTGGTCC
SnRK2.4-K33R-R	ATGTACcTCATGGCAACAAGTTCCTTAG
SnRK2.6-K50R-F	CTGTTAgATATATCGAGAGAGGTGAGAAG
SnRK2.6-K50R-R	ATATATcTAACAGCAACAAGCTCATTAC
SnRK2.8-K33R-F	GTTAGGTTCATCGAGCGAGGC
SnRK2.8-K33R-R	GAACCTAACAGCGAAAAGCTCTTTGG
SnRK2.9-K33R-F	TGTCAGATTCATCGATCGAGGCTACAAG
SnRK2.9-K33R-R	TGAATCTGACAGCCACAAGCTCG
SnRK2.10-K33R-F	TATGAGGTACATCGAGCGTGGAC
SnRK2.10-K33R-R	TGTACCTCATAGCAACGAGTTCCTTG
RAF24-K1001R-F	GCTATCAGGCGAATAAAAAGGAGCTGTT
RAF24-K1001R-R	ATTCGCCTGATAGCAACATCTGTACCC
SnRK2.4-T137A-F	GAATGCGCTCTTGGATGGAAGTCC
SnRK2.4-T137A-R	GAGCGCATTCTCGAGCTTCAGATCTC
SnRK2.4-S142A-F	TGGAGCTCCTGCTCCACGTCTGAAAATC
SnRK2.4-S142A-R	AGGAGCTCCATCCAAGAGCGTATTCTCG
SnRK2.4-SSS155/157/158AAA-F	GCCGCTCTGCTGCACGCTAGGCCCAAA
SnRK2.4-SSS155/157/158AAA-R	CGTGCAGCAGAGCGGCCTTGGAATAACC
SnRK2.4-S157A-F	AAGGCCTCTCTGCTGCACTCTA
SnRK2.4-S157A-R	AGAGGCCTTGGAATAACCAAAATCACAG
SnRK2.4-S158A-F	CGCTCTGCTGCACTCTAGGC
SnRK2.4-S158A-R	AGAGCGGACTTGGAATAACCAAAATCAC
SnRK2.4-SS157/158AA-F	AAGGCCGCTCTGCTGCACTCTAGG
SnRK2.4-SS157/158AA-R	GCAGAGCGGCCTTGGAATAACCAAAATCACAG
SnRK2.4-S166A-F	CAAAGCAACAGTTGGAACTCCAGC
SnRK2.4-S166-R	GTTGCTTTGGGCCTAGAGTGCAG
SnRK2.4-T167A-F	TCAGCAGTTGGAACTCCAGCATAT
SnRK2.4-T167A-R	ACTGCTGATTTGGGCCTAGAGTGC
SnRK2.4-ST166/167AA-F	CAAAgCAgCAGTTGGAACTCCAGCATAT
SnRK2.4-ST166/167AA-R	caaCTGcTGcTTTGGGCCTAGAGTGCAg
SnRK2.4-TY279/284AA-F	GCAGCTCAAGCTGCAGCTTTCAAGAAAGAGAACC
SnRK2.4-TY279/284AA-R	GCTGCAGCTTGAGCTGCCTCTGTGAGTTCC
SnRK2.4-TS291/293AA-F	CAGCCTTCGCCCTTCAGACCGTTGAAGAGATC
SnRK2.4-TS291/293AA-R	AAGGGCGAAGGCTGGGTTCTCTTTCTTGAAATATGCagc
SnRK2.4-S316A-F	GAGCCATCGGAGGTTTTGGCTG
SnRK2.4-S316A-R	GATGGCTCGGGAAACAGGAGGCG
SnRK2.4-Y355A-F	TGAAGCCGATAAGACTGTAAAGGAAGTACAC
SnRK2.4-Y355A-R	ATCGGCTTCATCCTCATCGTCTTCCTCTTC
SnRK2.4-S365A-F	CTCCAgcTGGAGAAGTGAGAATAAGTTGA
SnRK2.4-S365A-R	GCAgcTGCGTGTACTTCCTTTACAG
Primer for sequencing
RAF18/AT1G16270seq1L	GGGCATATCCATTCAGCACCA
RAF18/AT1G16270seq1R	ACAACATACTGGAACTCAGAGTCAAC
RAF20/AT1G79570seq1L	GTCCAGTCAGCACCACAAGC
RAF20/AT1G79570seq1R	CTTTGGTTCAGAATCCGGC
RAF40/AT3G24715seq1L	CGGAACGTCCTGCAACTACT
RAF40/AT3G24715seq1R	ACATCCCCGTGACATCTCCT
RAF35/AT5G57610seq1L	TTCTCTAGCAACTGTCGCGG
RAF35/AT5G57610seq1R	TCCCACGAACACCTCCTGAT
RAF42/AT3G46920seq1L	AGAACCTAGCTGGCTTGCAC
RAF42/AT3G46920seq1R	CCCATGTTAGAGTTGGATGCAGA
RAF24/AT2G35050seq1L	CCTGTTCTGCAGCCAAAACG
RAF24/AT2G35050seq1R	GCATACCACTGTGCTCACCA
RAF42/AT3G46920seq2L	CCGGCCAATCTTTCAGCTTC
RAF42/AT3G46920seq2R	CAACAGGGTGACCATAAACC
RAF24/AT2G35050seq2L	TGCTCGGCCAGTGCTAAAC
RAF24/AT2G35050seq2R	GGCAGCTGATATTTTATGGTGC
RAF4/AT1G18160seq1L	TGGCACCTCTAAACGCTTTGT
RAF4/AT1G18160seq1R	CGATGTTCCGCTGACCAAGA
RAF10/AT5G49470seqL	GGAATGAAAGGGAAGGTTTGGAAG
RAF10/AT5G49470seqR	GGTAGATGCAGTTCCGAAGAAG
RAF11/AT1G67890seqL	AAATGAGCGGGAAGGTTTGGAA
RAF11/AT1G67890seqR	CCAAACATGCTTAGAGAAGCGAC
RAF2/AT1G08720seqL	GGTGGGAATCAAGAGCAGCA
RAF2/AT1G08720seqR	GCTCTTATCAAGCTCGGCGT
RAF5/AT1G73660seqL	GCACCCAGAGAGCATGTTGA
RAF5/AT1G73660seqR	CCGGATTGGTTTCTCTCCCC
RAF7/AT3G06620seqL	TGTTGACCACAGGGACGATG
RAF7/AT3G06620seqR	GGATGTGTCAGGCTTGAGGG
RAF8/AT3G06630seqL	CCACCTGAGGGTTTCCGTTT
RAF8/AT3G06630seqR	ACGACTTCAGATCACGGTGG
RAF9/AT3G06640seqL	TTCTTCCGAACCCTTCATAGATTCC
RAF9/AT3G06640seqR	TCAATTTTACAGCTACATCCTGTGGT
RAF12/AT4G23050seqL	AGTCACCGGCGATTACGATG
RAF12/AT4G23050seqR	CTCCAGACGCAGCTGATGTT
RAF3/AT5G11850seqL	CCTAGCCCTGCATCGACTTC
RAF3/AT5G11850seqR	CGCAACGAAGAGAACACTGC
RAF6/AT4G24480seqL	CTTCTTTCCGCGGCAGTTTC
RAF6/AT4G24480seqR	GGGGAAGCGAAACCTCTCTG
