# Supplementary material for: A RAF-SnRK2 kinase cascade mediates early osmotic stress signaling in higher plants
Source: Nat Commun. 2020 Jan 30;11:613. doi: 10.1038/s41467-020-14477-9 (PMC6992735; doi:10.1038/s41467-020-14477-9)
Supplement: Supplementary file 12 — Source Data [file 41467_2020_14477_MOESM12_ESM.xlsx]

## Sheet: Fig 1
Fig 1a
Fig 1b

## Sheet: Fig 3
Fig 3c

## Sheet: Fig 4
Fig 4c
	control				PEG
	rep1	rep2	rep3	AVERAGE	rep1	rep2	rep3	AVERAGE	T.TEST_M_con/WT_con	T.TEST_m_PEG/WT_PEG
WT	1.08375	1.12743	0.785939	0.999039	1.8463	1.87924	1.95374	1.89309
OK130-null	1.60369	1.90261	1.67981	1.72871	5.43227	4.67919	5.28601	5.13249	0.0221026	0.00507302
OK130-weak	1.47101	1.69096	0.937022	1.36633	2.24628	2.66229	2.42451	2.44436	0.207333	0.0163899
Fig 4d upper panel							Fig 4e upper panel-left					Fig 4e upper panel-left
Fig 4d bottom panel							Fig 4e bottom panel

## Sheet: Fig 5
Fig. 5c. water loss assay
	Col-0	OK130-nll	OK100-quin	OK-quatdec	snrk2-triple			Percentage	Col-0	OK130-nll	OK100-quin	OK-quatdec	snrk2-triple
0h	0.1293	0.0764	0.0725	0.0432	0.0708			0h	0	0	0	0	0
	0.1533	0.0751	0.0527	0.0207	0.0818				0	0	0	0	0
	0.1332	0.0738	0.0451	0.0348	0.1056				0	0	0	0	0
	0.134	0.0641	0.0365	0.0287	0.0992				0	0	0	0	0
	0.1706	0.0518	0.0583	0.03185	0.1173				0	0	0	0	0
30min	0.114	0.063	0.0623	0.0333	0.0414			30min	0.118329	0.175393	0.14069	0.229167	0.2963
	0.1363	0.061	0.046	0.015	0.0448				0.110894	0.18775	0.127135	0.275362	0.3111
	0.1173	0.0603	0.0387	0.0256	0.0636				0.119369	0.182927	0.141907	0.264368	0.32883
	0.118	0.052	0.0312	0.0205	0.0539				0.119403	0.188768	0.145205	0.285714	0.31437
	0.1494	0.0418	0.0511	0.0229857	0.0687				0.124267	0.19305	0.123499	0.278314	0.31328
								T.TEST		3.40601e-05	0.022322	0.000124883	3.28005e-06
60min	0.1086	0.0591	0.0599	0.0314	0.0291			60min	0.160093	0.22644	0.173793	0.273148	0.4599
	0.1277	0.0566	0.0434	0.0141	0.0315				0.166993	0.246338	0.176471	0.318841	0.4434
	0.1114	0.058	0.0369	0.023	0.046				0.163664	0.214092	0.181818	0.33908	0.4369
	0.1113	0.0491	0.0293	0.0178	0.0367				0.169403	0.234009	0.19726	0.379791	0.4293
	0.1413	0.0397	0.0479	0.0209818	0.0484				0.171747	0.233591	0.178388	0.341231	0.479
								T.TEST		0.000153939	0.0151746	0.000497831	5.50534e-06
90min	0.1028	0.0568	0.0569	0.0286	0.0199			90min	0.20495	0.256545	0.215172	0.337963	0.49
	0.1201	0.0544	0.0413	0.0126	0.0236				0.216569	0.275632	0.216319	0.391304	0.5013
	0.1061	0.056	0.0349	0.02	0.0345				0.203453	0.241192	0.226164	0.425287	0.5349
	0.1055	0.0475	0.0279	0.0163	0.0274				0.212687	0.25897	0.235616	0.432056	0.5279
	0.1341	0.0381	0.0451	0.01886	0.0351				0.213951	0.264479	0.226415	0.40785	0.5151
								T.TEST		0.000149932	0.0346412	0.00032452	4.59107e-06
120min	0.0984	0.0541	0.054	0.0278	0.0166			120min	0.238979	0.291885	0.255172	0.356481	0.573542
	0.1142	0.0523	0.039	0.0123	0.0204				0.255055	0.303595	0.259962	0.405797	0.5585
	0.1013	0.0542	0.0333	0.0192	0.0294				0.239489	0.265583	0.261641	0.448276	0.580802
	0.1007	0.0457	0.0262	0.0147	0.024				0.248507	0.287051	0.282192	0.487805	0.5609
	0.1289	0.0363	0.0424	0.0179975	0.0293				0.244431	0.299228	0.272727	0.434928	0.553439
								T.TEST		0.00115139	0.0134813	0.00107326	1.7814e-06
Fig 5d upper panel										Fig 5e upper panel
Fig 5d bottom panel							Fig 5e bottom panel
Fig 5f
RD29B
	Col-0			OK130-null			OK-quatdec				t-test_null_/Col-0	t-test_quatdec/Col-0
	rep1	rep2	rep3	rep1	rep2	rep3	rep1	rep2	rep3
WT	1.03654	1.00189	1.08548	1.12348	0.246737	0.646402	1.13139	0.222249	0.65555		0.271742	0.215944
Mannitol	1221.85	658.736	676.328	1238.04	651.559	801.856	19.6935	6.49621	39.5648		0.387268	0.0466584
ABA	1297.28	1298.18	1493.91	1802.26	1566.67	1833.6	790.853	865.642	735.339		0.0338394	0.0291011
RAB18
	Col-0			OK130-null			OK-quatdec				t-test_null_/Col-0	t-test_quatdec/Col-0
	rep1	rep2	rep3	rep1	rep2	rep3	rep1	rep2	rep3
WT	1.00054	1.00099	0.999625	0.829172	0.718766	0.745605	0.700387	0.404906	0.3996		0.0193144	0.0423918
Mannitol	280.996	280.973	255.162	508.951	215.553	444.263	19.6935	6.49621	39.5648		0.330682	0.00503587
ABA	499.94	662.451	633.278	739.04	794.955	798.821	181.456	191.636	195.058		0.0295916	0.0125689
COR15A
	Col-0			OK130-null			OK-quatdec				t-test_null_/Col-0	t-test_quatdec/Col-0
	rep1	rep2	rep3	rep1	rep2	rep3	rep1	rep2	rep3
WT	1.03316	1.00029	1.00443	0.225843	1.12968	3.19929	0.054363	0.946729	9.51461		0.626079	0.436415
Mannitol	70.0337	59.7596	90.0826	70.7367	80.1075	167.259	2.1613	2.19042	4.41546		0.289479	0.0133297
ABA	214.111	148.346	225.564	320.655	220.159	341.388	61.6701	35.623	47.5512		0.0181514	0.0161333

## Sheet: Fig S2
Fig S2a
Fig s2d							Fig s2f

## Sheet: Fig S4
Fig S4a
	rep1	rep2	rep3	rep4	rep5	AVERAGE
Col-0	0.1293	0.1533	0.1332	0.134	0.1706	0.14408
OK130-weak	0.0936	0.1494	0.1409	0.1795	0.1892	0.15052
OK130-null	0.0764	0.0751	0.0738	0.0641	0.0518	0.06824
OK100-quin	0.0725	0.0527	0.0451	0.0365	0.0583	0.05302
M14-1	0.1099	0.1238	0.0983	0.1633	0.152	0.12946
M15-4	0.0216	0.01035	0.0174	0.01435	0.0159	0.01592
Percentage	rep1	rep2	rep3	rep4	rep5	AVERAGE
Col-0	89.7418	106.399	92.4486	93.0039	118.406	100	T.TEST
OK130-weak	64.9639	103.692	97.7929	124.584	131.316	104.47	0.654442
OK130-null	53.0261	52.1238	51.2215	44.4892	35.9522	47.3626	0.00281214
OK100-quin	50.3193	36.5769	31.3021	25.3331	40.4636	36.799	0.000634754
M14-1	76.2771	85.9245	68.226	113.34	105.497	89.8529	0.269048
M15-4	14.9917	7.18351	12.0766	9.95974	11.0355	11.0494	0.000132278

## Sheet: Fig S6
Fig S6a
	control			NaCl
	rep1	rep2	rep3	rep1	rep2	rep3
Col-0	73.8	79	81	58.2	58	56.9
OK130-null	67	56.1	69	30.7	34.3	38.5
OK-quatdec	66.5	70.3	62.5	46.9	51.2	44.2
	control			NaCl
Percent	rep1	rep2	rep3	rep1	rep2	rep3		T.TEST
Col-0	0.946963	1.01369	1.03935	0.746792	0.744226	0.730111
OK130-null	1.04638	0.876152	1.07762	0.479463	0.535686	0.601281		0.0374311
OK-quatdec	1.00151	1.05873	0.941265	0.706325	0.771084	0.665663		0.08747
Fig S6b
	repeat1	repeat2	repeat3	T.TEST
Col	7.2195	6.73858	6.4922
Col+NaCl	4.02167	3.9408	3.325
C1	5.54685	6.42333	5.61778
C1+NaCl	1.29187	1.18707	0.974083	0.00248657
m14	5.62793	5.99785	4.839
m14+NaCl	2.14671	2.00364	2.213	0.0251429
Fig s6d
	COL-0_con	T7_con	C1_con	col0_NaCl	t7_NaCl	c1_NaCl	col0_man	t7_man	c1_man	col0_PEG	t7_PEG	c1_PEG
seedling 1	3.241	2.653	2.387	2.125	0.744	0.906	1.642	1.011	1.262	0.723	0.786	0.362
seedling 2	3.289	2.578	2.857	1.278	0.91	0.59	1.687	1.093	1.163	1.232	0.776	0.396
seedling 3	3.372	2.385	2.445	2.976	1.272	0.815	1.59	1.07	0.956	1.227	0.782	0.281
seedling 4	3.139	2.351	2.594	3.297	1.226	0.518	1.696	1.258	0.987	1.131	0.837	0.206
seedling 5	2.41	2.548	1.796	1.979	1.875	0.393	1.719	1.117	0.998	1.316	0.781	0.15
seedling 6	2.97	2.533	2.22	1.435	0.886	0.788	1.858	1.154	1.38	0.649	0.717	0.3
seedling 7	2.121	2.698	3.056	2.023	1.411	0.89	1.606	1.489	1.025	1.284	0.837	0.305
seedling 8	3.069	2.176	3.204	2.982	2.075	0.527	1.652	1.143	1.54	0.94	0.881	0.299
seedling 9	2.785	2.347	2.881	1.712	1.527	1.142	2.013	1.346	0.738	0.746	0.814	0.376
seedling 10	3.129	2.524	2.45	1.703	1.375	0.743	1.64	0.928	0.849	0.959	0.921	0.206
seedling 11	2.9525	2.4793	2.589	2.151	1.3301	0.7312	1.7103	1.1609	1.0898	1.0207	0.8132	0.2881
AVERAGE	2.9525	2.4793	2.589	2.151	1.3301	0.7312	1.7103	1.1609	1.0898	1.0207	0.8132	0.2881
			Pentage	col0_NaCl	t7_NaCl	c1_NaCl	col0_man	t7_man	c1_man	col0_PEG	t7_PEG	c1_PEG
			seedling 1	71.9729	30.0085	34.9942	55.6139	40.7776	48.7447	24.4877	31.7025	13.9822
			seedling 2	43.2854	36.7039	22.7887	57.138	44.085	44.9208	41.7273	31.2992	15.2955
			seedling 3	100.796	51.3048	31.4793	53.8527	43.1573	36.9255	41.558	31.5412	10.8536
			seedling 4	111.668	49.4494	20.0077	57.4428	50.7401	38.1228	38.3065	33.7595	7.95674
			seedling 5	67.0279	75.6262	15.1796	58.2218	45.053	38.5477	44.5724	31.5008	5.79374
			seedling 6	48.6029	35.7359	30.4365	62.9297	46.5454	53.3024	21.9814	28.9195	11.5875
			seedling 7	68.5182	56.9112	34.3762	54.3946	60.0573	39.5906	43.4886	33.7595	11.7806
			seedling 8	100.999	83.693	20.3553	55.9526	46.1017	59.4824	31.8374	35.5342	11.5489
			seedling 9	57.9848	61.59	44.1097	68.1795	54.2895	28.5052	25.2667	32.8318	14.523
			seedling 10	57.6799	55.4592	28.6983	55.5461	37.4299	32.7926	32.4809	37.1476	7.95674
			seedling 11	72.8535	53.6482	28.2426	57.9272	46.8237	42.0935	34.5707	32.7996	11.1278
			T.TEST		0.0326458	4.86473e-06		9.17706e-05	3.592e-05		0.49136	1.65823e-08

## Sheet: Fig S7
Fig S7a
Fig s7d upper panel
Fig s7d bottom panel

## Sheet: Fig S8
Fig S8f upper panel
Fig S8f bottom panel

## Sheet: Fig S9
Fig S9a. Gemination
	cotrol			ABA
	Col-0	OK130-null	OK-quatdedc	Col-0	OK130-null	OK-quatdedc
rep1(64 seeds)	60	61	58	10	14	55
rep2(64 seeds)	62	59	60	9	24	58
rep3(25 seeds)	23	23	23	4	7	18
rep4(25 seeds)	24	22	20	4	10	23
Percent	cotrol			ABA
	Col-0	OK130-null	OK-quatdedc	Col-0	OK130-null	OK-quatdedc
rep1(64 seeds)	93.75	95.3125	90.625	15.625	21.875	85.9375
rep2(64 seeds)	96.875	92.1875	93.75	14.0625	37.5	90.625
rep3(25 seeds)	92	92	92	16	28	72
rep4(25 seeds)	96	88	80	16	40	92
T.TEST					0.0165157	0.000350703
Fig s9b
	cotrol			ABA
	Col-0	OK130-null	OK-quatdedc	Col-0	OK130-null	OK-quatdedc
rep1(64 seeds)	64	59	53	0	0	31
rep2(64 seeds)	64	53	58	0	0	31
rep3((25 seeds)	25	23	23	0	0	10
rep4(25 seeds)	25	20	22	0	0	7
Percent	cotrol			ABA
	Col-0	OK130-null	OK-quatdedc	Col-0	OK130-null	OK-quatdedc
rep1(64 seeds)	100	92.1875	82.8125	0	0	48.4375
rep2(64 seeds)	100	82.8125	90.625	0	0	48.4375
rep3((25 seeds)	100	92	92	0	0	40
rep4(25 seeds)	100	80	88	0	0	28
T.TEST						0.00169453
Fig S9c bottom panel- left						Fig S9c upper panel
Fig S9c bottom panel- left
Fig S9f top and middle panels							Fig S9f bottom panels
Fig S9g
ABF2	Col-0			OK130-null			OK-quatdec			t-test_null_/Col-0	t-test_quatdec/Col-0
	rep1	rep2	rep3	rep1	rep2	rep3	rep1	rep2	rep3
WT	0.995668	1.00025	1.00121	1.39529	1.73801	0.957638	1.25208	1.05242	0.908661	0.248356	0.57743
Mannitol	17.6468	20.9272	14.3311	18.6704	20.3785	14.366	11.5441	10.9772	6.70677	0.746691	0.019505
ABA	19.504	17.481	10.3762	19.0867	19.3509	12.9167	12.5043	8.92017	11.0704	0.275475	0.225349
ABF4
	Col-0			OK130-null			OK-quatdec			t-test_null_/Col-0	t-test_quatdec/Col-0
	rep1	rep2	rep3	rep1	rep2	rep3	rep1	rep2	rep3
WT	0.995649	0.999633	0.9994	0.957446	0.906511	0.728428	0.861894	0.558621	0.757788	0.196484	0.121383
Mannitol	4.1107	4.09112	3.8651	4.7232	3.73201	3.29778	2.73552	2.5326	1.58087	0.800566	0.0245314
ABA	3.12185	1.70681	1.30565	2.75992	2.28854	2.38302	1.6209	0.993027	1.16257	0.413423	0.18397
CBF1
	Col-0			OK130-null			OK-quatdec			t-test_null_/Col-0	t-test_quatdec/Col-0
	rep1	rep2	rep3	rep1	rep2	rep3	rep1	rep2	rep3
WT	1.00202	1.0217	1.00331	1.34072	1.90045	1.26271	0.781235	1.40204	0.218433	0.127123	0.688799
Mannitol	5.38544	6.75844	4.69903	6.24717	7.46545	5.17126	5.98969	7.06339	4.50295	0.0265983	0.415723
ABA	5.76721	6.23706	4.49929	7.80852	8.54254	6.45237	4.85592	4.65155	3.99493	0.00253209	0.0866076
DREB2A
	Col-0			OK130-null			OK-quatdec			t-test_null_/Col-0	t-test_quatdec/Col-0
	rep1	rep2	rep3	rep1	rep2	rep3	rep1	rep2	rep3
WT	0.994936	0.999848	1.00056	0.915504	0.756271	0.57692	0.797994	0.898321	0.725502	0.129287	0.0985679
Mannitol	17.9139	18.5491	16.8476	18.3033	16.5989	15.6264	13.1551	14.7648	12.3031	0.311747	0.00456091
ABA	6.29216	5.60876	5.41196	4.87042	5.23521	4.90676	4.26413	4.33529	4.30919	0.145523	0.0355103

[truncated: 1 more sheets: Fig S10]
